# Supplementary material for: Mettl3-mediated mRNA m6A modification controls postnatal liver development by modulating the transcription factor Hnf4a
Source: Nat Commun. 2022 Aug 5;13:4555. doi: 10.1038/s41467-022-32169-4 (PMC9355946; doi:10.1038/s41467-022-32169-4)
Supplement: Supplementary file 4 — Supplementary Dataset 1 [file 41467_2022_32169_MOESM4_ESM.xlsx]

## Sheet: day 1
Ensembl_Gene_Id	Chr	Chrom start	Chrom end	Score	Strand	Thick start	Thick end	Itemrgb	Block count	Block sizes	Block starts	Log.P	Log.Fdr	Fold_Enrchment	Class	Gene Name	Gene_biotype
ENSMUSG00000034789	13	55321442	55321442	0.0011	-	55321353	55321531	0	1	178,	0	-2.94	-2.47	7.71	exon	Rab24	protein_coding
ENSMUSG00000020873	11	95391597	95391597	7.1e-06	+	95391538	95391657	0	1	119,	0	-5.15	-4.58	6.66	three_prime_utr	Slc35b1	protein_coding
ENSMUSG00000022037	14	65975742	65975742	7.9e-42	+	65975607	65975877	0	1	270,	0	-41.1	-40	3.46	CDS	Clu	protein_coding
ENSMUSG00000115222	14	55644081	55644081	7.6e-06	+	55643961	55644201	0	1	240,	0	-5.12	-4.55	9.46	exon	AC174678.1	antisense_RNA
ENSMUSG00000050973	7	80239114	80239114	1.2e-08	+	80238889	80239339	0	1	450,	0	-7.93	-7.28	28	CDS	Gdpgp1	protein_coding
ENSMUSG00000026925	2	26408486	26408486	0.00039	-	26408396	26408576	0	1	180,	0	-3.41	-2.92	13.3	CDS	Inpp5e	protein_coding
ENSMUSG00000090946	12	32379837	32379837	0	+	32379419	32380256	0	1	837,	0	#NAME?	#NAME?	160	three_prime_utr	Ccdc71l	protein_coding
ENSMUSG00000035133	12	52519597	52519597	0	+	52519252	52519943	0	1	691,	0	-559	#NAME?	156	CDS	Arhgap5	protein_coding
ENSMUSG00000027086	2	69712918	69712918	4e-07	-	69712828	69713008	0	1	180,	0	-6.4	-5.8	23.1	exon	Fastkd1	protein_coding
ENSMUSG00000092368	17	36037777	36037777	1.3e-23	+	36037645	36037909	0	1	264,	0	-22.9	-22	75	exon	A930015D03Rik	antisense_RNA
ENSMUSG00000045991	18	64388422	64388422	0	+	64387853	64388992	0	1	1139,	0	-735	#NAME?	163	three_prime_utr	Onecut2	protein_coding
ENSMUSG00000020741	11	74661689	74661689	1e-106	+	74661449	74661929	0	1	480,	0	-106	-105	19.9	exon	Cluh	protein_coding
ENSMUSG00000059498	1	171051517	171051517	0.00039	-	171051352	171051683	0	1	331,	0	-3.41	-2.92	13.3	three_prime_utr	Fcgr3	protein_coding
ENSMUSG00000039210	1	187348490	187348490	1.9e-05	+	187348385	187348595	0	1	210,	0	-4.71	-4.16	10.2	exon	Gpatch2	protein_coding
ENSMUSG00000064105	19	46763030	46763030	1e-114	+	46762701	46763360	0	1	659,	0	-114	-113	120	CDS	Cnnm2	protein_coding
ENSMUSG00000026675	1	169952907	169952907	1.9e-06	-	169952817	169952997	0	1	180,	0	-5.73	-5.15	18.9	three_prime_utr	Hsd17b7	protein_coding
ENSMUSG00000042694	19	47501302	47501302	0.01	-	47501212	47501392	0	1	180,	0	-1.98	-1.57	8.41	three_prime_utr	Stn1	protein_coding
ENSMUSG00000074656	2	154884509	154884509	1e-72	-	154884375	154884644	0	1	269,	0	-72	-70.8	7.06	exon	Eif2s2	protein_coding
ENSMUSG00000020691	11	105139812	105139812	7.1e-09	+	105139707	105139917	0	1	210,	0	-8.15	-7.5	28.7	exon	Mettl2	protein_coding
ENSMUSG00000032334	9	58312885	58312885	0.01	-	58312825	58312946	0	1	121,	0	-1.98	-1.57	8.41	start_codon	Loxl1	protein_coding
ENSMUSG00000018572	11	69999093	69999093	0	+	69998535	69999652	0	2	597,415,	0,702	-610	#NAME?	179	CDS	Phf23	protein_coding
ENSMUSG00000087545	2	113442185	113442185	0.026	-	113442125	113442245	0	1	120,	0	-1.58	-1.21	7.01	exon	Gm13966	antisense_RNA
ENSMUSG00000035027	10	81123791	81123791	3.2e-24	+	81123641	81123942	0	1	301,	0	-23.5	-22.6	50.4	three_prime_utr	Map2k2	protein_coding
ENSMUSG00000050675	11	70640244	70640244	1e-73	+	70639915	70640573	0	1	658,	0	-73	-71.8	51.7	CDS	Gp1ba	protein_coding
ENSMUSG00000050533	3	39358694	39358694	0.0066	-	39358604	39358784	0	1	180,	0	-2.18	-1.76	5.6	exon	Gm9845	processed_pseudogene
ENSMUSG00000081984	1	88205081	88205081	3.8e-09	-	88204906	88205257	0	1	351,	0	-8.42	-7.77	14.7	CDS	Dnajb3	protein_coding
ENSMUSG00000001211	10	78269926	78269926	9.1e-05	-	78269836	78270017	0	1	181,	0	-4.04	-3.52	15.4	three_prime_utr	Agpat3	protein_coding
ENSMUSG00000021944	14	63241490	63241490	1.6e-19	-	63241341	63241640	0	1	299,	0	-18.8	-18	23.4	five_prime_utr	Gata4	protein_coding
ENSMUSG00000029338	5	97886034	97886034	3.2e-23	-	97885689	97886380	0	1	691,	0	-22.5	-21.6	30.8	three_prime_utr	Antxr2	protein_coding
ENSMUSG00000031931	9	14781428	14781428	2.5e-70	-	14781084	14781773	0	1	689,	0	-69.6	-68.4	205	three_prime_utr	Ankrd49	protein_coding
ENSMUSG00000046329	17	57044862	57044862	0.0014	-	57044787	57044937	0	1	150,	0	-2.86	-2.39	3.3	three_prime_utr	Slc25a23	protein_coding
ENSMUSG00000069094	3	19227459	19227459	1e-24	-	19227085	19227834	0	1	749,	0	-24	-23.1	78.5	three_prime_utr	Pde7a	protein_coding
ENSMUSG00000058006	4	32749937	32749937	0.026	+	32749877	32749998	0	1	121,	0	-1.58	-1.21	7.01	CDS	Mdn1	protein_coding
ENSMUSG00000042197	1	33802414	33802414	1e-270	-	33801769	33803060	0	1	1291,	0	-270	-268	809	exon	Zfp451	protein_coding
ENSMUSG00000036894	3	61366111	61366111	1.6e-36	+	61365916	61366306	0	1	390,	0	-35.8	-34.8	44.1	three_prime_utr	Rap2b	protein_coding
ENSMUSG00000079043	2	130616114	130616114	2e-18	-	130615979	130616249	0	1	270,	0	-17.7	-16.9	22.2	CDS	Fastkd5	protein_coding
ENSMUSG00000049382	15	102004282	102004282	0.0059	-	102004223	102004342	0	1	119,	0	-2.23	-1.8	4.44	five_prime_utr	Krt8	protein_coding
ENSMUSG00000027331	2	118834329	118834329	4e-70	+	118834164	118834495	0	1	331,	0	-69.4	-68.1	109	three_prime_utr	Knstrn	protein_coding
ENSMUSG00000003308	9	21237642	21237642	7.9e-12	-	21237477	21237807	0	1	330,	0	-11.1	-10.4	20.3	CDS	Keap1	protein_coding
ENSMUSG00000029270	5	107909707	107909707	1.1e-06	-	107909483	107909931	0	1	448,	0	-5.94	-5.35	14	CDS	Fam69a	protein_coding
ENSMUSG00000021091	12	104414179	104414179	6.3e-39	+	104414059	104414299	0	1	240,	0	-38.2	-37.2	3.45	three_prime_utr	Serpina3n	protein_coding
ENSMUSG00000033952	1	139477792	139477792	5e-65	+	139477522	139478062	0	1	540,	0	-64.3	-63.1	19.3	CDS	Aspm	protein_coding
ENSMUSG00000025083	19	56913346	56913346	0.017	-	56913286	56913406	0	1	120,	0	-1.78	-1.39	7.71	three_prime_utr	Afap1l2	protein_coding
ENSMUSG00000090115	17	47684346	47684346	5e-24	+	47684196	47684496	0	1	300,	0	-23.3	-22.4	76.4	three_prime_utr	Usp49	protein_coding
ENSMUSG00000048076	11	59212682	59212682	6.3e-56	-	59212515	59212849	0	2	180,29,	0,305	-55.2	-54.1	3.32	exon	Arf1	protein_coding
ENSMUSG00000036822	4	40261080	40261080	0	-	40260228	40261932	0	1	1704,	0	-560	#NAME?	98.1	CDS	Topors	protein_coding
ENSMUSG00000028649	4	123474984	123474984	2e-54	-	123474609	123475359	0	1	750,	0	-53.7	-52.6	44.1	CDS	Macf1	protein_coding
ENSMUSG00000029826	6	38332755	38332755	1e-253	-	38332471	38333040	0	1	569,	0	-253	-252	174	CDS	Zc3hav1	protein_coding
ENSMUSG00000040721	14	55092218	55092218	0.0066	-	55092143	55092294	0	1	151,	0	-2.18	-1.76	9.11	five_prime_utr	Zfhx2	protein_coding
ENSMUSG00000033722	1	155241777	155241777	0.0066	-	155241687	155241868	0	1	181,	0	-2.18	-1.76	9.11	CDS	BC034090	protein_coding
ENSMUSG00000061414	6	127669272	127669272	0.001	+	127669182	127669362	0	1	180,	0	-3	-2.52	11.9	three_prime_utr	Cracr2a	protein_coding
ENSMUSG00000022665	16	45127533	45127533	0.026	+	45127473	45127594	0	1	121,	0	-1.58	-1.21	7.01	three_prime_utr	Ccdc80	protein_coding
ENSMUSG00000043789	19	10664534	10664534	1.3e-53	+	10664099	10664970	0	1	871,	0	-52.9	-51.8	43.1	CDS	Vwce	protein_coding
ENSMUSG00000006005	1	150413752	150413752	0.0062	+	150413692	150413813	0	1	121,	0	-2.21	-1.78	3.97	CDS	Tpr	protein_coding
ENSMUSG00000022994	15	98591959	98591959	1e-116	-	98591555	98592363	0	1	808,	0	-116	-115	87.7	three_prime_utr	Adcy6	protein_coding
ENSMUSG00000032264	9	49078446	49078446	7.9e-20	+	49078296	49078596	0	1	300,	0	-19.1	-18.2	63.1	three_prime_utr	Zw10	protein_coding
ENSMUSG00000058006	4	32756480	32756480	1.6e-36	+	32754545	32758415	0	4	22,139,170,60,	0,1831,3191,3810	-35.8	-34.8	17.5	CDS	Mdn1	protein_coding
ENSMUSG00000054280	5	32828238	32828238	6.3e-68	-	32827653	32828823	0	1	1170,	0	-67.2	-66	135	CDS	Prr14l	protein_coding
ENSMUSG00000040441	10	127171974	127171974	3.2e-37	-	127171660	127172288	0	1	628,	0	-36.5	-35.5	35.7	exon	Slc26a10	protein_coding
ENSMUSG00000003166	16	17840976	17840976	6.8e-08	-	17840856	17841096	0	1	240,	0	-7.17	-6.55	13.3	exon	Dgcr2	protein_coding
ENSMUSG00000017188	11	101278408	101278408	1e-243	-	101278056	101278760	0	2	396,47,	0,657	-243	-242	109	CDS	Coa3	protein_coding
ENSMUSG00000021451	13	51702220	51702220	0.0066	-	51702145	51702296	0	1	151,	0	-2.18	-1.76	7.01	three_prime_utr	Sema4d	protein_coding
ENSMUSG00000061898	5	143174569	143174569	2.5e-15	-	143174390	143174749	0	1	359,	0	-14.6	-13.8	49	CDS	Rbak	protein_coding
ENSMUSG00000060301	10	79065168	79065168	5e-36	-	79065063	79065274	0	1	211,	0	-35.3	-34.3	12.8	three_prime_utr	2610008E11Rik	protein_coding
ENSMUSG00000106664	5	8913494	8913494	7.1e-09	+	8913359	8913629	0	1	270,	0	-8.15	-7.5	9.11	exon	Gm17936	processed_pseudogene
ENSMUSG00000027322	2	131069548	131069548	4.3e-06	-	131069339	131069758	0	1	419,	0	-5.37	-4.79	17.5	three_prime_utr	Siglec1	protein_coding
ENSMUSG00000034269	6	113111481	113111481	2e-29	+	113111301	113111662	0	1	361,	0	-28.7	-27.7	8.41	CDS	Setd5	protein_coding
ENSMUSG00000040522	X	167243845	167243845	0.0066	-	167243770	167243921	0	1	151,	0	-2.18	-1.76	9.11	CDS	Tlr8	protein_coding
ENSMUSG00000037029	7	30162602	30162602	1e-142	-	30162187	30163018	0	1	831,	0	-142	-140	108	exon	Zfp146	protein_coding
ENSMUSG00000061032	10	78400577	78400577	4.9e-09	-	78400443	78400712	0	1	269,	0	-8.31	-7.65	5.84	three_prime_utr	Rrp1	protein_coding
ENSMUSG00000052812	12	5044155	5044155	0.0003	+	5044035	5044276	0	1	241,	0	-3.52	-3.02	8.06	three_prime_utr	Atad2b	protein_coding
ENSMUSG00000005687	3	103171863	103171863	4.8e-06	+	103171744	103171983	0	1	239,	0	-5.32	-4.75	3.33	exon	Bcas2	protein_coding
ENSMUSG00000045775	11	115473562	115473562	1.6e-45	+	115473055	115474070	0	1	1015,	0	-44.8	-43.7	134	exon	Slc16a5	protein_coding
ENSMUSG00000046519	3	95590344	95590344	3.2e-11	+	95588963	95591725	0	2	171,9,	0,2753	-10.5	-9.75	14	exon	Golph3l	protein_coding
ENSMUSG00000026466	1	156035957	156035957	3.2e-06	-	156035852	156036062	0	1	210,	0	-5.49	-4.91	10.2	CDS	Tor1aip1	protein_coding
ENSMUSG00000026024	1	59215505	59215505	1.6e-35	-	59215130	59215880	0	1	750,	0	-34.8	-33.8	37.5	CDS	Als2	protein_coding
ENSMUSG00000058883	13	67069832	67069832	2.5e-67	-	67069727	67069937	0	1	210,	0	-66.6	-65.4	36.4	three_prime_utr	Zfp708	protein_coding
ENSMUSG00000052214	7	19245304	19245304	0.00063	+	19245199	19245410	0	1	211,	0	-3.2	-2.72	12.6	three_prime_utr	Opa3	protein_coding
ENSMUSG00000040616	4	142031735	142031735	0.00039	-	142031645	142031825	0	1	180,	0	-3.41	-2.92	13.3	CDS	Tmem51	protein_coding
ENSMUSG00000038909	11	95310140	95310140	0.015	-	95310065	95310216	0	1	151,	0	-1.83	-1.42	3.33	five_prime_utr	Kat7	protein_coding
ENSMUSG00000020495	11	87085314	87085314	4e-27	-	87085165	87085463	0	1	298,	0	-26.4	-25.5	51.1	CDS	Smg8	protein_coding
ENSMUSG00000019917	10	59176947	59176947	0.002	-	59176887	59177007	0	1	120,	0	-2.69	-2.23	2.66	CDS	44084	protein_coding
ENSMUSG00000087006	2	93956139	93956139	6.3e-46	-	93955844	93956435	0	1	591,	0	-45.2	-44.1	39.2	three_prime_utr	Gm13889	protein_coding
ENSMUSG00000024109	17	90037075	90037075	1.4e-07	-	90036985	90037166	0	1	181,	0	-6.84	-6.22	24.5	three_prime_utr	Nrxn1	protein_coding
ENSMUSG00000015846	2	27762374	27762374	0	+	27761792	27762957	0	1	1165,	0	#NAME?	#NAME?	241	three_prime_utr	Rxra	protein_coding
ENSMUSG00000045658	1	84036984	84036984	2.1e-05	-	84036894	84037074	0	1	180,	0	-4.67	-4.12	2.53	three_prime_utr	Pid1	protein_coding
ENSMUSG00000024393	17	35161093	35161093	3.9e-05	-	35160829	35161358	0	3	3,152,25,	0,198,504	-4.41	-3.87	3.43	CDS	Prrc2a	protein_coding
ENSMUSG00000020679	11	83905266	83905266	1.6e-13	+	83905131	83905401	0	1	270,	0	-12.8	-12	43.4	three_prime_utr	Hnf1b	protein_coding
ENSMUSG00000022297	15	39031017	39031017	0.00039	+	39030912	39031122	0	1	210,	0	-3.41	-2.92	13.3	CDS	Fzd6	protein_coding
ENSMUSG00000036615	3	54804399	54804399	2e-49	-	54804279	54804519	0	1	240,	0	-48.7	-47.6	155	exon	Rfxap	protein_coding
ENSMUSG00000043872	4	127049654	127049654	1.5e-09	-	127049519	127049789	0	1	270,	0	-8.81	-8.14	30.8	CDS	Zmym1	protein_coding
ENSMUSG00000050541	11	43835365	43835365	2.5e-50	-	43835200	43835530	0	1	330,	0	-49.6	-48.5	32.4	CDS	Adra1b	protein_coding
ENSMUSG00000070420	5	145290655	145290655	2e-12	+	145290358	145290952	0	1	594,	0	-11.7	-11	30.1	three_prime_utr	Zscan25	protein_coding
ENSMUSG00000089704	8	124344451	124344451	0.0023	+	124344346	124344556	0	1	210,	0	-2.63	-2.18	8.41	three_prime_utr	Galnt2	protein_coding
ENSMUSG00000035342	19	45026209	45026209	6.3e-21	+	45025971	45026448	0	1	477,	0	-20.2	-19.3	66.6	CDS	Lzts2	protein_coding
ENSMUSG00000083396	7	140891692	140891692	0.00039	+	140891602	140891782	0	1	180,	0	-3.41	-2.92	13.3	exon	Gm15542	processed_pseudogene
ENSMUSG00000031629	8	46578887	46578887	5e-20	+	46578663	46579112	0	1	449,	0	-19.3	-18.4	63.8	three_prime_utr	Cenpu	protein_coding
ENSMUSG00000041220	3	129633694	129633694	1.6e-51	+	129633589	129633800	0	1	211,	0	-50.8	-49.7	44	three_prime_utr	Elovl6	protein_coding
ENSMUSG00000079227	9	124124721	124124721	0.00019	+	124124616	124124826	0	1	210,	0	-3.71	-3.2	9.11	CDS	Ccr5	protein_coding
ENSMUSG00000015605	17	46549132	46549132	4e-32	-	46548809	46549456	0	2	369,21,	0,626	-31.4	-30.4	28.5	exon	Srf	protein_coding
ENSMUSG00000037411	5	137063053	137063053	3.2e-17	-	137062904	137063203	0	1	299,	0	-16.5	-15.7	29.4	three_prime_utr	Serpine1	protein_coding
ENSMUSG00000071281	13	67706087	67706087	2.4e-07	-	67705937	67706238	0	1	301,	0	-6.62	-6.01	23.8	three_prime_utr	Zfp65	protein_coding
ENSMUSG00000004980	6	51469789	51469789	3.3e-09	-	51469684	51469894	0	1	210,	0	-8.48	-7.82	7.01	exon	Hnrnpa2b1	protein_coding
ENSMUSG00000029344	5	112315152	112315152	5e-61	+	112314974	112315331	0	1	357,	0	-60.3	-59.1	191	three_prime_utr	Tpst2	protein_coding
ENSMUSG00000051341	17	21560978	21560978	0.0016	+	21560874	21561083	0	1	209,	0	-2.79	-2.33	11.2	CDS	Zfp52	protein_coding
ENSMUSG00000033004	14	103113965	103113965	1.1e-06	-	103113740	103114190	0	1	450,	0	-5.94	-5.35	12.3	three_prime_utr	Mycbp2	protein_coding
ENSMUSG00000102869	2	156392229	156392229	0	-	156391989	156392470	0	1	481,	0	-449	#NAME?	61.3	exon	2900097C17Rik	lincRNA
ENSMUSG00000077450	17	33747139	33747139	3.2e-18	-	33746914	33747364	0	1	450,	0	-17.5	-16.7	22.4	three_prime_utr	Rab11b	protein_coding
ENSMUSG00000057388	17	12911571	12911571	1e-116	-	12911407	12911735	0	1	328,	0	-116	-115	47.5	three_prime_utr	Mrpl18	protein_coding
ENSMUSG00000000605	7	7283477	7283477	2.5e-11	-	7283267	7283688	0	1	421,	0	-10.6	-9.88	33.6	three_prime_utr	Clcn4	protein_coding
ENSMUSG00000034723	2	134598822	134598822	1e-270	-	134598498	134599146	0	2	367,144,	0,504	-270	-268	32.3	exon	Tmx4	protein_coding
ENSMUSG00000053754	14	52198840	52198840	2e-13	-	52198570	52199111	0	1	541,	0	-12.7	-11.9	30.8	CDS	Chd8	protein_coding
ENSMUSG00000021638	13	100539613	100539613	6.5e-07	-	100539523	100539703	0	1	180,	0	-6.19	-5.59	6.48	CDS	Ocln	protein_coding
ENSMUSG00000040651	14	27480719	27480719	1e-103	+	27479979	27481459	0	2	112,818,	0,662	-103	-101	253	three_prime_utr	Fam208a	protein_coding
ENSMUSG00000062822	13	119469742	119469742	1e-56	+	119469577	119469907	0	1	330,	0	-56	-54.9	35.3	CDS	4833420G17Rik	protein_coding
ENSMUSG00000079065	5	104517561	104517561	1.9e-08	+	104517441	104517681	0	1	240,	0	-7.71	-7.07	27.3	five_prime_utr	BC005561	protein_coding
ENSMUSG00000051359	15	37366653	37366653	3.2e-11	-	37366473	37366833	0	1	360,	0	-10.5	-9.75	10.5	three_prime_utr	Ncald	protein_coding
ENSMUSG00000034557	4	108718141	108718141	2.4e-07	-	108717991	108718291	0	1	300,	0	-6.62	-6.01	23.8	CDS	Zfyve9	protein_coding
ENSMUSG00000036867	9	63953599	63953599	1.3e-05	-	63953464	63953735	0	1	271,	0	-4.89	-4.34	18.2	CDS	Smad6	protein_coding
ENSMUSG00000084910	4	72201466	72201466	0.0016	+	72201377	72201556	0	1	179,	0	-2.79	-2.33	11.2	exon	C630043F03Rik	processed_transcript
ENSMUSG00000052496	15	85817905	85817905	2.1e-05	-	85817815	85817995	0	1	180,	0	-4.68	-4.13	17.5	CDS	Pkdrej	protein_coding
ENSMUSG00000059273	7	16437425	16437425	8.3e-05	+	16437365	16437486	0	1	121,	0	-4.08	-3.56	4.44	three_prime_utr	Zc3h4	protein_coding
ENSMUSG00000035133	12	52518787	52518787	2e-20	+	52518622	52518953	0	1	331,	0	-19.7	-18.8	21	CDS	Arhgap5	protein_coding
ENSMUSG00000024566	18	80735804	80735804	5e-36	-	80735519	80736090	0	1	571,	0	-35.3	-34.3	113	three_prime_utr	Atp9b	protein_coding
ENSMUSG00000002227	3	104795105	104795105	0.0068	-	104795045	104795166	0	1	121,	0	-2.17	-1.75	3.04	three_prime_utr	Mov10	protein_coding
ENSMUSG00000020053	10	87859261	87859261	2.1e-08	+	87859126	87859396	0	1	270,	0	-7.68	-7.04	12.6	five_prime_utr	Igf1	protein_coding
ENSMUSG00000025340	5	130213097	130213097	1e-199	+	130212842	130213353	0	1	511,	0	-199	-197	224	CDS	Rabgef1	protein_coding
ENSMUSG00000042035	3	101462324	101462324	3.1e-05	+	101462219	101462430	0	1	211,	0	-4.51	-3.97	9.81	three_prime_utr	Igsf3	protein_coding
ENSMUSG00000002028	9	44820369	44820369	6.3e-73	-	44819724	44821014	0	1	1290,	0	-72.2	-71	115	CDS	Kmt2a	protein_coding
ENSMUSG00000028282	4	32645670	32645670	1.4e-07	+	32645550	32645791	0	1	241,	0	-6.84	-6.22	24.5	CDS	Casp8ap2	protein_coding
ENSMUSG00000045975	16	97855329	97855329	0.0018	-	97855239	97855419	0	1	180,	0	-2.75	-2.29	6.66	three_prime_utr	C2cd2	protein_coding
ENSMUSG00000008475	1	152775297	152775297	3.2e-19	+	152775147	152775447	0	1	300,	0	-18.5	-17.6	9.81	three_prime_utr	Arpc5	protein_coding
ENSMUSG00000038848	2	180911485	180911485	1e-100	-	180910768	180912202	0	1	1434,	0	-100	-99.1	159	CDS	Ythdf1	protein_coding
ENSMUSG00000115338	14	50951838	50951838	4e-20	+	50951703	50951974	0	1	271,	0	-19.4	-18.5	20.3	three_prime_utr	Pnp	protein_coding
ENSMUSG00000039238	11	121512114	121512114	0.00039	-	121511845	121512384	0	1	539,	0	-3.41	-2.92	13.3	CDS	Zfp750	protein_coding
ENSMUSG00000036327	2	26211153	26211153	5.8e-09	-	26210883	26211423	0	1	540,	0	-8.24	-7.59	24.5	CDS	Qsox2	protein_coding
ENSMUSG00000000567	11	112785662	112785662	5.6e-10	+	112785512	112785813	0	1	301,	0	-9.25	-8.57	32.2	three_prime_utr	Sox9	protein_coding
ENSMUSG00000038024	4	86825795	86825795	5e-22	+	86825585	86826005	0	1	420,	0	-21.3	-20.4	70.1	CDS	Dennd4c	protein_coding
ENSMUSG00000026578	1	164280294	164280294	2e-32	+	164280174	164280414	0	1	240,	0	-31.7	-30.7	102	CDS	Ccdc181	protein_coding
ENSMUSG00000027905	3	105678671	105678671	3.2e-30	-	105678388	105678955	0	1	567,	0	-29.5	-28.5	21.7	CDS	Ddx20	protein_coding
ENSMUSG00000025873	13	54655511	54655511	2.5e-12	+	54655451	54655571	0	1	120,	0	-11.6	-10.8	8.99	CDS	Faf2	protein_coding
ENSMUSG00000027650	2	158008628	158008628	0.0016	-	158008538	158008719	0	1	181,	0	-2.79	-2.33	11.2	CDS	Tti1	protein_coding
ENSMUSG00000027346	2	132530641	132530641	4.5e-05	-	132530551	132530732	0	1	181,	0	-4.35	-3.81	3.94	exon	Gpcpd1	protein_coding
ENSMUSG00000021786	14	16242016	16242016	0.00021	-	16241911	16242121	0	1	210,	0	-3.68	-3.17	9.11	CDS	Oxsm	protein_coding
ENSMUSG00000035382	9	45928933	45928933	7.9e-15	+	45928589	45929278	0	1	689,	0	-14.1	-13.4	47.6	three_prime_utr	Pcsk7	protein_coding
ENSMUSG00000059920	16	64766389	64766389	5e-57	-	64766123	64766656	0	1	533,	0	-56.3	-55.2	131	exon	4930453N24Rik	protein_coding
ENSMUSG00000000346	15	100619878	100619878	0.0068	+	100619803	100619953	0	1	150,	0	-2.17	-1.75	3.97	three_prime_utr	Dazap2	protein_coding
ENSMUSG00000078941	13	100655219	100655219	1e-05	+	100655129	100655309	0	1	180,	0	-4.98	-4.42	1.98	CDS	Ak6	protein_coding
ENSMUSG00000053617	19	47267114	47267114	1e-133	-	47266679	47267549	0	1	870,	0	-133	-132	407	CDS	Sh3pxd2a	protein_coding
ENSMUSG00000097764	16	17258188	17258188	3.2e-12	-	17257934	17258443	0	1	509,	0	-11.5	-10.8	15.4	exon	Gm26635	lincRNA
ENSMUSG00000020091	10	61431711	61431711	1e-305	-	61431486	61431937	0	1	451,	0	-305	-303	66.6	three_prime_utr	Eif4ebp2	protein_coding
ENSMUSG00000067430	17	33018521	33018521	9.1e-10	-	33018356	33018686	0	1	330,	0	-9.04	-8.37	14	CDS	Zfp763	protein_coding
ENSMUSG00000039976	11	119143613	119143613	0.0028	-	119143523	119143703	0	1	180,	0	-2.56	-2.11	8.41	three_prime_utr	Tbc1d16	protein_coding
ENSMUSG00000022702	16	18969770	18969770	7.9e-45	+	18969471	18970070	0	1	599,	0	-44.1	-43.1	140	three_prime_utr	Hira	protein_coding
ENSMUSG00000056501	2	167690093	167690093	1e-148	+	167689828	167690359	0	1	531,	0	-148	-147	36.6	three_prime_utr	Cebpb	protein_coding
ENSMUSG00000061887	4	107048647	107048647	5e-22	+	107048467	107048827	0	1	360,	0	-21.3	-20.4	33.6	three_prime_utr	Ssbp3	protein_coding
ENSMUSG00000046280	3	89831923	89831923	0.00038	+	89831788	89832059	0	1	271,	0	-3.42	-2.92	10.5	CDS	She	protein_coding
ENSMUSG00000025077	19	56544360	56544360	1.3e-43	-	56544045	56544676	0	1	631,	0	-42.9	-41.8	27.1	exon	Dclre1a	protein_coding
ENSMUSG00000039473	16	5077108	5077108	1.3e-14	+	5076943	5077273	0	1	330,	0	-13.9	-13.1	46.9	CDS	Ubn1	protein_coding
ENSMUSG00000045252	7	25081836	25081836	0.001	+	25081731	25081941	0	1	210,	0	-3	-2.52	11.9	CDS	Zfp574	protein_coding
ENSMUSG00000086108	7	130862539	130862539	5.6e-05	-	130862449	130862629	0	1	180,	0	-4.25	-3.72	16.1	exon	Gm5602	antisense_RNA
ENSMUSG00000047731	19	46654888	46654888	0	+	46654244	46655532	0	1	1288,	0	-556	#NAME?	98.4	three_prime_utr	Wbp1l	protein_coding
ENSMUSG00000051586	6	120932771	120932771	7.9e-17	-	120932426	120933117	0	1	691,	0	-16.1	-15.3	53.9	three_prime_utr	Mical3	protein_coding
ENSMUSG00000112615	12	7880869	7880869	0.001	-	7880794	7880945	0	1	151,	0	-3	-2.52	11.9	exon	Gm18337	processed_pseudogene
ENSMUSG00000034211	5	129718279	129718279	5.5e-08	+	129718159	129718399	0	1	240,	0	-7.26	-6.64	8.58	three_prime_utr	Mrps17	protein_coding
ENSMUSG00000021365	13	41310553	41310553	1e-64	-	41310179	41310928	0	1	749,	0	-64	-62.8	142	three_prime_utr	Nedd9	protein_coding
ENSMUSG00000026698	1	161970442	161970442	1e-07	+	161970322	161970562	0	1	240,	0	-7	-6.38	14.7	exon	Pigc	protein_coding
ENSMUSG00000090164	6	128849448	128849448	3.4e-05	-	128849328	128849568	0	1	240,	0	-4.47	-3.93	16.8	three_prime_utr	BC035044	protein_coding
ENSMUSG00000063286	7	106509169	106509169	4e-47	-	106508764	106509574	0	1	810,	0	-46.4	-45.4	115	exon	Gm8995	transcribed_unprocessed_pseudogene
ENSMUSG00000082383	X	103507424	103507424	1.3e-23	+	103507259	103507589	0	1	330,	0	-22.9	-22	75	exon	Gm9670	processed_pseudogene
ENSMUSG00000056579	11	3646881	3646881	1e-243	-	3646581	3647181	0	1	600,	0	-243	-242	49.5	exon	Tug1	antisense_RNA
ENSMUSG00000024070	17	79013104	79013104	1.6e-17	-	79012774	79013434	0	1	660,	0	-16.8	-16	56	five_prime_utr	Prkd3	protein_coding
ENSMUSG00000024073	17	74702380	74702380	6.2e-06	+	74702275	74702486	0	1	211,	0	-5.21	-4.64	4.5	exon	Birc6	protein_coding
ENSMUSG00000031431	X	140540665	140540665	6.3e-14	-	140540455	140540875	0	1	420,	0	-13.2	-12.4	21.4	exon	Tsc22d3	protein_coding
ENSMUSG00000090942	18	60302835	60302835	2.5e-21	+	60302655	60303016	0	1	361,	0	-20.6	-19.7	48.3	three_prime_utr	F830016B08Rik	protein_coding
ENSMUSG00000074406	7	4919091	4919091	4.8e-06	+	4918927	4919256	0	1	329,	0	-5.32	-4.75	13.3	CDS	Zfp628	protein_coding
ENSMUSG00000044147	12	69373090	69373090	0	+	69372662	69373518	0	1	856,	0	-1850	#NAME?	49.8	CDS	Arf6	protein_coding
ENSMUSG00000020484	11	5525043	5525043	1e-244	+	5524700	5525387	0	1	687,	0	-244	-242	20.8	three_prime_utr	Xbp1	protein_coding
ENSMUSG00000024847	19	4114594	4114594	0.0042	-	4114534	4114654	0	1	120,	0	-2.38	-1.94	9.81	CDS	Aip	protein_coding
ENSMUSG00000026864	2	34775784	34775784	0	+	34775220	34776348	0	2	13,798,	0,330	-10100	#NAME?	26.3	CDS	Hspa5	protein_coding
ENSMUSG00000027255	2	91276721	91276721	0.0042	+	91276631	91276811	0	1	180,	0	-2.38	-1.94	9.81	three_prime_utr	Arfgap2	protein_coding
ENSMUSG00000001420	3	88333434	88333434	0.01	-	88333359	88333509	0	1	150,	0	-1.98	-1.57	8.41	CDS	Tmem79	protein_coding
ENSMUSG00000045374	11	75441632	75441632	1.6e-11	-	75441452	75441812	0	1	360,	0	-10.8	-10.1	37.1	three_prime_utr	Wdr81	protein_coding
ENSMUSG00000054611	19	4319138	4319138	3.2e-25	-	4319003	4319273	0	1	270,	0	-24.5	-23.6	79.9	CDS	Kdm2a	protein_coding
ENSMUSG00000033618	16	21892148	21892148	1.6e-13	+	21891968	21892328	0	1	360,	0	-12.8	-12	43.4	CDS	Map3k13	protein_coding
ENSMUSG00000031924	8	107150744	107150744	6.3e-15	+	107150639	107150850	0	1	211,	0	-14.2	-13.4	2.79	CDS	Cyb5b	protein_coding
ENSMUSG00000022799	16	38599552	38599552	6.3e-16	-	38599357	38599747	0	1	390,	0	-15.2	-14.5	17.5	three_prime_utr	Arhgap31	protein_coding
ENSMUSG00000046679	6	86445931	86445931	5.6e-05	+	86445796	86446066	0	1	270,	0	-4.25	-3.72	16.1	CDS	C87436	protein_coding
ENSMUSG00000045980	11	115243910	115243910	0.0042	+	115243820	115244000	0	1	180,	0	-2.38	-1.94	9.81	exon	Tmem104	protein_coding
ENSMUSG00000044345	19	42150970	42150970	1e-36	+	42150746	42151195	0	1	449,	0	-36	-35	31.5	three_prime_utr	Marveld1	protein_coding
ENSMUSG00000027082	2	84442350	84442350	5e-78	-	84441932	84442769	0	1	837,	0	-77.3	-76	63.8	three_prime_utr	Tfpi	protein_coding
ENSMUSG00000037124	11	58651337	58651337	1.2e-05	+	58651248	58651427	0	1	179,	0	-4.92	-4.36	17.5	CDS	Trim58	protein_coding
ENSMUSG00000024713	19	17433595	17433595	0.0016	-	17433520	17433671	0	1	151,	0	-2.79	-2.33	11.2	CDS	Pcsk5	protein_coding
ENSMUSG00000073902	7	106601374	106601374	1.6e-30	-	106600896	106601853	0	1	957,	0	-29.8	-28.8	68	exon	Gm1966	unprocessed_pseudogene
ENSMUSG00000057551	9	19647133	19647133	6.3e-11	+	19646983	19647283	0	1	300,	0	-10.2	-9.46	34.3	CDS	Zfp317	protein_coding
ENSMUSG00000020308	10	79675798	79675798	9.3e-10	+	79675500	79676097	0	1	597,	0	-9.03	-8.36	31.5	CDS	Tpgs1	protein_coding
ENSMUSG00000049409	6	87580780	87580780	0.0026	-	87580690	87580870	0	1	180,	0	-2.58	-2.13	10.5	three_prime_utr	Prokr1	protein_coding
ENSMUSG00000023885	17	14689962	14689962	1.3e-05	-	14689857	14690067	0	1	210,	0	-4.89	-4.34	18.2	CDS	Thbs2	protein_coding
ENSMUSG00000030064	6	97287526	97287526	1.3e-41	-	97287346	97287706	0	1	360,	0	-40.9	-39.9	29.7	three_prime_utr	Frmd4b	protein_coding
ENSMUSG00000109129	7	5032920	5032920	2.9e-06	+	5032772	5033068	0	1	296,	0	-5.54	-4.96	20.3	three_prime_utr	Gm44973	protein_coding
ENSMUSG00000049516	7	46999806	46999806	0	-	46992996	47006617	0	6	390,78,169,1533,115,108,	0,1568,3020,4475,6774,13513	-357	#NAME?	279	CDS	Spty2d1	protein_coding
ENSMUSG00000004044	11	100958690	100958690	1e-46	-	100958525	100958855	0	1	330,	0	-46	-45	27.4	exon	Cavin1	protein_coding
ENSMUSG00000062202	17	30218637	30218637	0.0042	-	30218577	30218698	0	1	121,	0	-2.38	-1.94	9.81	three_prime_utr	Btbd9	protein_coding
ENSMUSG00000025239	9	123519575	123519575	0.026	+	123519515	123519636	0	1	121,	0	-1.58	-1.21	7.01	three_prime_utr	Limd1	protein_coding
ENSMUSG00000037742	9	78478626	78478626	1.6e-17	-	78478537	78478716	0	1	179,	0	-16.8	-16	1.29	three_prime_utr	Eef1a1	protein_coding
ENSMUSG00000023104	5	134598191	134598191	3.2e-20	+	134598071	134598311	0	1	240,	0	-19.5	-18.7	64.5	three_prime_utr	Rfc2	protein_coding
ENSMUSG00000017210	11	98704830	98704830	0.044	-	98704770	98704890	0	1	120,	0	-1.36	-0.99	2.52	exon	Med24	protein_coding
ENSMUSG00000042594	5	121816099	121816099	0.0066	-	121815994	121816204	0	1	210,	0	-2.18	-1.76	9.11	three_prime_utr	Sh2b3	protein_coding
ENSMUSG00000005951	11	73224003	73224003	4e-26	+	73223824	73224183	0	1	359,	0	-25.4	-24.5	37.1	three_prime_utr	Shpk	protein_coding
ENSMUSG00000036529	15	89288919	89288919	0.01	-	89288813	89289026	0	2	146,5,	0,208	-2	-1.59	7.01	CDS	Sbf1	protein_coding
ENSMUSG00000022914	16	96005060	96005060	1.9e-08	-	96004699	96005421	0	3	9,168,4,	0,263,718	-7.71	-7.07	27.3	CDS	Brwd1	protein_coding
ENSMUSG00000027580	2	181232916	181232916	7.9e-43	-	181232421	181233411	0	1	990,	0	-42.1	-41	63.1	CDS	Helz2	protein_coding
ENSMUSG00000040102	6	147092158	147092158	0.0066	+	147092098	147092219	0	1	121,	0	-2.18	-1.76	9.11	CDS	Klhl42	protein_coding
ENSMUSG00000020817	11	70940570	70940570	0	+	70940285	70940856	0	1	571,	0	-626	#NAME?	187	three_prime_utr	Rabep1	protein_coding
ENSMUSG00000020088	10	61691427	61691427	3.2e-46	+	61691232	61691622	0	1	390,	0	-45.5	-44.4	96	three_prime_utr	Sar1a	protein_coding
ENSMUSG00000022856	16	21934577	21934577	0.015	-	21934503	21934652	0	1	149,	0	-1.82	-1.42	7.71	three_prime_utr	Tmem41a	protein_coding
ENSMUSG00000027861	3	102145294	102145294	0.00048	+	102145205	102145384	0	1	179,	0	-3.32	-2.83	11.2	CDS	Casq2	protein_coding
ENSMUSG00000046873	X	157567320	157567320	0.01	-	157567245	157567396	0	1	151,	0	-1.98	-1.57	8.41	three_prime_utr	Mbtps2	protein_coding
ENSMUSG00000031853	8	125942130	125942130	9.1e-05	+	125942025	125942236	0	1	211,	0	-4.04	-3.52	15.4	CDS	Map3k21	protein_coding
ENSMUSG00000015053	6	88205697	88205697	0.0066	+	88205622	88205773	0	1	151,	0	-2.18	-1.76	9.11	three_prime_utr	Gata2	protein_coding
ENSMUSG00000035620	10	85015341	85015341	5.6e-05	+	85015251	85015432	0	1	181,	0	-4.25	-3.72	16.1	exon	Ric8b	protein_coding
ENSMUSG00000031749	8	110971018	110971018	3.4e-05	+	110970898	110971138	0	1	240,	0	-4.47	-3.93	16.8	three_prime_utr	St3gal2	protein_coding
ENSMUSG00000056579	11	3645249	3645249	1e-130	-	3644784	3645714	0	1	930,	0	-130	-128	383	exon	Tug1	antisense_RNA
ENSMUSG00000048787	7	119859667	119859667	0.027	-	119859607	119859728	0	1	121,	0	-1.57	-1.19	3.5	CDS	Dcun1d3	protein_coding
ENSMUSG00000026975	2	24971788	24971788	3.4e-05	+	24971653	24971924	0	1	271,	0	-4.47	-3.93	16.8	exon	Dph7	protein_coding
ENSMUSG00000050619	2	121158617	121158617	3.2e-46	-	121158512	121158723	0	1	211,	0	-45.5	-44.4	49	three_prime_utr	Zscan29	protein_coding
ENSMUSG00000026017	1	60148040	60148040	0.01	+	60147980	60148101	0	1	121,	0	-1.98	-1.57	8.41	CDS	Carf	protein_coding
ENSMUSG00000111133	9	42965814	42965814	7.9e-33	+	42965578	42966051	0	1	473,	0	-32.1	-31.2	16.3	exon	Gm5831	processed_pseudogene
ENSMUSG00000023995	17	48448180	48448180	2.5e-13	-	48448015	48448345	0	1	330,	0	-12.6	-11.8	42.7	exon	Tspo2	protein_coding
ENSMUSG00000005251	16	97743743	97743743	0.00039	-	97743668	97743819	0	1	151,	0	-3.41	-2.92	13.3	CDS	Ripk4	protein_coding
ENSMUSG00000041037	7	24534165	24534165	0.01	+	24534105	24534226	0	1	121,	0	-1.98	-1.57	8.41	CDS	Irgq	protein_coding
ENSMUSG00000033732	8	110810898	110810898	0.0033	-	110810808	110810989	0	1	181,	0	-2.48	-2.03	2.8	three_prime_utr	Sf3b3	protein_coding
ENSMUSG00000025040	X	17557888	17557888	0.0039	-	17557813	17557963	0	1	150,	0	-2.41	-1.96	4.67	three_prime_utr	Fundc1	protein_coding
ENSMUSG00000020802	11	116539403	116539403	0	-	116538874	116539933	0	3	837,58,2,	0,924,1057	-6470	#NAME?	270	CDS	Ube2o	protein_coding
ENSMUSG00000058881	18	82955886	82955886	3.4e-05	+	82955766	82956007	0	1	241,	0	-4.47	-3.93	16.8	CDS	Zfp516	protein_coding
ENSMUSG00000043099	11	75167293	75167293	1e-07	-	75167173	75167414	0	1	241,	0	-6.98	-6.36	14	CDS	Hic1	protein_coding
ENSMUSG00000032097	9	44636656	44636656	0	+	44635850	44637463	0	2	15,975,	0,638	#NAME?	#NAME?	33.1	three_prime_utr	Ddx6	protein_coding
ENSMUSG00000063273	3	51416255	51416255	7.9e-12	+	51416165	51416346	0	1	181,	0	-11.1	-10.4	5.6	five_prime_utr	Naa15	protein_coding
ENSMUSG00000042742	6	13628727	13628727	6.3e-14	-	13628607	13628848	0	1	241,	0	-13.2	-12.5	44.8	three_prime_utr	Bmt2	protein_coding
ENSMUSG00000024002	17	32202458	32202458	7.4e-05	-	32202398	32202518	0	1	120,	0	-4.13	-3.6	4.1	CDS	Brd4	protein_coding
ENSMUSG00000109336	7	28414004	28414004	0.01	-	28413914	28414095	0	1	181,	0	-1.98	-1.57	8.41	CDS	Samd4b	protein_coding
ENSMUSG00000025255	3	5243670	5243670	1.1e-06	+	5243580	5243761	0	1	181,	0	-5.94	-5.35	19.6	CDS	Zfhx4	protein_coding
ENSMUSG00000022000	14	75344096	75344096	0.00021	+	75343887	75344306	0	1	419,	0	-3.68	-3.17	7.01	three_prime_utr	Zc3h13	protein_coding
ENSMUSG00000037089	17	45566640	45566640	1.9e-06	+	45566476	45566805	0	1	329,	0	-5.73	-5.15	18.9	CDS	Slc35b2	protein_coding
ENSMUSG00000030966	7	102559058	102559058	1.3e-05	-	102558878	102559239	0	1	361,	0	-4.89	-4.34	18.2	three_prime_utr	Trim21	protein_coding
ENSMUSG00000044350	14	77035389	77035389	2.5e-23	-	77034917	77035862	0	2	488,51,	0,894	-22.6	-21.7	34.3	five_prime_utr	Lacc1	protein_coding
ENSMUSG00000066149	4	62394814	62394814	3.1e-05	-	62394724	62394905	0	1	181,	0	-4.51	-3.97	16.8	three_prime_utr	Cdc26	protein_coding
ENSMUSG00000033961	7	12982575	12982575	9.1e-05	+	12982455	12982695	0	1	240,	0	-4.04	-3.52	15.4	CDS	Zfp446	protein_coding
ENSMUSG00000021277	12	111261963	111261963	5e-13	+	111261663	111262264	0	1	601,	0	-12.3	-11.6	42	exon	Traf3	protein_coding
ENSMUSG00000022814	16	33961892	33961892	2e-61	-	33961594	33962190	0	1	596,	0	-60.7	-59.6	33.6	CDS	Umps	protein_coding
ENSMUSG00000032744	4	123246945	123246945	0.00039	+	123246825	123247065	0	1	240,	0	-3.41	-2.92	13.3	three_prime_utr	Heyl	protein_coding
ENSMUSG00000000340	3	116549278	116549278	3.3e-06	+	116549173	116549383	0	1	210,	0	-5.48	-4.91	4.9	three_prime_utr	Dbt	protein_coding
ENSMUSG00000005667	6	83306391	83306391	0.0016	-	83306316	83306466	0	1	150,	0	-2.79	-2.33	11.2	three_prime_utr	Mthfd2	protein_coding
ENSMUSG00000022814	16	33966948	33966948	1.6e-11	-	33966858	33967038	0	1	180,	0	-10.8	-10.1	11.2	CDS	Umps	protein_coding
ENSMUSG00000059708	X	36624096	36624096	0.015	-	36624036	36624157	0	1	121,	0	-1.82	-1.42	4.9	CDS	Akap17b	protein_coding
ENSMUSG00000035517	4	46026006	46026006	1.3e-06	+	46025886	46026126	0	1	240,	0	-5.9	-5.32	9.81	CDS	Tdrd7	protein_coding
ENSMUSG00000021754	13	111747070	111747070	0.00014	-	111746995	111747146	0	1	151,	0	-3.85	-3.33	4.09	three_prime_utr	Map3k1	protein_coding
ENSMUSG00000027304	2	119732959	119732959	2e-24	+	119732810	119733109	0	1	299,	0	-23.7	-22.8	25.9	three_prime_utr	Rtf1	protein_coding
ENSMUSG00000003348	10	80686923	80686923	2.5e-11	-	80686774	80687073	0	1	299,	0	-10.6	-9.87	36.4	three_prime_utr	Mob3a	protein_coding
ENSMUSG00000090124	1	88138760	88138760	6.3e-26	+	88138565	88138955	0	1	390,	0	-25.2	-24.3	23.8	CDS	Ugt1a7c	protein_coding
ENSMUSG00000026596	1	156641633	156641633	5e-18	+	156641408	156641859	0	1	451,	0	-17.3	-16.4	57.4	exon	Abl2	protein_coding
ENSMUSG00000053175	7	19808744	19808744	3.5e-09	-	19808580	19808909	0	1	329,	0	-8.45	-7.8	17.5	three_prime_utr	Bcl3	protein_coding
ENSMUSG00000038521	6	124531462	124531462	1e-164	-	124531268	124531656	0	1	388,	0	-164	-162	5.25	CDS	C1s1	protein_coding
ENSMUSG00000037287	9	42413424	42413424	0.0035	-	42413364	42413485	0	1	121,	0	-2.45	-2	4.44	three_prime_utr	Tbcel	protein_coding
ENSMUSG00000004056	7	27638174	27638174	1.6e-30	+	27638069	27638280	0	1	211,	0	-29.8	-28.8	63.1	three_prime_utr	Akt2	protein_coding
ENSMUSG00000057191	9	21545126	21545126	0.00015	+	21544978	21545274	0	1	296,	0	-3.83	-3.32	14.7	three_prime_utr	AB124611	protein_coding
ENSMUSG00000114763	13	59782145	59782145	1e-156	-	59782045	59782245	0	1	200,	0	-156	-154	5.72	CDS	AC134869.3	protein_coding
ENSMUSG00000105893	5	3990333	3990333	0.01	+	3990244	3990422	0	1	178,	0	-2	-1.59	8.41	exon	Wdr46-ps	processed_pseudogene
ENSMUSG00000031671	8	95718583	95718583	4e-25	+	95718215	95718951	0	2	120,476,	0,260	-24.4	-23.5	42	CDS	Setd6	protein_coding
ENSMUSG00000035868	17	21662039	21662039	0.00039	+	21661892	21662187	0	1	295,	0	-3.41	-2.92	13.3	CDS	Zfp983	protein_coding
ENSMUSG00000027495	2	172355345	172355345	7.9e-18	+	172355240	172355450	0	1	210,	0	-17.1	-16.3	3.98	three_prime_utr	Fam210b	protein_coding
ENSMUSG00000044345	19	42149267	42149267	1.8e-06	+	42149102	42149432	0	1	330,	0	-5.75	-5.17	21	three_prime_utr	Marveld1	protein_coding
ENSMUSG00000037266	4	134927061	134927061	0	+	134926811	134927312	0	2	7,382,	0,119	-492	#NAME?	14.8	exon	Rsrp1	protein_coding
ENSMUSG00000022052	14	67015116	67015116	4.3e-09	-	67014922	67015311	0	1	389,	0	-8.37	-7.71	29.4	three_prime_utr	Ppp2r2a	protein_coding
ENSMUSG00000039989	11	119081210	119081210	0.00039	-	119081105	119081315	0	1	210,	0	-3.41	-2.92	13.3	exon	Cbx4	protein_coding
ENSMUSG00000043733	5	121132105	121132105	4e-45	-	121131910	121132301	0	1	391,	0	-44.4	-43.4	102	exon	Ptpn11	protein_coding
ENSMUSG00000067924	X	53669528	53669528	1.6e-17	-	53669381	53669675	0	1	294,	0	-16.8	-16	56	three_prime_utr	Rtl8b	protein_coding
ENSMUSG00000037336	12	4863831	4863831	2e-11	-	4863666	4863996	0	1	330,	0	-10.7	-9.97	14	exon	Mfsd2b	protein_coding
ENSMUSG00000023075	4	123736283	123736283	3.2e-11	-	123736178	123736388	0	1	210,	0	-10.5	-9.77	20.3	three_prime_utr	Akirin1	protein_coding
ENSMUSG00000019838	10	40076898	40076898	0.0059	-	40076793	40077003	0	1	210,	0	-2.23	-1.8	8.41	CDS	Slc16a10	protein_coding
ENSMUSG00000023961	17	44098227	44098227	0.01	-	44098167	44098288	0	1	121,	0	-1.98	-1.57	8.41	three_prime_utr	Enpp4	protein_coding
ENSMUSG00000070047	8	45023093	45023093	1.6e-43	+	45022853	45023334	0	1	481,	0	-42.8	-41.7	135	CDS	Fat1	protein_coding
ENSMUSG00000050144	3	88420700	88420700	3.8e-05	-	88420595	88420805	0	1	210,	0	-4.42	-3.89	9.81	CDS	Slc25a44	protein_coding
ENSMUSG00000028980	4	149982403	149982403	0	-	149980790	149984016	0	2	2131,114,	0,3112	#NAME?	#NAME?	340	CDS	H6pd	protein_coding
ENSMUSG00000034118	5	130101735	130101735	0.00014	+	130101630	130101840	0	1	210,	0	-3.86	-3.34	6.54	CDS	Tpst1	protein_coding
ENSMUSG00000038708	9	118558805	118558805	0	+	118557996	118559615	0	1	1619,	0	-1440	#NAME?	78.3	CDS	Golga4	protein_coding
ENSMUSG00000035451	12	57542440	57542440	1.4e-07	-	57542245	57542636	0	1	391,	0	-6.84	-6.22	24.5	CDS	Foxa1	protein_coding
ENSMUSG00000018377	11	88073304	88073304	6.3e-56	+	88073110	88073499	0	1	389,	0	-55.2	-54	51.4	CDS	Vezf1	protein_coding
ENSMUSG00000062115	11	60189380	60189380	2e-16	+	60188900	60189860	0	1	960,	0	-15.7	-14.9	52.5	CDS	Rai1	protein_coding
ENSMUSG00000057134	10	67547910	67547910	2.9e-06	-	67547761	67548060	0	1	299,	0	-5.54	-4.96	20.3	three_prime_utr	Ado	protein_coding
ENSMUSG00000079737	16	13677775	13677775	9.3e-10	+	13677610	13677940	0	1	330,	0	-9.03	-8.36	31.5	exon	3110001I22Rik	protein_coding
ENSMUSG00000026439	1	132504158	132504158	2.5e-35	+	132504008	132504309	0	1	301,	0	-34.6	-33.6	111	three_prime_utr	Rbbp5	protein_coding
ENSMUSG00000015488	2	27019176	27019176	5e-22	+	27018996	27019356	0	1	360,	0	-21.3	-20.4	70.1	three_prime_utr	Cacfd1	protein_coding
ENSMUSG00000028467	4	43567151	43567151	7.6e-06	-	43567017	43567286	0	1	269,	0	-5.12	-4.55	14	three_prime_utr	Gba2	protein_coding
ENSMUSG00000082292	11	58188893	58188893	7.8e-05	+	58188774	58189012	0	1	238,	0	-4.11	-3.58	11.2	exon	Gm12250	processed_pseudogene
ENSMUSG00000026806	2	28905061	28905061	0.041	+	28905001	28905122	0	1	121,	0	-1.39	-0.0971	6.31	three_prime_utr	Ddx31	protein_coding
ENSMUSG00000110167	7	134904169	134904169	0.0087	+	134904109	134904229	0	1	120,	0	-2.06	-1.64	4.2	exon	Gm45532	TEC
ENSMUSG00000075592	14	55871905	55871905	6.3e-37	+	55871710	55872101	0	1	391,	0	-36.2	-35.2	116	CDS	Nynrin	protein_coding
ENSMUSG00000063406	5	108124645	108124645	7.6e-05	-	108124555	108124736	0	1	181,	0	-4.12	-3.59	2.76	CDS	Tmed5	protein_coding
ENSMUSG00000033182	6	88618655	88618655	5.5e-06	-	88618535	88618776	0	1	241,	0	-5.26	-4.7	11.9	CDS	Kbtbd12	protein_coding
ENSMUSG00000037075	15	58899297	58899297	1e-184	+	58898371	58900224	0	1	1853,	0	-184	-183	268	exon	Rnf139	protein_coding
ENSMUSG00000045312	13	94194286	94194286	2.6e-09	+	94194061	94194511	0	1	450,	0	-8.59	-7.93	30.1	three_prime_utr	Lhfpl2	protein_coding
ENSMUSG00000035561	4	45803559	45803559	1e-301	+	45802545	45804574	0	1	2029,	0	-301	-299	42.5	CDS	Aldh1b1	protein_coding
ENSMUSG00000053617	19	47267908	47267908	1e-107	-	47267638	47268179	0	1	541,	0	-107	-105	255	CDS	Sh3pxd2a	protein_coding
ENSMUSG00000004661	9	57833849	57833849	6.3e-18	-	57833714	57833984	0	1	270,	0	-17.2	-16.3	28.7	CDS	Arid3b	protein_coding
ENSMUSG00000039738	16	3979822	3979822	3.2e-20	-	3979642	3980002	0	1	360,	0	-19.5	-18.7	64.5	stop_codon	Slx4	protein_coding
ENSMUSG00000054199	3	88895413	88895413	7.8e-06	+	88895188	88895638	0	1	450,	0	-5.11	-4.55	18.9	CDS	Gon4l	protein_coding
ENSMUSG00000031480	8	22258600	22258600	3.2e-22	+	22258495	22258705	0	1	210,	0	-21.5	-20.7	70.8	CDS	Thsd1	protein_coding
ENSMUSG00000036377	5	76858101	76858101	0.0035	+	76857951	76858251	0	1	300,	0	-2.45	-2	7.71	CDS	C530008M17Rik	protein_coding
ENSMUSG00000026932	2	26089825	26089825	0.00063	-	26089735	26089916	0	1	181,	0	-3.2	-2.72	12.6	CDS	Nacc2	protein_coding
ENSMUSG00000027281	2	137068113	137068113	1.3e-31	+	137067843	137068384	0	1	541,	0	-30.9	-29.9	86.2	exon	Slx4ip	protein_coding
ENSMUSG00000002028	9	44849456	44849456	1.6e-20	-	44848991	44849921	0	1	930,	0	-19.8	-19	48.3	CDS	Kmt2a	protein_coding
ENSMUSG00000047710	8	13878078	13878078	3.2e-08	+	13877958	13878198	0	1	240,	0	-7.49	-6.86	26.6	CDS	Champ1	protein_coding
ENSMUSG00000023953	17	46172331	46172331	5e-11	-	46172122	46172541	0	1	419,	0	-10.3	-9.6	13.8	CDS	Polh	protein_coding
ENSMUSG00000030844	7	128373900	128373900	4.8e-06	-	128373767	128374034	0	1	267,	0	-5.32	-4.75	19.6	CDS	Rgs10	protein_coding
ENSMUSG00000036368	17	79621621	79621621	5.8e-05	+	79621486	79621757	0	1	271,	0	-4.24	-3.71	14	CDS	Rmdn2	protein_coding
ENSMUSG00000029344	5	112308129	112308129	6.3e-48	+	112307713	112308546	0	1	833,	0	-47.2	-46.2	120	CDS	Tpst2	protein_coding
ENSMUSG00000003882	15	9507028	9507028	6.3e-14	-	9506624	9507432	0	1	808,	0	-13.2	-12.5	44.8	three_prime_utr	Il7r	protein_coding
ENSMUSG00000020422	11	8451118	8451118	0.0019	-	8451028	8451209	0	1	181,	0	-2.71	-2.25	3.2	CDS	Tns3	protein_coding
ENSMUSG00000041920	11	109455437	109455437	1e-199	-	109455197	109455678	0	1	481,	0	-199	-198	617	CDS	Slc16a6	protein_coding
ENSMUSG00000022016	14	78513298	78513298	5e-75	-	78512998	78513598	0	1	600,	0	-74.3	-73.1	51.5	CDS	Akap11	protein_coding
ENSMUSG00000031631	8	46170473	46170473	1.3e-12	+	46170233	46170714	0	1	481,	0	-11.9	-11.2	40.6	CDS	Cfap97	protein_coding
ENSMUSG00000005483	8	83610094	83610094	0	+	83609824	83610364	0	1	540,	0	-671	#NAME?	73.6	CDS	Dnajb1	protein_coding
ENSMUSG00000036992	2	148675630	148675630	1.3e-70	+	148675351	148675910	0	1	559,	0	-69.9	-68.7	58.1	CDS	Nxt1	protein_coding
ENSMUSG00000032540	9	122379638	122379638	0.00018	+	122379578	122379699	0	1	121,	0	-3.75	-3.24	5.08	three_prime_utr	Abhd5	protein_coding
ENSMUSG00000031907	8	106425518	106425518	6.5e-07	+	106425368	106425669	0	1	301,	0	-6.19	-5.59	22.4	exon	Zfp90	protein_coding
ENSMUSG00000045038	17	86655453	86655453	1e-124	+	86655199	86655708	0	1	509,	0	-124	-123	120	three_prime_utr	Prkce	protein_coding
ENSMUSG00000022471	15	82039876	82039876	3.2e-08	+	82039786	82039966	0	1	180,	0	-7.49	-6.86	26.6	CDS	Xrcc6	protein_coding
ENSMUSG00000063317	7	121648610	121648610	7.9e-13	-	121648280	121648940	0	1	660,	0	-12.1	-11.4	41.3	CDS	Usp31	protein_coding
ENSMUSG00000030037	6	83109734	83109734	1.3e-26	+	83109558	83109910	0	1	352,	0	-25.9	-25	13	three_prime_utr	Mrpl53	protein_coding
ENSMUSG00000041757	1	133300257	133300257	3.3e-09	+	133300047	133300468	0	1	421,	0	-8.48	-7.82	13.3	three_prime_utr	Plekha6	protein_coding
ENSMUSG00000049878	4	121150477	121150477	5e-72	-	121150073	121150882	0	1	809,	0	-71.3	-70.1	63.8	CDS	Rlf	protein_coding
ENSMUSG00000094441	17	33242471	33242471	1.6e-26	-	33242203	33242739	0	1	536,	0	-25.8	-24.9	33.6	CDS	Zfp955a	protein_coding
ENSMUSG00000037225	3	37405208	37405208	7.9e-13	+	37405059	37405358	0	1	299,	0	-12.1	-11.4	22.4	exon	Fgf2	protein_coding
ENSMUSG00000070780	5	66026496	66026496	5e-14	-	66026256	66026736	0	1	480,	0	-13.3	-12.6	17.2	CDS	Rbm47	protein_coding
ENSMUSG00000040433	9	96687498	96687498	7.9e-32	-	96687318	96687678	0	1	360,	0	-31.1	-30.2	22.4	CDS	Zbtb38	protein_coding
ENSMUSG00000031639	8	45398611	45398611	0.0026	-	45398536	45398687	0	1	151,	0	-2.58	-2.13	10.5	CDS	Tlr3	protein_coding
ENSMUSG00000074863	13	62673283	62673283	0.0066	-	62673193	62673374	0	1	181,	0	-2.18	-1.76	9.11	CDS	Platr25	protein_coding
ENSMUSG00000047867	6	48708135	48708135	8.1e-10	-	48708045	48708225	0	1	180,	0	-9.09	-8.42	17.5	CDS	Gimap6	protein_coding
ENSMUSG00000045930	12	58267691	58267691	1e-105	-	58267079	58268304	0	1	1225,	0	-105	-104	219	CDS	Clec14a	protein_coding
ENSMUSG00000086083	16	33966952	33966952	0.017	+	33966892	33967013	0	1	121,	0	-1.78	-1.39	7.71	exon	Gm15829	antisense_RNA
ENSMUSG00000092545	16	26714712	26714712	4e-23	-	26714475	26714949	0	1	474,	0	-22.4	-21.6	73.6	exon	Gm20319	processed_transcript
ENSMUSG00000031673	8	102634357	102634357	1.8e-06	-	102634222	102634493	0	1	271,	0	-5.75	-5.17	21	CDS	Cdh11	protein_coding
ENSMUSG00000097121	12	101083091	101083091	5e-81	+	101082748	101083435	0	1	687,	0	-80.3	-79	84.8	exon	D130020L05Rik	antisense_RNA
ENSMUSG00000000441	6	115619097	115619097	1e-28	-	115618933	115619262	0	1	329,	0	-28	-27.1	37.5	exon	Raf1	protein_coding
ENSMUSG00000097124	3	121533810	121533810	0.0026	+	121533750	121533871	0	1	121,	0	-2.58	-2.13	10.5	exon	A530020G20Rik	antisense_RNA
ENSMUSG00000046598	16	31458437	31458437	2e-98	+	31458242	31458632	0	1	390,	0	-97.7	-96.4	12.4	three_prime_utr	Bdh1	protein_coding
ENSMUSG00000045248	8	72496058	72496058	1e-41	-	72495848	72496269	0	1	421,	0	-41	-39.9	131	CDS	Med26	protein_coding
ENSMUSG00000033943	2	119964263	119964263	1e-243	+	119963708	119964818	0	1	1110,	0	-243	-241	158	CDS	Mga	protein_coding
ENSMUSG00000066037	4	136339543	136339543	2.5e-32	+	136339438	136339649	0	1	211,	0	-31.6	-30.6	10.5	exon	Hnrnpr	protein_coding
ENSMUSG00000026102	1	52789822	52789822	7.9e-11	-	52789612	52790032	0	1	420,	0	-10.1	-9.44	35	exon	Inpp1	protein_coding
ENSMUSG00000023088	16	14473700	14473700	5.4e-08	+	14473520	14473881	0	1	361,	0	-7.27	-6.65	25.9	three_prime_utr	Abcc1	protein_coding
ENSMUSG00000063919	5	116442850	116442850	1.3e-12	-	116442685	116443015	0	1	330,	0	-11.9	-11.2	40.6	three_prime_utr	Srrm4	protein_coding
ENSMUSG00000024597	18	57944189	57944189	0.00071	+	57943979	57944399	0	1	420,	0	-3.15	-2.66	7.71	three_prime_utr	Slc12a2	protein_coding
ENSMUSG00000005871	18	34315720	34315720	0.005	+	34315630	34315810	0	1	180,	0	-2.3	-1.87	3.85	CDS	Apc	protein_coding
ENSMUSG00000020647	12	4247901	4247901	4e-24	-	4247601	4248202	0	1	601,	0	-23.4	-22.5	44.1	three_prime_utr	Ncoa1	protein_coding
ENSMUSG00000031871	8	104142886	104142886	0	+	104142543	104143230	0	1	687,	0	-440	#NAME?	83.7	CDS	Cdh5	protein_coding
ENSMUSG00000022623	15	89548380	89548380	0.01	+	89548305	89548456	0	1	151,	0	-1.98	-1.57	8.41	CDS	Shank3	protein_coding
ENSMUSG00000051056	4	32602101	32602101	1.8e-06	-	32602011	32602191	0	1	180,	0	-5.75	-5.17	21	CDS	Gja10	protein_coding
ENSMUSG00000036591	2	20849129	20849129	1e-290	-	20848576	20849683	0	1	1107,	0	-290	-288	485	CDS	Arhgap21	protein_coding
ENSMUSG00000028850	4	133578096	133578096	6.3e-19	+	133577917	133578275	0	1	358,	0	-18.2	-17.3	60.2	CDS	Gpatch3	protein_coding
ENSMUSG00000058402	7	29875569	29875569	1.3e-12	+	29875464	29875675	0	1	211,	0	-11.9	-11.2	40.6	exon	Zfp420	protein_coding
ENSMUSG00000055884	12	65106357	65106357	0.00019	+	65106147	65106568	0	1	421,	0	-3.71	-3.2	12.6	three_prime_utr	Fancm	protein_coding
ENSMUSG00000049717	8	9972635	9972635	6.3e-13	-	9972426	9972845	0	1	419,	0	-12.2	-11.4	18.9	CDS	Lig4	protein_coding
ENSMUSG00000056919	9	87203967	87203967	1.6e-11	-	87203697	87204238	0	1	541,	0	-10.8	-10.1	36.4	CDS	Cep162	protein_coding
ENSMUSG00000026135	1	74566789	74566789	0.0026	-	74566684	74566895	0	1	211,	0	-2.58	-2.13	10.5	three_prime_utr	Zfp142	protein_coding
ENSMUSG00000005148	14	99301850	99301850	3.2e-14	+	99301685	99302015	0	1	330,	0	-13.5	-12.7	18.2	CDS	Klf5	protein_coding
ENSMUSG00000032744	4	123247632	123247632	4e-07	+	123247482	123247782	0	1	300,	0	-6.4	-5.8	23.1	three_prime_utr	Heyl	protein_coding
ENSMUSG00000058672	13	34074556	34074556	1e-271	-	34074303	34074810	0	1	507,	0	-271	-269	17	CDS	Tubb2a	protein_coding
ENSMUSG00000069662	10	37136267	37136267	0	-	37135892	37136643	0	1	751,	0	-690	#NAME?	42.4	CDS	Marcks	protein_coding
ENSMUSG00000070047	8	45024577	45024577	7.9e-19	+	45024352	45024803	0	1	451,	0	-18.1	-17.3	22	CDS	Fat1	protein_coding
ENSMUSG00000091387	13	96947465	96947465	1.1e-06	+	96947285	96947645	0	1	360,	0	-5.97	-5.38	21.7	CDS	Gcnt4	protein_coding
ENSMUSG00000035666	2	28826287	28826287	0.00021	-	28826197	28826378	0	1	181,	0	-3.68	-3.17	5.84	three_prime_utr	Gtf3c4	protein_coding
ENSMUSG00000062127	3	105004756	105004756	0.00039	-	105004666	105004847	0	1	181,	0	-3.41	-2.92	13.3	CDS	Cttnbp2nl	protein_coding
ENSMUSG00000003378	7	25010177	25010177	0.0016	-	25010087	25010267	0	1	180,	0	-2.79	-2.33	11.2	three_prime_utr	Grik5	protein_coding
ENSMUSG00000025075	19	56319867	56319867	6.3e-54	+	56319717	56320017	0	1	300,	0	-53.2	-52	9.08	three_prime_utr	Habp2	protein_coding
ENSMUSG00000042650	11	60538513	60538513	2e-14	+	60538229	60538798	0	1	569,	0	-13.7	-12.9	6.46	CDS	Alkbh5	protein_coding
ENSMUSG00000070939	1	43075798	43075798	4e-17	-	43075663	43075934	0	1	271,	0	-16.4	-15.6	54.6	CDS	Tgfbrap1	protein_coding
ENSMUSG00000108533	7	65480525	65480525	0.00032	-	65480421	65480629	0	1	208,	0	-3.49	-2.99	8.41	exon	Gm44792	TEC
ENSMUSG00000033831	3	83042344	83042344	1e-116	-	83042209	83042480	0	1	271,	0	-116	-115	11.9	three_prime_utr	Fgb	protein_coding
ENSMUSG00000039982	19	12501936	12501936	0.0066	-	12501876	12501996	0	1	120,	0	-2.18	-1.76	9.11	five_prime_utr	Dtx4	protein_coding
ENSMUSG00000022272	15	25781568	25781568	1.6e-43	+	25781388	25781748	0	1	360,	0	-42.8	-41.7	137	CDS	Myo10	protein_coding
ENSMUSG00000049287	11	59158380	59158380	3.2e-27	-	59158125	59158635	0	1	510,	0	-26.5	-25.6	86.2	CDS	Iba57	protein_coding
ENSMUSG00000024002	17	32197720	32197720	1e-175	-	32197050	32198390	0	3	770,244,34,	0,980,1306	-175	-173	90.7	three_prime_utr	Brd4	protein_coding
ENSMUSG00000026532	1	174213407	174213407	3.2e-38	+	174212637	174214178	0	4	45,182,100,123,	0,706,1224,1418	-37.5	-36.5	5.64	CDS	Spta1	protein_coding
ENSMUSG00000024737	19	10858192	10858192	0.00015	+	10857892	10858492	0	1	600,	0	-3.83	-3.32	14.7	exon	Slc15a3	protein_coding
ENSMUSG00000041147	5	150569372	150569372	1.9e-06	+	150569267	150569477	0	1	210,	0	-5.71	-5.13	11.9	CDS	Brca2	protein_coding
ENSMUSG00000082896	3	18009515	18009515	0.00093	+	18009426	18009605	0	1	179,	0	-3.03	-2.55	10.5	exon	Gm5844	processed_pseudogene
ENSMUSG00000048285	12	70899695	70899695	0.00063	+	70899605	70899785	0	1	180,	0	-3.2	-2.72	12.6	three_prime_utr	Frmd6	protein_coding
ENSMUSG00000058163	11	48895093	48895093	0.0026	-	48895003	48895184	0	1	181,	0	-2.58	-2.13	10.5	CDS	Gm5431	protein_coding
ENSMUSG00000033209	5	111225671	111225671	2.6e-05	+	111225551	111225791	0	1	240,	0	-4.59	-4.04	9.11	CDS	Ttc28	protein_coding
ENSMUSG00000075511	15	83358444	83358444	0.0066	-	83358355	83358534	0	1	179,	0	-2.18	-1.76	9.11	exon	1700001L05Rik	lincRNA
ENSMUSG00000036019	10	105370318	105370318	1.6e-13	-	105370168	105370468	0	1	300,	0	-12.8	-12	43.4	CDS	Tmtc2	protein_coding
ENSMUSG00000024083	17	64308920	64308920	3.2e-30	-	64308635	64309206	0	1	571,	0	-29.5	-28.5	19.3	CDS	Pja2	protein_coding
ENSMUSG00000020330	11	40710099	40710099	0.00028	-	40710009	40710189	0	1	180,	0	-3.56	-3.06	1.88	CDS	Hmmr	protein_coding
ENSMUSG00000043015	1	52649984	52649984	0.01	+	52649909	52650060	0	1	151,	0	-1.98	-1.57	8.41	exon	Nemp2	protein_coding
ENSMUSG00000096054	10	5324062	5324062	0.0028	-	5323972	5324153	0	1	181,	0	-2.56	-2.11	6.31	CDS	Syne1	protein_coding
ENSMUSG00000115388	15	76103556	76103556	2.5e-55	-	76103436	76103677	0	1	241,	0	-54.6	-53.5	173	CDS	EPPK1	protein_coding
ENSMUSG00000029673	5	131438202	131438202	0.00095	-	131438112	131438293	0	1	181,	0	-3.02	-2.54	4.44	exon	Auts2	protein_coding
ENSMUSG00000041147	5	150542474	150542474	7.9e-15	+	150542369	150542580	0	1	211,	0	-14.1	-13.3	24.5	CDS	Brca2	protein_coding
ENSMUSG00000031668	6	70896981	70896981	0.0034	+	70896906	70897057	0	1	151,	0	-2.47	-2.02	4.03	CDS	Eif2ak3	protein_coding
ENSMUSG00000034379	16	36042363	36042363	0.00039	+	36042259	36042468	0	1	209,	0	-3.41	-2.92	13.3	CDS	Wdr5b	protein_coding
ENSMUSG00000031835	8	119508559	119508559	1e-180	-	119508215	119508904	0	1	689,	0	-180	-178	89.1	exon	Mbtps1	protein_coding
ENSMUSG00000105096	5	105218471	105218471	0.0042	-	105218411	105218531	0	1	120,	0	-2.38	-1.94	9.81	CDS	Gbp10	protein_coding
ENSMUSG00000020357	11	49651706	49651706	1.3e-70	+	49651481	49651931	0	1	450,	0	-69.9	-68.7	97.4	three_prime_utr	Flt4	protein_coding
ENSMUSG00000047417	10	80550927	80550927	0.00015	-	80550852	80551003	0	1	151,	0	-3.83	-3.32	14.7	CDS	Rexo1	protein_coding
ENSMUSG00000054520	5	34559151	34559151	0.0026	+	34559061	34559241	0	1	180,	0	-2.58	-2.13	10.5	CDS	Sh3bp2	protein_coding
ENSMUSG00000026812	2	28685874	28685874	1.3e-05	+	28685732	28686017	0	2	178,33,	0,252	-4.89	-4.34	18.2	CDS	Tsc1	protein_coding
ENSMUSG00000000374	10	78187744	78187744	1e-201	-	78187534	78187955	0	1	421,	0	-201	-199	28.6	three_prime_utr	Trappc10	protein_coding
ENSMUSG00000036893	2	24791260	24791260	0.001	-	24791185	24791335	0	1	150,	0	-3	-2.52	11.9	three_prime_utr	Ehmt1	protein_coding
ENSMUSG00000034243	16	36931901	36931901	0.001	+	36931826	36931977	0	1	151,	0	-3	-2.52	11.9	CDS	Golgb1	protein_coding
ENSMUSG00000035011	10	81151979	81151979	0.013	+	81151919	81152040	0	1	121,	0	-1.9	-1.49	7.71	three_prime_utr	Zbtb7a	protein_coding
ENSMUSG00000041237	3	89146708	89146708	7.9e-12	+	89146633	89146784	0	1	151,	0	-11.1	-10.3	6.69	three_prime_utr	Pklr	protein_coding
ENSMUSG00000037674	9	72619253	72619253	2.5e-66	+	72618594	72619913	0	1	1319,	0	-65.6	-64.4	113	CDS	Rfx7	protein_coding
ENSMUSG00000045519	9	20348387	20348387	6.5e-07	-	20348252	20348523	0	1	271,	0	-6.19	-5.59	22.4	CDS	Zfp560	protein_coding
ENSMUSG00000024232	18	3512279	3512279	8.7e-08	+	3512114	3512445	0	1	331,	0	-7.06	-6.43	25.2	CDS	Bambi	protein_coding
ENSMUSG00000048410	18	84209894	84209894	0.0026	-	84209804	84209985	0	1	181,	0	-2.58	-2.13	10.5	CDS	Zfp407	protein_coding
ENSMUSG00000037174	3	51256361	51256361	1e-276	-	51255866	51256857	0	1	991,	0	-276	-274	162	stop_codon	Elf2	protein_coding
ENSMUSG00000039238	11	121513184	121513184	1.3e-05	-	121513079	121513289	0	1	210,	0	-4.89	-4.34	18.2	CDS	Zfp750	protein_coding
ENSMUSG00000033417	19	60580677	60580677	5.4e-08	-	60580452	60580903	0	1	451,	0	-7.27	-6.65	25.9	CDS	Cacul1	protein_coding
ENSMUSG00000021222	12	83541681	83541681	0.01	+	83541592	83541771	0	1	179,	0	-1.98	-1.57	8.41	three_prime_utr	Dcaf4	protein_coding
ENSMUSG00000022983	16	90230032	90230032	7.9e-12	-	90229942	90230122	0	1	180,	0	-11.1	-10.4	20.7	CDS	Scaf4	protein_coding
ENSMUSG00000027765	3	61004433	61004433	2e-20	+	61004224	61004642	0	1	418,	0	-19.7	-18.8	47.6	CDS	P2ry1	protein_coding
ENSMUSG00000029915	6	40577712	40577712	9.8e-06	-	40577382	40578043	0	1	661,	0	-5.01	-4.45	9.81	three_prime_utr	Clec5a	protein_coding
ENSMUSG00000018381	11	95831537	95831537	5e-29	-	95831387	95831687	0	1	300,	0	-28.3	-27.4	91.8	three_prime_utr	Abi3	protein_coding
ENSMUSG00000091993	1	171503991	171503991	4e-05	-	171503872	171504111	0	1	239,	0	-4.4	-3.86	11.2	exon	B930036N10Rik	antisense_RNA
ENSMUSG00000037761	2	158638956	158638956	9.1e-05	+	158638851	158639062	0	1	211,	0	-4.04	-3.52	15.4	exon	Actr5	protein_coding
ENSMUSG00000053414	16	90499132	90499132	0.01	+	90499072	90499193	0	1	121,	0	-2	-1.59	5.25	three_prime_utr	Hunk	protein_coding
ENSMUSG00000032702	19	25410801	25410801	0	+	25409918	25411685	0	1	1767,	0	-326	#NAME?	442	CDS	Kank1	protein_coding
ENSMUSG00000041849	15	5099165	5099165	9.1e-05	-	5099000	5099330	0	1	330,	0	-4.04	-3.52	15.4	CDS	Card6	protein_coding
ENSMUSG00000035027	10	81124151	81124151	1e-23	+	81124031	81124271	0	1	240,	0	-23	-22.1	13.8	three_prime_utr	Map2k2	protein_coding
ENSMUSG00000031877	8	104968301	104968301	5e-14	+	104968196	104968406	0	1	210,	0	-13.3	-12.6	4.29	CDS	Ces2g	protein_coding
ENSMUSG00000020380	11	53686262	53686262	1.9e-09	-	53684250	53688274	0	3	51,158,180,	0,1899,3844	-8.72	-8.06	21	CDS	Rad50	protein_coding
ENSMUSG00000110129	8	22410941	22410941	3.4e-10	+	22410838	22411045	0	1	207,	0	-9.47	-8.79	32.9	exon	Gm45453	TEC
ENSMUSG00000034639	6	108076180	108076180	1.3e-05	+	108076015	108076345	0	1	330,	0	-4.89	-4.34	18.2	three_prime_utr	Setmar	protein_coding
ENSMUSG00000033542	6	43272771	43272771	1.3e-16	+	43272531	43273012	0	1	481,	0	-15.9	-15.1	53.2	CDS	Arhgef5	protein_coding
ENSMUSG00000026709	1	161070374	161070374	0.00024	-	161070269	161070479	0	1	210,	0	-3.62	-3.12	14	exon	Dars2	protein_coding
ENSMUSG00000054404	11	82962895	82962895	0.0087	+	82962835	82962956	0	1	121,	0	-2.06	-1.64	7.01	three_prime_utr	Slfn5	protein_coding
ENSMUSG00000091562	16	59558401	59558401	5e-11	-	59558161	59558641	0	1	480,	0	-10.3	-9.59	20.3	exon	Crybg3	processed_transcript
ENSMUSG00000115388	15	76108024	76108024	1e-79	-	76107814	76108235	0	1	421,	0	-79	-77.7	73.9	CDS	EPPK1	protein_coding
ENSMUSG00000028028	3	127680028	127680028	2.1e-05	-	127679923	127680134	0	1	211,	0	-4.68	-4.13	17.5	exon	Alpk1	protein_coding
ENSMUSG00000005483	8	83611036	83611036	1e-15	+	83610766	83611306	0	1	540,	0	-15	-14.3	21.7	three_prime_utr	Dnajb1	protein_coding
ENSMUSG00000051169	6	113415588	113415588	2.5e-08	-	113415468	113415709	0	1	241,	0	-7.6	-6.97	23.1	CDS	Rpusd3	protein_coding
ENSMUSG00000048279	14	61210195	61210195	2e-69	+	61210060	61210331	0	1	271,	0	-68.7	-67.5	216	CDS	Sacs	protein_coding
ENSMUSG00000063488	9	122895006	122895006	2.5e-76	+	122894661	122895352	0	1	691,	0	-75.6	-74.3	237	exon	Zkscan7	protein_coding
ENSMUSG00000030204	6	135023491	135023491	2.5e-31	+	135023266	135023716	0	1	450,	0	-30.6	-29.6	89.7	exon	Ddx47	protein_coding
ENSMUSG00000029647	5	147547063	147547063	1e-286	+	147546523	147547603	0	1	1080,	0	-286	-285	84.6	three_prime_utr	Pan3	protein_coding
ENSMUSG00000026657	2	4613038	4613038	9.3e-10	+	4612933	4613144	0	1	211,	0	-9.03	-8.36	5.84	three_prime_utr	Frmd4a	protein_coding
ENSMUSG00000054874	19	5664889	5664889	4e-19	-	5664694	5665085	0	1	391,	0	-18.4	-17.6	60.9	three_prime_utr	Pcnx3	protein_coding
ENSMUSG00000042997	3	53451562	53451562	9.8e-06	-	53451457	53451668	0	1	211,	0	-5.01	-4.45	11.2	three_prime_utr	Nhlrc3	protein_coding
ENSMUSG00000049811	11	23021049	23021049	0.017	+	23020974	23021124	0	1	150,	0	-1.78	-1.39	7.71	CDS	Fam161a	protein_coding
ENSMUSG00000024335	17	34119717	34119717	1.1e-06	-	34119537	34119898	0	1	361,	0	-5.97	-5.38	21.7	five_prime_utr	Brd2	protein_coding
ENSMUSG00000058239	7	30946155	30946155	1e-11	-	30946021	30946290	0	1	269,	0	-11	-10.2	13.7	three_prime_utr	Usf2	protein_coding
ENSMUSG00000028107	3	95740095	95740095	5.8e-05	-	95740005	95740186	0	1	181,	0	-4.24	-3.71	7.01	exon	Tars2	protein_coding
ENSMUSG00000009145	6	83066642	83066642	2e-11	+	83066537	83066748	0	1	211,	0	-10.7	-10	9.81	three_prime_utr	Dqx1	protein_coding
ENSMUSG00000044018	4	49512818	49512818	2.1e-09	-	49512714	49512923	0	1	209,	0	-8.67	-8	24.5	three_prime_utr	Mrpl50	protein_coding
ENSMUSG00000033916	7	13032129	13032129	6.2e-07	-	13032069	13032189	0	1	120,	0	-6.21	-5.61	2.83	CDS	Chmp2a	protein_coding
ENSMUSG00000078572	11	120100288	120100288	0.0011	+	120100198	120100378	0	1	180,	0	-2.94	-2.47	7.71	three_prime_utr	Ndufaf8	protein_coding
ENSMUSG00000024069	17	74423455	74423455	1e-36	+	74423247	74423664	0	1	417,	0	-36	-35	54.3	CDS	Slc30a6	protein_coding
ENSMUSG00000038872	8	108793534	108793534	1.6e-42	+	108793144	108793924	0	1	780,	0	-41.8	-40.8	132	CDS	Zfhx3	protein_coding
ENSMUSG00000029775	6	30450778	30450778	2.4e-07	+	30450628	30450928	0	1	300,	0	-6.62	-6.01	23.8	three_prime_utr	Klhdc10	protein_coding
ENSMUSG00000041995	13	95336666	95336666	2e-23	+	95336413	95336919	0	1	506,	0	-22.7	-21.8	74.3	CDS	Zbed3	protein_coding
ENSMUSG00000079677	9	21067794	21067794	1e-162	-	21067549	21068039	0	2	376,10,	0,480	-162	-161	120	CDS	Fdx1l	protein_coding
ENSMUSG00000023961	17	44102089	44102089	2.5e-85	-	44101864	44102315	0	1	451,	0	-84.6	-83.3	170	CDS	Enpp4	protein_coding
ENSMUSG00000018481	11	85190986	85190986	4e-14	-	85190821	85191151	0	1	330,	0	-13.4	-12.7	18.9	three_prime_utr	Appbp2	protein_coding
ENSMUSG00000070934	4	86576132	86576132	1.6e-73	+	86575907	86576357	0	1	450,	0	-72.8	-71.5	11.5	CDS	Rraga	protein_coding
ENSMUSG00000051413	2	153232253	153232253	1e-190	-	153231939	153232567	0	1	628,	0	-190	-189	57.4	CDS	Plagl2	protein_coding
ENSMUSG00000078908	8	113637827	113637827	0.00024	+	113637752	113637902	0	1	150,	0	-3.62	-3.12	14	CDS	Mon1b	protein_coding
ENSMUSG00000032261	9	83597538	83597538	1.6e-68	+	83597298	83597778	0	1	480,	0	-67.8	-66.6	32.1	three_prime_utr	Sh3bgrl2	protein_coding
ENSMUSG00000025355	10	128798968	128798968	5e-95	+	128798758	128799178	0	1	420,	0	-94.3	-93	64.5	CDS	Mmp19	protein_coding
ENSMUSG00000038256	3	97210168	97210168	0.0016	-	97210003	97210333	0	1	330,	0	-2.79	-2.33	11.2	CDS	Bcl9	protein_coding
ENSMUSG00000047989	18	24105455	24105455	0.00012	-	24105351	24105560	0	1	209,	0	-3.91	-3.39	5.84	three_prime_utr	Ino80c	protein_coding
ENSMUSG00000072647	5	121521129	121521129	2.1e-05	-	121520995	121521264	0	1	269,	0	-4.68	-4.13	17.5	CDS	Adam1a	protein_coding
ENSMUSG00000079555	5	34166089	34166089	1e-118	-	34163664	34168515	0	3	87,440,1111,	0,2251,3740	-118	-117	207	exon	Haus3	protein_coding
ENSMUSG00000035226	2	163863142	163863142	2.1e-05	-	163863037	163863248	0	1	211,	0	-4.68	-4.13	17.5	three_prime_utr	Rims4	protein_coding
ENSMUSG00000032000	9	7860696	7860696	9.1e-07	-	7860546	7860847	0	1	301,	0	-6.04	-5.45	21	CDS	Birc3	protein_coding
ENSMUSG00000008398	10	93248491	93248491	0.0042	-	93248401	93248581	0	1	180,	0	-2.38	-1.94	9.81	three_prime_utr	Elk3	protein_coding
ENSMUSG00000029501	5	110252975	110252975	1e-200	+	110252765	110253185	0	1	420,	0	-200	-199	332	CDS	Ankle2	protein_coding
ENSMUSG00000019787	10	33172457	33172457	0.017	+	33158248	33186667	0	4	30,60,63,27,	0,17520,25705,28392	-1.78	-1.39	7.71	exon	Trdn	protein_coding
ENSMUSG00000020451	11	3345466	3345466	2e-25	-	3345271	3345661	0	1	390,	0	-24.7	-23.8	80.6	exon	Limk2	protein_coding
ENSMUSG00000020697	11	82801786	82801786	5.6e-05	+	82801666	82801906	0	1	240,	0	-4.25	-3.72	16.1	three_prime_utr	Lig3	protein_coding
ENSMUSG00000070044	8	45339229	45339229	0.01	-	45339169	45339290	0	1	121,	0	-1.98	-1.57	8.41	three_prime_utr	Fam149a	protein_coding
ENSMUSG00000089875	13	59772540	59772540	1e-120	+	59772092	59772989	0	1	897,	0	-120	-119	40.6	exon	Etohd2	antisense_RNA
ENSMUSG00000108435	6	72347262	72347262	0.0016	-	72347174	72347350	0	1	176,	0	-2.79	-2.33	11.2	exon	Gm45051	antisense_RNA
ENSMUSG00000071256	17	23557569	23557569	0.001	-	23557480	23557659	0	1	179,	0	-3	-2.52	11.9	three_prime_utr	Zfp213	protein_coding
ENSMUSG00000024969	19	7277193	7277193	1e-16	-	7276983	7277404	0	1	421,	0	-16	-15.2	28.7	CDS	Mark2	protein_coding
ENSMUSG00000039960	8	123663119	123663119	2e-28	+	123662774	123663465	0	1	691,	0	-27.7	-26.7	60.2	three_prime_utr	Rhou	protein_coding
ENSMUSG00000046447	4	138457081	138457081	0.00063	+	138457021	138457141	0	1	120,	0	-3.2	-2.72	12.6	three_prime_utr	Camk2n1	protein_coding
ENSMUSG00000045165	7	127093243	127093243	1.4e-07	+	127093005	127093481	0	1	476,	0	-6.84	-6.22	24.5	three_prime_utr	AI467606	protein_coding
ENSMUSG00000048058	2	101952988	101952988	0.0016	-	101952928	101953049	0	1	121,	0	-2.79	-2.33	11.2	CDS	Ldlrad3	protein_coding
ENSMUSG00000037326	17	25963397	25963397	0.00015	-	25963292	25963503	0	1	211,	0	-3.83	-3.32	14.7	CDS	Capn15	protein_coding
ENSMUSG00000019261	8	70913909	70913909	4.8e-06	+	70913729	70914089	0	1	360,	0	-5.32	-4.75	19.6	exon	Map1s	protein_coding
ENSMUSG00000108815	7	127786185	127786185	0.00063	+	127786080	127786291	0	1	211,	0	-3.2	-2.72	12.6	CDS	AC149222.1	protein_coding
ENSMUSG00000027533	3	10012652	10012652	5e-16	+	10012547	10012758	0	1	211,	0	-15.3	-14.5	3.01	exon	Fabp5	protein_coding
ENSMUSG00000020432	11	3917341	3917341	0.00063	-	3917251	3917431	0	1	180,	0	-3.2	-2.72	12.6	three_prime_utr	Tcn2	protein_coding
ENSMUSG00000066571	7	34245723	34245723	1e-157	-	34245498	34245949	0	1	451,	0	-157	-155	106	CDS	4931406P16Rik	protein_coding
ENSMUSG00000022894	16	85862289	85862289	7.8e-05	-	85862034	85862545	0	1	511,	0	-4.11	-3.58	12.6	three_prime_utr	Adamts5	protein_coding
ENSMUSG00000004071	16	4768468	4768468	5.6e-05	-	4768378	4768558	0	1	180,	0	-4.25	-3.72	16.1	three_prime_utr	Cdip1	protein_coding
ENSMUSG00000022812	16	38090394	38090394	3.2e-17	+	38090289	38090499	0	1	210,	0	-16.5	-15.7	16.5	five_prime_utr	Gsk3b	protein_coding
ENSMUSG00000019826	10	41451195	41451195	0.017	+	41451120	41451270	0	1	150,	0	-1.78	-1.39	7.71	CDS	Zbtb24	protein_coding
ENSMUSG00000032437	9	115243538	115243538	0	-	115243149	115243928	0	1	779,	0	-390	#NAME?	91.8	three_prime_utr	Stt3b	protein_coding
ENSMUSG00000075592	14	55864258	55864258	0.0066	+	55864183	55864334	0	1	151,	0	-2.18	-1.76	9.11	CDS	Nynrin	protein_coding
ENSMUSG00000091736	X	157567283	157567283	0.01	-	157567223	157567343	0	1	120,	0	-1.98	-1.57	8.41	three_prime_utr	Yy2	protein_coding
ENSMUSG00000035842	17	66151154	66151154	3e-06	+	66151034	66151275	0	1	241,	0	-5.53	-4.95	14.7	exon	Ddx11	protein_coding
ENSMUSG00000048217	11	102149118	102149118	1.3e-35	+	102148968	102149268	0	1	300,	0	-34.9	-33.9	112	exon	Nags	protein_coding
ENSMUSG00000073418	17	34728484	34728484	9.3e-05	-	34728409	34728560	0	1	151,	0	-4.03	-3.51	4.76	three_prime_utr	C4b	protein_coding
ENSMUSG00000041598	11	113728596	113728596	1e-116	-	113728103	113729089	0	1	986,	0	-116	-115	362	CDS	Cdc42ep4	protein_coding
ENSMUSG00000034463	14	65931100	65931100	3.4e-05	-	65931010	65931191	0	1	181,	0	-4.47	-3.93	16.8	CDS	Scara3	protein_coding
ENSMUSG00000022228	13	21442687	21442687	0.0087	-	21442627	21442748	0	1	121,	0	-2.06	-1.64	5.25	three_prime_utr	Zscan26	protein_coding
ENSMUSG00000047344	X	9266000	9266000	0.017	+	9265910	9266090	0	1	180,	0	-1.78	-1.39	7.71	three_prime_utr	Lancl3	protein_coding
ENSMUSG00000017491	14	16575133	16575133	6.5e-07	-	16575028	16575238	0	1	210,	0	-6.19	-5.59	22.4	five_prime_utr	Rarb	protein_coding
ENSMUSG00000047953	16	30308264	30308264	0.015	-	30308189	30308339	0	1	150,	0	-1.82	-1.42	7.71	CDS	Gp5	protein_coding
ENSMUSG00000091549	17	78851194	78851194	1.6e-14	-	78850970	78851419	0	1	449,	0	-13.8	-13.1	8.01	exon	Gm6548	processed_pseudogene
ENSMUSG00000097479	5	92054556	92054556	1e-204	+	92054317	92054796	0	1	479,	0	-204	-202	42.4	exon	Gm26582	lincRNA
ENSMUSG00000102153	9	32526244	32526244	0.039	-	32526184	32526304	0	1	120,	0	-1.41	-1.04	3.27	exon	Gm37474	TEC
ENSMUSG00000049800	11	20648257	20648257	1e-77	+	20647328	20649186	0	2	24,1385,	0,473	-77	-75.8	144	CDS	Sertad2	protein_coding
ENSMUSG00000021068	12	70042948	70042948	0.0029	-	70042858	70043039	0	1	181,	0	-2.54	-2.09	9.81	CDS	Nin	protein_coding
ENSMUSG00000101609	7	143248353	143248353	3.2e-16	-	143248143	143248564	0	1	421,	0	-15.5	-14.7	25.9	exon	Kcnq1ot1	antisense_RNA
ENSMUSG00000045005	1	64735780	64735780	0.001	-	64735675	64735886	0	1	211,	0	-3	-2.52	11.9	exon	Fzd5	protein_coding
ENSMUSG00000022365	15	57870116	57870116	1.7e-08	-	57870011	57870221	0	1	210,	0	-7.78	-7.14	6.19	three_prime_utr	Derl1	protein_coding
ENSMUSG00000036644	11	50171858	50171858	6.3e-12	+	50171708	50172008	0	1	300,	0	-11.2	-10.5	38.5	three_prime_utr	Tbc1d9b	protein_coding
ENSMUSG00000036446	10	97568465	97568465	6e-09	+	97568330	97568600	0	1	270,	0	-8.22	-7.56	22.4	CDS	Lum	protein_coding
ENSMUSG00000074480	3	88536381	88536381	0.026	+	88536306	88536457	0	1	151,	0	-1.58	-1.21	7.01	exon	Mex3a	protein_coding
ENSMUSG00000048170	7	128697889	128697889	0.001	-	128697784	128697994	0	1	210,	0	-3	-2.52	11.9	three_prime_utr	Mcmbp	protein_coding
ENSMUSG00000055485	2	157017563	157017563	4e-82	-	157017413	157017713	0	1	300,	0	-81.4	-80.2	38.3	three_prime_utr	Soga1	protein_coding
ENSMUSG00000021916	14	31011648	31011648	5e-39	+	31011514	31011783	0	1	269,	0	-38.3	-37.2	123	CDS	Glt8d1	protein_coding
ENSMUSG00000046111	9	15322726	15322726	2e-17	-	15322546	15322907	0	1	361,	0	-16.7	-15.9	24.2	CDS	Cep295	protein_coding
ENSMUSG00000024038	17	31527722	31527722	1e-152	+	31527317	31528127	0	1	810,	0	-152	-151	82	CDS	Ndufv3	protein_coding
ENSMUSG00000026618	1	185286939	185286939	0.0004	-	185286849	185287029	0	1	180,	0	-3.4	-2.91	3.78	three_prime_utr	Iars2	protein_coding
ENSMUSG00000038970	5	144174560	144174560	3.2e-36	+	144173662	144175459	0	1	1797,	0	-35.5	-34.5	114	CDS	Lmtk2	protein_coding
ENSMUSG00000029050	4	155222502	155222502	4e-16	-	155222412	155222592	0	1	180,	0	-15.4	-14.6	11.9	CDS	Ski	protein_coding
ENSMUSG00000109901	18	67205945	67205945	1e-119	+	67205390	67206501	0	1	1111,	0	-119	-117	69.4	exon	Chmp1b	protein_coding
ENSMUSG00000041498	1	136527559	136527559	7.9e-28	+	136527379	136527739	0	1	360,	0	-27.1	-26.2	46.2	exon	Kif14	protein_coding
ENSMUSG00000043411	4	137657322	137657322	5e-20	+	137657157	137657488	0	1	331,	0	-19.3	-18.4	63.8	three_prime_utr	Usp48	protein_coding
ENSMUSG00000052155	2	48898606	48898606	1e-269	+	48897026	48900187	0	3	84,131,594,	0,1451,2567	-269	-268	39	CDS	Acvr2a	protein_coding
ENSMUSG00000026923	2	26460734	26460734	1.6e-13	-	26460509	26460959	0	1	450,	0	-12.8	-12.1	42.7	CDS	Notch1	protein_coding
ENSMUSG00000078866	2	177475116	177475116	0.017	+	177475056	177475176	0	1	120,	0	-1.78	-1.39	7.71	CDS	Zfp970	protein_coding
ENSMUSG00000055733	X	122396266	122396266	0.00063	-	122396176	122396356	0	1	180,	0	-3.2	-2.72	12.6	CDS	Nap1l3	protein_coding
ENSMUSG00000019947	10	68096157	68096157	5e-10	-	68096022	68096292	0	1	270,	0	-9.3	-8.63	19.6	three_prime_utr	Arid5b	protein_coding
ENSMUSG00000036896	4	136890026	136890026	1.3e-32	-	136889892	136890160	0	1	268,	0	-31.9	-30.9	7.76	three_prime_utr	C1qc	protein_coding
ENSMUSG00000044864	3	38457302	38457302	6.3e-28	-	38457182	38457423	0	1	241,	0	-27.2	-26.2	88.3	CDS	Ankrd50	protein_coding
ENSMUSG00000003812	8	84910941	84910941	2.5e-35	+	84910746	84911137	0	1	391,	0	-34.6	-33.6	53.2	exon	Dnase2a	protein_coding
ENSMUSG00000024498	18	42574773	42574773	3.5e-08	+	42574623	42574923	0	1	300,	0	-7.45	-6.82	6.66	three_prime_utr	Tcerg1	protein_coding
ENSMUSG00000070056	8	35676998	35676998	5e-28	+	35676818	35677178	0	1	360,	0	-27.3	-26.3	40.3	three_prime_utr	Mfhas1	protein_coding
ENSMUSG00000032350	9	77754714	77754714	1e-13	+	77754534	77754894	0	1	360,	0	-13	-12.2	7.01	five_prime_utr	Gclc	protein_coding
ENSMUSG00000050069	1	174836210	174836210	1e-103	-	174836030	174836391	0	1	361,	0	-103	-102	107	three_prime_utr	Grem2	protein_coding
ENSMUSG00000036371	6	67267365	67267365	0	+	67267200	67267531	0	1	331,	0	-353	#NAME?	5.01	CDS	Serbp1	protein_coding
ENSMUSG00000078771	11	79527394	79527394	7.9e-13	-	79527099	79527689	0	2	207,108,	0,482	-12.1	-11.4	41.3	exon	Evi2a	protein_coding
ENSMUSG00000045954	1	51301971	51301971	7.9e-45	+	51301791	51302152	0	1	361,	0	-44.1	-43	58.8	three_prime_utr	Cavin2	protein_coding
ENSMUSG00000028567	4	108861741	108861741	6.3e-27	+	108861533	108861949	0	1	416,	0	-26.2	-25.3	20.3	three_prime_utr	Txndc12	protein_coding
ENSMUSG00000038013	11	98903392	98903392	6.3e-13	+	98903272	98903512	0	1	240,	0	-12.2	-11.5	21	three_prime_utr	Wipf2	protein_coding
ENSMUSG00000045767	13	55702053	55702053	4.3e-09	+	55701859	55702248	0	1	389,	0	-8.37	-7.71	29.4	three_prime_utr	B230219D22Rik	protein_coding
ENSMUSG00000021182	12	100913171	100913171	4e-17	-	100912901	100913442	0	1	541,	0	-16.4	-15.6	54.6	CDS	Ccdc88c	protein_coding
ENSMUSG00000026662	2	4908268	4908268	1.6e-17	+	4908073	4908463	0	1	390,	0	-16.8	-16	23.8	three_prime_utr	Sephs1	protein_coding
ENSMUSG00000030688	7	101346192	101346192	1.3e-82	+	101346058	101346327	0	1	269,	0	-81.9	-80.7	9.55	three_prime_utr	Stard10	protein_coding
ENSMUSG00000005611	7	110871304	110871304	7.9e-28	-	110871109	110871499	0	1	390,	0	-27.1	-26.2	69.4	three_prime_utr	Mrvi1	protein_coding
ENSMUSG00000044674	5	4756236	4756236	1.8e-08	-	4756026	4756447	0	1	421,	0	-7.75	-7.11	11.2	CDS	Fzd1	protein_coding
ENSMUSG00000031232	X	105969116	105969116	1.3e-44	-	105968921	105969312	0	1	391,	0	-43.9	-42.8	5.02	three_prime_utr	Magt1	protein_coding
ENSMUSG00000111375	5	107508760	107508760	5.6e-10	+	107508625	107508896	0	1	271,	0	-9.25	-8.57	32.2	exon	A830010M20Rik	protein_coding
ENSMUSG00000039804	2	165001042	165001042	5e-24	-	165000744	165001341	0	1	597,	0	-23.3	-22.4	76.4	three_prime_utr	Ncoa5	protein_coding
ENSMUSG00000000149	5	140760459	140760459	1e-198	-	140759995	140760924	0	1	929,	0	-198	-196	443	three_prime_utr	Gna12	protein_coding
ENSMUSG00000033253	4	118362892	118362892	1.6e-11	-	118362772	118363012	0	1	240,	0	-10.8	-10.1	37.1	three_prime_utr	Szt2	protein_coding
ENSMUSG00000046185	7	29776309	29776309	1e-236	+	29775926	29776692	0	2	65,561,	0,205	-236	-235	134	CDS	Zfp84	protein_coding
ENSMUSG00000022353	15	59081720	59081720	1e-61	-	59081495	59081945	0	1	450,	0	-61	-59.9	23.2	five_prime_utr	Mtss1	protein_coding
ENSMUSG00000021905	14	32083034	32083034	1e-177	-	32082839	32083229	0	1	390,	0	-177	-176	135	three_prime_utr	Dph3	protein_coding
ENSMUSG00000034269	6	113117552	113117552	1e-24	+	113117447	113117658	0	1	211,	0	-24	-23.1	3.5	CDS	Setd5	protein_coding
ENSMUSG00000083623	7	42049732	42049732	2.1e-09	-	42049642	42049823	0	1	181,	0	-8.67	-8	27.3	exon	Gm7224	unprocessed_pseudogene
ENSMUSG00000068284	16	44219725	44219725	5e-59	+	44219485	44219966	0	1	481,	0	-58.3	-57.1	26.5	CDS	Usf3	protein_coding
ENSMUSG00000033054	9	53563510	53563510	3e-06	+	53563375	53563645	0	1	270,	0	-5.53	-4.95	12.6	CDS	Npat	protein_coding
ENSMUSG00000009569	16	13412989	13412989	3.2e-57	+	13412614	13413364	0	1	750,	0	-56.5	-55.4	28.7	three_prime_utr	Mkl2	protein_coding
ENSMUSG00000031561	8	48646379	48646379	0.0026	-	48646304	48646454	0	1	150,	0	-2.58	-2.13	10.5	CDS	Tenm3	protein_coding
ENSMUSG00000049232	6	59211288	59211288	2.5e-65	+	59211080	59211497	0	1	417,	0	-64.6	-63.4	77.8	exon	Tigd2	protein_coding
ENSMUSG00000038563	7	82762945	82762945	5.8e-09	+	82762735	82763155	0	1	420,	0	-8.24	-7.59	16.1	CDS	Efl1	protein_coding
ENSMUSG00000085882	11	59200101	59200101	1.3e-16	-	59199924	59200279	0	1	355,	0	-15.9	-15.1	53.2	exon	2610507I01Rik	processed_transcript
ENSMUSG00000064367	MT	13012	13012	0	+	12877	13147	0	1	270,	0	-1610	#NAME?	1.67	CDS	mt-Nd5	protein_coding
ENSMUSG00000023156	14	8090322	8090322	1.6e-18	+	8090114	8090530	0	1	416,	0	-17.8	-17	56.7	three_prime_utr	Rpp14	protein_coding
ENSMUSG00000005142	8	85085470	85085470	1.5e-08	+	85085335	85085606	0	1	271,	0	-7.83	-7.18	21	CDS	Man2b1	protein_coding
ENSMUSG00000041642	1	136175692	136175692	1.3e-06	+	136175602	136175783	0	1	181,	0	-5.9	-5.32	17.5	three_prime_utr	Kif21b	protein_coding
ENSMUSG00000029771	6	29536836	29536836	0.0026	+	29536746	29536927	0	1	181,	0	-2.58	-2.13	10.5	three_prime_utr	Irf5	protein_coding
ENSMUSG00000036873	3	145943949	145943949	1.9e-05	+	145943844	145944054	0	1	210,	0	-4.71	-4.16	15.4	three_prime_utr	2410004B18Rik	protein_coding
ENSMUSG00000078779	7	27853509	27853509	4.8e-06	+	27853389	27853629	0	1	240,	0	-5.32	-4.75	19.6	CDS	Zfp59	protein_coding
ENSMUSG00000074746	19	59344895	59344895	4.1e-05	-	59344790	59345001	0	1	211,	0	-4.39	-3.86	11.2	CDS	Pdzd8	protein_coding
ENSMUSG00000044617	10	127742123	127742123	1e-63	+	127741898	127742348	0	1	450,	0	-63	-61.9	32.2	exon	Zbtb39	protein_coding
ENSMUSG00000042364	13	113617078	113617078	6.3e-14	-	113616823	113617334	0	1	511,	0	-13.2	-12.5	21	CDS	Snx18	protein_coding
ENSMUSG00000020346	11	49261382	49261382	0	+	49260633	49262132	0	1	1499,	0	#NAME?	#NAME?	111	CDS	Mgat1	protein_coding
ENSMUSG00000086502	7	127449391	127449391	9.1e-05	+	127449287	127449496	0	1	209,	0	-4.04	-3.52	15.4	exon	B130055M24Rik	processed_transcript
ENSMUSG00000025737	17	25826048	25826048	7.9e-11	+	25825943	25826153	0	1	210,	0	-10.1	-9.44	35	exon	Wdr24	protein_coding
ENSMUSG00000024790	19	6116302	6116302	1.3e-18	-	6116152	6116452	0	1	300,	0	-17.9	-17.1	59.5	CDS	Sac3d1	protein_coding
ENSMUSG00000051335	13	43303364	43303364	0.019	-	43303274	43303454	0	1	180,	0	-1.73	-1.34	6.31	CDS	Gfod1	protein_coding
ENSMUSG00000061143	3	52103817	52103817	0.01	-	52103757	52103878	0	1	121,	0	-1.98	-1.57	8.41	CDS	Maml3	protein_coding
ENSMUSG00000059049	4	82900438	82900438	0.00063	-	82900348	82900529	0	1	181,	0	-3.2	-2.72	12.6	CDS	Frem1	protein_coding
ENSMUSG00000040852	17	84566349	84566349	3.2e-08	+	84566169	84566529	0	1	360,	0	-7.49	-6.86	26.6	CDS	Plekhh2	protein_coding
ENSMUSG00000042035	3	101378179	101378179	0.0042	+	101378074	101378285	0	1	211,	0	-2.38	-1.94	9.81	five_prime_utr	Igsf3	protein_coding
ENSMUSG00000027395	2	129125516	129125516	1.9e-10	+	129125217	129125816	0	1	599,	0	-9.73	-9.04	18.6	CDS	Polr1b	protein_coding
ENSMUSG00000001855	2	32033995	32033995	5.6e-05	+	32033800	32034191	0	1	391,	0	-4.25	-3.72	16.1	CDS	Nup214	protein_coding
ENSMUSG00000022787	16	32252122	32252122	1.8e-06	+	32252017	32252227	0	1	210,	0	-5.75	-5.17	21	CDS	Wdr53	protein_coding
ENSMUSG00000024812	19	24131110	24131110	1.3e-44	-	24130946	24131275	0	1	329,	0	-43.9	-42.8	111	CDS	Tjp2	protein_coding
ENSMUSG00000031441	8	12868128	12868128	0.0018	+	12868038	12868219	0	1	181,	0	-2.75	-2.29	6.66	three_prime_utr	Atp11a	protein_coding
ENSMUSG00000035311	10	88433597	88433597	5e-66	+	88433179	88434016	0	1	837,	0	-65.3	-64.2	46.2	CDS	Gnptab	protein_coding
ENSMUSG00000063810	6	85622789	85622789	4e-12	+	85622519	85623059	0	1	540,	0	-11.4	-10.7	24.5	CDS	Alms1	protein_coding
ENSMUSG00000027583	2	181423663	181423663	5e-30	-	181423363	181423963	0	1	600,	0	-29.3	-28.4	49.7	CDS	Zbtb46	protein_coding
ENSMUSG00000021893	14	31370956	31370956	1.1e-06	+	31370851	31371061	0	1	210,	0	-5.94	-5.35	12.3	three_prime_utr	Capn7	protein_coding
ENSMUSG00000030868	7	122148671	122148671	2.5e-32	+	122148478	122148865	0	1	387,	0	-31.6	-30.6	29.2	exon	Dctn5	protein_coding
ENSMUSG00000028741	4	139347612	139347612	5e-46	-	139347464	139347761	0	1	297,	0	-45.3	-44.3	51.4	three_prime_utr	Mrto4	protein_coding
ENSMUSG00000001173	X	47964670	47964670	0.0066	+	47964580	47964761	0	1	181,	0	-2.18	-1.76	9.11	three_prime_utr	Ocrl	protein_coding
ENSMUSG00000005871	18	34314911	34314911	1.3e-35	+	34314252	34315571	0	1	1319,	0	-34.9	-33.9	100	CDS	Apc	protein_coding
ENSMUSG00000109904	7	110121502	110121502	0.0066	+	110121442	110121562	0	1	120,	0	-2.18	-1.76	9.11	exon	Gm45819	TEC
ENSMUSG00000079260	9	114405308	114405308	1.3e-05	+	114405159	114405458	0	1	299,	0	-4.89	-4.34	18.2	CDS	Tmppe	protein_coding
ENSMUSG00000044026	19	38403019	38403019	1.3e-33	+	38402824	38403214	0	1	390,	0	-32.9	-31.9	23.4	exon	Slc35g1	protein_coding
ENSMUSG00000042213	6	116314603	116314603	3e-10	+	116314454	116314753	0	1	299,	0	-9.52	-8.83	30.1	CDS	Zfand4	protein_coding
ENSMUSG00000036580	3	55117615	55117615	0.00039	+	55117525	55117705	0	1	180,	0	-3.41	-2.92	13.3	CDS	Spg20	protein_coding
ENSMUSG00000032802	2	152109516	152109516	7.9e-42	+	152109336	152109697	0	1	361,	0	-41.1	-40.1	62.7	exon	Srxn1	protein_coding
ENSMUSG00000036160	2	26892526	26892526	3.2e-12	-	26892346	26892707	0	1	361,	0	-11.5	-10.8	35.7	CDS	Surf6	protein_coding
ENSMUSG00000021144	12	113136728	113136728	0.0024	+	113136668	113136788	0	1	120,	0	-2.62	-2.17	5.95	three_prime_utr	Mta1	protein_coding
ENSMUSG00000034525	13	70603312	70603312	1.6e-11	-	70603057	70603568	0	1	511,	0	-10.8	-10.1	37.1	CDS	Ice1	protein_coding
ENSMUSG00000048755	15	83547565	83547565	2e-29	-	83547210	83547920	0	1	710,	0	-28.7	-27.8	93.2	CDS	Mcat	protein_coding
ENSMUSG00000044501	17	22376269	22376269	0.00016	+	22376180	22376359	0	1	179,	0	-3.79	-3.27	3.43	CDS	Zfp758	protein_coding
ENSMUSG00000037826	6	57510680	57510680	1.3e-29	-	57510545	57510816	0	1	271,	0	-28.9	-28	11	three_prime_utr	Ppm1k	protein_coding
ENSMUSG00000112026	10	88135373	88135373	0.00063	-	88135283	88135464	0	1	181,	0	-3.2	-2.72	12.6	exon	Gm6653	TEC
ENSMUSG00000038902	3	94881727	94881727	0.001	+	94881637	94881817	0	1	180,	0	-3	-2.52	11.9	exon	Pogz	protein_coding
ENSMUSG00000002833	17	56099346	56099346	0.0048	+	56099271	56099422	0	1	151,	0	-2.32	-1.89	1.8	exon	Hdgfl2	protein_coding
ENSMUSG00000031907	8	106424215	106424215	3.2e-08	+	106424050	106424380	0	1	330,	0	-7.49	-6.86	26.6	exon	Zfp90	protein_coding
ENSMUSG00000001034	11	61490515	61490515	0.0066	-	61490425	61490605	0	1	180,	0	-2.18	-1.76	7.01	exon	Mapk7	protein_coding
ENSMUSG00000045180	X	152659523	152659523	0.00032	-	152659298	152659748	0	1	450,	0	-3.49	-2.99	11.2	CDS	Shroom2	protein_coding
ENSMUSG00000007570	17	28315899	28315899	1.3e-06	+	28315810	28315989	0	1	179,	0	-5.9	-5.32	7.36	exon	Fance	protein_coding
ENSMUSG00000042155	2	69824725	69824725	0.0016	+	69824650	69824801	0	1	151,	0	-2.79	-2.33	11.2	CDS	Klhl23	protein_coding
ENSMUSG00000036644	11	50171260	50171260	1.6e-28	+	50171080	50171440	0	1	360,	0	-27.8	-26.9	90.4	CDS	Tbc1d9b	protein_coding
ENSMUSG00000048154	15	98834456	98834456	6.3e-35	-	98833948	98834964	0	3	644,109,57,	0,767,959	-34.2	-33.2	110	three_prime_utr	Kmt2d	protein_coding
ENSMUSG00000028668	4	136011154	136011154	0	-	136009393	136012916	0	4	8,115,1180,47,	0,356,835,3476	#NAME?	#NAME?	69.2	CDS	Eloa	protein_coding
ENSMUSG00000044534	9	121910850	121910850	0.00039	+	121910746	121910955	0	1	209,	0	-3.41	-2.92	13.3	three_prime_utr	Ackr2	protein_coding
ENSMUSG00000002108	2	91190361	91190361	0.01	-	91190301	91190422	0	1	121,	0	-2	-1.59	5.25	exon	Nr1h3	protein_coding
ENSMUSG00000049823	17	34896747	34896747	0.0005	+	34896658	34896837	0	1	179,	0	-3.3	-2.81	5.84	three_prime_utr	Zbtb12	protein_coding
ENSMUSG00000039117	2	179913344	179913344	0.00015	-	179913105	179913583	0	1	478,	0	-3.83	-3.32	14.7	three_prime_utr	Taf4	protein_coding
ENSMUSG00000030168	6	119355675	119355675	0	-	119355451	119355900	0	1	449,	0	-796	#NAME?	52.7	three_prime_utr	Adipor2	protein_coding
ENSMUSG00000033107	18	20983329	20983329	1.6e-25	+	20983166	20983493	0	1	327,	0	-24.8	-23.9	6	three_prime_utr	Rnf125	protein_coding
ENSMUSG00000015016	8	122780135	122780135	3.2e-08	+	122780015	122780255	0	1	240,	0	-7.49	-6.86	26.6	CDS	Acsf3	protein_coding
ENSMUSG00000020609	12	8008729	8008729	0	+	8007770	8009689	0	1	1919,	0	-6940	#NAME?	14.7	CDS	Apob	protein_coding
ENSMUSG00000031486	8	27121640	27121640	3.2e-25	+	27121281	27122000	0	1	719,	0	-24.5	-23.6	79.9	CDS	Adgra2	protein_coding
ENSMUSG00000025583	11	119899276	119899276	2e-17	+	119899156	119899396	0	1	240,	0	-16.7	-15.9	29.8	three_prime_utr	Rptor	protein_coding
ENSMUSG00000035164	9	52115722	52115722	2.5e-15	-	52115557	52115887	0	1	330,	0	-14.6	-13.8	49	CDS	Zc3h12c	protein_coding
ENSMUSG00000009646	10	59421592	59421592	7.9e-06	+	59421503	59421681	0	1	178,	0	-5.1	-4.54	9.11	three_prime_utr	Pla2g12b	protein_coding
ENSMUSG00000054640	17	81648544	81648544	3.2e-08	-	81648229	81648859	0	1	630,	0	-7.49	-6.86	26.6	CDS	Slc8a1	protein_coding
ENSMUSG00000040785	16	94442675	94442675	0.00012	+	94442555	94442795	0	1	240,	0	-3.91	-3.39	10.5	CDS	Ttc3	protein_coding
ENSMUSG00000066440	12	79233740	79233740	1.5e-05	-	79233635	79233846	0	1	211,	0	-4.82	-4.26	7.71	three_prime_utr	Zfyve26	protein_coding
ENSMUSG00000045752	7	143070884	143070884	0.017	+	143070824	143070944	0	1	120,	0	-1.78	-1.39	7.71	exon	Tssc4	protein_coding
ENSMUSG00000074405	7	5032935	5032935	2.1e-05	+	5032815	5033056	0	1	241,	0	-4.68	-4.13	17.5	three_prime_utr	Zfp865	protein_coding
ENSMUSG00000027495	2	172353149	172353149	6.3e-34	+	172353029	172353269	0	1	240,	0	-33.2	-32.2	6.57	three_prime_utr	Fam210b	protein_coding
ENSMUSG00000112106	10	119655303	119655303	0.013	+	119655228	119655379	0	1	151,	0	-1.9	-1.49	4.2	exon	AC158686.1	TEC
ENSMUSG00000025066	19	47733747	47733747	0	+	47732653	47734842	0	3	335,393,19,	0,865,2170	-975	#NAME?	34.8	CDS	Sfr1	protein_coding
ENSMUSG00000046058	7	28268724	28268724	7.9e-75	+	28268413	28269035	0	1	622,	0	-74.1	-72.9	91.4	three_prime_utr	Eid2	protein_coding
ENSMUSG00000056216	7	35050427	35050427	0	-	35049978	35050876	0	1	898,	0	-1180	#NAME?	181	CDS	Cebpg	protein_coding
ENSMUSG00000039048	9	35204654	35204654	7.1e-07	-	35204564	35204745	0	1	181,	0	-6.15	-5.55	17.5	exon	Foxred1	protein_coding
ENSMUSG00000071078	8	70133408	70133408	0.0066	+	70133334	70133483	0	1	149,	0	-2.18	-1.76	9.11	exon	Nr2c2ap	protein_coding
ENSMUSG00000055653	X	52428717	52428717	1e-150	-	52428627	52428807	0	1	180,	0	-150	-148	3.83	CDS	Gpc3	protein_coding
ENSMUSG00000024007	17	29251394	29251394	1.7e-05	-	29251305	29251484	0	1	179,	0	-4.76	-4.21	5.46	three_prime_utr	Ppil1	protein_coding
ENSMUSG00000046743	3	38888811	38888811	6.5e-07	+	38888706	38888917	0	1	211,	0	-6.19	-5.59	22.4	CDS	Fat4	protein_coding
ENSMUSG00000024068	17	74388332	74388332	4e-19	+	74388212	74388452	0	1	240,	0	-18.4	-17.6	13.3	three_prime_utr	Spast	protein_coding
ENSMUSG00000027845	3	103809189	103809189	1e-13	-	103809084	103809294	0	1	210,	0	-13	-12.3	17	exon	Dclre1b	protein_coding
ENSMUSG00000073490	1	173727577	173727577	0.00039	-	173727458	173727697	0	1	239,	0	-3.41	-2.92	13.3	CDS	Ifi207	protein_coding
ENSMUSG00000087589	1	36559175	36559175	9.1e-05	+	36559100	36559250	0	1	150,	0	-4.04	-3.52	15.4	exon	D430040D24Rik	processed_transcript
ENSMUSG00000034177	11	87732277	87732277	0.0026	+	87732202	87732353	0	1	151,	0	-2.58	-2.13	4.9	CDS	Rnf43	protein_coding
ENSMUSG00000021023	12	55303891	55303891	0.0066	+	55303801	55303981	0	1	180,	0	-2.18	-1.76	9.11	exon	1110008L16Rik	protein_coding
ENSMUSG00000032826	3	126946291	126946291	0.00063	-	126946216	126946367	0	1	151,	0	-3.2	-2.72	12.6	CDS	Ank2	protein_coding
ENSMUSG00000034854	10	81364000	81364000	5.6e-10	+	81363776	81364225	0	1	449,	0	-9.25	-8.57	32.2	three_prime_utr	Mfsd12	protein_coding
ENSMUSG00000101609	7	143258745	143258745	1.6e-70	-	143258310	143259181	0	1	871,	0	-69.8	-68.6	148	exon	Kcnq1ot1	antisense_RNA
ENSMUSG00000028894	4	124800869	124800869	0.0016	+	124800794	124800944	0	1	150,	0	-2.79	-2.33	11.2	three_prime_utr	Inpp5b	protein_coding
ENSMUSG00000049878	4	121147588	121147588	2e-87	-	121147288	121147888	0	1	600,	0	-86.7	-85.4	259	CDS	Rlf	protein_coding
ENSMUSG00000018160	11	98155540	98155540	1e-230	-	98155210	98155871	0	1	661,	0	-230	-229	56.1	CDS	Med1	protein_coding
ENSMUSG00000086503	X	103466406	103466406	0	-	103466106	103466706	0	1	600,	0	-3930	#NAME?	48.8	exon	Xist	lincRNA
ENSMUSG00000021614	13	89691278	89691278	0.041	-	89691218	89691339	0	1	121,	0	-1.39	-0.0971	6.31	CDS	Vcan	protein_coding
ENSMUSG00000069893	11	48946373	48946373	1e-79	-	48946209	48946538	0	1	329,	0	-79	-77.7	65.2	three_prime_utr	9930111J21Rik1	protein_coding
ENSMUSG00000090394	1	160078348	160078348	3.2e-36	+	160078198	160078499	0	1	301,	0	-35.5	-34.5	62.4	exon	4930523C07Rik	protein_coding
ENSMUSG00000028358	4	63136800	63136800	6.3e-27	+	63136650	63136951	0	1	301,	0	-26.2	-25.3	29.1	three_prime_utr	Zfp618	protein_coding
ENSMUSG00000044352	11	53479139	53479139	1.4e-07	-	53479049	53479229	0	1	180,	0	-6.84	-6.22	24.5	exon	Sowaha	protein_coding
ENSMUSG00000101609	7	143229354	143229354	1e-16	-	143229099	143229610	0	1	511,	0	-16	-15.2	53.2	exon	Kcnq1ot1	antisense_RNA
ENSMUSG00000035969	4	43425912	43425912	0.041	+	43425852	43425973	0	1	121,	0	-1.39	-0.0971	6.31	CDS	Rusc2	protein_coding
ENSMUSG00000026491	1	179762833	179762833	1.4e-05	-	179762728	179762939	0	1	211,	0	-4.84	-4.28	4.2	CDS	Ahctf1	protein_coding
ENSMUSG00000039697	10	30691288	30691288	1e-245	-	30690824	30691752	0	1	928,	0	-245	-244	421	CDS	Ncoa7	protein_coding
ENSMUSG00000050675	11	70639707	70639707	0.00024	+	70639587	70639827	0	1	240,	0	-3.62	-3.12	14	CDS	Gp1ba	protein_coding
ENSMUSG00000049739	7	127882929	127882929	1.3e-88	+	127882016	127883842	0	1	1826,	0	-87.9	-86.6	81.6	CDS	Zfp646	protein_coding
ENSMUSG00000086741	8	23139459	23139459	0.0042	-	23139385	23139534	0	1	149,	0	-2.38	-1.94	9.81	exon	Gm15816	antisense_RNA
ENSMUSG00000026657	2	4611615	4611615	2.5e-98	+	4611015	4612215	0	1	1200,	0	-97.6	-96.3	251	three_prime_utr	Frmd4a	protein_coding
ENSMUSG00000069808	11	76212956	76212956	1.6e-36	+	76212791	76213121	0	1	330,	0	-35.8	-34.8	115	exon	Fam57a	protein_coding
ENSMUSG00000027952	3	89468658	89468658	1.3e-05	+	89468569	89468747	0	1	178,	0	-4.89	-4.34	18.2	three_prime_utr	Pmvk	protein_coding
ENSMUSG00000019817	10	13130225	13130225	5e-19	+	13130075	13130376	0	1	301,	0	-18.3	-17.5	5.83	three_prime_utr	Plagl1	protein_coding
ENSMUSG00000029198	5	36473093	36473093	2.9e-06	+	36472824	36473363	0	1	539,	0	-5.54	-4.96	20.3	three_prime_utr	Grpel1	protein_coding
ENSMUSG00000042105	7	128694987	128694987	5e-72	+	128694658	128695317	0	1	659,	0	-71.3	-70.1	134	exon	Inpp5f	protein_coding
ENSMUSG00000040785	16	94443079	94443079	2e-09	+	94442854	94443305	0	1	451,	0	-8.7	-8.04	15.1	CDS	Ttc3	protein_coding
ENSMUSG00000034463	14	65931549	65931549	7.1e-09	-	65931429	65931670	0	1	241,	0	-8.15	-7.5	28.7	CDS	Scara3	protein_coding
ENSMUSG00000054808	7	28893696	28893696	7.9e-20	-	28893516	28893876	0	1	360,	0	-19.1	-18.3	16.6	three_prime_utr	Actn4	protein_coding
ENSMUSG00000024937	19	5720186	5720186	4e-43	-	5719808	5720564	0	2	599,1,	0,755	-42.4	-41.3	29.3	CDS	Ehbp1l1	protein_coding
ENSMUSG00000017286	11	76212947	76212947	1.6e-36	-	76212768	76213127	0	1	359,	0	-35.8	-34.8	115	CDS	Glod4	protein_coding
ENSMUSG00000036273	15	91673279	91673279	0.0017	+	91673204	91673355	0	1	151,	0	-2.76	-2.3	5.14	five_prime_utr	Lrrk2	protein_coding
ENSMUSG00000040365	11	48816311	48816311	7.9e-45	-	48816073	48816550	0	1	477,	0	-44.1	-43.1	31.7	CDS	Trim41	protein_coding
ENSMUSG00000005871	18	34316214	34316214	8.7e-10	+	34316079	34316349	0	1	270,	0	-9.06	-8.38	13	CDS	Apc	protein_coding
ENSMUSG00000028078	3	86920222	86920222	0.0066	-	86920132	86920312	0	1	180,	0	-2.18	-1.76	9.11	five_prime_utr	Dclk2	protein_coding
ENSMUSG00000035237	8	105939699	105939699	2e-34	-	105939580	105939819	0	1	239,	0	-33.7	-32.7	8.82	CDS	Lcat	protein_coding
ENSMUSG00000030790	7	110629220	110629220	4.3e-09	+	110629010	110629430	0	1	420,	0	-8.37	-7.71	29.4	three_prime_utr	Adm	protein_coding
ENSMUSG00000051391	5	135909275	135909275	4.5e-05	-	135909185	135909365	0	1	180,	0	-4.35	-3.81	3.94	three_prime_utr	Ywhag	protein_coding
ENSMUSG00000016520	5	147042246	147042246	0.0066	-	147042186	147042307	0	1	121,	0	-2.18	-1.76	6.31	CDS	Lnx2	protein_coding
ENSMUSG00000037287	9	42414009	42414009	3.2e-11	-	42413814	42414204	0	1	390,	0	-10.5	-9.8	8.06	three_prime_utr	Tbcel	protein_coding
ENSMUSG00000016200	1	192984197	192984197	1.3e-17	-	192984077	192984318	0	1	241,	0	-16.9	-16.1	30.1	CDS	Syt14	protein_coding
ENSMUSG00000090958	7	98500419	98500419	5.6e-05	+	98500180	98500658	0	1	478,	0	-4.25	-3.72	16.1	three_prime_utr	Lrrc32	protein_coding
ENSMUSG00000084915	15	89484594	89484594	1e-13	+	89484490	89484699	0	1	209,	0	-13	-12.3	44.1	exon	C230037L18Rik	antisense_RNA
ENSMUSG00000017485	14	16432003	16432003	0.00039	+	16431838	16432168	0	1	330,	0	-3.41	-2.92	13.3	three_prime_utr	Top2b	protein_coding
ENSMUSG00000039497	10	34151842	34151842	6.3e-21	-	34151722	34151963	0	1	241,	0	-20.2	-19.4	19.6	three_prime_utr	Dse	protein_coding
ENSMUSG00000091387	13	96946926	96946926	0.0016	+	96946836	96947017	0	1	181,	0	-2.79	-2.33	11.2	CDS	Gcnt4	protein_coding
ENSMUSG00000039611	4	49586048	49586048	2.1e-05	-	49585883	49586213	0	1	330,	0	-4.68	-4.13	17.5	CDS	Tmem246	protein_coding
ENSMUSG00000036990	8	79673571	79673571	0	+	79672956	79674186	0	1	1230,	0	-600	#NAME?	157	exon	Otud4	protein_coding
ENSMUSG00000031381	X	164432506	164432506	1.3e-09	+	164432416	164432597	0	1	181,	0	-8.88	-8.22	7.01	three_prime_utr	Piga	protein_coding
ENSMUSG00000033943	2	119941620	119941620	1.3e-12	+	119941470	119941771	0	1	301,	0	-11.9	-11.2	40.6	CDS	Mga	protein_coding
ENSMUSG00000034403	X	99466616	99466616	0.001	-	99466541	99466692	0	1	151,	0	-3	-2.52	11.9	CDS	Pja1	protein_coding
ENSMUSG00000020142	11	20303198	20303198	0.00038	-	20303108	20303289	0	1	181,	0	-3.42	-2.92	3.97	three_prime_utr	Slc1a4	protein_coding
ENSMUSG00000022521	16	4085116	4085116	0	-	4084053	4086180	0	1	2127,	0	-404	#NAME?	171	CDS	Crebbp	protein_coding
ENSMUSG00000030894	7	105746511	105746511	2e-32	-	105746302	105746721	0	1	419,	0	-31.7	-30.8	11.7	exon	Tpp1	protein_coding
ENSMUSG00000035851	5	86829205	86829205	1.3e-18	+	86828816	86829595	0	1	779,	0	-17.9	-17.1	59.5	exon	Ythdc1	protein_coding
ENSMUSG00000040715	4	141684710	141684710	0	-	141683880	141685540	0	1	1660,	0	-1840	#NAME?	92.8	CDS	Rsc1a1	protein_coding
ENSMUSG00000036196	17	28638454	28638454	1.1e-06	-	28638349	28638559	0	1	210,	0	-5.97	-5.38	21.7	CDS	Slc26a8	protein_coding
ENSMUSG00000015305	10	8725513	8725513	1.2e-10	-	8725273	8725754	0	1	481,	0	-9.91	-9.22	34.3	CDS	Sash1	protein_coding
ENSMUSG00000021886	12	98274845	98274845	3.2e-12	+	98274665	98275026	0	1	361,	0	-11.5	-10.7	39.2	five_prime_utr	Gpr65	protein_coding
ENSMUSG00000030019	6	119480759	119480759	4e-61	+	119480325	119481194	0	1	869,	0	-60.4	-59.3	187	CDS	Fbxl14	protein_coding
ENSMUSG00000027435	2	148442485	148442485	3.1e-05	-	148442215	148442755	0	1	540,	0	-4.51	-3.97	15.4	CDS	Cd93	protein_coding
ENSMUSG00000105383	9	109058470	109058470	0.001	-	109058380	109058560	0	1	180,	0	-3	-2.52	11.9	three_prime_utr	Gm42641	protein_coding
ENSMUSG00000064080	6	91234185	91234185	0.0026	+	91234110	91234261	0	1	151,	0	-2.58	-2.13	10.5	CDS	Fbln2	protein_coding
ENSMUSG00000073982	7	102239374	102239374	4e-18	-	102239152	102239596	0	1	444,	0	-17.4	-16.6	14.2	three_prime_utr	Rhog	protein_coding
ENSMUSG00000025812	8	127610757	127610757	2e-28	+	127610457	127611057	0	1	600,	0	-27.7	-26.8	66.6	CDS	Pard3	protein_coding
ENSMUSG00000039879	10	17915559	17915559	1e-179	-	17915096	17916023	0	1	927,	0	-179	-178	477	CDS	Heca	protein_coding
ENSMUSG00000038009	15	99101361	99101361	7.9e-21	+	99101242	99101481	0	1	239,	0	-20.1	-19.3	22	CDS	Dnajc22	protein_coding
ENSMUSG00000034858	9	75010043	75010043	3.2e-86	+	75009729	75010358	0	1	629,	0	-85.5	-84.2	137	CDS	Fam214a	protein_coding
ENSMUSG00000039208	11	121715947	121715947	7.6e-06	+	121715827	121716067	0	1	240,	0	-5.12	-4.55	13.3	CDS	Metrnl	protein_coding
ENSMUSG00000030313	6	148993062	148993062	5e-30	-	148992957	148993168	0	1	211,	0	-29.3	-28.3	2.68	three_prime_utr	Dennd5b	protein_coding
ENSMUSG00000001418	3	88328497	88328497	0.01	+	88328437	88328557	0	1	120,	0	-1.98	-1.57	8.41	exon	Glmp	protein_coding
ENSMUSG00000028282	4	32643844	32643844	4e-07	+	32643604	32644084	0	1	480,	0	-6.4	-5.8	23.1	CDS	Casp8ap2	protein_coding
ENSMUSG00000095325	17	32883770	32883770	1.4e-07	-	32883516	32884024	0	1	508,	0	-6.84	-6.22	24.5	CDS	Zfp870	protein_coding
ENSMUSG00000060739	13	97135553	97135553	0.0066	-	97135425	97135682	0	2	19,162,	0,95	-2.18	-1.76	9.11	CDS	Nsa2	protein_coding
ENSMUSG00000039087	13	37951794	37951794	6.5e-07	+	37951644	37951945	0	1	301,	0	-6.19	-5.59	22.4	exon	Rreb1	protein_coding
ENSMUSG00000046574	7	45049111	45049111	0.00039	-	45049021	45049202	0	1	181,	0	-3.41	-2.92	13.3	CDS	Prr12	protein_coding
ENSMUSG00000039878	10	128399993	128399993	0.00022	-	128399845	128400142	0	1	297,	0	-3.65	-3.14	3.64	CDS	Slc39a5	protein_coding
ENSMUSG00000002393	8	71381348	71381348	1e-116	-	71381005	71381692	0	1	687,	0	-116	-115	70.1	five_prime_utr	Nr2f6	protein_coding
ENSMUSG00000075014	2	98667193	98667193	1.6e-11	-	98667086	98667301	0	2	142,69,	0,146	-10.8	-10.1	10.3	CDS	Gm10800	protein_coding
ENSMUSG00000098004	2	93996296	93996296	0.034	-	93996238	93996354	0	1	116,	0	-1.47	-1.1	4.2	CDS	Gm27027	protein_coding
ENSMUSG00000024524	18	67225717	67225717	1e-17	+	67225538	67225897	0	1	359,	0	-17	-16.2	56.7	three_prime_utr	Gnal	protein_coding
ENSMUSG00000048970	X	38631316	38631316	7.9e-32	-	38631109	38631524	0	1	415,	0	-31.1	-30.2	37.8	CDS	C1galt1c1	protein_coding
ENSMUSG00000066406	7	75753500	75753500	1.2e-09	+	75753410	75753590	0	1	180,	0	-8.91	-8.24	4.3	three_prime_utr	Akap13	protein_coding
ENSMUSG00000106205	5	64804384	64804384	0.013	+	64804310	64804459	0	1	149,	0	-1.9	-1.49	6.31	exon	C230096K16Rik	TEC
ENSMUSG00000038056	5	25313419	25313419	5.6e-05	-	25313344	25313495	0	1	151,	0	-4.25	-3.72	16.1	CDS	Kmt2c	protein_coding
ENSMUSG00000104435	1	189880666	189880666	6.3e-14	+	189880531	189880801	0	1	270,	0	-13.2	-12.4	24.5	exon	Gm37422	antisense_RNA
ENSMUSG00000045983	16	20692493	20692493	2.5e-47	+	20692313	20692674	0	1	361,	0	-46.6	-45.5	4.73	three_prime_utr	Eif4g1	protein_coding
ENSMUSG00000045962	6	119949288	119949288	1e-168	-	119949033	119949544	0	1	511,	0	-168	-167	29.8	CDS	Wnk1	protein_coding
ENSMUSG00000006307	7	30588485	30588485	9.3e-08	-	30588395	30588576	0	1	181,	0	-7.03	-6.41	4.04	CDS	Kmt2b	protein_coding
ENSMUSG00000032300	9	57258879	57258879	1.3e-28	-	57258625	57259134	0	1	509,	0	-27.9	-27	41.3	CDS	1700017B05Rik	protein_coding
ENSMUSG00000020220	4	145148898	145148898	5e-100	-	145148568	145149229	0	1	661,	0	-99.3	-98	47.1	CDS	Vps13d	protein_coding
ENSMUSG00000113788	13	4092438	4092438	3.2e-51	+	4092241	4092636	0	2	46,283,	0,112	-50.5	-49.4	160	exon	AC122840.4	lincRNA
ENSMUSG00000008305	4	72200769	72200769	2e-28	-	72200619	72200919	0	1	300,	0	-27.7	-26.8	15.9	five_prime_utr	Tle1	protein_coding
ENSMUSG00000042961	15	7207403	7207403	0.017	-	7207313	7207493	0	1	180,	0	-1.78	-1.39	7.71	three_prime_utr	Egflam	protein_coding
ENSMUSG00000022451	15	94579791	94579791	8.9e-07	-	94579656	94579926	0	1	270,	0	-6.05	-5.45	9.11	three_prime_utr	Twf1	protein_coding
ENSMUSG00000068394	2	125564163	125564163	0.00015	-	125564073	125564253	0	1	180,	0	-3.83	-3.32	14.7	CDS	Cep152	protein_coding
ENSMUSG00000071054	17	56598256	56598256	7.9e-14	+	56598136	56598376	0	1	240,	0	-13.1	-12.3	7.71	exon	Safb	protein_coding
ENSMUSG00000074030	8	124894973	124894973	1.3e-05	-	124894808	124895138	0	1	330,	0	-4.89	-4.34	18.2	three_prime_utr	Exoc8	protein_coding
ENSMUSG00000090394	1	160077749	160077749	4.8e-06	+	160077539	160077959	0	1	420,	0	-5.32	-4.75	19.6	exon	4930523C07Rik	protein_coding
ENSMUSG00000032182	9	21589321	21589321	0.00021	-	21589217	21589426	0	1	209,	0	-3.68	-3.17	9.11	three_prime_utr	Yipf2	protein_coding
ENSMUSG00000027864	3	101043304	101043304	0.001	-	101043199	101043410	0	1	211,	0	-3	-2.52	11.9	three_prime_utr	Ptgfrn	protein_coding
ENSMUSG00000040713	1	165774456	165774456	1e-119	+	165774291	165774621	0	1	330,	0	-119	-118	7.4	three_prime_utr	Creg1	protein_coding
ENSMUSG00000053835	17	36006053	36006053	4e-37	-	36005843	36006263	0	1	420,	0	-36.4	-35.4	5.41	three_prime_utr	H2-T24	protein_coding
ENSMUSG00000003226	10	58480129	58480129	0	+	58479799	58480460	0	1	661,	0	-862	#NAME?	65.4	CDS	Ranbp2	protein_coding
ENSMUSG00000084786	9	20643311	20643311	2.9e-06	+	20643206	20643416	0	1	210,	0	-5.54	-4.96	20.3	exon	Ubl5	protein_coding
ENSMUSG00000052435	14	54710507	54710507	1.6e-20	-	54710389	54710626	0	1	237,	0	-19.8	-18.9	50.4	three_prime_utr	Cebpe	protein_coding
ENSMUSG00000062980	6	22254918	22254918	6.3e-92	+	22254513	22255324	0	1	811,	0	-91.2	-89.9	155	three_prime_utr	Cped1	protein_coding
ENSMUSG00000057229	7	25625147	25625147	3.2e-36	+	25624952	25625342	0	1	390,	0	-35.5	-34.5	114	three_prime_utr	Dmac2	protein_coding
ENSMUSG00000019564	10	79952596	79952596	1.3e-15	+	79952476	79952716	0	1	240,	0	-14.9	-14.2	22.1	three_prime_utr	Arid3a	protein_coding
ENSMUSG00000051652	10	77900035	77900035	1e-186	-	77899811	77900259	0	1	448,	0	-186	-184	65.5	three_prime_utr	Lrrc3	protein_coding
ENSMUSG00000107283	5	31141620	31141620	0.0026	-	31141546	31141695	0	1	149,	0	-2.58	-2.13	10.5	three_prime_utr	Mpv17	protein_coding
ENSMUSG00000022992	15	98519238	98519238	7.9e-28	-	98519118	98519358	0	1	240,	0	-27.1	-26.2	35	three_prime_utr	Kansl2	protein_coding
ENSMUSG00000057982	9	22239235	22239235	0	+	22238592	22239878	0	1	1286,	0	-437	#NAME?	677	three_prime_utr	Zfp809	protein_coding
ENSMUSG00000040269	3	8802305	8802305	4.3e-09	-	8802203	8802407	0	1	204,	0	-8.37	-7.71	29.4	CDS	Mrps28	protein_coding
ENSMUSG00000069729	17	5342390	5342390	1e-146	+	5341445	5343336	0	1	1891,	0	-146	-145	137	CDS	Arid1b	protein_coding
ENSMUSG00000026024	1	59163270	59163270	2.5e-13	-	59163045	59163495	0	1	450,	0	-12.6	-11.8	42.7	three_prime_utr	Als2	protein_coding
ENSMUSG00000043162	6	57689522	57689522	7.9e-17	-	57689343	57689701	0	1	358,	0	-16.1	-15.3	53.9	three_prime_utr	Pyurf	protein_coding
ENSMUSG00000022620	15	89473029	89473029	0.0042	-	89472924	89473134	0	1	210,	0	-2.38	-1.94	9.81	three_prime_utr	Arsa	protein_coding
ENSMUSG00000027422	2	143989931	143989931	0	-	143989601	143990261	0	1	660,	0	-353	#NAME?	4.81	CDS	Rrbp1	protein_coding
ENSMUSG00000069833	19	9014082	9014082	2.5e-84	+	9013258	9014906	0	1	1648,	0	-83.6	-82.3	262	CDS	Ahnak	protein_coding
ENSMUSG00000005483	8	83608377	83608377	2.5e-55	+	83608192	83608562	0	2	350,10,	0,360	-54.6	-53.5	79.9	CDS	Dnajb1	protein_coding
ENSMUSG00000030849	7	130163827	130163827	2.1e-09	-	130163617	130164037	0	1	420,	0	-8.67	-8	16.8	three_prime_utr	Fgfr2	protein_coding
ENSMUSG00000024663	19	10033744	10033744	0	+	10032417	10035072	0	3	35,67,616,	0,1326,2039	-472	#NAME?	366	CDS	Rab3il1	protein_coding
ENSMUSG00000017146	11	101526356	101526356	0.0016	-	101526281	101526431	0	1	150,	0	-2.79	-2.33	11.2	CDS	Brca1	protein_coding
ENSMUSG00000019841	10	39824113	39824113	1.6e-21	+	39823933	39824293	0	1	360,	0	-20.8	-19.9	47.6	three_prime_utr	Rev3l	protein_coding
ENSMUSG00000068959	7	39535321	39535321	0.001	+	39535231	39535412	0	1	181,	0	-3	-2.52	11.9	CDS	Zfp619	protein_coding
ENSMUSG00000106499	3	132843127	132843127	9.1e-05	+	132843022	132843232	0	1	210,	0	-4.04	-3.52	15.4	exon	Gm9403	processed_pseudogene
ENSMUSG00000050565	1	156035956	156035956	3.2e-06	+	156035851	156036061	0	1	210,	0	-5.49	-4.91	18.2	five_prime_utr	Tor1aip2	protein_coding
ENSMUSG00000022309	15	42676617	42676617	0.0011	-	42676527	42676708	0	1	181,	0	-2.94	-2.47	7.01	five_prime_utr	Angpt1	protein_coding
ENSMUSG00000020476	11	5800130	5800130	4e-05	+	5800041	5800220	0	1	179,	0	-4.4	-3.86	5.18	exon	Dbnl	protein_coding
ENSMUSG00000018547	11	97717085	97717085	7.1e-09	-	97716980	97717190	0	1	210,	0	-8.15	-7.5	28.7	three_prime_utr	Pip4k2b	protein_coding
ENSMUSG00000033209	5	111289165	111289165	4e-11	+	111289030	111289301	0	1	271,	0	-10.4	-9.65	35.7	three_prime_utr	Ttc28	protein_coding
ENSMUSG00000026753	2	39196962	39196962	1.3e-15	-	39196828	39197097	0	1	269,	0	-14.9	-14.1	43.4	three_prime_utr	Ppp6c	protein_coding
ENSMUSG00000093452	14	55074753	55074753	2.6e-09	+	55074290	55075216	0	2	73,556,	0,370	-8.59	-7.93	30.1	exon	Zfhx2os	antisense_RNA
ENSMUSG00000032363	9	90193942	90193942	1.9e-08	+	90193822	90194062	0	1	240,	0	-7.71	-7.07	27.3	CDS	Adamts7	protein_coding
ENSMUSG00000022867	16	77115571	77115571	1e-59	+	77115437	77115706	0	1	269,	0	-59	-57.8	27.2	three_prime_utr	Usp25	protein_coding
ENSMUSG00000020592	12	8792005	8792005	1e-148	+	8791705	8792306	0	1	601,	0	-148	-147	22.2	three_prime_utr	Sdc1	protein_coding
ENSMUSG00000028649	4	123350982	123350982	2e-71	-	123350832	123351133	0	1	301,	0	-70.7	-69.5	200	CDS	Macf1	protein_coding
ENSMUSG00000015312	10	80931993	80931993	1.2e-05	+	80931843	80932144	0	1	301,	0	-4.92	-4.36	10.5	three_prime_utr	Gadd45b	protein_coding
ENSMUSG00000032328	9	79769480	79769480	1e-162	-	79769271	79769690	0	1	419,	0	-162	-160	9.1	three_prime_utr	Tmem30a	protein_coding
ENSMUSG00000073902	7	106600179	106600179	5e-24	-	106599880	106600479	0	1	599,	0	-23.3	-22.4	76.4	exon	Gm1966	unprocessed_pseudogene
ENSMUSG00000078515	4	141683193	141683193	1e-127	-	141682998	141683388	0	1	390,	0	-127	-125	18.8	three_prime_utr	Ddi2	protein_coding
ENSMUSG00000030122	6	124914658	124914658	0	-	124914189	124915127	0	4	43,59,79,210,	0,218,445,728	-1890	#NAME?	7.8	CDS	Ptms	protein_coding
ENSMUSG00000002222	6	71393040	71393040	7.9e-13	-	71392935	71393145	0	1	210,	0	-12.1	-11.4	39.2	three_prime_utr	Rmnd5a	protein_coding
ENSMUSG00000072770	6	125053619	125053619	0.001	+	125053544	125053694	0	1	150,	0	-3	-2.52	11.9	CDS	Acrbp	protein_coding
ENSMUSG00000024440	18	38283907	38283907	4e-11	-	38283712	38284102	0	1	390,	0	-10.4	-9.65	35.7	CDS	Pcdh12	protein_coding
ENSMUSG00000106621	3	37838676	37838676	1.6e-11	+	37838527	37838826	0	1	299,	0	-10.8	-10.1	37.1	exon	Gm42752	TEC
ENSMUSG00000047789	13	112738268	112738268	7.9e-18	+	112738148	112738389	0	1	241,	0	-17.1	-16.3	30.5	three_prime_utr	Slc38a9	protein_coding
ENSMUSG00000053436	17	28747597	28747597	1.3e-71	+	28747208	28747986	0	1	778,	0	-70.9	-69.7	30.4	three_prime_utr	Mapk14	protein_coding
ENSMUSG00000000976	11	83781684	83781684	0.01	+	83781594	83781775	0	1	181,	0	-2	-1.59	6.31	CDS	Heatr6	protein_coding
ENSMUSG00000033544	1	156838726	156838726	0.00063	+	156838651	156838801	0	1	150,	0	-3.2	-2.72	12.6	five_prime_utr	Angptl1	protein_coding
ENSMUSG00000027326	2	119070658	119070658	1e-172	+	119070208	119071108	0	1	900,	0	-172	-170	26.6	CDS	Knl1	protein_coding
ENSMUSG00000021509	13	56472283	56472283	4.3e-08	+	56472178	56472388	0	1	210,	0	-7.37	-6.73	11.2	three_prime_utr	Slc25a48	protein_coding
ENSMUSG00000114923	13	67592869	67592869	1.8e-06	-	67592721	67593018	0	1	297,	0	-5.75	-5.17	21	CDS	CT573016.1	protein_coding
ENSMUSG00000103529	5	76658129	76658129	1.1e-08	-	76658054	76658205	0	1	151,	0	-7.97	-7.33	3.4	exon	A730089K16Rik	TEC
ENSMUSG00000019842	10	39626395	39626395	0.00063	+	39626275	39626516	0	1	241,	0	-3.2	-2.72	12.6	CDS	Traf3ip2	protein_coding
ENSMUSG00000020190	10	80665551	80665551	2.5e-10	-	80665386	80665716	0	1	330,	0	-9.6	-8.92	18.2	three_prime_utr	Mknk2	protein_coding
ENSMUSG00000025044	8	39604385	39604385	1.7e-10	-	39604280	39604490	0	1	210,	0	-9.76	-9.08	7.01	three_prime_utr	Msr1	protein_coding
ENSMUSG00000006529	14	30931253	30931253	2e-15	-	30931193	30931314	0	1	121,	0	-14.7	-13.9	2.01	CDS	Itih1	protein_coding
ENSMUSG00000115388	15	76108833	76108833	0.00015	-	76108713	76108954	0	1	241,	0	-3.83	-3.32	14.7	CDS	EPPK1	protein_coding
ENSMUSG00000020022	10	94220835	94220835	4.5e-05	+	94220731	94220939	0	1	208,	0	-4.35	-3.81	4	CDS	Ndufa12	protein_coding
ENSMUSG00000079550	1	59163089	59163089	0.00019	-	59162969	59163209	0	1	240,	0	-3.71	-3.2	12.6	three_prime_utr	Mpp4	protein_coding
ENSMUSG00000009681	10	75182440	75182440	3.2e-25	+	75182290	75182590	0	1	300,	0	-24.5	-23.6	53.9	three_prime_utr	Bcr	protein_coding
ENSMUSG00000023971	17	46667860	46667860	1e-52	-	46667666	46668055	0	1	389,	0	-52	-50.9	86.9	three_prime_utr	Rrp36	protein_coding
ENSMUSG00000008398	10	93265279	93265279	8.9e-05	-	93265144	93265414	0	1	270,	0	-4.05	-3.52	6.77	CDS	Elk3	protein_coding
ENSMUSG00000052214	7	19247740	19247740	0.0023	+	19247650	19247831	0	1	181,	0	-2.63	-2.18	4.2	three_prime_utr	Opa3	protein_coding
ENSMUSG00000049680	11	5715632	5715632	0.0026	-	5715512	5715753	0	1	241,	0	-2.58	-2.13	10.5	exon	Urgcp	protein_coding
ENSMUSG00000045252	7	25079823	25079823	9.8e-06	+	25079674	25079973	0	1	299,	0	-5.01	-4.45	15.4	CDS	Zfp574	protein_coding
ENSMUSG00000052727	13	99429773	99429773	4.3e-09	-	99429668	99429878	0	1	210,	0	-8.37	-7.71	29.4	CDS	Map1b	protein_coding
ENSMUSG00000101609	7	143230298	143230298	4e-11	-	143230178	143230419	0	1	241,	0	-10.4	-9.67	25.9	exon	Kcnq1ot1	antisense_RNA
ENSMUSG00000021905	14	32080910	32080910	1.3e-05	-	32080685	32081135	0	1	450,	0	-4.89	-4.34	18.2	three_prime_utr	Dph3	protein_coding
ENSMUSG00000023307	19	37221413	37221413	1e-280	+	37221047	37221780	0	2	29,391,	0,342	-280	-278	55.3	CDS	43895	protein_coding
ENSMUSG00000053965	3	122855327	122855327	0.01	+	122855267	122855388	0	1	121,	0	-1.98	-1.57	8.41	CDS	Pde5a	protein_coding
ENSMUSG00000073490	1	173730314	173730314	1.2e-08	-	173730210	173730419	0	1	209,	0	-7.93	-7.28	28	CDS	Ifi207	protein_coding
ENSMUSG00000020706	11	106249528	106249528	2.5e-97	-	106249290	106249766	0	2	326,63,	0,413	-96.6	-95.3	101	CDS	Ftsj3	protein_coding
ENSMUSG00000069793	11	82979064	82979064	1e-194	-	82978539	82979589	0	1	1050,	0	-194	-192	507	three_prime_utr	Slfn9	protein_coding
ENSMUSG00000090031	1	6214339	6214339	0.00015	-	6214265	6214413	0	1	148,	0	-3.83	-3.32	14.7	exon	4732440D04Rik	antisense_RNA
ENSMUSG00000040447	11	72452948	72452948	2.9e-06	-	72452859	72453038	0	1	179,	0	-5.54	-4.96	20.3	three_prime_utr	Spns2	protein_coding
ENSMUSG00000023909	17	23736856	23736856	6.3e-30	-	23736692	23737021	0	1	329,	0	-29.2	-28.3	94.6	three_prime_utr	Paqr4	protein_coding
ENSMUSG00000024456	18	37845334	37845334	0.0089	-	37845274	37845395	0	1	121,	0	-2.05	-1.63	2.29	three_prime_utr	Diaph1	protein_coding
ENSMUSG00000048106	3	19895718	19895718	1e-118	+	19895464	19895972	0	1	508,	0	-118	-117	148	exon	4632415L05Rik	lincRNA
ENSMUSG00000046962	16	97950663	97950663	8.7e-08	-	97950513	97950813	0	1	300,	0	-7.06	-6.43	25.2	CDS	Zbtb21	protein_coding
ENSMUSG00000049717	8	9972008	9972008	7.8e-06	-	9971888	9972128	0	1	240,	0	-5.11	-4.55	18.9	CDS	Lig4	protein_coding
ENSMUSG00000066278	5	124006019	124006019	5.6e-10	-	124005899	124006140	0	1	241,	0	-9.25	-8.57	12.8	three_prime_utr	Vps37b	protein_coding
ENSMUSG00000111133	9	42965372	42965372	1.3e-11	+	42965254	42965491	0	1	237,	0	-10.9	-10.2	14.7	exon	Gm5831	processed_pseudogene
ENSMUSG00000026991	2	59354356	59354356	0.00032	+	59354281	59354431	0	1	150,	0	-3.49	-2.99	6.07	CDS	Pkp4	protein_coding
ENSMUSG00000089945	4	57856076	57856076	1.6e-86	+	57855791	57856362	0	1	571,	0	-85.8	-84.5	133	CDS	Pakap	protein_coding
ENSMUSG00000046785	9	111273350	111273350	1e-203	+	111272572	111274128	0	1	1556,	0	-203	-201	375	CDS	Epm2aip1	protein_coding
ENSMUSG00000069114	3	9265053	9265053	2.5e-51	+	9251827	9278280	0	3	253,886,27,	0,12707,26426	-50.6	-49.5	81.3	CDS	Zbtb10	protein_coding
ENSMUSG00000002028	9	44847822	44847822	1.6e-43	-	44847462	44848183	0	1	721,	0	-42.8	-41.7	38.5	CDS	Kmt2a	protein_coding
ENSMUSG00000027519	2	173701229	173701229	6.3e-14	+	173701094	173701364	0	1	270,	0	-13.2	-12.4	26.6	three_prime_utr	Rab22a	protein_coding
ENSMUSG00000025223	19	46033156	46033156	2e-88	-	46032801	46033512	0	2	540,88,	0,623	-87.7	-86.4	107	CDS	Ldb1	protein_coding
ENSMUSG00000075419	2	30286126	30286126	0.0066	-	30286066	30286186	0	1	120,	0	-2.18	-1.76	9.11	five_prime_utr	Dolk	protein_coding
ENSMUSG00000027475	2	153316993	153316993	6.3e-12	+	153316843	153317144	0	1	301,	0	-11.2	-10.5	21.7	CDS	Kif3b	protein_coding
ENSMUSG00000021711	13	104178259	104178259	0.002	-	104178169	104178350	0	1	181,	0	-2.7	-2.24	3.78	five_prime_utr	Trappc13	protein_coding
ENSMUSG00000022016	14	78513956	78513956	6.3e-63	-	78513746	78514166	0	1	420,	0	-62.2	-61	52.2	CDS	Akap11	protein_coding
ENSMUSG00000069301	13	22042616	22042616	0.035	-	22042544	22042688	0	1	144,	0	-1.46	-1.09	1.3	CDS	Hist1h2ag	protein_coding
ENSMUSG00000038611	7	141258346	141258346	5e-100	+	141258061	141258631	0	1	570,	0	-99.3	-98	101	three_prime_utr	Phrf1	protein_coding
ENSMUSG00000033233	3	100925464	100925464	0.00024	+	100925359	100925570	0	1	211,	0	-3.62	-3.12	14	CDS	Trim45	protein_coding
ENSMUSG00000102353	19	37434270	37434270	1.9e-06	-	37434181	37434360	0	1	179,	0	-5.73	-5.15	20.3	exon	Gm38345	TEC
ENSMUSG00000003345	10	80640196	80640196	1e-104	+	80640062	80640331	0	1	269,	0	-104	-102	7.49	exon	Csnk1g2	protein_coding
ENSMUSG00000029910	6	66542396	66542396	7.9e-12	+	66542186	66542606	0	1	420,	0	-11.1	-10.4	14.9	three_prime_utr	Mad2l1	protein_coding
ENSMUSG00000014633	8	116889720	116889720	1.3e-12	-	116889601	116889839	0	1	238,	0	-11.9	-11.2	40.6	exon	Cmc2	protein_coding
ENSMUSG00000032641	6	134869420	134869420	1.8e-06	-	134869211	134869629	0	1	418,	0	-5.75	-5.17	21	CDS	Gpr19	protein_coding
ENSMUSG00000048109	3	107331578	107331578	0	-	107330141	107333015	0	1	2874,	0	#NAME?	#NAME?	297	exon	Rbm15	protein_coding
ENSMUSG00000026887	2	36189479	36189479	2.6e-09	+	36189359	36189599	0	1	240,	0	-8.59	-7.93	30.1	three_prime_utr	Mrrf	protein_coding
ENSMUSG00000023960	17	44081031	44081031	1.5e-07	+	44080926	44081137	0	1	211,	0	-6.82	-6.2	3.69	three_prime_utr	Enpp5	protein_coding
ENSMUSG00000028149	3	138927581	138927581	4.3e-09	-	138927491	138927672	0	1	181,	0	-8.37	-7.71	29.4	three_prime_utr	Rap1gds1	protein_coding
ENSMUSG00000043411	4	137656422	137656422	1.3e-27	+	137656137	137656708	0	1	571,	0	-26.9	-26	50.4	three_prime_utr	Usp48	protein_coding
ENSMUSG00000025702	6	116406159	116406159	1e-277	+	116405979	116406339	0	1	360,	0	-277	-275	231	exon	43898	protein_coding
ENSMUSG00000029507	5	110775130	110775130	3.2e-60	-	110774626	110775635	0	2	587,100,	0,909	-59.5	-58.3	55.3	CDS	Pus1	protein_coding
ENSMUSG00000031753	8	110882018	110882018	4e-17	+	110881839	110882197	0	1	358,	0	-16.4	-15.6	29.4	three_prime_utr	Cog4	protein_coding
ENSMUSG00000006362	8	122630732	122630732	4e-07	-	122630582	122630882	0	1	300,	0	-6.4	-5.8	23.1	CDS	Cbfa2t3	protein_coding
ENSMUSG00000051786	15	89103939	89103939	3.5e-09	-	89103774	89104104	0	1	330,	0	-8.45	-7.8	16.5	CDS	Tubgcp6	protein_coding
ENSMUSG00000078813	7	3662929	3662929	0.0028	-	3662840	3663018	0	1	178,	0	-2.56	-2.11	9.11	CDS	Leng1	protein_coding
ENSMUSG00000058298	10	53538652	53538652	0.00021	-	53538562	53538743	0	1	181,	0	-3.67	-3.17	8.06	CDS	Mcm9	protein_coding
ENSMUSG00000031381	X	164431727	164431727	4e-07	+	164431637	164431818	0	1	181,	0	-6.4	-5.8	23.1	three_prime_utr	Piga	protein_coding
ENSMUSG00000037326	17	25965132	25965132	5.4e-08	-	25964967	25965298	0	1	331,	0	-7.27	-6.65	25.9	CDS	Capn15	protein_coding
ENSMUSG00000062944	7	128237733	128237733	9.1e-05	-	128237524	128237942	0	1	418,	0	-4.04	-3.52	15.4	five_prime_utr	9130023H24Rik	protein_coding
ENSMUSG00000028517	4	105157614	105157614	1.3e-27	+	105157376	105157853	0	1	477,	0	-26.9	-26	20.6	five_prime_utr	Plpp3	protein_coding
ENSMUSG00000044465	7	105389568	105389568	4.8e-06	-	105389403	105389733	0	1	330,	0	-5.32	-4.75	19.6	CDS	Fam160a2	protein_coding
ENSMUSG00000050234	4	127312144	127312144	3.2e-12	-	127312011	127312278	0	1	267,	0	-11.5	-10.7	39.2	CDS	Gja4	protein_coding
ENSMUSG00000042851	2	129016628	129016628	0.0066	+	129016553	129016704	0	1	151,	0	-2.18	-1.76	9.11	CDS	Zc3h6	protein_coding
ENSMUSG00000071252	13	77192936	77192936	3.2e-16	+	77192711	77193161	0	1	450,	0	-15.5	-14.7	51.8	CDS	2210408I21Rik	protein_coding
ENSMUSG00000032440	9	116109925	116109925	1.3e-44	-	116109625	116110225	0	1	600,	0	-43.9	-42.9	140	CDS	Tgfbr2	protein_coding
ENSMUSG00000053128	9	44111935	44111935	0	-	44111517	44112353	0	1	836,	0	#NAME?	#NAME?	240	CDS	Rnf26	protein_coding
ENSMUSG00000025231	19	46486274	46486274	1.8e-06	+	46486169	46486380	0	1	211,	0	-5.75	-5.17	21	three_prime_utr	Sufu	protein_coding
ENSMUSG00000022219	14	55754242	55754242	5e-25	-	55754108	55754377	0	1	269,	0	-24.3	-23.4	4.36	three_prime_utr	Cideb	protein_coding
ENSMUSG00000000275	11	88999750	88999750	2e-28	+	88999645	88999855	0	1	210,	0	-27.7	-26.8	9.51	CDS	Trim25	protein_coding
ENSMUSG00000027963	3	116027758	116027758	4e-11	+	116027518	116027998	0	1	480,	0	-10.4	-9.65	35.7	three_prime_utr	Extl2	protein_coding
ENSMUSG00000031986	8	124901749	124901749	0.0005	+	124901644	124901854	0	1	210,	0	-3.3	-2.81	7.01	CDS	Sprtn	protein_coding
ENSMUSG00000030259	6	145817986	145817986	6.9e-05	+	145817881	145818091	0	1	210,	0	-4.16	-3.63	2.98	three_prime_utr	Rassf8	protein_coding
ENSMUSG00000007216	6	48619327	48619327	0.026	+	48619252	48619402	0	1	150,	0	-1.58	-1.21	7.01	CDS	Zfp775	protein_coding
ENSMUSG00000041459	4	148614105	148614105	2.5e-69	-	148613850	148614361	0	1	511,	0	-68.6	-67.4	47.2	three_prime_utr	Tardbp	protein_coding
ENSMUSG00000021279	12	111293949	111293949	2.5e-28	-	111293694	111294205	0	1	511,	0	-27.6	-26.7	89.7	three_prime_utr	Cdc42bpb	protein_coding
ENSMUSG00000030816	7	127602691	127602691	0.00018	+	127602526	127602856	0	1	330,	0	-3.74	-3.23	7.01	three_prime_utr	Rnf40	protein_coding
ENSMUSG00000078994	13	67390564	67390564	0.01	-	67390474	67390654	0	1	180,	0	-1.98	-1.57	8.41	three_prime_utr	Zfp429	protein_coding
ENSMUSG00000018379	11	88051139	88051139	2.5e-10	+	88051004	88051274	0	1	270,	0	-9.61	-8.93	2.02	three_prime_utr	Srsf1	protein_coding
ENSMUSG00000020821	11	70728415	70728415	8.9e-05	+	70728340	70728491	0	1	151,	0	-4.05	-3.52	11.2	exon	Kif1c	protein_coding
ENSMUSG00000038446	10	40832727	40832727	2.5e-13	-	40832607	40832847	0	1	240,	0	-12.6	-11.8	42.7	three_prime_utr	Cdc40	protein_coding
ENSMUSG00000058192	9	20593818	20593818	0.00039	+	20593728	20593908	0	1	180,	0	-3.41	-2.92	13.3	exon	Zfp846	protein_coding
ENSMUSG00000037157	4	135751662	135751662	7.9e-22	+	135751542	135751782	0	1	240,	0	-21.1	-20.2	36.8	three_prime_utr	Il22ra1	protein_coding
ENSMUSG00000046020	2	153269857	153269857	1.6e-17	+	153269527	153270187	0	1	660,	0	-16.8	-16	56	three_prime_utr	Pofut1	protein_coding
ENSMUSG00000051716	10	128254460	128254460	2e-11	+	128254327	128254594	0	1	267,	0	-10.7	-10	28	CDS	Apon	protein_coding
ENSMUSG00000047879	18	10030003	10030003	0.00039	-	10029913	10030093	0	1	180,	0	-3.41	-2.92	13.3	five_prime_utr	Usp14	protein_coding
ENSMUSG00000056656	15	77749415	77749415	1e-58	-	77749265	77749565	0	1	300,	0	-58	-56.9	30.1	CDS	Apol8	protein_coding
ENSMUSG00000038497	8	13291978	13291978	1e-07	+	13291843	13292114	0	1	271,	0	-6.98	-6.36	21.7	CDS	Tmco3	protein_coding
ENSMUSG00000048696	10	80381612	80381612	7.1e-07	-	80381492	80381733	0	1	241,	0	-6.15	-5.55	12.6	CDS	Mex3d	protein_coding
ENSMUSG00000027636	2	156873201	156873201	1.9e-07	-	156873111	156873291	0	1	180,	0	-6.71	-6.09	3.97	three_prime_utr	Sla2	protein_coding
ENSMUSG00000017677	11	79240315	79240315	4.9e-05	-	79240240	79240391	0	1	151,	0	-4.31	-3.78	9.81	CDS	Wsb1	protein_coding
ENSMUSG00000034543	11	3689167	3689167	1e-54	+	3688216	3690118	0	2	83,1084,	0,818	-54	-52.8	82.7	three_prime_utr	Morc2a	protein_coding
ENSMUSG00000028807	4	129360382	129360382	2.1e-05	-	129360159	129360606	0	1	447,	0	-4.68	-4.13	17.5	CDS	Zbtb8a	protein_coding
ENSMUSG00000049878	4	121148381	121148381	1.3e-33	-	121147947	121148816	0	1	869,	0	-32.9	-31.9	68	CDS	Rlf	protein_coding
ENSMUSG00000034177	11	87664233	87664233	1e-104	+	87663619	87664848	0	1	1229,	0	-104	-102	38.5	five_prime_utr	Rnf43	protein_coding
ENSMUSG00000049657	4	44993444	44993444	2.9e-06	-	44993309	44993580	0	1	271,	0	-5.54	-4.96	20.3	CDS	Zbtb5	protein_coding
ENSMUSG00000026554	1	172194745	172194745	0	+	172194595	172194895	0	1	300,	0	-371	#NAME?	9.82	three_prime_utr	Dcaf8	protein_coding
ENSMUSG00000001240	11	101259159	101259159	2.5e-11	+	101259040	101259278	0	1	238,	0	-10.6	-9.86	7.01	three_prime_utr	Ramp2	protein_coding
ENSMUSG00000060152	5	115240821	115240821	1.2e-10	+	115240731	115240911	0	1	180,	0	-9.91	-9.22	34.3	three_prime_utr	Pop5	protein_coding
ENSMUSG00000007880	4	133753456	133753456	2e-45	-	133752975	133753938	0	2	636,25,	0,938	-44.7	-43.6	46.9	CDS	Arid1a	protein_coding
ENSMUSG00000039835	10	18531825	18531825	7.9e-11	+	18531705	18531946	0	1	241,	0	-10.1	-9.44	35	CDS	Nhsl1	protein_coding
ENSMUSG00000034354	11	4482771	4482771	1.3e-11	-	4482666	4482877	0	1	211,	0	-10.9	-10.2	14.7	CDS	Mtmr3	protein_coding
ENSMUSG00000075040	2	91645044	91645044	0.0042	-	91644954	91645134	0	1	180,	0	-2.38	-1.94	9.81	CDS	Zfp408	protein_coding
ENSMUSG00000059326	19	61224654	61224654	6.3e-14	-	61224520	61224789	0	1	269,	0	-13.2	-12.5	17.5	three_prime_utr	Csf2ra	protein_coding
ENSMUSG00000038332	10	41810563	41810563	0.00024	+	41810473	41810653	0	1	180,	0	-3.62	-3.12	14	five_prime_utr	Sesn1	protein_coding
ENSMUSG00000026640	1	194644002	194644002	3.2e-14	+	194643732	194644273	0	1	541,	0	-13.5	-12.7	45.5	CDS	Plxna2	protein_coding
ENSMUSG00000040433	9	96688546	96688546	0.00015	-	96688396	96688696	0	1	300,	0	-3.83	-3.32	14.7	CDS	Zbtb38	protein_coding
ENSMUSG00000085811	11	108826074	108826074	0.017	+	108826014	108826135	0	1	121,	0	-1.78	-1.39	7.71	exon	Cep112it	sense_intronic
ENSMUSG00000032513	9	119925853	119925853	0.01	-	119925793	119925913	0	1	120,	0	-1.98	-1.57	3.5	three_prime_utr	Gorasp1	protein_coding
ENSMUSG00000054006	1	106542121	106542121	4e-07	+	106542031	106542211	0	1	180,	0	-6.4	-5.8	23.1	exon	D630008O14Rik	antisense_RNA
ENSMUSG00000036792	2	49279299	49279299	2.1e-05	+	49279209	49279390	0	1	181,	0	-4.68	-4.13	17.5	CDS	Mbd5	protein_coding
ENSMUSG00000078768	7	30078378	30078378	0.0066	-	30078289	30078468	0	1	179,	0	-2.18	-1.76	9.11	CDS	Zfp566	protein_coding
ENSMUSG00000093989	11	70238329	70238329	4e-20	-	70238211	70238448	0	1	237,	0	-19.4	-18.6	9.92	three_prime_utr	Rnasek	protein_coding
ENSMUSG00000033054	9	53562209	53562209	0.01	+	53562149	53562270	0	1	121,	0	-1.98	-1.57	8.41	CDS	Npat	protein_coding
ENSMUSG00000031774	8	94575588	94575588	7.9e-19	-	94575453	94575723	0	1	270,	0	-18.1	-17.3	24.5	three_prime_utr	Fam192a	protein_coding
ENSMUSG00000000876	2	154587868	154587868	6.3e-17	-	154587703	154588033	0	1	330,	0	-16.2	-15.4	12.8	CDS	Pxmp4	protein_coding
ENSMUSG00000052105	17	66380264	66380264	4.9e-05	-	66380159	66380370	0	1	211,	0	-4.31	-3.78	11.9	CDS	Mtcl1	protein_coding
ENSMUSG00000054770	1	58017098	58017098	1e-208	-	58016259	58017937	0	1	1678,	0	-208	-206	201	five_prime_utr	Kctd18	protein_coding
ENSMUSG00000051650	11	22836540	22836540	1e-272	-	22835972	22837109	0	1	1137,	0	-272	-270	793	three_prime_utr	B3gnt2	protein_coding
ENSMUSG00000074634	13	119610235	119610235	6.3e-29	+	119610100	119610371	0	1	271,	0	-28.2	-27.3	33.4	exon	Tmem267	protein_coding
ENSMUSG00000046311	11	49216655	49216655	1.6e-57	+	49216175	49217136	0	1	961,	0	-56.8	-55.6	115	CDS	Zfp62	protein_coding
ENSMUSG00000028607	4	107907711	107907711	2.5e-52	-	107907233	107908190	0	1	957,	0	-51.6	-50.5	30.4	CDS	Cpt2	protein_coding
ENSMUSG00000020700	11	106154835	106154835	2.3e-05	+	106154730	106154940	0	1	210,	0	-4.63	-4.08	10.5	three_prime_utr	Map3k3	protein_coding
ENSMUSG00000046351	13	23356413	23356413	3.2e-41	-	23356038	23356788	0	1	750,	0	-40.5	-39.5	130	CDS	Zfp322a	protein_coding
ENSMUSG00000037475	X	41797625	41797625	6.3e-11	-	41797505	41797746	0	1	241,	0	-10.2	-9.46	19.3	three_prime_utr	Thoc2	protein_coding
ENSMUSG00000051396	2	3508516	3508516	5.6e-05	-	3508396	3508637	0	1	241,	0	-4.25	-3.72	16.1	CDS	Gm45902	protein_coding
ENSMUSG00000044921	10	102545535	102545535	4e-16	+	102545161	102545909	0	1	748,	0	-15.4	-14.6	45.5	exon	Rassf9	protein_coding
ENSMUSG00000030530	7	80393058	80393058	0.0026	-	80392983	80393134	0	1	151,	0	-2.58	-2.13	10.5	exon	Furin	protein_coding
ENSMUSG00000031386	X	73944373	73944373	6.3e-47	-	73944079	73944668	0	2	398,23,	0,566	-46.2	-45.2	19.7	three_prime_utr	Hcfc1	protein_coding
ENSMUSG00000050199	2	110011792	110011792	4e-18	+	110011568	110012017	0	1	449,	0	-17.4	-16.5	26.6	CDS	Lgr4	protein_coding
ENSMUSG00000021486	13	55321442	55321442	0.0023	+	55321367	55321518	0	1	151,	0	-2.63	-2.18	8.41	five_prime_utr	Prelid1	protein_coding
ENSMUSG00000051586	6	120958707	120958707	3.2e-14	-	120958617	120958798	0	1	181,	0	-13.5	-12.8	11.8	CDS	Mical3	protein_coding
ENSMUSG00000031485	8	27053539	27053539	5.6e-05	+	27053434	27053645	0	1	211,	0	-4.25	-3.72	16.1	three_prime_utr	Plpbp	protein_coding
ENSMUSG00000091736	X	157568357	157568357	0.0059	-	157568297	157568418	0	1	121,	0	-2.23	-1.8	4.44	CDS	Yy2	protein_coding
ENSMUSG00000025782	2	9951517	9951517	1e-286	-	9951172	9951863	0	1	691,	0	-286	-284	57.6	CDS	Taf3	protein_coding
ENSMUSG00000020258	9	106157822	106157822	6.5e-07	-	106157687	106157958	0	1	271,	0	-6.19	-5.59	10.9	CDS	Glyctk	protein_coding
ENSMUSG00000031639	8	45397056	45397056	4.8e-06	-	45396951	45397161	0	1	210,	0	-5.32	-4.75	19.6	CDS	Tlr3	protein_coding
ENSMUSG00000052707	7	123170948	123170948	0	+	123170648	123171248	0	1	600,	0	#NAME?	#NAME?	55.3	CDS	Tnrc6a	protein_coding
ENSMUSG00000006673	9	108559412	108559412	1.2e-09	+	108559292	108559533	0	1	241,	0	-8.91	-8.24	4.3	CDS	Qrich1	protein_coding
ENSMUSG00000027569	2	180585974	180585974	0.0016	+	180585884	180586065	0	1	181,	0	-2.79	-2.33	11.2	exon	Mrgbp	protein_coding
ENSMUSG00000044864	3	38455217	38455217	9.1e-05	-	38455112	38455323	0	1	211,	0	-4.04	-3.52	15.4	CDS	Ankrd50	protein_coding
ENSMUSG00000029190	5	36613584	36613584	0	-	36613269	36613900	0	1	631,	0	#NAME?	#NAME?	55.6	exon	D5Ertd579e	protein_coding
ENSMUSG00000006728	10	127067711	127067711	2.5e-82	+	127067502	127067920	0	1	418,	0	-81.6	-80.4	9.19	three_prime_utr	Cdk4	protein_coding
ENSMUSG00000036104	1	127930909	127930909	1.3e-47	+	127930744	127931074	0	1	330,	0	-46.9	-45.8	9.7	CDS	Rab3gap1	protein_coding
ENSMUSG00000061731	15	53344782	53344782	6.3e-70	-	53344543	53345022	0	1	479,	0	-69.2	-68	218	CDS	Ext1	protein_coding
ENSMUSG00000034610	4	108513242	108513242	1e-112	+	108512927	108513557	0	1	630,	0	-112	-111	35.3	CDS	Zcchc11	protein_coding
ENSMUSG00000022706	16	18873616	18873616	0.0026	-	18873542	18873691	0	1	149,	0	-2.58	-2.13	2.1	CDS	Mrpl40	protein_coding
ENSMUSG00000044934	13	64135384	64135384	2.9e-06	-	64135294	64135475	0	1	181,	0	-5.54	-4.96	20.3	CDS	Zfp367	protein_coding
ENSMUSG00000050248	5	37386790	37386790	0.0042	+	37386715	37386865	0	1	150,	0	-2.38	-1.94	9.81	CDS	Evc2	protein_coding
ENSMUSG00000024835	19	4153901	4153901	2.1e-05	+	4153827	4153976	0	1	149,	0	-4.68	-4.13	17.5	three_prime_utr	Coro1b	protein_coding
ENSMUSG00000019726	13	13634663	13634663	3.2e-45	+	13634453	13634873	0	1	420,	0	-44.5	-43.4	58.1	CDS	Lyst	protein_coding
ENSMUSG00000046962	16	97951246	97951246	6.5e-07	-	97951111	97951381	0	1	270,	0	-6.19	-5.59	22.4	CDS	Zbtb21	protein_coding
ENSMUSG00000028132	3	121203637	121203637	1.1e-05	-	121203547	121203728	0	1	181,	0	-4.94	-4.38	2.8	three_prime_utr	Tmem56	protein_coding
ENSMUSG00000019850	10	19004722	19004722	0.0016	-	19004647	19004798	0	1	151,	0	-2.79	-2.33	11.2	exon	Tnfaip3	protein_coding
ENSMUSG00000098557	14	102982186	102982186	0.0026	-	102982096	102982277	0	1	181,	0	-2.58	-2.13	10.5	CDS	Kctd12	protein_coding
ENSMUSG00000036940	4	136550779	136550779	2.8e-07	-	136550689	136550869	0	1	180,	0	-6.56	-5.95	13.3	three_prime_utr	Kdm1a	protein_coding
ENSMUSG00000075595	11	95831531	95831531	5e-29	+	95831396	95831667	0	1	271,	0	-28.3	-27.4	91.8	three_prime_utr	Zfp652	protein_coding
ENSMUSG00000037541	7	144420999	144420999	9.99999999998465e-313	+	144420774	144421225	0	1	451,	0	-312	-310	229	CDS	Shank2	protein_coding
ENSMUSG00000097295	10	22262950	22262950	3.4e-10	-	22262771	22263129	0	1	358,	0	-9.47	-8.79	32.9	exon	Hmgb1-ps8	processed_pseudogene
ENSMUSG00000092281	7	42021409	42021409	0.00013	+	42021335	42021483	0	1	148,	0	-3.87	-3.35	3.68	exon	Hmgb1-ps7	processed_pseudogene
ENSMUSG00000036246	8	69813869	69813869	0.015	+	69813694	69814044	0	3	2,171,7,	0,87,343	-1.82	-1.42	7.71	CDS	Gmip	protein_coding
ENSMUSG00000021967	14	57826758	57826758	1e-110	+	57826579	57826938	0	1	359,	0	-110	-108	13	CDS	Mrpl57	protein_coding
ENSMUSG00000006019	7	16218474	16218474	0.017	-	16218399	16218549	0	1	150,	0	-1.78	-1.39	7.71	CDS	Dhx34	protein_coding
ENSMUSG00000083879	2	134762973	134762973	3e-06	-	134762883	134763063	0	1	180,	0	-5.53	-4.95	15.4	exon	Gm14038	processed_pseudogene
ENSMUSG00000000957	14	54431701	54431701	5e-42	+	54431611	54431792	0	1	181,	0	-41.3	-40.3	36.4	five_prime_utr	Mmp14	protein_coding
ENSMUSG00000028053	3	88982469	88982469	0.0072	+	88982349	88982590	0	1	241,	0	-2.14	-1.72	3.5	CDS	Ash1l	protein_coding
ENSMUSG00000034850	2	127259358	127259358	2.5e-21	+	127259104	127259613	0	1	509,	0	-20.6	-19.8	68	three_prime_utr	Tmem127	protein_coding
ENSMUSG00000026837	2	28038838	28038838	1.6e-33	+	28038673	28039004	0	1	331,	0	-32.8	-31.8	32.2	three_prime_utr	Col5a1	protein_coding
ENSMUSG00000032212	9	70580787	70580787	0	+	70580007	70581568	0	4	48,199,86,268,	0,124,775,1293	-2360	#NAME?	22.8	CDS	Sltm	protein_coding
ENSMUSG00000069729	17	4995080	4995080	0.00039	+	4994990	4995171	0	1	181,	0	-3.41	-2.92	13.3	five_prime_utr	Arid1b	protein_coding
ENSMUSG00000037157	4	135750960	135750960	0.00039	+	135750825	135751095	0	1	270,	0	-3.41	-2.92	13.3	CDS	Il22ra1	protein_coding
ENSMUSG00000027204	2	125301701	125301701	1e-228	-	125301431	125301971	0	1	540,	0	-228	-226	66.4	CDS	Fbn1	protein_coding
ENSMUSG00000031545	8	23174200	23174200	1e-244	-	23173990	23174411	0	1	421,	0	-244	-243	79.9	three_prime_utr	Gpat4	protein_coding
ENSMUSG00000024899	19	32665995	32665995	2e-38	+	32665846	32666144	0	1	298,	0	-37.7	-36.6	27.6	three_prime_utr	Papss2	protein_coding
ENSMUSG00000055024	15	81585635	81585635	0.00021	+	81585470	81585801	0	1	331,	0	-3.67	-3.17	9.81	five_prime_utr	Ep300	protein_coding
ENSMUSG00000051483	16	93610092	93610092	1e-205	+	93609857	93610328	0	1	471,	0	-205	-203	38.3	CDS	Cbr1	protein_coding
ENSMUSG00000021714	13	104230822	104230822	7.6e-06	+	104230762	104230882	0	1	120,	0	-5.12	-4.55	5.6	exon	Cenpk	protein_coding
ENSMUSG00000038179	1	171633524	171633524	1.4e-07	-	171633359	171633689	0	1	330,	0	-6.84	-6.22	24.5	three_prime_utr	Slamf7	protein_coding
ENSMUSG00000061175	3	79458701	79458701	2.2e-09	-	79458551	79458852	0	1	301,	0	-8.66	-7.99	10.5	three_prime_utr	Fnip2	protein_coding
ENSMUSG00000043909	2	121236037	121236037	1e-46	-	121235678	121236397	0	1	719,	0	-46	-45	51.8	CDS	Trp53bp1	protein_coding
ENSMUSG00000046731	11	69879758	69879758	0.0011	-	69879668	69879848	0	1	180,	0	-2.94	-2.47	7.01	CDS	Kctd11	protein_coding
ENSMUSG00000028240	4	6268234	6268234	4e-35	-	6267996	6268473	0	1	477,	0	-34.4	-33.4	38.2	CDS	Cyp7a1	protein_coding
ENSMUSG00000046207	11	68552144	68552144	8.7e-08	+	68552039	68552249	0	1	210,	0	-7.06	-6.43	25.2	three_prime_utr	Pik3r6	protein_coding
ENSMUSG00000034525	13	70602532	70602532	1e-236	-	70602367	70602698	0	1	331,	0	-236	-234	38.1	CDS	Ice1	protein_coding
ENSMUSG00000033295	4	118209757	118209757	7.8e-05	-	118209682	118209832	0	1	150,	0	-4.11	-3.58	2.38	three_prime_utr	Ptprf	protein_coding
ENSMUSG00000033083	14	101444563	101444563	0.00015	-	101444398	101444728	0	1	330,	0	-3.83	-3.32	14.7	CDS	Tbc1d4	protein_coding
ENSMUSG00000021156	13	9686613	9686613	0.0034	-	9686538	9686689	0	1	151,	0	-2.47	-2.02	4.03	exon	Zmynd11	protein_coding
ENSMUSG00000041199	17	25730679	25730679	0.0066	+	25730619	25730739	0	1	120,	0	-2.18	-1.76	9.11	CDS	Rpusd1	protein_coding
ENSMUSG00000019966	10	100097028	100097028	5.6e-05	+	100096923	100097133	0	1	210,	0	-4.25	-3.72	16.1	three_prime_utr	Kitl	protein_coding
ENSMUSG00000032020	9	41014072	41014072	4.8e-06	-	41013967	41014177	0	1	210,	0	-5.32	-4.75	19.6	three_prime_utr	Ubash3b	protein_coding
ENSMUSG00000054720	5	105606710	105606710	0.00063	+	105606620	105606800	0	1	180,	0	-3.2	-2.72	12.6	exon	Lrrc8c	protein_coding
ENSMUSG00000035772	2	28469718	28469718	2e-25	+	28469450	28469987	0	1	537,	0	-24.7	-23.8	25	exon	Mrps2	protein_coding
ENSMUSG00000026098	1	53263314	53263314	1e-06	-	53263224	53263404	0	1	180,	0	-6	-5.4	9.11	exon	Pms1	protein_coding
ENSMUSG00000038143	8	47192008	47192008	4e-07	-	47191903	47192114	0	1	211,	0	-6.4	-5.8	23.1	CDS	Stox2	protein_coding
ENSMUSG00000041220	3	129634980	129634980	1.7e-07	+	129634875	129635086	0	1	211,	0	-6.77	-6.16	13.7	three_prime_utr	Elovl6	protein_coding
ENSMUSG00000032737	7	101824141	101824141	1.2e-08	-	101823946	101824336	0	1	390,	0	-7.93	-7.28	28	CDS	Inppl1	protein_coding
ENSMUSG00000041238	18	11722126	11722126	1e-145	+	11721796	11722456	0	1	660,	0	-145	-144	452	CDS	Rbbp8	protein_coding
ENSMUSG00000045382	1	128588865	128588865	1e-101	-	128588553	128589177	0	1	624,	0	-101	-99.5	39.5	CDS	Cxcr4	protein_coding
ENSMUSG00000048897	7	80090545	80090545	0.017	+	80090485	80090606	0	1	121,	0	-1.78	-1.38	3.15	three_prime_utr	Zfp710	protein_coding
ENSMUSG00000064363	MT	11379	11379	0	+	11214	11544	0	1	330,	0	-3000	#NAME?	2.47	CDS	mt-Nd4	protein_coding
ENSMUSG00000036898	5	138457172	138457172	3.5e-09	+	138457067	138457278	0	1	211,	0	-8.45	-7.8	27.3	CDS	Zfp157	protein_coding
ENSMUSG00000039219	13	14164901	14164901	1e-241	+	14164736	14165067	0	1	331,	0	-241	-239	87.2	CDS	Arid4b	protein_coding
ENSMUSG00000069874	11	58207366	58207366	2e-18	+	58199617	58215116	0	2	162,109,	0,15390	-17.7	-16.9	6.35	three_prime_utr	Irgm2	protein_coding
ENSMUSG00000027650	2	158008942	158008942	1.5e-08	-	158008777	158009107	0	1	330,	0	-7.82	-7.18	27.3	CDS	Tti1	protein_coding
ENSMUSG00000036617	2	20744169	20744169	0.00019	+	20744079	20744260	0	1	181,	0	-3.71	-3.2	13.3	CDS	Etl4	protein_coding
ENSMUSG00000033382	18	20818151	20818151	3.7e-05	-	20818031	20818272	0	1	241,	0	-4.43	-3.89	10.5	CDS	Trappc8	protein_coding
ENSMUSG00000056579	11	3642868	3642868	1e-11	-	3642718	3643019	0	1	301,	0	-11	-10.3	36.4	exon	Tug1	antisense_RNA
ENSMUSG00000030823	7	127385003	127385003	0.001	-	127384913	127385093	0	1	180,	0	-3	-2.52	11.9	CDS	9130019O22Rik	protein_coding
ENSMUSG00000061374	7	5007892	5007892	6.3e-31	-	5007624	5008161	0	1	537,	0	-30.2	-29.2	79.2	three_prime_utr	Fiz1	protein_coding
ENSMUSG00000038527	6	124508870	124508870	7.9e-87	+	124508408	124509332	0	1	924,	0	-86.1	-84.8	72.2	CDS	C1rl	protein_coding
ENSMUSG00000031639	8	45398327	45398327	0.001	-	45398237	45398418	0	1	181,	0	-3	-2.52	11.9	CDS	Tlr3	protein_coding
ENSMUSG00000005897	10	94195416	94195416	0.00063	+	94195296	94195536	0	1	240,	0	-3.2	-2.72	12.6	three_prime_utr	Nr2c1	protein_coding
ENSMUSG00000021706	13	92522235	92522235	7.9e-48	-	92522115	92522355	0	1	240,	0	-47.1	-46	11.7	CDS	Zfyve16	protein_coding
ENSMUSG00000004937	10	81044239	81044239	6.3e-20	-	81044104	81044374	0	1	270,	0	-19.2	-18.4	14.2	three_prime_utr	Sgta	protein_coding
ENSMUSG00000029723	5	137747493	137747493	3.4e-10	+	137747209	137747778	0	1	569,	0	-9.47	-8.79	32.9	CDS	Tsc22d4	protein_coding
ENSMUSG00000057329	1	106542651	106542651	1.3e-05	-	106542516	106542786	0	1	270,	0	-4.89	-4.34	18.2	three_prime_utr	Bcl2	protein_coding
ENSMUSG00000025917	1	10037779	10037779	0.0026	-	10037689	10037869	0	1	180,	0	-2.59	-2.13	2.65	exon	Cops5	protein_coding
ENSMUSG00000022177	14	54542186	54542186	5e-20	-	54542022	54542350	0	1	328,	0	-19.3	-18.4	30.8	CDS	Haus4	protein_coding
ENSMUSG00000073910	4	35084097	35084097	3.2e-22	-	35083902	35084293	0	1	391,	0	-21.5	-20.7	70.8	CDS	Mob3b	protein_coding
ENSMUSG00000028150	3	94388983	94388983	0.001	+	94388908	94389059	0	1	151,	0	-3	-2.52	11.9	exon	Rorc	protein_coding
ENSMUSG00000001305	1	186737748	186737748	2.5e-28	-	186737628	186737869	0	1	241,	0	-27.6	-26.7	89.7	exon	Rrp15	protein_coding
ENSMUSG00000011427	7	29830600	29830600	1.3e-11	+	29830345	29830855	0	1	510,	0	-10.9	-10.2	25.2	three_prime_utr	Zfp790	protein_coding
ENSMUSG00000020900	11	68815253	68815253	1e-129	+	68814953	68815553	0	1	600,	0	-129	-128	84.9	three_prime_utr	Myh10	protein_coding
ENSMUSG00000038587	10	4354206	4354206	1.9e-05	+	4354116	4354296	0	1	180,	0	-4.71	-4.16	13.3	CDS	Akap12	protein_coding
ENSMUSG00000032204	9	71110852	71110852	1.2e-08	-	71110688	71111017	0	1	329,	0	-7.91	-7.26	4.4	three_prime_utr	Aqp9	protein_coding
ENSMUSG00000017221	11	98682808	98682808	1e-16	+	98682703	98682913	0	1	210,	0	-16	-15.2	2.12	exon	Psmd3	protein_coding
ENSMUSG00000028096	3	96870468	96870468	0	-	96870168	96870768	0	1	600,	0	-446	#NAME?	40.3	three_prime_utr	Gpr89	protein_coding
ENSMUSG00000021738	14	14100765	14100765	3.1e-05	+	14100645	14100886	0	1	241,	0	-4.51	-3.97	9.81	CDS	Atxn7	protein_coding
ENSMUSG00000051391	5	135911128	135911128	1e-175	-	135910679	135911577	0	1	898,	0	-175	-173	35	CDS	Ywhag	protein_coding
ENSMUSG00000087107	11	83224594	83224594	4e-32	+	83224444	83224745	0	1	301,	0	-31.4	-30.4	15.8	exon	AI662270	processed_transcript
ENSMUSG00000056579	11	3640728	3640728	3.2e-40	-	3640383	3641073	0	1	690,	0	-39.5	-38.5	41.7	exon	Tug1	antisense_RNA
ENSMUSG00000056481	19	5070457	5070457	1e-11	+	5070338	5070577	0	1	239,	0	-11	-10.3	37.8	three_prime_utr	Cd248	protein_coding
ENSMUSG00000039220	17	35917375	35917375	4e-60	+	35916951	35917800	0	2	54,605,	0,244	-59.4	-58.2	17.1	five_prime_utr	Ppp1r10	protein_coding
ENSMUSG00000036875	10	62973689	62973689	0.00052	+	62973614	62973765	0	1	151,	0	-3.28	-2.79	3.01	three_prime_utr	Dna2	protein_coding
ENSMUSG00000029445	5	123171977	123171977	1e-134	-	123171836	123172119	0	2	252,19,	0,264	-134	-132	3.65	exon	Hpd	protein_coding
ENSMUSG00000024127	17	85063850	85063850	1.3e-16	-	85063596	85064105	0	1	509,	0	-15.9	-15.1	16.8	three_prime_utr	Prepl	protein_coding
ENSMUSG00000028053	3	88984508	88984508	1.6e-38	+	88984178	88984838	0	1	660,	0	-37.8	-36.8	17.7	CDS	Ash1l	protein_coding
ENSMUSG00000034177	11	87731574	87731574	5.6e-10	+	87731454	87731694	0	1	240,	0	-9.25	-8.57	32.2	CDS	Rnf43	protein_coding
ENSMUSG00000038861	3	95006066	95006066	1.6e-13	+	95005887	95006246	0	1	359,	0	-12.8	-12	43.4	three_prime_utr	Pi4kb	protein_coding
ENSMUSG00000060149	17	16972996	16972996	0.00024	+	16972907	16973086	0	1	179,	0	-3.62	-3.12	14	exon	BC002059	lincRNA
ENSMUSG00000049090	18	84095091	84095091	2.5e-63	+	84094672	84095510	0	1	838,	0	-62.6	-61.5	79.9	CDS	Zadh2	protein_coding
ENSMUSG00000037905	5	125454814	125454814	0	+	125454575	125455054	0	1	479,	0	-375	#NAME?	170	three_prime_utr	Bri3bp	protein_coding
ENSMUSG00000030055	6	87811467	87811467	4.6e-06	-	87811377	87811558	0	1	181,	0	-5.34	-4.76	4.47	CDS	Rab43	protein_coding
ENSMUSG00000074102	9	106885199	106885199	0	-	106884780	106885619	0	2	271,381,	0,458	-443	#NAME?	98.8	CDS	Rbm15b	protein_coding
ENSMUSG00000078779	7	27856363	27856363	3e-06	+	27856288	27856438	0	1	150,	0	-5.53	-4.95	11.6	three_prime_utr	Zfp59	protein_coding
ENSMUSG00000047735	6	3376183	3376183	1.6e-48	-	3376003	3376364	0	1	361,	0	-47.8	-46.7	152	CDS	Samd9l	protein_coding
ENSMUSG00000002985	7	19696583	19696583	0	-	19696434	19696732	0	1	298,	0	-666	#NAME?	1.38	CDS	Apoe	protein_coding
ENSMUSG00000029014	5	21768653	21768653	1e-240	-	21763776	21773530	0	6	53,288,122,92,66,9,	0,2641,4660,4869,6708,9745	-240	-239	30	exon	Dnajc2	protein_coding
ENSMUSG00000050240	16	17258455	17258455	1.6e-12	+	17257945	17258965	0	1	1020,	0	-11.8	-11.1	33.6	CDS	Hic2	protein_coding
ENSMUSG00000039294	11	121223289	121223289	6e-09	-	121222886	121223693	0	1	807,	0	-8.22	-7.56	16.1	three_prime_utr	BC017643	protein_coding
ENSMUSG00000044352	11	53477408	53477408	2e-50	-	53477258	53477558	0	1	300,	0	-49.7	-48.6	8.84	three_prime_utr	Sowaha	protein_coding
ENSMUSG00000096687	10	39892262	39892262	0.034	-	39892202	39892323	0	1	121,	0	-1.47	-1.1	4.2	CDS	Mfsd4b4	protein_coding
ENSMUSG00000048583	7	142653521	142653521	1.9e-10	-	142653461	142653582	0	1	121,	0	-9.72	-9.04	1.2	three_prime_utr	Igf2	protein_coding
ENSMUSG00000028982	4	149744619	149744619	0.01	-	149744544	149744695	0	1	151,	0	-1.98	-1.57	8.41	three_prime_utr	Slc25a33	protein_coding
ENSMUSG00000101609	7	143237391	143237391	0.005	-	143237316	143237467	0	1	151,	0	-2.3	-1.87	4.44	exon	Kcnq1ot1	antisense_RNA
ENSMUSG00000005107	5	38350468	38350468	2e-13	-	38350378	38350558	0	1	180,	0	-12.7	-12	23.5	three_prime_utr	Slc2a9	protein_coding
ENSMUSG00000028328	4	46114686	46114686	1e-173	+	46114357	46115016	0	1	659,	0	-173	-171	32.1	three_prime_utr	Tmod1	protein_coding
ENSMUSG00000032560	9	104151956	104151956	8.1e-05	-	104151851	104152062	0	1	211,	0	-4.09	-3.57	4.55	three_prime_utr	Dnajc13	protein_coding
ENSMUSG00000039349	1	184873457	184873457	1e-132	-	184873293	184873621	0	1	328,	0	-132	-130	9.15	three_prime_utr	C130074G19Rik	protein_coding
ENSMUSG00000042249	5	112914767	112914767	0.0042	-	112914677	112914858	0	1	181,	0	-2.38	-1.94	9.81	three_prime_utr	Grk3	protein_coding
ENSMUSG00000026970	2	60751508	60751508	1e-28	-	60751328	60751688	0	1	360,	0	-28	-27.1	22.4	three_prime_utr	Rbms1	protein_coding
ENSMUSG00000045328	3	135273401	135273401	5e-27	+	135273281	135273521	0	1	240,	0	-26.3	-25.3	85.5	three_prime_utr	Cenpe	protein_coding
ENSMUSG00000046179	7	48867071	48867071	3.2e-14	-	48866936	48867206	0	1	270,	0	-13.5	-12.8	2.13	CDS	E2f8	protein_coding
ENSMUSG00000037025	2	148043731	148043731	1e-113	-	148043416	148044047	0	1	631,	0	-113	-111	351	CDS	Foxa2	protein_coding
ENSMUSG00000004562	14	51989380	51989380	2.5e-43	+	51988856	51989905	0	1	1049,	0	-42.6	-41.5	136	CDS	Arhgef40	protein_coding
ENSMUSG00000030980	7	118843436	118843436	7.1e-09	-	118843301	118843572	0	1	271,	0	-8.15	-7.5	28.7	three_prime_utr	Knop1	protein_coding
ENSMUSG00000049878	4	121149863	121149863	0.00019	-	121149773	121149954	0	1	181,	0	-3.71	-3.2	8.41	CDS	Rlf	protein_coding
ENSMUSG00000037999	5	62749423	62749423	7.9e-32	-	62749288	62749558	0	1	270,	0	-31.1	-30.1	52.5	CDS	Arap2	protein_coding
ENSMUSG00000026987	2	60125676	60125676	0.0017	-	60125601	60125751	0	1	150,	0	-2.76	-2.3	8.41	five_prime_utr	Baz2b	protein_coding
ENSMUSG00000028059	3	88647767	88647767	1e-119	+	88647662	88647872	0	1	210,	0	-119	-118	10.6	three_prime_utr	Arhgef2	protein_coding
ENSMUSG00000026434	1	131929720	131929720	2e-81	+	131929570	131929871	0	1	301,	0	-80.7	-79.5	23.9	CDS	Nucks1	protein_coding
ENSMUSG00000029438	5	123373794	123373794	8.9e-05	+	123373704	123373884	0	1	180,	0	-4.05	-3.52	6.77	three_prime_utr	Bcl7a	protein_coding
ENSMUSG00000028466	4	43566881	43566881	0.026	+	43566822	43566941	0	1	119,	0	-1.58	-1.21	7.01	three_prime_utr	Creb3	protein_coding
ENSMUSG00000072825	12	112736518	112736518	1e-41	+	112736248	112736788	0	1	540,	0	-41	-39.9	131	CDS	Cep170b	protein_coding
ENSMUSG00000044583	X	167307937	167307937	0.0042	-	167307847	167308027	0	1	180,	0	-2.38	-1.94	9.81	CDS	Tlr7	protein_coding
ENSMUSG00000038527	6	124510151	124510151	2e-83	+	124509897	124510405	0	1	508,	0	-82.7	-81.4	85.5	three_prime_utr	C1rl	protein_coding
ENSMUSG00000021770	14	21793049	21793049	0.0016	+	21792974	21793125	0	1	151,	0	-2.79	-2.33	11.2	CDS	Samd8	protein_coding
ENSMUSG00000074896	19	34588331	34588331	4e-55	+	34588050	34588613	0	1	563,	0	-54.4	-53.3	141	three_prime_utr	Ifit3	protein_coding
ENSMUSG00000039997	1	173936531	173936531	1.1e-05	-	173935055	173938007	0	3	122,122,266,	0,1462,2686	-4.94	-4.38	16.1	CDS	Ifi203	protein_coding
ENSMUSG00000060012	14	64803360	64803360	2.5e-33	+	64803060	64803660	0	1	600,	0	-32.6	-31.6	105	CDS	Kif13b	protein_coding
ENSMUSG00000052293	13	100655209	100655209	5.9e-05	+	100655134	100655284	0	1	150,	0	-4.23	-3.7	1.85	CDS	Taf9	protein_coding
ENSMUSG00000029587	5	143247714	143247714	1.2e-10	+	143247579	143247849	0	1	270,	0	-9.91	-9.22	34.3	exon	Zfp12	protein_coding
ENSMUSG00000038872	8	108956640	108956640	1.3e-12	+	108956505	108956776	0	1	271,	0	-11.9	-11.2	40.6	CDS	Zfhx3	protein_coding
ENSMUSG00000048826	17	14196619	14196619	1.2e-08	-	14196514	14196724	0	1	210,	0	-7.93	-7.28	28	CDS	Dact2	protein_coding
ENSMUSG00000074211	7	30321870	30321870	3.2e-93	-	30321555	30322186	0	1	631,	0	-92.5	-91.2	289	three_prime_utr	Sdhaf1	protein_coding
ENSMUSG00000074994	2	104788457	104788457	1.8e-06	-	104788307	104788607	0	1	300,	0	-5.75	-5.17	21	CDS	Qser1	protein_coding
ENSMUSG00000031565	8	25573907	25573907	0.00024	+	25573802	25574012	0	1	210,	0	-3.62	-3.12	14	exon	Fgfr1	protein_coding
ENSMUSG00000068335	6	83031891	83031891	1.8e-06	-	83031801	83031982	0	1	181,	0	-5.75	-5.17	21	three_prime_utr	Dok1	protein_coding
ENSMUSG00000031631	8	46181860	46181860	0.0011	+	46181785	46181935	0	1	150,	0	-2.94	-2.47	7.01	CDS	Cfap97	protein_coding
ENSMUSG00000020387	11	51817380	51817380	6.3e-17	-	51817140	51817621	0	1	481,	0	-16.2	-15.4	32.9	CDS	Jade2	protein_coding
ENSMUSG00000039533	5	142563685	142563685	5.4e-08	-	142563491	142563880	0	1	389,	0	-7.27	-6.65	25.9	three_prime_utr	Mmd2	protein_coding
ENSMUSG00000054422	6	71199899	71199899	1e-288	+	71199826	71199972	0	1	146,	0	-288	-287	2.39	five_prime_utr	Fabp1	protein_coding
ENSMUSG00000034333	15	88779768	88779768	2e-11	+	88779648	88779888	0	1	240,	0	-10.7	-9.97	19.3	CDS	Zbed4	protein_coding
ENSMUSG00000037386	15	39437132	39437132	2.9e-06	+	39437042	39437222	0	1	180,	0	-5.54	-4.96	20.3	CDS	Rims2	protein_coding
ENSMUSG00000040943	3	133467753	133467753	0	-	133467393	133468113	0	1	720,	0	-439	#NAME?	661	exon	Tet2	protein_coding
ENSMUSG00000042042	6	118109214	118109214	1e-46	-	118109034	118109394	0	1	360,	0	-46	-44.9	39.1	exon	Csgalnact2	protein_coding
ENSMUSG00000054640	17	81648080	81648080	0.01	-	81647990	81648170	0	1	180,	0	-1.98	-1.57	8.41	CDS	Slc8a1	protein_coding
ENSMUSG00000026620	1	184898787	184898787	0.026	-	184898727	184898847	0	1	120,	0	-1.58	-1.21	7.01	CDS	Mark1	protein_coding
ENSMUSG00000040152	2	118125442	118125442	1e-170	+	118125188	118125697	0	1	509,	0	-170	-169	25.7	three_prime_utr	Thbs1	protein_coding
ENSMUSG00000066687	9	48832395	48832395	2.9e-06	-	48832201	48832590	0	1	389,	0	-5.54	-4.96	20.3	CDS	Zbtb16	protein_coding
ENSMUSG00000034403	X	99467021	99467021	1e-158	-	99466811	99467231	0	1	420,	0	-158	-156	24.5	CDS	Pja1	protein_coding
ENSMUSG00000032024	9	40783351	40783351	0.0016	+	40783261	40783441	0	1	180,	0	-2.79	-2.33	11.2	three_prime_utr	Clmp	protein_coding
ENSMUSG00000086502	7	127460270	127460270	1.3e-21	+	127460181	127460360	0	1	179,	0	-20.9	-20	68.7	exon	B130055M24Rik	processed_transcript
ENSMUSG00000023169	15	96576661	96576661	3.4e-05	-	96576541	96576782	0	1	241,	0	-4.47	-3.93	16.8	three_prime_utr	Slc38a1	protein_coding
ENSMUSG00000043432	7	4148064	4148064	3.8e-07	-	4147974	4148155	0	1	181,	0	-6.42	-5.81	6.73	three_prime_utr	Leng9	protein_coding
ENSMUSG00000031668	6	70904465	70904465	7.9e-80	+	70904345	70904586	0	1	241,	0	-79.1	-77.8	139	three_prime_utr	Eif2ak3	protein_coding
ENSMUSG00000022010	14	76417328	76417328	1.4e-07	+	76417238	76417419	0	1	181,	0	-6.84	-6.22	24.5	CDS	Tsc22d1	protein_coding
ENSMUSG00000043154	9	101212917	101212917	1e-141	-	101212707	101213127	0	1	420,	0	-141	-140	37.8	CDS	Ppp2r3a	protein_coding
ENSMUSG00000031917	8	107058407	107058407	2.5e-29	+	107058149	107058666	0	2	39,290,	0,227	-28.6	-27.6	49.7	CDS	Nip7	protein_coding
ENSMUSG00000042942	18	10542152	10542152	1.3e-05	+	10541896	10542408	0	2	294,66,	0,446	-4.89	-4.34	18.2	CDS	Greb1l	protein_coding
ENSMUSG00000031916	8	107046976	107046976	2e-40	-	107046737	107047216	0	1	479,	0	-39.7	-38.7	45.2	three_prime_utr	Cog8	protein_coding
ENSMUSG00000038384	5	123166023	123166023	0.00012	+	123165903	123166144	0	1	241,	0	-3.91	-3.39	10.5	three_prime_utr	Setd1b	protein_coding
ENSMUSG00000039047	3	152786113	152786113	1.3e-39	+	152785888	152786338	0	1	450,	0	-38.9	-37.8	11.7	three_prime_utr	Pigk	protein_coding
ENSMUSG00000060206	4	55010032	55010032	0.00024	+	55009942	55010123	0	1	181,	0	-3.62	-3.12	14	CDS	Zfp462	protein_coding
ENSMUSG00000028893	4	132492555	132492555	2.5e-08	-	132492390	132492721	0	1	331,	0	-7.61	-6.97	25.9	three_prime_utr	Sesn2	protein_coding
ENSMUSG00000034064	16	38525703	38525703	0.017	-	38525643	38525764	0	1	121,	0	-1.78	-1.39	7.71	exon	Poglut1	protein_coding
ENSMUSG00000041360	19	27389552	27389552	0.015	-	27389477	27389627	0	1	150,	0	-1.82	-1.42	4.9	three_prime_utr	Pum3	protein_coding
ENSMUSG00000106040	5	145629750	145629750	2.5e-09	-	145629660	145629841	0	1	181,	0	-8.61	-7.95	2.96	exon	Cyp3a63-ps	unprocessed_pseudogene
ENSMUSG00000036792	2	49256617	49256617	7.9e-17	+	49256422	49256813	0	1	391,	0	-16.1	-15.3	53.9	CDS	Mbd5	protein_coding
ENSMUSG00000090164	6	128849881	128849881	1.9e-08	-	128849746	128850016	0	1	270,	0	-7.71	-7.07	27.3	three_prime_utr	BC035044	protein_coding
ENSMUSG00000074748	10	112928077	112928077	0	-	112927214	112928941	0	1	1727,	0	-2710	#NAME?	229	three_prime_utr	Atxn7l3b	protein_coding
ENSMUSG00000036249	2	51925689	51925689	2e-23	-	51925524	51925854	0	1	330,	0	-22.7	-21.8	74.3	CDS	Rbm43	protein_coding
ENSMUSG00000042129	6	116636531	116636531	1.6e-22	-	116636336	116636727	0	1	391,	0	-21.8	-20.9	71.5	three_prime_utr	Rassf4	protein_coding
ENSMUSG00000031490	8	27275398	27275398	4.8e-06	+	27275309	27275488	0	1	179,	0	-5.32	-4.75	19.6	three_prime_utr	Eif4ebp1	protein_coding
ENSMUSG00000043629	1	52925578	52925578	5.6e-05	-	52925458	52925698	0	1	240,	0	-4.25	-3.72	16.1	five_prime_utr	1700019D03Rik	protein_coding
ENSMUSG00000036158	15	93500326	93500326	0.0042	-	93500251	93500402	0	1	151,	0	-2.38	-1.94	9.81	three_prime_utr	Prickle1	protein_coding
ENSMUSG00000035495	4	46114880	46114880	1e-173	-	46114745	46115015	0	1	270,	0	-173	-171	34.1	three_prime_utr	Tstd2	protein_coding
ENSMUSG00000097336	8	121066767	121066767	0.0066	-	121066692	121066843	0	1	151,	0	-2.18	-1.76	7.01	exon	Fendrr	processed_transcript
ENSMUSG00000017146	11	101525877	101525877	1e-292	-	101525532	101526222	0	1	690,	0	-292	-290	49.4	CDS	Brca1	protein_coding
ENSMUSG00000035451	12	57542934	57542934	3.2e-14	-	57542814	57543055	0	1	241,	0	-13.5	-12.7	45.5	CDS	Foxa1	protein_coding
ENSMUSG00000033773	5	107620134	107620134	7.1e-09	+	107620014	107620255	0	1	241,	0	-8.15	-7.5	28.7	CDS	Rpap2	protein_coding
ENSMUSG00000015305	10	8729472	8729472	0.0026	-	8729397	8729548	0	1	151,	0	-2.58	-2.13	10.5	CDS	Sash1	protein_coding
ENSMUSG00000027879	3	97921378	97921378	7.1e-07	+	97921273	97921483	0	1	210,	0	-6.15	-5.55	16.1	three_prime_utr	Sec22b	protein_coding
ENSMUSG00000041459	4	148617448	148617448	0	-	148617268	148617629	0	1	361,	0	-1080	#NAME?	6.9	three_prime_utr	Tardbp	protein_coding
ENSMUSG00000035929	17	35384275	35384275	0	+	35384096	35384455	0	1	359,	0	-574	#NAME?	193	exon	H2-Q4	protein_coding
ENSMUSG00000000120	11	95569237	95569237	4.8e-06	-	95569117	95569357	0	1	240,	0	-5.32	-4.75	19.6	three_prime_utr	Ngfr	protein_coding
ENSMUSG00000037415	8	105768726	105768726	1e-78	-	105768337	105769116	0	1	779,	0	-78	-76.7	17	three_prime_utr	Ranbp10	protein_coding
ENSMUSG00000017144	2	51132353	51132353	1e-180	-	51132024	51132683	0	1	659,	0	-180	-179	179	three_prime_utr	Rnd3	protein_coding
ENSMUSG00000053950	18	80128025	80128025	2e-82	-	80127712	80128339	0	1	627,	0	-81.7	-80.5	169	CDS	Adnp2	protein_coding
ENSMUSG00000078920	11	49095990	49095990	1e-30	+	49095543	49096438	0	1	895,	0	-30	-29	85.5	CDS	Ifi47	protein_coding
ENSMUSG00000003031	6	134921029	134921029	1.3e-07	+	134920939	134921120	0	1	181,	0	-6.88	-6.26	4.73	CDS	Cdkn1b	protein_coding
ENSMUSG00000054737	X	21030282	21030282	0.001	-	21030192	21030372	0	1	180,	0	-3	-2.52	11.9	CDS	Zfp182	protein_coding
ENSMUSG00000040003	5	20702965	20702965	0.0028	+	20702875	20703056	0	1	181,	0	-2.56	-2.11	8.41	three_prime_utr	Magi2	protein_coding
ENSMUSG00000031832	8	119598958	119598958	2.1e-05	-	119598794	119599123	0	1	329,	0	-4.68	-4.13	17.5	exon	Taf1c	protein_coding
ENSMUSG00000028132	3	121206541	121206541	8.9e-08	-	121206391	121206692	0	1	301,	0	-7.05	-6.43	2.75	three_prime_utr	Tmem56	protein_coding
ENSMUSG00000005699	8	105702973	105702973	0.026	+	105702898	105703049	0	1	151,	0	-1.58	-1.21	7.01	CDS	Pard6a	protein_coding
ENSMUSG00000026853	2	30402475	30402475	3.5e-10	-	30402176	30402775	0	1	599,	0	-9.45	-8.78	27.3	three_prime_utr	Crat	protein_coding
ENSMUSG00000010290	1	43111273	43111273	0.0028	+	43111184	43111363	0	1	179,	0	-2.56	-2.11	7.71	CDS	AI597479	protein_coding
ENSMUSG00000030745	7	125632911	125632911	0.001	+	125632821	125633001	0	1	180,	0	-3	-2.52	11.9	CDS	Il21r	protein_coding
ENSMUSG00000034621	11	102479164	102479164	1.3e-28	-	102478730	102479599	0	1	869,	0	-27.9	-27	42	CDS	Gpatch8	protein_coding
ENSMUSG00000041147	5	150569354	150569354	1.9e-06	+	150569236	150569473	0	1	237,	0	-5.71	-5.13	15.4	CDS	Brca2	protein_coding
ENSMUSG00000056515	17	65654301	65654301	2.1e-05	-	65654211	65654392	0	1	181,	0	-4.68	-4.13	17.5	three_prime_utr	Rab31	protein_coding
ENSMUSG00000019564	10	79953373	79953373	3.7e-05	+	79953283	79953463	0	1	180,	0	-4.43	-3.89	14	three_prime_utr	Arid3a	protein_coding
ENSMUSG00000045374	11	75445743	75445743	1e-105	-	75445428	75446058	0	1	630,	0	-105	-103	89.7	CDS	Wdr81	protein_coding
ENSMUSG00000049686	5	123029591	123029591	5e-18	+	123029442	123029741	0	1	299,	0	-17.3	-16.4	57.4	CDS	Orai1	protein_coding
ENSMUSG00000095041	JH584304.1	53795	53795	1.3e-10	-	53676	53915	0	1	239,	0	-9.87	-9.18	13.5	three_prime_utr	AC149090.1	protein_coding
ENSMUSG00000104546	3	152387977	152387977	0.0014	+	152387918	152388037	0	1	119,	0	-2.86	-2.39	3.92	exon	Gm43858	TEC
ENSMUSG00000056629	19	6977893	6977893	0.0003	-	6977769	6978018	0	2	165,8,	0,241	-3.53	-3.03	4.9	CDS	Fkbp2	protein_coding
ENSMUSG00000027490	2	154560867	154560867	3.2e-20	-	154560596	154561138	0	2	339,108,	0,434	-19.5	-18.7	64.5	CDS	E2f1	protein_coding
ENSMUSG00000023094	2	19394706	19394706	2e-26	+	19394526	19394886	0	1	360,	0	-25.7	-24.8	44.1	three_prime_utr	Msrb2	protein_coding
ENSMUSG00000046785	9	111272376	111272376	1.3e-05	+	111272286	111272466	0	1	180,	0	-4.89	-4.34	18.2	CDS	Epm2aip1	protein_coding
ENSMUSG00000026605	1	189658063	189658063	0	-	189657358	189658768	0	1	1410,	0	-1470	#NAME?	431	CDS	Cenpf	protein_coding
ENSMUSG00000018654	11	11769424	11769424	1e-222	+	11769034	11769814	0	1	780,	0	-222	-220	71.1	CDS	Ikzf1	protein_coding
ENSMUSG00000034032	2	119776794	119776794	0.001	-	119776704	119776884	0	1	180,	0	-3	-2.52	11.9	CDS	Rpap1	protein_coding
ENSMUSG00000038346	6	125036585	125036585	1e-49	+	125036436	125036735	0	1	299,	0	-49	-48	9.34	exon	Zfp384	protein_coding
ENSMUSG00000024357	18	35266622	35266622	1e-105	-	35266429	35266816	0	1	387,	0	-105	-103	167	CDS	Sil1	protein_coding
ENSMUSG00000049164	19	40912502	40912502	1e-186	+	40912187	40912818	0	1	631,	0	-186	-185	96.3	CDS	Zfp518a	protein_coding
ENSMUSG00000042694	19	47501511	47501511	0.0042	-	47501451	47501572	0	1	121,	0	-2.38	-1.94	9.81	three_prime_utr	Stn1	protein_coding
ENSMUSG00000007041	17	35058508	35058508	0.0059	+	35058448	35058569	0	1	121,	0	-2.23	-1.8	4.44	three_prime_utr	Clic1	protein_coding
ENSMUSG00000057551	9	19647536	19647536	8.7e-08	+	19647431	19647641	0	1	210,	0	-7.06	-6.43	25.2	CDS	Zfp317	protein_coding
ENSMUSG00000037552	7	28362035	28362035	7.8e-06	-	28361855	28362216	0	1	361,	0	-5.11	-4.55	18.9	exon	Plekhg2	protein_coding
ENSMUSG00000092274	19	5844061	5844061	1e-235	-	5843912	5844210	0	1	298,	0	-235	-233	7.78	exon	Neat1	lincRNA
ENSMUSG00000039960	8	123661262	123661262	6.3e-55	+	123661037	123661487	0	1	450,	0	-54.2	-53	172	CDS	Rhou	protein_coding
ENSMUSG00000052137	4	12094673	12094673	0.00032	+	12094598	12094749	0	1	151,	0	-3.49	-2.99	13.3	CDS	Rbm12b2	protein_coding
ENSMUSG00000039298	4	70243544	70243544	7.2e-09	-	70243424	70243665	0	1	241,	0	-8.14	-7.49	10.5	CDS	Cdk5rap2	protein_coding
ENSMUSG00000026492	1	179528889	179528889	0.0026	-	179528799	179528979	0	1	180,	0	-2.58	-2.13	10.5	three_prime_utr	Tfb2m	protein_coding
ENSMUSG00000047649	7	19356725	19356725	4e-19	-	19356487	19356963	0	1	476,	0	-18.4	-17.6	50.4	three_prime_utr	Cd3eap	protein_coding
ENSMUSG00000036617	2	20806646	20806646	1.3e-39	+	20806376	20806916	0	1	540,	0	-38.9	-37.9	125	CDS	Etl4	protein_coding
ENSMUSG00000041040	1	59981671	59981671	4.5e-07	+	59981566	59981776	0	1	210,	0	-6.35	-5.75	13	exon	Fam117b	protein_coding
ENSMUSG00000032375	9	66779170	66779170	0.001	-	66779080	66779260	0	1	180,	0	-3	-2.52	11.9	three_prime_utr	Aph1b	protein_coding
ENSMUSG00000022124	14	103095339	103095339	2e-14	-	103095219	103095459	0	1	240,	0	-13.7	-13	8.52	CDS	Fbxl3	protein_coding
ENSMUSG00000112615	12	7882466	7882466	9.1e-05	-	7882287	7882646	0	1	359,	0	-4.04	-3.52	15.4	exon	Gm18337	processed_pseudogene
ENSMUSG00000035898	5	86112510	86112510	7.9e-21	-	86112375	86112646	0	1	271,	0	-20.1	-19.3	16.1	three_prime_utr	Uba6	protein_coding
ENSMUSG00000020134	11	21148273	21148273	1e-27	+	21147958	21148588	0	1	630,	0	-27	-26.1	25	CDS	Peli1	protein_coding
ENSMUSG00000024065	17	73805185	73805185	5e-36	+	73804990	73805381	0	1	391,	0	-35.3	-34.3	90.4	five_prime_utr	Ehd3	protein_coding
ENSMUSG00000037465	15	38296143	38296143	1e-143	-	38295500	38296787	0	2	664,173,	0,1114	-143	-141	290	CDS	Klf10	protein_coding
ENSMUSG00000028702	4	116096766	116096766	2.5e-13	-	116096661	116096872	0	1	211,	0	-12.6	-11.8	42.7	exon	Rad54l	protein_coding
ENSMUSG00000036611	9	25482634	25482634	3.7e-05	+	25482529	25482739	0	1	210,	0	-4.43	-3.89	7.36	CDS	Eepd1	protein_coding
ENSMUSG00000038538	6	38490858	38490858	4e-52	+	38490513	38491204	0	1	691,	0	-51.4	-50.3	163	CDS	Ubn2	protein_coding
ENSMUSG00000013076	9	14593075	14593075	3.2e-73	-	14592820	14593330	0	1	510,	0	-72.5	-71.3	112	CDS	Amotl1	protein_coding
ENSMUSG00000061311	2	101643453	101643453	0.01	-	101643363	101643544	0	1	181,	0	-1.98	-1.57	8.41	CDS	Rag1	protein_coding
ENSMUSG00000039741	11	120271606	120271606	2.9e-06	+	120271486	120271727	0	1	241,	0	-5.54	-4.96	20.3	CDS	Bahcc1	protein_coding
ENSMUSG00000040850	11	30772025	30772025	9.8e-07	+	30771935	30772115	0	1	180,	0	-6.01	-5.42	3.85	CDS	Psme4	protein_coding
ENSMUSG00000041498	1	136468569	136468569	1e-282	+	136468030	136469109	0	1	1079,	0	-282	-280	167	CDS	Kif14	protein_coding
ENSMUSG00000035235	14	61605181	61605181	9.3e-10	+	61604986	61605376	0	1	390,	0	-9.03	-8.36	31.5	CDS	Trim13	protein_coding
ENSMUSG00000026815	2	28609734	28609734	6.3e-17	-	28609539	28609930	0	1	391,	0	-16.2	-15.4	22.1	three_prime_utr	Gfi1b	protein_coding
ENSMUSG00000050229	1	172378523	172378523	0.0066	+	172378463	172378584	0	1	121,	0	-2.18	-1.76	9.11	three_prime_utr	Pigm	protein_coding
ENSMUSG00000109118	7	47008725	47008725	2.5e-19	+	47008559	47008891	0	2	34,229,	0,103	-18.6	-17.8	33.6	exon	Gm32031	bidirectional_promoter_lncRNA
ENSMUSG00000030103	6	108664827	108664827	0	+	108664557	108665097	0	1	540,	0	-946	#NAME?	77.9	CDS	Bhlhe40	protein_coding
ENSMUSG00000051041	7	107590709	107590709	0.00039	+	107590532	107590887	0	1	355,	0	-3.41	-2.92	13.3	three_prime_utr	Olfml1	protein_coding
ENSMUSG00000061143	3	51856002	51856002	3.2e-11	-	51855717	51856287	0	1	570,	0	-10.5	-9.77	23.8	CDS	Maml3	protein_coding
ENSMUSG00000029924	6	39336550	39336550	2.5e-47	-	39336415	39336685	0	1	270,	0	-46.6	-45.6	41.1	three_prime_utr	Slc37a3	protein_coding
ENSMUSG00000055725	5	97111416	97111416	0.0011	-	97111326	97111506	0	1	180,	0	-2.94	-2.47	5.37	exon	Paqr3	protein_coding
ENSMUSG00000092232	14	54897661	54897661	3.2e-34	+	54897185	54898137	0	2	87,121,	0,831	-33.5	-32.5	12.2	three_prime_utr	Gm20521	protein_coding
ENSMUSG00000022895	16	95719295	95719295	1e-116	+	95718980	95719611	0	1	631,	0	-116	-115	72.4	three_prime_utr	Ets2	protein_coding
ENSMUSG00000020309	11	30977408	30977408	1e-212	-	30977184	30977633	0	1	449,	0	-212	-210	136	CDS	Chac2	protein_coding
ENSMUSG00000020573	12	32205680	32205680	1.2e-08	-	32205530	32205830	0	1	300,	0	-7.93	-7.28	28	CDS	Pik3cg	protein_coding
ENSMUSG00000061607	17	35847807	35847807	0	+	35847373	35848241	0	1	868,	0	-521	#NAME?	64.1	CDS	Mdc1	protein_coding
ENSMUSG00000033159	1	75142407	75142407	1.5e-08	-	75142227	75142587	0	1	360,	0	-7.82	-7.18	18.2	five_prime_utr	Cnppd1	protein_coding
ENSMUSG00000001300	8	8620606	8620606	1.4e-07	-	8620306	8620906	0	1	600,	0	-6.84	-6.22	24.5	exon	Efnb2	protein_coding
ENSMUSG00000100768	1	86775808	86775808	7.9e-58	+	86775658	86775958	0	1	300,	0	-57.1	-55.9	48.9	exon	Gm29055	sense_intronic
ENSMUSG00000038024	4	86825285	86825285	4e-17	+	86825075	86825496	0	1	421,	0	-16.4	-15.6	54.6	CDS	Dennd4c	protein_coding
ENSMUSG00000023988	17	47601541	47601541	7.9e-38	-	47601242	47601840	0	1	598,	0	-37.1	-36.1	118	three_prime_utr	Bysl	protein_coding
ENSMUSG00000027983	3	131297995	131297995	2e-10	-	131297860	131298130	0	1	270,	0	-9.69	-9	33.6	CDS	Cyp2u1	protein_coding
ENSMUSG00000041297	13	17804707	17804707	0.041	-	17804647	17804767	0	1	120,	0	-1.39	-0.0971	6.31	five_prime_utr	Cdk13	protein_coding
ENSMUSG00000025269	X	150570481	150570481	1.1e-07	-	150570391	150570571	0	1	180,	0	-6.96	-6.34	1.88	three_prime_utr	Apex2	protein_coding
ENSMUSG00000048731	17	26974983	26974983	3.2e-18	+	26974744	26975223	0	1	479,	0	-17.5	-16.7	58.1	five_prime_utr	Ggnbp1	protein_coding
ENSMUSG00000052673	12	69372220	69372220	0.00015	-	69372131	69372310	0	1	179,	0	-3.83	-3.32	14.7	CDS	Gm9887	protein_coding
ENSMUSG00000038121	18	68268383	68268383	5.1e-07	-	68268263	68268503	0	1	240,	0	-6.29	-5.69	7.71	three_prime_utr	Fam210a	protein_coding
ENSMUSG00000031563	8	47868636	47868636	7.9e-11	-	47868486	47868786	0	1	300,	0	-10.1	-9.44	35	CDS	Wwc2	protein_coding
ENSMUSG00000034177	11	87731963	87731963	9.1e-05	+	87731873	87732054	0	1	181,	0	-4.04	-3.52	15.4	CDS	Rnf43	protein_coding
ENSMUSG00000041598	11	113727804	113727804	3.2e-24	-	113727625	113727984	0	1	359,	0	-23.5	-22.6	51.8	three_prime_utr	Cdc42ep4	protein_coding
ENSMUSG00000040774	3	106539403	106539403	3.2e-28	-	106539253	106539554	0	1	301,	0	-27.5	-26.6	3.29	CDS	Cept1	protein_coding
ENSMUSG00000030123	6	115955080	115955080	1.5e-05	-	115954930	115955230	0	1	300,	0	-4.82	-4.26	9.81	three_prime_utr	Plxnd1	protein_coding
ENSMUSG00000097748	18	31781762	31781762	1.3e-20	-	31781314	31782210	0	1	896,	0	-19.9	-19.1	25.2	exon	Gm26533	lincRNA
ENSMUSG00000045411	7	44251377	44251377	1e-198	+	44250913	44251841	0	1	928,	0	-198	-196	571	CDS	2410002F23Rik	protein_coding
ENSMUSG00000028649	4	123471775	123471775	0	-	123471490	123472060	0	1	570,	0	#NAME?	#NAME?	68	CDS	Macf1	protein_coding
ENSMUSG00000025184	19	42591010	42591010	7.9e-13	+	42590815	42591205	0	1	390,	0	-12.1	-11.4	21.7	three_prime_utr	R3hcc1l	protein_coding
ENSMUSG00000032531	9	102732100	102732100	1.6e-18	+	102731860	102732340	0	1	480,	0	-17.8	-17	48.3	three_prime_utr	Amotl2	protein_coding
ENSMUSG00000038902	3	94880590	94880590	5.8e-05	+	94880500	94880680	0	1	180,	0	-4.24	-3.71	7.01	exon	Pogz	protein_coding
ENSMUSG00000015501	10	14143481	14143481	0.015	+	14143421	14143541	0	1	120,	0	-1.82	-1.42	6.31	CDS	Hivep2	protein_coding
ENSMUSG00000019978	10	25441722	25441722	1.3e-27	+	25441587	25441858	0	1	271,	0	-26.9	-26	32	CDS	Epb41l2	protein_coding
ENSMUSG00000026131	1	34307865	34307865	3.2e-43	+	34307760	34307971	0	1	211,	0	-42.5	-41.5	20.6	three_prime_utr	Dst	protein_coding
ENSMUSG00000055531	10	117347187	117347187	0.0042	-	117347127	117347248	0	1	121,	0	-2.38	-1.94	3.5	three_prime_utr	Cpsf6	protein_coding
ENSMUSG00000047719	4	148435362	148435362	1e-11	-	148435212	148435512	0	1	300,	0	-11	-10.3	37.8	three_prime_utr	Ubiad1	protein_coding
ENSMUSG00000028967	4	150867026	150867026	0	+	150866354	150867698	0	1	1344,	0	#NAME?	#NAME?	60.2	CDS	Errfi1	protein_coding
ENSMUSG00000045983	16	20679978	20679978	1e-147	+	20679215	20680742	0	2	810,30,	0,1497	-147	-145	7.4	CDS	Eif4g1	protein_coding
ENSMUSG00000037253	18	73589884	73589884	5e-52	+	73589764	73590004	0	1	240,	0	-51.3	-50.2	31	CDS	Mex3c	protein_coding
ENSMUSG00000021624	13	102705388	102705388	4e-11	+	102705030	102705747	0	1	717,	0	-10.4	-9.65	35.7	CDS	Cd180	protein_coding
ENSMUSG00000031812	8	121597756	121597756	3.8e-07	+	121597621	121597892	0	1	271,	0	-6.42	-5.81	17.5	exon	Map1lc3b	protein_coding
ENSMUSG00000032640	7	66171859	66171859	1e-113	+	66170994	66172724	0	1	1730,	0	-113	-112	107	CDS	Chsy1	protein_coding
ENSMUSG00000079469	9	73013303	73013303	1.3e-10	-	73013168	73013439	0	1	271,	0	-9.88	-9.19	14	three_prime_utr	Pigb	protein_coding
ENSMUSG00000041297	13	17719478	17719478	1e-191	-	17717866	17721091	0	3	1045,450,4,	0,1489,3221	-191	-189	198	CDS	Cdk13	protein_coding
ENSMUSG00000006818	17	13017148	13017148	0.00063	+	13017073	13017223	0	1	150,	0	-3.2	-2.72	12.6	three_prime_utr	Sod2	protein_coding
ENSMUSG00000031487	8	27124136	27124136	3.2e-39	-	27123958	27124315	0	1	357,	0	-38.5	-37.5	123	CDS	Brf2	protein_coding
ENSMUSG00000009566	2	32683132	32683132	1.9e-06	-	32683027	32683238	0	1	211,	0	-5.71	-5.13	4.9	exon	Fpgs	protein_coding
ENSMUSG00000036104	1	127942610	127942610	5e-33	+	127942490	127942730	0	1	240,	0	-32.3	-31.3	29.2	exon	Rab3gap1	protein_coding
ENSMUSG00000032232	9	71629008	71629008	6.3e-21	-	71628873	71629143	0	1	270,	0	-20.2	-19.3	66.6	three_prime_utr	Cgnl1	protein_coding
ENSMUSG00000060152	5	115240299	115240299	1.6e-15	+	115240165	115240434	0	1	269,	0	-14.8	-14	24.5	CDS	Pop5	protein_coding
ENSMUSG00000029705	5	136275306	136275306	2.9e-06	-	136275186	136275427	0	1	241,	0	-5.54	-4.96	20.3	CDS	Cux1	protein_coding
ENSMUSG00000039164	2	32455452	32455452	7.9e-20	+	32455362	32455543	0	1	181,	0	-19.1	-18.2	63.1	three_prime_utr	Naif1	protein_coding
ENSMUSG00000036707	1	85849401	85849401	2.5e-08	+	85849176	85849627	0	1	451,	0	-7.61	-6.97	15.1	three_prime_utr	Cab39	protein_coding
ENSMUSG00000029714	5	137525505	137525505	2.4e-06	+	137525319	137525692	0	3	40,130,41,	0,110,332	-5.62	-5.03	3.13	CDS	Gigyf1	protein_coding
ENSMUSG00000062312	11	98436533	98436533	2e-14	+	98436398	98436668	0	1	270,	0	-13.7	-12.9	46.2	CDS	Erbb2	protein_coding
ENSMUSG00000028053	3	88983773	88983773	1e-144	+	88983428	88984119	0	1	691,	0	-144	-143	22.6	CDS	Ash1l	protein_coding
ENSMUSG00000053470	6	71600849	71600849	0.0033	-	71600759	71600940	0	1	181,	0	-2.48	-2.03	2.72	CDS	Kdm3a	protein_coding
ENSMUSG00000029196	5	36476445	36476445	1e-181	-	36475937	36476953	0	1	1016,	0	-181	-179	221	CDS	Tada2b	protein_coding
ENSMUSG00000042293	9	48495824	48495824	0.01	+	48495735	48495913	0	1	178,	0	-1.98	-1.57	8.41	CDS	Gm5617	protein_coding
ENSMUSG00000015355	1	171704960	171704960	1.8e-06	+	171704812	171705109	0	1	297,	0	-5.75	-5.17	21	three_prime_utr	Cd48	protein_coding
ENSMUSG00000069135	17	8195682	8195682	0.00032	+	8195577	8195787	0	1	210,	0	-3.49	-2.99	2.8	three_prime_utr	Fgfr1op	protein_coding
ENSMUSG00000052837	8	84977354	84977354	2e-42	-	84977205	84977503	0	1	298,	0	-41.7	-40.6	133	three_prime_utr	Junb	protein_coding
ENSMUSG00000097417	12	80108670	80108670	1e-26	+	80108537	80108804	0	1	267,	0	-26	-25.1	4.79	exon	Gm26669	lincRNA
ENSMUSG00000021408	13	34034022	34034022	0.00039	+	34033887	34034157	0	1	270,	0	-3.41	-2.92	13.3	three_prime_utr	Ripk1	protein_coding
ENSMUSG00000022512	16	26371751	26371751	1.2e-09	-	26371661	26371841	0	1	180,	0	-8.93	-8.26	3.39	five_prime_utr	Cldn1	protein_coding
ENSMUSG00000097504	9	119441024	119441024	0.01	-	119440964	119441084	0	1	120,	0	-1.98	-1.57	8.41	exon	4930516B21Rik	lincRNA
ENSMUSG00000114193	13	96606543	96606543	0.00015	+	96606333	96606753	0	1	420,	0	-3.83	-3.32	14.7	exon	AC122828.3	TEC
ENSMUSG00000028459	4	43447740	43447740	6.3e-12	-	43447532	43447949	0	1	417,	0	-11.2	-10.5	38.5	three_prime_utr	Cd72	protein_coding
ENSMUSG00000058773	13	21780520	21780520	3.2e-78	-	21780416	21780625	0	1	209,	0	-77.5	-76.3	2.48	CDS	Hist1h1b	protein_coding
ENSMUSG00000039770	17	72849312	72849312	2e-05	+	72849252	72849373	0	1	121,	0	-4.7	-4.15	3.23	three_prime_utr	Ypel5	protein_coding
ENSMUSG00000092035	6	4758932	4758932	2.5e-11	+	4758722	4759142	0	1	420,	0	-10.6	-9.87	36.4	three_prime_utr	Peg10	protein_coding
ENSMUSG00000054766	2	30066546	30066546	2.5e-05	+	30066456	30066637	0	1	181,	0	-4.6	-4.05	7.01	five_prime_utr	Set	protein_coding
ENSMUSG00000039533	5	142564670	142564670	4e-11	-	142564565	142564775	0	1	210,	0	-10.4	-9.7	3.75	three_prime_utr	Mmd2	protein_coding
ENSMUSG00000062794	9	22248739	22248739	2.6e-09	-	22248620	22248859	0	1	239,	0	-8.59	-7.93	30.1	exon	Zfp599	protein_coding
ENSMUSG00000026357	1	144775285	144775285	3.5e-06	-	144775135	144775435	0	1	300,	0	-5.45	-4.87	7.01	five_prime_utr	Rgs18	protein_coding
ENSMUSG00000064363	MT	10241	10241	0.0052	+	10166	10317	0	1	151,	0	-2.28	-1.85	2.7	CDS	mt-Nd4	protein_coding
ENSMUSG00000057176	7	127583067	127583067	1.6e-54	-	127582859	127583276	0	1	417,	0	-53.8	-52.7	153	three_prime_utr	Ccdc189	protein_coding
ENSMUSG00000047649	7	19356177	19356177	4e-18	-	19356043	19356311	0	1	268,	0	-17.4	-16.5	23.8	three_prime_utr	Cd3eap	protein_coding
ENSMUSG00000044702	7	122127280	122127280	2.1e-05	-	122127175	122127386	0	1	211,	0	-4.68	-4.13	17.5	CDS	Palb2	protein_coding
ENSMUSG00000055148	8	72321045	72321045	1e-127	+	72320821	72321269	0	1	448,	0	-127	-125	240	three_prime_utr	Klf2	protein_coding
ENSMUSG00000015846	2	27759883	27759883	3.5e-10	+	27759793	27759973	0	1	180,	0	-9.46	-8.78	10.5	three_prime_utr	Rxra	protein_coding
ENSMUSG00000031488	8	27140302	27140302	2.4e-07	-	27140182	27140423	0	1	241,	0	-6.62	-6.01	23.8	three_prime_utr	Rab11fip1	protein_coding
ENSMUSG00000029199	5	65409020	65409020	1e-29	+	65408870	65409170	0	1	300,	0	-29	-28.1	79.2	three_prime_utr	Lias	protein_coding
ENSMUSG00000103560	1	40238949	40238949	0.00015	+	40238859	40239040	0	1	181,	0	-3.83	-3.32	14.7	exon	Gm38070	TEC
ENSMUSG00000115789	14	75264909	75264909	0.00039	+	75264851	75264967	0	1	116,	0	-3.41	-2.92	13.3	exon	AC161877.2	processed_pseudogene
ENSMUSG00000034850	2	127257417	127257417	1.4e-08	+	127257282	127257552	0	1	270,	0	-7.85	-7.2	5.32	three_prime_utr	Tmem127	protein_coding
ENSMUSG00000048696	10	80382286	80382286	1.3e-05	-	80382151	80382422	0	1	271,	0	-4.89	-4.34	18.2	CDS	Mex3d	protein_coding
ENSMUSG00000099051	9	72616832	72616832	8.7e-09	-	72616641	72617024	0	1	383,	0	-8.06	-7.41	25.2	exon	Gm27241	antisense_RNA
ENSMUSG00000001062	8	123246984	123246984	0.0026	-	123246909	123247059	0	1	150,	0	-2.58	-2.13	10.5	exon	Vps9d1	protein_coding
ENSMUSG00000028049	3	89177577	89177577	0.00089	+	89177472	89177682	0	1	210,	0	-3.05	-2.57	4.55	five_prime_utr	Scamp3	protein_coding
ENSMUSG00000009378	19	34669459	34669459	4.8e-06	-	34669355	34669564	0	1	209,	0	-5.32	-4.75	11.2	three_prime_utr	Slc16a12	protein_coding
ENSMUSG00000011960	15	98543895	98543895	1e-216	-	98543266	98544524	0	1	1258,	0	-216	-215	154	CDS	Ccnt1	protein_coding
ENSMUSG00000041852	15	82856488	82856488	1.3e-06	-	82856353	82856623	0	1	270,	0	-5.9	-5.32	14	CDS	Tcf20	protein_coding
ENSMUSG00000033618	16	21921886	21921886	3.4e-05	+	21921751	21922021	0	1	270,	0	-4.47	-3.93	16.8	CDS	Map3k13	protein_coding
ENSMUSG00000039457	16	5087635	5087635	0.0066	-	5087575	5087696	0	1	121,	0	-2.18	-1.76	9.11	CDS	Ppl	protein_coding
ENSMUSG00000021986	14	60379652	60379652	0.001	+	60379577	60379727	0	1	150,	0	-3	-2.52	11.9	CDS	Amer2	protein_coding
ENSMUSG00000015839	2	75676558	75676558	0	-	75675960	75677157	0	1	1197,	0	-400	#NAME?	192	CDS	Nfe2l2	protein_coding
ENSMUSG00000014773	17	15368487	15368487	4e-17	-	15368250	15368725	0	2	1,359,	0,116	-16.4	-15.6	54.6	CDS	Dll1	protein_coding
ENSMUSG00000033319	18	46505237	46505237	1e-104	-	46504952	46505523	0	1	571,	0	-104	-102	324	CDS	Fem1c	protein_coding
ENSMUSG00000060807	12	103654108	103654108	0.0066	-	103654033	103654183	0	1	150,	0	-2.18	-1.76	9.11	CDS	Serpina6	protein_coding
ENSMUSG00000091515	17	33305509	33305509	0.0016	-	33305421	33305598	0	1	177,	0	-2.79	-2.33	11.2	exon	Zfp422-ps	unprocessed_pseudogene
ENSMUSG00000041117	7	16994185	16994185	3.2e-25	+	16993961	16994410	0	1	449,	0	-24.5	-23.6	79.9	five_prime_utr	Ccdc8	protein_coding
ENSMUSG00000028890	4	124804975	124804975	0	+	124804720	124805231	0	1	511,	0	-441	#NAME?	52.9	CDS	Mtf1	protein_coding
ENSMUSG00000056537	X	103957611	103957611	6.5e-07	-	103957521	103957702	0	1	181,	0	-6.19	-5.59	22.4	three_prime_utr	Rlim	protein_coding
ENSMUSG00000070565	1	157140206	157140206	0.0018	-	157140131	157140282	0	1	151,	0	-2.75	-2.29	6.66	three_prime_utr	Rasal2	protein_coding
ENSMUSG00000048938	3	102940701	102940701	3e-10	-	102940522	102940881	0	1	359,	0	-9.52	-8.83	30.8	three_prime_utr	Nr1h5	protein_coding
ENSMUSG00000040724	3	107104433	107104433	9.8e-09	+	107104328	107104539	0	1	211,	0	-8.01	-7.37	11.4	CDS	Kcna2	protein_coding
ENSMUSG00000064043	17	47314396	47314396	5.4e-08	+	47314276	47314517	0	1	241,	0	-7.27	-6.65	25.9	exon	Trerf1	processed_transcript
ENSMUSG00000038615	11	96820052	96820052	5e-96	-	96818818	96821286	0	2	1698,36,	0,2432	-95.3	-94	104	CDS	Nfe2l1	protein_coding
ENSMUSG00000060032	6	136808642	136808642	4e-50	+	136808509	136808775	0	1	266,	0	-49.4	-48.3	3.57	CDS	H2afj	protein_coding
ENSMUSG00000052609	12	76577833	76577833	8.7e-08	+	76577728	76577939	0	1	211,	0	-7.06	-6.43	25.2	exon	Plekhg3	protein_coding
ENSMUSG00000108465	7	127455900	127455900	2e-10	+	127455766	127456035	0	1	269,	0	-9.69	-9	33.6	exon	Gm45110	TEC
ENSMUSG00000028251	4	21757741	21757741	2.5e-11	-	21757501	21757981	0	1	480,	0	-10.6	-9.94	8.58	three_prime_utr	Tstd3	protein_coding
ENSMUSG00000018398	11	53542927	53542927	7.9e-13	+	53542702	53543152	0	1	450,	0	-12.1	-11.4	22.4	three_prime_utr	44082	protein_coding
ENSMUSG00000042419	17	35220781	35220781	1.1e-06	-	35220677	35220885	0	1	208,	0	-5.97	-5.38	21.7	CDS	Nfkbil1	protein_coding
ENSMUSG00000028069	3	88055366	88055366	1e-114	+	88054978	88055754	0	1	776,	0	-114	-113	111	CDS	Gpatch4	protein_coding
ENSMUSG00000022272	15	25813508	25813508	7.9e-61	+	25813373	25813643	0	1	270,	0	-60.1	-59	67.3	three_prime_utr	Myo10	protein_coding
ENSMUSG00000078580	7	127390937	127390937	0.01	-	127390862	127391012	0	1	150,	0	-1.98	-1.57	8.41	three_prime_utr	E430018J23Rik	protein_coding
ENSMUSG00000045176	11	69060100	69060100	0.00015	+	69060011	69060190	0	1	179,	0	-3.83	-3.32	14.7	CDS	Borcs6	protein_coding
ENSMUSG00000097572	9	122310762	122310762	0.0042	-	122310687	122310838	0	1	151,	0	-2.38	-1.94	9.81	exon	Gm26797	lincRNA
ENSMUSG00000063286	7	106511326	106511326	0	-	106511011	106511641	0	1	630,	0	-325	#NAME?	498	exon	Gm8995	transcribed_unprocessed_pseudogene
ENSMUSG00000049502	16	35927888	35927888	7.9e-11	-	35927768	35928009	0	1	241,	0	-10.1	-9.44	4.53	three_prime_utr	Dtx3l	protein_coding
ENSMUSG00000005899	16	17643090	17643090	2e-11	+	17642970	17643211	0	1	241,	0	-10.7	-10	11.6	exon	Smpd4	protein_coding
ENSMUSG00000036752	2	25222562	25222562	1e-244	-	25222189	25222935	0	1	746,	0	-244	-242	11.2	CDS	Tubb4b	protein_coding
ENSMUSG00000074909	19	29811224	29811224	5e-22	-	29810940	29811509	0	1	569,	0	-21.3	-20.4	68.7	CDS	Ranbp6	protein_coding
ENSMUSG00000044676	8	110090134	110090134	5e-18	+	110089954	110090314	0	1	360,	0	-17.3	-16.4	57.4	CDS	Zfp612	protein_coding
ENSMUSG00000044352	11	53478393	53478393	5.9e-05	-	53478303	53478483	0	1	180,	0	-4.23	-3.69	5.95	exon	Sowaha	protein_coding
ENSMUSG00000037541	7	144409800	144409800	1e-138	+	144409560	144410041	0	1	481,	0	-138	-137	385	CDS	Shank2	protein_coding
ENSMUSG00000030577	7	30866535	30866535	0.0042	-	30866445	30866625	0	1	180,	0	-2.38	-1.94	9.81	CDS	Cd22	protein_coding
ENSMUSG00000028868	4	133195968	133195968	1e-131	+	133195743	133196193	0	1	450,	0	-131	-130	45.8	three_prime_utr	Wasf2	protein_coding
ENSMUSG00000051278	3	127617093	127617093	0.00063	+	127617003	127617184	0	1	181,	0	-3.2	-2.72	12.6	three_prime_utr	Zgrf1	protein_coding
ENSMUSG00000089678	15	10409705	10409705	2e-40	+	10409555	10409855	0	1	300,	0	-39.7	-38.7	48.7	three_prime_utr	Agxt2	protein_coding
ENSMUSG00000038178	11	75572689	75572689	7.9e-64	+	75572419	75572959	0	1	540,	0	-63.1	-61.9	71.5	three_prime_utr	Slc43a2	protein_coding
ENSMUSG00000030888	7	105732865	105732865	0.0066	-	105732775	105732956	0	1	181,	0	-2.18	-1.76	9.11	three_prime_utr	Rrp8	protein_coding
ENSMUSG00000030662	14	120947103	120947103	6.5e-07	+	120946834	120947372	0	1	538,	0	-6.19	-5.59	6.77	three_prime_utr	Ipo5	protein_coding
ENSMUSG00000074646	2	155989126	155989126	0.017	-	155989066	155989187	0	1	121,	0	-1.78	-1.39	7.71	three_prime_utr	6430550D23Rik	protein_coding
ENSMUSG00000059013	2	32754569	32754569	0.0066	+	32754494	32754645	0	1	151,	0	-2.18	-1.76	9.11	stop_codon	Sh2d3c	protein_coding
ENSMUSG00000061306	11	120105392	120105392	1e-206	-	120104765	120106020	0	1	1255,	0	-206	-204	62	CDS	Slc38a10	protein_coding
ENSMUSG00000097640	5	64803655	64803655	0.00087	-	64803581	64803730	0	1	149,	0	-3.06	-2.58	3.85	exon	Gm20033	processed_transcript
ENSMUSG00000020593	12	16538511	16538511	0.0066	-	16538451	16538571	0	1	120,	0	-2.18	-1.76	5.6	CDS	Lpin1	protein_coding
ENSMUSG00000026874	2	34983495	34983495	2.5e-62	-	34983360	34983631	0	1	271,	0	-61.6	-60.5	4.32	three_prime_utr	Hc	protein_coding
ENSMUSG00000060427	8	69612377	69612377	0.026	-	69612317	69612437	0	1	120,	0	-1.58	-1.21	7.01	CDS	Zfp868	protein_coding
ENSMUSG00000034422	16	35834309	35834309	5e-61	-	35833920	35834699	0	1	779,	0	-60.3	-59.1	191	three_prime_utr	Parp14	protein_coding
ENSMUSG00000097026	8	106425518	106425518	6.5e-07	-	106425369	106425668	0	1	299,	0	-6.19	-5.59	22.4	exon	Gm26786	lincRNA
ENSMUSG00000027350	2	132792487	132792487	1.8e-06	+	132792398	132792577	0	1	179,	0	-5.75	-5.17	21	CDS	Chgb	protein_coding
ENSMUSG00000062585	4	135918006	135918006	9.1e-05	+	135917901	135918112	0	1	211,	0	-4.04	-3.52	15.4	three_prime_utr	Cnr2	protein_coding
ENSMUSG00000046169	13	104297374	104297374	1.6e-12	+	104297224	104297525	0	1	301,	0	-11.8	-11	33.6	CDS	Adamts6	protein_coding
ENSMUSG00000038342	5	123454562	123454562	1e-143	+	123454427	123454698	0	1	271,	0	-143	-141	32.3	exon	Mlxip	protein_coding
ENSMUSG00000041057	17	71658790	71658790	0.00024	+	71658700	71658881	0	1	181,	0	-3.62	-3.12	14	three_prime_utr	Wdr43	protein_coding
ENSMUSG00000039756	3	122276194	122276194	0	+	122275583	122276806	0	1	1223,	0	-357	#NAME?	156	CDS	Dnttip2	protein_coding
ENSMUSG00000038991	13	38528358	38528358	7.8e-06	-	38528283	38528434	0	1	151,	0	-5.11	-4.55	18.9	CDS	Txndc5	protein_coding
ENSMUSG00000031162	X	7959824	7959824	0.0038	-	7959735	7959914	0	1	179,	0	-2.42	-1.97	4.2	CDS	Gata1	protein_coding
ENSMUSG00000047719	4	148436139	148436139	4.8e-06	-	148435989	148436290	0	1	301,	0	-5.32	-4.75	19.6	three_prime_utr	Ubiad1	protein_coding
ENSMUSG00000039747	5	136150227	136150227	3.2e-16	-	136150122	136150332	0	1	210,	0	-15.5	-14.7	51.8	three_prime_utr	Orai2	protein_coding
ENSMUSG00000057691	6	48063814	48063814	2.5e-18	-	48063649	48063979	0	1	330,	0	-17.6	-16.7	53.2	three_prime_utr	Zfp746	protein_coding
ENSMUSG00000075502	14	79453147	79453147	7.9e-13	+	79452997	79453297	0	1	300,	0	-12.1	-11.4	41.3	CDS	Kbtbd6	protein_coding
ENSMUSG00000021268	12	109561691	109561691	6.3e-15	+	109561406	109561977	0	1	571,	0	-14.2	-13.4	9.51	exon	Meg3	lincRNA
ENSMUSG00000079109	5	143925576	143925576	1.3e-16	+	143925366	143925786	0	1	420,	0	-15.9	-15.1	53.2	exon	Pms2	protein_coding
ENSMUSG00000038369	2	155406653	155406653	1.3e-37	-	155406113	155407193	0	1	1080,	0	-36.9	-35.9	107	CDS	Ncoa6	protein_coding
ENSMUSG00000021978	14	65075972	65075972	1.6e-54	-	65075583	65076361	0	1	778,	0	-53.8	-52.7	87.9	CDS	Extl3	protein_coding
ENSMUSG00000032875	7	100873064	100873064	1.9e-05	-	100872959	100873170	0	1	211,	0	-4.71	-4.16	10.2	three_prime_utr	Arhgef17	protein_coding
ENSMUSG00000029475	5	122880689	122880689	6.3e-32	-	122880351	122881028	0	2	501,9,	0,668	-31.2	-30.2	26.4	CDS	Kdm2b	protein_coding
ENSMUSG00000025860	X	42094688	42094688	1e-246	+	42094358	42095018	0	1	660,	0	-246	-244	44.1	CDS	Xiap	protein_coding
ENSMUSG00000039253	11	121429548	121429548	1.9e-05	+	121429458	121429639	0	1	181,	0	-4.71	-4.16	10.2	CDS	Fn3krp	protein_coding
ENSMUSG00000020183	10	117683995	117683995	4e-16	+	117683785	117684206	0	1	421,	0	-15.4	-14.6	26.3	three_prime_utr	Cpm	protein_coding
ENSMUSG00000089775	10	86910947	86910947	4e-42	+	86910707	86911187	0	1	480,	0	-41.4	-40.4	132	exon	Gm16270	transcribed_processed_pseudogene
ENSMUSG00000041577	1	133912454	133912454	0.013	-	133912364	133912544	0	1	180,	0	-1.9	-1.49	4.55	three_prime_utr	Prelp	protein_coding
ENSMUSG00000020241	10	76614619	76614619	3.2e-20	-	76614439	76614799	0	1	360,	0	-19.5	-18.7	64.5	exon	Col6a2	protein_coding
ENSMUSG00000028106	3	95765263	95765263	1e-118	-	95764500	95766027	0	1	1527,	0	-118	-116	148	CDS	Rprd2	protein_coding
ENSMUSG00000025375	11	120011880	120011880	7.9e-11	-	120011715	120012045	0	1	330,	0	-10.1	-9.44	35	exon	Aatk	protein_coding
ENSMUSG00000066026	4	144893201	144893201	1.3e-06	+	144893082	144893321	0	1	239,	0	-5.9	-5.32	7.36	five_prime_utr	Dhrs3	protein_coding
ENSMUSG00000047250	2	36252107	36252107	4e-17	+	36251972	36252242	0	1	270,	0	-16.4	-15.6	31.5	three_prime_utr	Ptgs1	protein_coding
ENSMUSG00000031955	8	111721041	111721041	3.2e-26	-	111720861	111721221	0	1	360,	0	-25.5	-24.6	26.2	CDS	Bcar1	protein_coding
ENSMUSG00000043017	7	16910369	16910369	0.01	+	16910309	16910429	0	1	120,	0	-1.98	-1.57	8.41	three_prime_utr	Ptgir	protein_coding
ENSMUSG00000035877	2	160781920	160781920	2.5e-83	-	160781695	160782146	0	1	451,	0	-82.6	-81.4	259	CDS	Zhx3	protein_coding
ENSMUSG00000006998	16	20651741	20651741	4.8e-10	+	20651651	20651831	0	1	180,	0	-9.32	-8.64	2.77	CDS	Psmd2	protein_coding
ENSMUSG00000107191	5	120627383	120627383	1e-167	-	120627145	120627621	0	1	476,	0	-167	-166	107	exon	Gm43579	antisense_RNA
ENSMUSG00000045948	7	28739897	28739897	7.9e-21	-	28739727	28740067	0	2	252,41,	0,299	-20.1	-19.3	19.4	CDS	Mrps12	protein_coding
ENSMUSG00000036291	14	49073889	49073889	9.1e-05	+	49073799	49073980	0	1	181,	0	-4.04	-3.52	15.4	CDS	Ap5m1	protein_coding
ENSMUSG00000034709	17	88565725	88565725	0.00033	+	88565665	88565786	0	1	121,	0	-3.48	-2.98	9.81	CDS	Ppp1r21	protein_coding
ENSMUSG00000021693	13	106961728	106961728	2.2e-07	-	106961653	106961804	0	1	151,	0	-6.66	-6.05	3.64	three_prime_utr	Kif2a	protein_coding
ENSMUSG00000038780	5	144877720	144877720	0.00015	-	144877630	144877810	0	1	180,	0	-3.83	-3.32	14.7	three_prime_utr	Smurf1	protein_coding
ENSMUSG00000048126	1	90802169	90802169	0.0066	-	90802109	90802230	0	1	121,	0	-2.18	-1.76	9.11	CDS	Col6a3	protein_coding
ENSMUSG00000022791	16	32680003	32680003	4e-08	+	32679659	32680347	0	1	688,	0	-7.4	-6.77	12.6	CDS	Tnk2	protein_coding
ENSMUSG00000040651	14	27472215	27472215	6.3e-59	+	27471975	27472456	0	1	481,	0	-58.2	-57	38.5	CDS	Fam208a	protein_coding
ENSMUSG00000079225	9	81677702	81677702	1.6e-29	+	81677597	81677808	0	1	211,	0	-28.8	-27.8	6.57	exon	Gm9531	transcribed_processed_pseudogene
ENSMUSG00000040721	14	55074376	55074376	0.01	-	55074301	55074452	0	1	151,	0	-1.98	-1.57	8.41	CDS	Zfhx2	protein_coding
ENSMUSG00000074305	9	56206581	56206581	0.00024	-	56206401	56206761	0	1	360,	0	-3.62	-3.12	14	CDS	Peak1	protein_coding
ENSMUSG00000073436	17	24891845	24891845	1e-13	-	24891335	24892355	0	1	1020,	0	-13	-12.3	44.1	three_prime_utr	Eme2	protein_coding
ENSMUSG00000038371	7	110308987	110308987	7.9e-35	-	110308672	110309302	0	1	630,	0	-34.1	-33.2	28.7	three_prime_utr	Sbf2	protein_coding
ENSMUSG00000071652	19	8896872	8896872	1e-15	+	8896633	8897112	0	1	479,	0	-15	-14.2	50.4	CDS	Ints5	protein_coding
ENSMUSG00000037692	4	133064281	133064281	3.4e-05	+	133064086	133064476	0	1	390,	0	-4.47	-3.93	16.8	CDS	Ahdc1	protein_coding
ENSMUSG00000074158	7	42609959	42609959	4e-08	-	42609794	42610124	0	1	330,	0	-7.4	-6.77	21	exon	Zfp976	protein_coding
ENSMUSG00000090919	3	46446654	46446654	4e-24	-	46446355	46446954	0	1	599,	0	-23.4	-22.5	56	CDS	Pabpc4l	protein_coding
ENSMUSG00000022180	14	54781316	54781316	3.3e-07	-	54781226	54781407	0	1	181,	0	-6.48	-5.88	7.88	CDS	Slc7a8	protein_coding
ENSMUSG00000055485	2	157020807	157020807	1e-138	-	157020418	157021196	0	1	778,	0	-138	-137	46.6	CDS	Soga1	protein_coding
ENSMUSG00000094936	19	4791957	4791957	0.019	-	4791882	4792032	0	1	150,	0	-1.73	-1.34	3.74	exon	Rbm4	protein_coding
ENSMUSG00000014773	17	15367877	15367877	0.00063	-	15367802	15367952	0	1	150,	0	-3.2	-2.72	12.6	three_prime_utr	Dll1	protein_coding
ENSMUSG00000021910	14	31171664	31171664	0	-	31171229	31172100	0	1	871,	0	-833	#NAME?	57.4	CDS	Nisch	protein_coding
ENSMUSG00000054404	11	82960467	82960467	7.9e-59	+	82960242	82960692	0	1	450,	0	-58.1	-56.9	16.3	CDS	Slfn5	protein_coding
ENSMUSG00000053588	14	55560043	55560043	1.9e-06	-	55559941	55560145	0	1	204,	0	-5.71	-5.13	19.6	CDS	A730061H03Rik	protein_coding
ENSMUSG00000009090	11	5042044	5042044	0.00013	+	5041984	5042104	0	1	120,	0	-3.88	-3.36	14	three_prime_utr	Ap1b1	protein_coding
ENSMUSG00000024234	18	4396421	4396421	6.3e-21	+	4396168	4396675	0	1	507,	0	-20.2	-19.3	66.6	CDS	Mtpap	protein_coding
ENSMUSG00000027540	2	167977531	167977531	4e-08	+	167977381	167977681	0	1	300,	0	-7.4	-6.77	22.4	exon	Ptpn1	protein_coding
ENSMUSG00000029381	5	92940536	92940536	7.8e-06	+	92940431	92940642	0	1	211,	0	-5.11	-4.55	18.9	CDS	Shroom3	protein_coding
ENSMUSG00000063171	6	148354782	148354782	0.041	+	148354709	148354856	0	1	147,	0	-1.39	-0.0971	6.31	exon	Rps4l	transcribed_processed_pseudogene
ENSMUSG00000028979	4	148614098	148614098	1.6e-69	+	148613830	148614367	0	1	537,	0	-68.8	-67.6	46.7	CDS	Masp2	protein_coding
ENSMUSG00000067929	17	21692043	21692043	0.00021	+	21691972	21692114	0	1	142,	0	-3.67	-3.17	7.71	CDS	Gm10226	protein_coding
ENSMUSG00000044352	11	53479632	53479632	7.9e-20	-	53479497	53479767	0	1	270,	0	-19.1	-18.2	63.1	exon	Sowaha	protein_coding
ENSMUSG00000044452	7	35794779	35794779	0.0043	-	35794704	35794855	0	1	151,	0	-2.37	-1.93	7.71	CDS	Zfp507	protein_coding
ENSMUSG00000109270	7	132316544	132316544	0.0091	+	132316469	132316619	0	1	150,	0	-2.04	-1.62	2.22	exon	Gm10584	antisense_RNA
ENSMUSG00000008843	5	134915066	134915066	4e-18	-	134914962	134915171	0	1	209,	0	-17.4	-16.6	5.3	CDS	Cldn13	protein_coding
ENSMUSG00000044674	5	4757315	4757315	7.8e-06	-	4757195	4757436	0	1	241,	0	-5.11	-4.55	18.9	CDS	Fzd1	protein_coding
ENSMUSG00000045991	18	64340798	64340798	1.6e-14	+	64340603	64340993	0	1	390,	0	-13.8	-13.1	11.9	CDS	Onecut2	protein_coding
ENSMUSG00000090555	12	103821917	103821917	0.0012	-	103821858	103821977	0	1	119,	0	-2.92	-2.45	3.3	exon	Gm8893	unprocessed_pseudogene
ENSMUSG00000038384	5	123160194	123160194	7.9e-22	+	123159999	123160390	0	1	391,	0	-21.1	-20.2	69.4	CDS	Setd1b	protein_coding
ENSMUSG00000027397	2	129208269	129208269	0	+	129208059	129208480	0	1	421,	0	-325	#NAME?	58.7	CDS	Slc20a1	protein_coding
ENSMUSG00000027361	2	126630210	126630210	2.5e-19	-	126630045	126630375	0	1	330,	0	-18.6	-17.8	27.7	three_prime_utr	Gabpb1	protein_coding
ENSMUSG00000098374	17	29702431	29702431	2.4e-05	+	29702341	29702522	0	1	181,	0	-4.62	-4.08	7.47	three_prime_utr	Gm28043	protein_coding
ENSMUSG00000022946	16	93769831	93769831	1.3e-11	+	93769696	93769966	0	1	270,	0	-10.9	-10.2	14.5	CDS	Dopey2	protein_coding
ENSMUSG00000059475	9	20471217	20471217	1.3e-63	-	20470677	20471757	0	2	571,59,	0,1021	-62.9	-61.7	68	CDS	Zfp426	protein_coding
ENSMUSG00000024287	18	9992862	9992862	7.9e-40	+	9992243	9993482	0	3	32,76,162,	0,588,1077	-39.1	-38.1	31.5	CDS	Thoc1	protein_coding
ENSMUSG00000025498	7	141265282	141265282	7.1e-06	-	141265162	141265402	0	1	240,	0	-5.15	-4.58	12.6	exon	Irf7	protein_coding
ENSMUSG00000019961	10	91163268	91163268	0.01	-	91163193	91163344	0	1	151,	0	-2	-1.59	5.25	exon	Tmpo	protein_coding
ENSMUSG00000037331	11	58059637	58059637	4e-72	+	58059188	58060087	0	1	899,	0	-71.4	-70.2	39.6	three_prime_utr	Larp1	protein_coding
ENSMUSG00000032826	3	126944176	126944176	2.5e-13	-	126944056	126944297	0	1	241,	0	-12.6	-11.8	42.7	CDS	Ank2	protein_coding
ENSMUSG00000021607	13	73331701	73331701	6.3e-08	+	73331612	73331791	0	1	179,	0	-7.2	-6.57	13.3	three_prime_utr	Mrpl36	protein_coding
ENSMUSG00000031824	8	120145387	120145387	2.9e-06	+	120145282	120145492	0	1	210,	0	-5.54	-4.96	20.3	CDS	6430548M08Rik	protein_coding
ENSMUSG00000071757	15	57823420	57823420	1.1e-06	+	57823195	57823645	0	1	450,	0	-5.97	-5.38	21.7	CDS	Zhx2	protein_coding
ENSMUSG00000031523	8	36583634	36583634	1e-185	-	36582838	36584431	0	2	39,891,	0,702	-185	-183	116	CDS	Dlc1	protein_coding
ENSMUSG00000005533	7	68231508	68231508	5e-10	+	68231208	68231809	0	1	601,	0	-9.3	-8.63	29.4	three_prime_utr	Igf1r	protein_coding
ENSMUSG00000063286	7	106505550	106505550	2.5e-24	-	106505222	106505879	0	1	657,	0	-23.6	-22.7	77.1	exon	Gm8995	transcribed_unprocessed_pseudogene
ENSMUSG00000074890	2	121139260	121139260	1.6e-46	-	121138975	121139545	0	1	570,	0	-45.8	-44.7	74.6	CDS	Lcmt2	protein_coding
ENSMUSG00000070407	11	63889175	63889175	0	-	63888935	63889415	0	1	480,	0	#NAME?	#NAME?	1280	CDS	Hs3st3b1	protein_coding
ENSMUSG00000029004	5	23493366	23493366	7.9e-59	+	23493156	23493576	0	1	420,	0	-58.1	-57	51.8	CDS	Kmt2e	protein_coding
ENSMUSG00000046743	3	38981384	38981384	7.6e-06	+	38981249	38981519	0	1	270,	0	-5.12	-4.55	16.8	CDS	Fat4	protein_coding
ENSMUSG00000042229	1	134506360	134506360	7.9e-15	+	134506092	134506629	0	1	537,	0	-14.1	-13.4	47.6	three_prime_utr	Rabif	protein_coding
ENSMUSG00000031959	8	111450547	111450547	7.8e-06	-	111450442	111450652	0	1	210,	0	-5.11	-4.55	18.9	three_prime_utr	Wdr59	protein_coding
ENSMUSG00000108555	7	80345932	80345932	1.2e-08	-	80345842	80346023	0	1	181,	0	-7.93	-7.28	28	exon	Gm18310	TEC
ENSMUSG00000036661	15	73571361	73571361	0.017	+	73571286	73571436	0	1	150,	0	-1.78	-1.39	7.71	three_prime_utr	Dennd3	protein_coding
ENSMUSG00000031393	X	74035981	74035981	0.0066	-	74035906	74036057	0	1	151,	0	-2.18	-1.76	9.11	CDS	Mecp2	protein_coding
ENSMUSG00000025133	7	97541229	97541229	0.00039	+	97541154	97541305	0	1	151,	0	-3.41	-2.92	13.3	three_prime_utr	Ints4	protein_coding
ENSMUSG00000058818	7	3712675	3712675	4e-07	-	3712570	3712780	0	1	210,	0	-6.4	-5.8	23.1	CDS	Pirb	protein_coding
ENSMUSG00000058290	15	102315347	102315347	1.7e-07	+	102315242	102315453	0	1	211,	0	-6.77	-6.16	21.7	CDS	Espl1	protein_coding
ENSMUSG00000103677	18	37686989	37686989	0.00039	+	37686884	37687094	0	1	210,	0	-3.41	-2.92	13.3	CDS	Pcdhga4	protein_coding
ENSMUSG00000051727	7	97458094	97458094	4.8e-06	+	97458004	97458184	0	1	180,	0	-5.32	-4.75	19.6	CDS	Kctd14	protein_coding
ENSMUSG00000047123	17	56271651	56271651	4.3e-09	-	56271472	56271831	0	1	359,	0	-8.37	-7.71	29.4	CDS	Ticam1	protein_coding
ENSMUSG00000036606	15	89167303	89167303	1e-54	-	89167034	89167573	0	1	539,	0	-54	-52.9	51.4	CDS	Plxnb2	protein_coding
ENSMUSG00000103037	18	37680741	37680741	0.026	+	37680681	37680802	0	1	121,	0	-1.58	-1.21	7.01	CDS	Pcdhgb1	protein_coding
ENSMUSG00000058690	14	36879337	36879337	1e-217	-	36878978	36879697	0	1	719,	0	-217	-216	110	three_prime_utr	Ccser2	protein_coding
ENSMUSG00000072673	11	77519003	77519003	7.9e-13	-	77518899	77519108	0	1	209,	0	-12.1	-11.4	25.9	five_prime_utr	Gm10392	protein_coding
ENSMUSG00000038335	11	74900432	74900432	5e-15	+	74900297	74900568	0	1	271,	0	-14.3	-13.5	32.2	CDS	Tsr1	protein_coding
ENSMUSG00000030725	7	100160444	100160444	6.5e-07	+	100160296	100160593	0	1	297,	0	-6.19	-5.59	22.4	three_prime_utr	Lipt2	protein_coding
ENSMUSG00000110744	10	30781386	30781386	5.6e-05	-	30781268	30781505	0	1	237,	0	-4.25	-3.72	16.1	exon	Gm5171	processed_pseudogene
ENSMUSG00000097417	12	80109055	80109055	5.6e-08	+	80108981	80109130	0	1	149,	0	-7.25	-6.62	5.43	exon	Gm26669	lincRNA
ENSMUSG00000028328	4	46115882	46115882	7.8e-05	+	46115792	46115972	0	1	180,	0	-4.11	-3.58	9.11	three_prime_utr	Tmod1	protein_coding
ENSMUSG00000033454	12	76385614	76385614	0.00021	+	76385509	76385719	0	1	210,	0	-3.68	-3.17	5.25	CDS	Zbtb1	protein_coding
ENSMUSG00000025764	3	41613829	41613829	0	+	41613305	41614353	0	1	1048,	0	#NAME?	#NAME?	209	exon	Jade1	protein_coding
ENSMUSG00000033871	18	61310792	61310792	0.001	-	61310717	61310868	0	1	151,	0	-3	-2.52	11.9	CDS	Ppargc1b	protein_coding
ENSMUSG00000040407	5	3962350	3962350	3.1e-05	+	3962260	3962441	0	1	181,	0	-4.51	-3.97	9.81	CDS	Akap9	protein_coding
ENSMUSG00000001506	11	94951494	94951494	5e-36	+	94951264	94951724	0	2	79,252,	0,208	-35.3	-34.3	7.18	CDS	Col1a1	protein_coding
ENSMUSG00000102562	16	77685350	77685350	4.8e-06	+	77685276	77685425	0	1	149,	0	-5.32	-4.75	19.6	exon	Gm37694	TEC
ENSMUSG00000032477	9	109892188	109892188	0.017	+	109892128	109892249	0	1	121,	0	-1.78	-1.39	7.71	exon	Cdc25a	protein_coding
ENSMUSG00000006307	7	30586244	30586244	0	-	30585494	30586994	0	1	1500,	0	-1190	#NAME?	75.7	CDS	Kmt2b	protein_coding
ENSMUSG00000021576	13	74303969	74303969	2.4e-05	-	74303894	74304044	0	1	150,	0	-4.62	-4.08	7.47	CDS	Pdcd6	protein_coding
ENSMUSG00000038886	7	80350521	80350521	7.9e-24	-	80350236	80350806	0	1	570,	0	-23.1	-22.2	10.5	three_prime_utr	Man2a2	protein_coding
ENSMUSG00000003308	9	21230742	21230742	1e-234	-	21230088	21231396	0	2	780,147,	0,1161	-234	-232	55.4	CDS	Keap1	protein_coding
ENSMUSG00000051786	15	89100243	89100243	1.6e-28	-	89100093	89100393	0	1	300,	0	-27.8	-26.9	44.1	three_prime_utr	Tubgcp6	protein_coding
ENSMUSG00000074994	2	104790042	104790042	2.4e-07	-	104789892	104790192	0	1	300,	0	-6.62	-6.01	23.8	CDS	Qser1	protein_coding
ENSMUSG00000020128	11	21277912	21277912	2.5e-22	+	21277777	21278048	0	1	271,	0	-21.6	-20.7	14.8	CDS	Vps54	protein_coding
ENSMUSG00000059434	5	31327119	31327119	0.0003	+	31327044	31327194	0	1	150,	0	-3.53	-3.03	4.48	exon	Gckr	protein_coding
ENSMUSG00000016526	1	131129403	131129403	1.3e-28	-	131128863	131129943	0	1	1080,	0	-27.9	-27	77.8	CDS	Dyrk3	protein_coding
ENSMUSG00000008384	7	27489898	27489898	2e-82	+	27489629	27490167	0	1	538,	0	-81.7	-80.5	223	CDS	Sertad1	protein_coding
ENSMUSG00000026072	1	40313493	40313493	0	+	40312985	40314001	0	1	1016,	0	-488	#NAME?	118	three_prime_utr	Il1r1	protein_coding
ENSMUSG00000020564	12	33367529	33367529	0.0011	+	33367424	33367634	0	1	210,	0	-2.94	-2.47	8.41	CDS	Atxn7l1	protein_coding
ENSMUSG00000021118	12	78888974	78888974	3.2e-37	-	78888750	78889198	0	1	448,	0	-36.5	-35.5	57.4	three_prime_utr	Plek2	protein_coding
ENSMUSG00000034773	11	102255672	102255672	0.00076	+	102255523	102255821	0	1	298,	0	-3.12	-2.64	11.9	CDS	BC030867	protein_coding
ENSMUSG00000097026	8	106424219	106424219	3.2e-08	-	106424055	106424384	0	1	329,	0	-7.49	-6.86	26.6	exon	Gm26786	lincRNA
ENSMUSG00000045312	13	94193851	94193851	0.00024	+	94193761	94193942	0	1	181,	0	-3.62	-3.12	14	three_prime_utr	Lhfpl2	protein_coding
ENSMUSG00000099632	2	163420152	163420152	0.026	+	163420062	163420242	0	1	180,	0	-1.58	-1.21	7.01	exon	2900093K20Rik	antisense_RNA
ENSMUSG00000028033	1	21402171	21402171	2.5e-08	-	21402081	21402262	0	1	181,	0	-7.61	-6.97	15.1	CDS	Kcnq5	protein_coding
ENSMUSG00000027636	2	156873514	156873514	7.8e-05	-	156873439	156873589	0	1	150,	0	-4.11	-3.58	15.4	three_prime_utr	Sla2	protein_coding
ENSMUSG00000024563	18	76262640	76262640	0.0087	+	76262565	76262715	0	1	150,	0	-2.06	-1.64	4.2	CDS	Smad2	protein_coding
ENSMUSG00000055980	1	82288628	82288628	1e-115	-	82288118	82289138	0	1	1020,	0	-115	-114	160	CDS	Irs1	protein_coding
ENSMUSG00000031103	X	48414733	48414733	3.1e-05	-	48414613	48414854	0	1	241,	0	-4.51	-3.97	9.81	CDS	Elf4	protein_coding
ENSMUSG00000078945	13	100161548	100161548	7.9e-13	-	100161249	100161848	0	1	599,	0	-12.1	-11.4	41.3	CDS	Naip2	protein_coding
ENSMUSG00000027650	2	158007686	158007686	1.6e-71	-	158007192	158008180	0	1	988,	0	-70.8	-69.6	41.2	CDS	Tti1	protein_coding
ENSMUSG00000000686	11	77518989	77518989	7.9e-13	+	77518870	77519109	0	1	239,	0	-12.1	-11.4	25.9	three_prime_utr	Abhd15	protein_coding
ENSMUSG00000044149	X	36889098	36889098	3.4e-05	-	36889008	36889188	0	1	180,	0	-4.47	-3.93	16.8	CDS	Nkrf	protein_coding
ENSMUSG00000002265	7	6705703	6705703	7.9e-36	-	6705568	6705838	0	1	270,	0	-35.1	-34.1	1.56	three_prime_utr	Peg3	protein_coding
ENSMUSG00000022234	15	31594231	31594231	2e-06	-	31594141	31594321	0	1	180,	0	-5.69	-5.1	1.83	CDS	Cct5	protein_coding
ENSMUSG00000063952	17	28836837	28836837	5.6e-09	+	28836717	28836958	0	1	241,	0	-8.25	-7.6	6.31	three_prime_utr	Brpf3	protein_coding
ENSMUSG00000038780	5	144878601	144878601	0.00063	-	144878526	144878676	0	1	150,	0	-3.2	-2.72	12.6	three_prime_utr	Smurf1	protein_coding
ENSMUSG00000023965	17	63058063	63058063	3.4e-10	-	63057839	63058288	0	1	449,	0	-9.47	-8.79	32.9	three_prime_utr	Fbxl17	protein_coding
ENSMUSG00000030522	7	64340162	64340162	5e-40	+	64339937	64340387	0	1	450,	0	-39.3	-38.3	24.9	three_prime_utr	Mtmr10	protein_coding
ENSMUSG00000032905	18	46734359	46734359	7.9e-23	-	46734225	46734493	0	1	268,	0	-22.1	-21.2	26.9	three_prime_utr	Atg12	protein_coding
ENSMUSG00000033767	3	83898434	83898434	1.3e-27	-	83898284	83898585	0	1	301,	0	-26.9	-25.9	26.6	CDS	Tmem131l	protein_coding
ENSMUSG00000046916	10	5604419	5604419	2.4e-07	+	5604269	5604569	0	1	300,	0	-6.62	-6.01	23.8	CDS	Myct1	protein_coding
ENSMUSG00000020123	10	122449338	122449338	0.0016	+	122449248	122449429	0	1	181,	0	-2.79	-2.33	11.2	CDS	Avpr1a	protein_coding
ENSMUSG00000029556	5	114949248	114949248	1.3e-15	-	114949039	114949457	0	1	418,	0	-14.9	-14.2	28.7	exon	Hnf1a	protein_coding
ENSMUSG00000046791	12	83950844	83950844	0.0042	+	83950755	83950934	0	1	179,	0	-2.38	-1.94	9.81	CDS	Riox1	protein_coding
ENSMUSG00000037007	5	138144676	138144676	0.0016	-	138144601	138144752	0	1	151,	0	-2.79	-2.33	11.2	CDS	Zfp113	protein_coding
ENSMUSG00000022723	16	59555137	59555137	4e-07	-	59555002	59555273	0	1	271,	0	-6.4	-5.8	23.1	CDS	Crybg3	protein_coding
ENSMUSG00000022451	15	94579192	94579192	6.5e-09	-	94579117	94579268	0	1	151,	0	-8.19	-7.54	3.83	three_prime_utr	Twf1	protein_coding
ENSMUSG00000041415	12	104722261	104722261	7.9e-31	-	104722066	104722457	0	1	391,	0	-30.1	-29.2	8.7	CDS	Dicer1	protein_coding
ENSMUSG00000005442	7	25273256	25273256	1.6e-19	+	25273017	25273496	0	1	479,	0	-18.8	-18	62.4	CDS	Cic	protein_coding
ENSMUSG00000036617	2	20805840	20805840	5e-13	+	20805604	20806077	0	2	58,303,	0,170	-12.3	-11.6	42	CDS	Etl4	protein_coding
ENSMUSG00000023951	17	46031799	46031799	0	-	46031290	46032309	0	1	1019,	0	-475	#NAME?	123	CDS	Vegfa	protein_coding
ENSMUSG00000056148	10	127790962	127790962	6.3e-19	+	127790842	127791082	0	1	240,	0	-18.2	-17.3	22.7	CDS	Rdh9	protein_coding
ENSMUSG00000042213	6	116314155	116314155	1.4e-09	+	116313976	116314335	0	1	359,	0	-8.85	-8.19	30.1	CDS	Zfand4	protein_coding
ENSMUSG00000087377	2	132260709	132260709	0.01	+	132260649	132260769	0	1	120,	0	-1.98	-1.57	8.41	exon	AV099323	antisense_RNA
ENSMUSG00000041684	1	44142935	44142935	0.017	+	44142860	44143010	0	1	150,	0	-1.78	-1.39	7.71	CDS	Bivm	protein_coding
ENSMUSG00000036160	2	26892047	26892047	0.00048	-	26891957	26892138	0	1	181,	0	-3.32	-2.83	7.71	three_prime_utr	Surf6	protein_coding
ENSMUSG00000050148	X	153499360	153499360	3.2e-16	+	153499151	153499570	0	1	419,	0	-15.5	-14.7	17.2	CDS	Ubqln2	protein_coding
ENSMUSG00000061589	10	80791177	80791177	6.3e-11	+	80790937	80791417	0	1	480,	0	-10.2	-9.46	22.4	CDS	Dot1l	protein_coding
ENSMUSG00000046096	7	120732597	120732597	2.4e-05	+	120732462	120732732	0	1	270,	0	-4.62	-4.08	7.71	three_prime_utr	BC030336	protein_coding
ENSMUSG00000079605	17	26976145	26976145	0.00032	+	26976085	26976205	0	1	120,	0	-3.49	-2.99	13.3	five_prime_utr	Zbtb9	protein_coding
ENSMUSG00000043243	8	71607756	71607756	0.017	+	71607666	71607846	0	1	180,	0	-1.78	-1.39	7.71	exon	Fam129c	protein_coding
ENSMUSG00000039367	14	20693728	20693728	3.5e-07	+	20693653	20693803	0	1	150,	0	-6.45	-5.84	2.99	CDS	Sec24c	protein_coding
ENSMUSG00000028226	4	18116655	18116655	0.001	+	18116505	18116806	0	1	301,	0	-3	-2.52	11.9	three_prime_utr	Mmp16	protein_coding
ENSMUSG00000031217	X	99136308	99136308	3.4e-10	+	99136159	99136457	0	1	298,	0	-9.47	-8.79	32.9	five_prime_utr	Efnb1	protein_coding
ENSMUSG00000000326	16	18407377	18407377	2.5e-70	-	18407004	18407750	0	1	746,	0	-69.6	-68.4	16	three_prime_utr	Comt	protein_coding
ENSMUSG00000009378	19	34670770	34670770	0.0026	-	34670695	34670845	0	1	150,	0	-2.58	-2.13	10.5	exon	Slc16a12	protein_coding
ENSMUSG00000025373	10	128438345	128438345	1e-114	+	128438210	128438480	0	1	270,	0	-114	-112	12.3	CDS	Rnf41	protein_coding
ENSMUSG00000020593	12	16565538	16565538	0.0019	-	16565478	16565598	0	1	120,	0	-2.73	-2.27	2.34	CDS	Lpin1	protein_coding
ENSMUSG00000001155	10	76589681	76589681	0.00028	+	76589591	76589771	0	1	180,	0	-3.56	-3.05	3.5	exon	Ftcd	protein_coding
ENSMUSG00000033416	10	75507011	75507011	5e-12	-	75506906	75507117	0	1	211,	0	-11.3	-10.6	15.2	three_prime_utr	Gucd1	protein_coding
ENSMUSG00000039611	4	49586556	49586556	0.0042	-	49586481	49586632	0	1	151,	0	-2.38	-1.94	9.81	CDS	Tmem246	protein_coding
ENSMUSG00000031527	8	35482618	35482618	0.0002	-	35482528	35482709	0	1	181,	0	-3.7	-3.19	4.62	CDS	Eri1	protein_coding
ENSMUSG00000085485	2	129268452	129268452	1e-20	+	129268378	129268526	0	1	148,	0	-20	-19.1	35	exon	Gm14024	antisense_RNA
ENSMUSG00000028268	3	142573088	142573088	3.4e-05	+	142572998	142573179	0	1	181,	0	-4.47	-3.93	16.8	three_prime_utr	Gbp3	protein_coding
ENSMUSG00000040651	14	27464154	27464154	5e-60	+	27464034	27464275	0	1	241,	0	-59.3	-58.2	32.5	CDS	Fam208a	protein_coding
ENSMUSG00000108621	7	39572737	39572737	7.6e-06	+	39572617	39572857	0	1	240,	0	-5.12	-4.55	16.1	exon	Gm37494	lincRNA
ENSMUSG00000030364	6	128676257	128676257	1.3e-05	+	128676153	128676362	0	1	209,	0	-4.89	-4.34	18.2	three_prime_utr	Clec2h	protein_coding
ENSMUSG00000048537	9	44716049	44716049	0.00024	-	44715944	44716154	0	1	210,	0	-3.62	-3.12	14	CDS	Phldb1	protein_coding
ENSMUSG00000097517	17	23558223	23558223	0.001	+	23558133	23558313	0	1	180,	0	-3	-2.52	11.9	exon	Gm26695	lincRNA
ENSMUSG00000069268	13	23574138	23574138	6.3e-13	-	23574080	23574196	0	1	116,	0	-12.2	-11.5	8.51	CDS	Hist1h2bf	protein_coding
ENSMUSG00000061755	5	41817594	41817594	4e-14	-	41817444	41817745	0	1	301,	0	-13.4	-12.6	18.2	CDS	Bod1l	protein_coding
ENSMUSG00000021273	14	63177938	63177938	0.01	-	63177848	63178029	0	1	181,	0	-1.98	-1.57	8.41	five_prime_utr	Fdft1	protein_coding
ENSMUSG00000030748	7	125577607	125577607	1.6e-33	+	125577413	125577802	0	1	389,	0	-32.8	-31.8	106	three_prime_utr	Il4ra	protein_coding
ENSMUSG00000063801	7	79880254	79880254	4e-55	-	79880119	79880390	0	1	271,	0	-54.4	-53.3	172	three_prime_utr	Ap3s2	protein_coding
ENSMUSG00000032578	9	107300774	107300774	0.01	+	107300684	107300865	0	1	181,	0	-1.98	-1.57	8.41	exon	Cish	protein_coding
ENSMUSG00000041112	13	20605342	20605342	1e-13	+	20605147	20605538	0	1	391,	0	-13	-12.3	44.1	three_prime_utr	Elmo1	protein_coding
ENSMUSG00000023947	17	45562855	45562855	2.5e-11	+	45562750	45562960	0	1	210,	0	-10.6	-9.87	36.4	three_prime_utr	Nfkbie	protein_coding
ENSMUSG00000046572	5	38671595	38671595	0.0011	-	38671505	38671685	0	1	180,	0	-2.94	-2.47	5.37	CDS	Zfp518b	protein_coding
ENSMUSG00000090145	1	88107330	88107330	7.9e-59	+	88107002	88107658	0	1	656,	0	-58.1	-57	165	CDS	Ugt1a6b	protein_coding
ENSMUSG00000009418	1	135584833	135584833	1e-34	-	135584713	135584953	0	1	240,	0	-34	-33	109	CDS	Nav1	protein_coding
ENSMUSG00000070808	7	15988389	15988389	2e-47	-	15988044	15988734	0	1	690,	0	-46.7	-45.6	79.9	exon	Bicra	protein_coding
ENSMUSG00000046329	17	57044338	57044338	4.9e-06	-	57044278	57044399	0	1	121,	0	-5.31	-4.74	2.34	three_prime_utr	Slc25a23	protein_coding
ENSMUSG00000025178	19	42121843	42121843	1.7e-07	+	42121738	42121949	0	1	211,	0	-6.77	-6.16	13.7	three_prime_utr	Pi4k2a	protein_coding
ENSMUSG00000106040	5	145624451	145624451	0.00071	-	145624391	145624512	0	1	121,	0	-3.15	-2.66	5.14	exon	Cyp3a63-ps	unprocessed_pseudogene
ENSMUSG00000063488	9	122888610	122888610	7.8e-06	+	122888505	122888715	0	1	210,	0	-5.11	-4.55	18.9	CDS	Zkscan7	protein_coding
ENSMUSG00000033883	3	36164216	36164216	4e-15	+	36164081	36164352	0	1	271,	0	-14.4	-13.6	48.3	CDS	D3Ertd254e	protein_coding
ENSMUSG00000099081	11	3644878	3644878	1e-17	-	3644804	3644952	0	1	148,	0	-17	-16.2	56.7	exon	Gm27624	misc_RNA
ENSMUSG00000045962	6	120037891	120037891	1.6e-11	-	120037741	120038042	0	1	301,	0	-10.8	-10.1	20.3	five_prime_utr	Wnk1	protein_coding
ENSMUSG00000105460	3	95589059	95589059	3.2e-11	+	95588970	95589149	0	1	179,	0	-10.5	-9.79	26.6	CDS	Gm42671	TEC
ENSMUSG00000097216	5	57720021	57720021	0.0026	-	57719931	57720111	0	1	180,	0	-2.58	-2.13	2.66	exon	4932441J04Rik	processed_transcript
ENSMUSG00000052214	7	19246918	19246918	4e-05	+	19246843	19246994	0	1	151,	0	-4.4	-3.86	5.95	three_prime_utr	Opa3	protein_coding
ENSMUSG00000055991	5	145220214	145220214	2e-18	+	145220080	145220349	0	1	269,	0	-17.7	-16.9	24.2	CDS	Zkscan5	protein_coding
ENSMUSG00000026196	1	71075141	71075141	1e-50	-	71074931	71075351	0	1	420,	0	-50	-48.9	72.9	CDS	Bard1	protein_coding
ENSMUSG00000024639	19	16383504	16383504	0.00093	+	16383399	16383609	0	1	210,	0	-3.03	-2.55	9.11	three_prime_utr	Gnaq	protein_coding
ENSMUSG00000031925	9	13706358	13706358	1e-17	+	13706178	13706539	0	1	361,	0	-17	-16.2	56.7	CDS	Maml2	protein_coding
ENSMUSG00000014355	2	128611391	128611391	2.5e-50	-	128610972	128611811	0	1	839,	0	-49.6	-48.5	158	three_prime_utr	Anapc1	protein_coding
ENSMUSG00000005899	16	17643659	17643659	8.9e-05	+	17643569	17643750	0	1	181,	0	-4.05	-3.52	11.2	exon	Smpd4	protein_coding
ENSMUSG00000024548	18	79086754	79086754	1.5e-08	-	79086664	79086844	0	1	180,	0	-7.82	-7.18	25.2	CDS	Setbp1	protein_coding
ENSMUSG00000051747	2	76740436	76740436	1.3e-12	-	76740316	76740557	0	1	241,	0	-11.9	-11.2	18.9	CDS	Ttn	protein_coding
ENSMUSG00000078763	11	83121176	83121176	0.00015	+	83121043	83121310	0	1	267,	0	-3.83	-3.32	14.7	CDS	Slfn1	protein_coding
ENSMUSG00000038872	8	108946782	108946782	0.00039	+	108946692	108946872	0	1	180,	0	-3.41	-2.92	13.3	CDS	Zfhx3	protein_coding
ENSMUSG00000049532	14	52313484	52313484	5.4e-08	-	52313350	52313619	0	1	269,	0	-7.27	-6.65	25.9	CDS	Sall2	protein_coding
ENSMUSG00000037138	1	38535109	38535109	0.01	-	38535004	38535215	0	1	211,	0	-2	-1.59	8.41	CDS	Aff3	protein_coding
ENSMUSG00000036282	14	49173073	49173073	5e-48	+	49172744	49173403	0	1	659,	0	-47.3	-46.3	151	CDS	Naa30	protein_coding
ENSMUSG00000037876	10	67226565	67226565	3.2e-23	+	67226220	67226910	0	1	690,	0	-22.5	-21.6	24.5	CDS	Jmjd1c	protein_coding
ENSMUSG00000092190	10	7743615	7743615	0.01	-	7743546	7743685	0	1	139,	0	-1.98	-1.57	3.5	exon	Gm20470	processed_transcript
ENSMUSG00000061353	6	117177668	117177668	4e-11	+	117177533	117177804	0	1	271,	0	-10.4	-9.68	14	three_prime_utr	Cxcl12	protein_coding
ENSMUSG00000102153	9	32525278	32525278	0.012	-	32525203	32525353	0	1	150,	0	-1.92	-1.51	2.1	exon	Gm37474	TEC
ENSMUSG00000043372	11	103138704	103138704	5.6e-05	+	103138600	103138809	0	1	209,	0	-4.25	-3.72	16.1	CDS	Hexim2	protein_coding
ENSMUSG00000012429	13	17696960	17696960	1.6e-17	+	17696810	17697111	0	1	301,	0	-16.8	-16	10.5	exon	Mplkip	protein_coding
ENSMUSG00000034636	4	108266255	108266255	1e-126	-	108266015	108266495	0	1	480,	0	-126	-125	198	CDS	Zyg11b	protein_coding
ENSMUSG00000035184	14	62587750	62587750	9.3e-10	+	62587540	62587961	0	1	421,	0	-9.03	-8.36	31.5	CDS	Fam124a	protein_coding
ENSMUSG00000021495	13	55539465	55539465	4.8e-06	-	55539375	55539556	0	1	181,	0	-5.32	-4.75	19.6	exon	Fam193b	protein_coding
ENSMUSG00000023973	17	46736659	46736659	4e-16	-	46736033	46737285	0	2	875,111,	0,1141	-15.4	-14.6	24.5	three_prime_utr	Cnpy3	protein_coding
ENSMUSG00000020644	12	25095896	25095896	2e-54	-	25095688	25096105	0	1	417,	0	-53.7	-52.6	6.77	CDS	Id2	protein_coding
ENSMUSG00000044340	1	106172633	106172633	0.00063	+	106172558	106172708	0	1	150,	0	-3.2	-2.72	12.6	CDS	Phlpp1	protein_coding
ENSMUSG00000026848	2	30958910	30958910	1.4e-07	+	30958805	30959015	0	1	210,	0	-6.84	-6.22	24.5	exon	Tor1b	protein_coding
ENSMUSG00000027253	2	91511848	91511848	6.3e-12	+	91511474	91512223	0	1	749,	0	-11.2	-10.5	38.5	three_prime_utr	Lrp4	protein_coding
ENSMUSG00000051716	10	128254380	128254380	3.8e-09	+	128254184	128254576	0	2	97,142,	0,250	-8.42	-7.77	15.4	five_prime_utr	Apon	protein_coding
ENSMUSG00000051339	5	113191877	113191877	1.9e-08	-	113191712	113192043	0	1	331,	0	-7.71	-7.07	27.3	CDS	2900026A02Rik	protein_coding
ENSMUSG00000024773	19	6261892	6261892	1e-44	+	6261510	6262275	0	2	14,675,	0,90	-44	-43	79.2	three_prime_utr	Atg2a	protein_coding
ENSMUSG00000033955	2	85063131	85063131	1e-201	+	85062698	85063565	0	1	867,	0	-201	-199	65.6	exon	Tnks1bp1	protein_coding
ENSMUSG00000057337	10	60185947	60185947	2.4e-07	-	60185842	60186052	0	1	210,	0	-6.62	-6.01	23.8	CDS	Chst3	protein_coding
ENSMUSG00000073778	7	144580825	144580825	0.00021	+	144580722	144580928	0	1	206,	0	-3.68	-3.17	7.01	exon	Faddos	antisense_RNA
ENSMUSG00000031264	X	134556878	134556878	2.7e-05	-	134556788	134556969	0	1	181,	0	-4.57	-4.02	3.85	CDS	Btk	protein_coding
ENSMUSG00000040365	11	48807549	48807549	0.01	-	48807474	48807624	0	1	150,	0	-1.98	-1.57	3.74	CDS	Trim41	protein_coding
ENSMUSG00000059890	9	44923816	44923816	7.1e-09	-	44923666	44923967	0	1	301,	0	-8.15	-7.5	28.7	three_prime_utr	Ube4a	protein_coding
ENSMUSG00000027495	2	172354224	172354224	5.8e-05	+	172354134	172354315	0	1	181,	0	-4.24	-3.71	9.11	three_prime_utr	Fam210b	protein_coding
ENSMUSG00000026918	2	27464174	27464174	1e-07	-	27464020	27464329	0	2	173,8,	0,301	-6.98	-6.36	14	five_prime_utr	Brd3	protein_coding
ENSMUSG00000047409	9	119040923	119040923	4e-14	+	119040788	119041059	0	1	271,	0	-13.4	-12.6	35	three_prime_utr	Ctdspl	protein_coding
ENSMUSG00000078817	7	3222346	3222346	1.6e-11	-	3222136	3222556	0	1	420,	0	-10.8	-10.1	26.6	three_prime_utr	Nlrp12	protein_coding
ENSMUSG00000046312	4	41497474	41497474	6.5e-07	-	41497309	41497640	0	1	331,	0	-6.19	-5.59	22.4	three_prime_utr	AI464131	protein_coding
ENSMUSG00000074165	7	41648211	41648211	2.5e-11	+	41647860	41648563	0	2	19,371,	0,332	-10.6	-9.87	36.4	CDS	Zfp788	protein_coding
ENSMUSG00000037876	10	67219026	67219026	0	+	67218334	67219718	0	2	135,765,	0,619	-509	#NAME?	140	CDS	Jmjd1c	protein_coding
ENSMUSG00000030145	6	118429342	118429342	3.4e-05	-	118429177	118429508	0	1	331,	0	-4.47	-3.93	16.8	CDS	Zfp248	protein_coding
ENSMUSG00000032846	13	107726881	107726881	1.1e-06	-	107726566	107727197	0	1	631,	0	-5.97	-5.38	21.7	exon	Zswim6	processed_transcript
ENSMUSG00000052713	18	54987785	54987785	3.2e-18	-	54987680	54987891	0	1	211,	0	-17.5	-16.7	14.4	CDS	Zfp608	protein_coding
ENSMUSG00000018160	11	98158043	98158043	1e-107	-	98157668	98158418	0	1	750,	0	-107	-106	55.7	CDS	Med1	protein_coding
ENSMUSG00000070327	11	119430481	119430481	0	+	119430256	119430707	0	1	451,	0	-1010	#NAME?	32.6	CDS	Rnf213	protein_coding
ENSMUSG00000021215	13	3884176	3884176	0	-	3883936	3884416	0	1	480,	0	-667	#NAME?	65	exon	Net1	protein_coding
ENSMUSG00000022377	15	64120070	64120070	1.5e-06	-	64119980	64120160	0	1	180,	0	-5.83	-5.25	5.6	CDS	Asap1	protein_coding
ENSMUSG00000038525	5	21661857	21661857	0.0016	+	21661767	21661947	0	1	180,	0	-2.79	-2.33	11.2	three_prime_utr	Armc10	protein_coding
ENSMUSG00000024096	17	65849822	65849822	4e-16	-	65849628	65850017	0	1	389,	0	-15.4	-14.6	27.7	three_prime_utr	Ralbp1	protein_coding
ENSMUSG00000028757	4	138312329	138312329	7.9e-29	+	138312149	138312509	0	1	360,	0	-28.1	-27.2	8.62	three_prime_utr	Ddost	protein_coding
ENSMUSG00000001525	17	35835508	35835508	0	-	35835238	35835779	0	1	541,	0	-401	#NAME?	16.6	CDS	Tubb5	protein_coding
ENSMUSG00000032265	9	85321274	85321274	7.1e-06	-	85321184	85321364	0	1	180,	0	-5.15	-4.58	6.66	three_prime_utr	Fam46a	protein_coding
ENSMUSG00000003949	11	90340774	90340774	2.5e-16	-	90340669	90340879	0	1	210,	0	-15.6	-14.8	19.8	CDS	Hlf	protein_coding
ENSMUSG00000029640	5	146737561	146737561	1e-113	-	146737351	146737771	0	1	420,	0	-113	-112	180	three_prime_utr	Usp12	protein_coding
ENSMUSG00000024817	19	30056389	30056389	7.9e-18	+	30056239	30056540	0	1	301,	0	-17.1	-16.3	30.5	CDS	Uhrf2	protein_coding
ENSMUSG00000031444	8	13053362	13053362	0	+	13050849	13055875	0	3	12,118,583,	0,2506,4443	-512	#NAME?	5.6	CDS	F10	protein_coding
ENSMUSG00000048040	X	135994456	135994456	0.0066	+	135994382	135994531	0	1	149,	0	-2.18	-1.76	9.11	CDS	Arxes2	protein_coding
ENSMUSG00000063439	7	25686350	25686350	5e-61	+	25686172	25686528	0	1	356,	0	-60.3	-59.1	191	three_prime_utr	B9d2	protein_coding
ENSMUSG00000021302	13	14054138	14054138	2.5e-14	-	14053944	14054333	0	1	389,	0	-13.6	-12.8	16.8	CDS	Ggps1	protein_coding
ENSMUSG00000022175	14	54468312	54468312	1e-29	+	54467802	54468823	0	2	979,11,	0,1010	-29	-28	93.9	CDS	Lrp10	protein_coding
ENSMUSG00000036782	X	23235670	23235670	7.9e-15	-	23235475	23235866	0	1	391,	0	-14.1	-13.4	47.6	CDS	Klhl13	protein_coding
ENSMUSG00000051316	18	37642810	37642810	1e-197	-	37642096	37643524	0	1	1428,	0	-197	-195	44.4	CDS	Taf7	protein_coding
ENSMUSG00000030337	6	125240700	125240700	4.3e-09	+	125240595	125240806	0	1	211,	0	-8.37	-7.71	29.4	exon	Vamp1	protein_coding
ENSMUSG00000024083	17	64321537	64321537	7.9e-11	-	64311279	64331796	0	3	92,118,1,	0,1721,20516	-10.1	-9.39	16.5	exon	Pja2	protein_coding
ENSMUSG00000050555	9	35566626	35566626	4e-14	-	35566446	35566807	0	1	361,	0	-13.4	-12.6	37.1	exon	Hyls1	protein_coding
ENSMUSG00000035929	17	35385125	35385125	0.01	+	35385050	35385201	0	1	151,	0	-1.98	-1.57	8.41	exon	H2-Q4	protein_coding
ENSMUSG00000050919	13	99246431	99246431	2e-32	+	99246101	99246761	0	1	660,	0	-31.7	-30.7	102	CDS	Zfp366	protein_coding
ENSMUSG00000054611	19	4324745	4324745	1.3e-22	-	4324580	4324911	0	1	331,	0	-21.9	-21	10.2	CDS	Kdm2a	protein_coding
ENSMUSG00000023010	15	99409689	99409689	2e-12	+	99409599	99409779	0	1	180,	0	-11.7	-11	1.39	three_prime_utr	Tmbim6	protein_coding
ENSMUSG00000029167	5	51473830	51473830	7.9e-34	-	51473545	51474115	0	1	570,	0	-33.1	-32.1	38.5	CDS	Ppargc1a	protein_coding
ENSMUSG00000093674	10	128548248	128548248	0	-	128548143	128548353	0	1	210,	0	-1710	#NAME?	4.59	exon	Rpl41	protein_coding
ENSMUSG00000039621	2	166567359	166567359	6.3e-49	-	166567119	166567599	0	1	480,	0	-48.2	-47.1	153	three_prime_utr	Prex1	protein_coding
ENSMUSG00000071679	X	145120921	145120921	0.0028	+	145120772	145121071	0	1	299,	0	-2.56	-2.11	7.71	three_prime_utr	Rtl4	protein_coding
ENSMUSG00000029725	5	137779873	137779873	0.01	+	137779754	137779993	0	2	8,140,	0,99	-1.98	-1.57	8.41	CDS	Ppp1r35	protein_coding
ENSMUSG00000033671	1	155848366	155848366	2e-23	-	155848051	155848682	0	1	631,	0	-22.7	-21.8	36.4	three_prime_utr	Cep350	protein_coding
ENSMUSG00000068922	3	88909858	88909858	0.0018	-	88909708	88910009	0	1	301,	0	-2.75	-2.29	10.5	exon	Msto1	protein_coding
ENSMUSG00000040363	X	12056997	12056997	1.3e-05	-	12056817	12057178	0	1	361,	0	-4.89	-4.34	18.2	CDS	Bcor	protein_coding
ENSMUSG00000027200	2	124665609	124665609	4e-45	+	124665459	124665760	0	1	301,	0	-44.4	-43.4	133	three_prime_utr	Sema6d	protein_coding
ENSMUSG00000021509	13	56473477	56473477	1.4e-08	+	56473313	56473642	0	1	329,	0	-7.86	-7.21	20.3	three_prime_utr	Slc25a48	protein_coding
ENSMUSG00000020846	11	76021752	76021752	7.9e-13	-	76021544	76021961	0	1	417,	0	-12.1	-11.4	37.8	three_prime_utr	Rflnb	protein_coding
ENSMUSG00000040522	X	167245683	167245683	1.2e-08	-	167245563	167245803	0	1	240,	0	-7.93	-7.28	28	CDS	Tlr8	protein_coding
ENSMUSG00000071652	19	8895691	8895691	6.3e-54	+	8895167	8896215	0	1	1048,	0	-53.2	-52	59.5	CDS	Ints5	protein_coding
ENSMUSG00000038884	9	20870000	20870000	0.00039	+	20869910	20870091	0	1	181,	0	-3.41	-2.92	13.3	exon	A230050P20Rik	protein_coding
ENSMUSG00000033863	19	23165683	23165683	4e-38	+	23165533	23165834	0	1	301,	0	-37.4	-36.4	62.4	three_prime_utr	Klf9	protein_coding
ENSMUSG00000052512	7	49246864	49246864	0.041	+	49246804	49246925	0	1	121,	0	-1.39	-0.0971	6.31	five_prime_utr	Nav2	protein_coding
ENSMUSG00000030016	6	83930048	83930048	4e-74	+	83929808	83930289	0	1	481,	0	-73.4	-72.2	13.4	CDS	Zfp638	protein_coding
ENSMUSG00000021868	14	25700005	25700005	0.00019	+	25699900	25700110	0	1	210,	0	-3.71	-3.2	8.41	exon	Ppif	protein_coding
ENSMUSG00000060733	10	71381525	71381525	3.2e-60	+	71381226	71381825	0	1	599,	0	-59.5	-58.3	52.8	exon	Ipmk	protein_coding
ENSMUSG00000037905	5	125455606	125455606	7.9e-11	+	125455471	125455741	0	1	270,	0	-10.1	-9.44	23.1	three_prime_utr	Bri3bp	protein_coding
ENSMUSG00000034957	7	35120490	35120490	0	+	35120130	35120850	0	1	720,	0	-876	#NAME?	309	CDS	Cebpa	protein_coding
ENSMUSG00000026185	1	72860232	72860232	5e-36	-	72859933	72860531	0	1	598,	0	-35.3	-34.3	113	three_prime_utr	Igfbp5	protein_coding
ENSMUSG00000053907	6	72434353	72434353	0.00074	-	72434263	72434444	0	1	181,	0	-3.13	-2.65	7.36	three_prime_utr	Mat2a	protein_coding
ENSMUSG00000034435	12	73545105	73545105	1.6e-59	-	73544836	73545375	0	1	539,	0	-58.8	-57.7	182	three_prime_utr	Tmem30b	protein_coding
ENSMUSG00000045248	8	72495489	72495489	2.6e-09	-	72495369	72495610	0	1	241,	0	-8.59	-7.93	30.1	exon	Med26	protein_coding
ENSMUSG00000021411	13	34628353	34628353	0	-	34628130	34628577	0	1	447,	0	#NAME?	#NAME?	72.3	three_prime_utr	Pxdc1	protein_coding
ENSMUSG00000025161	11	120958075	120958075	2.5e-37	+	120957940	120958210	0	1	270,	0	-36.6	-35.6	76.4	CDS	Slc16a3	protein_coding
ENSMUSG00000022564	15	76249473	76249473	5.8e-06	+	76249369	76249577	0	1	208,	0	-5.24	-4.67	1.77	three_prime_utr	Grina	protein_coding
ENSMUSG00000058099	15	82999390	82999390	6.3e-18	-	82999092	82999689	0	1	597,	0	-17.2	-16.3	49.7	three_prime_utr	Nfam1	protein_coding
ENSMUSG00000046761	15	76006302	76006302	0.0016	-	76006212	76006392	0	1	180,	0	-2.79	-2.33	11.2	CDS	Fam83h	protein_coding
ENSMUSG00000037236	18	35572459	35572459	3.2e-24	+	35572324	35572595	0	1	271,	0	-23.5	-22.6	3.02	CDS	Matr3	protein_coding
ENSMUSG00000026646	2	3464388	3464388	0.001	-	3464313	3464464	0	1	151,	0	-3	-2.52	11.9	CDS	Suv39h2	protein_coding
ENSMUSG00000067889	19	4734567	4734567	0.0016	+	4734492	4734643	0	1	151,	0	-2.79	-2.33	11.2	CDS	Sptbn2	protein_coding
ENSMUSG00000003282	4	3902629	3902629	1e-21	-	3902284	3902975	0	1	691,	0	-21	-20.1	53.9	three_prime_utr	Plag1	protein_coding
ENSMUSG00000002017	17	75538777	75538777	5e-13	-	75538554	75539000	0	2	307,54,	0,392	-12.3	-11.6	12.3	CDS	Fam98a	protein_coding
ENSMUSG00000036887	4	136896079	136896079	5.8e-05	-	136895975	136896184	0	1	209,	0	-4.24	-3.71	7.01	three_prime_utr	C1qa	protein_coding
ENSMUSG00000022120	14	104479662	104479662	4e-19	-	104479063	104480262	0	1	1199,	0	-18.4	-17.6	47.6	CDS	Rnf219	protein_coding
ENSMUSG00000026715	1	161002519	161002519	1.6e-80	+	161002384	161002655	0	1	271,	0	-79.8	-78.5	19.9	three_prime_utr	Serpinc1	protein_coding
ENSMUSG00000035575	11	79935592	79935592	2e-32	-	79935442	79935742	0	1	300,	0	-31.7	-30.7	102	three_prime_utr	Utp6	protein_coding
ENSMUSG00000048706	4	80910779	80910779	7.1e-07	+	80910675	80910884	0	1	209,	0	-6.15	-5.55	12.6	five_prime_utr	Lurap1l	protein_coding
ENSMUSG00000021756	13	112504866	112504866	0	+	112504056	112505677	0	1	1621,	0	-826	#NAME?	167	three_prime_utr	Il6st	protein_coding
ENSMUSG00000066406	7	75602964	75602964	9.1e-05	+	75602889	75603039	0	1	150,	0	-4.04	-3.52	15.4	CDS	Akap13	protein_coding
ENSMUSG00000047777	4	151991474	151991474	7.9e-51	-	151991339	151991609	0	1	270,	0	-50.1	-49	159	three_prime_utr	Phf13	protein_coding
ENSMUSG00000032594	9	108045762	108045762	1e-104	+	108045284	108046241	0	2	29,779,	0,178	-104	-102	240	CDS	Ip6k1	protein_coding
ENSMUSG00000029777	6	55079349	55079349	2.8e-08	+	55079229	55079470	0	1	241,	0	-7.56	-6.92	5.18	three_prime_utr	Gars	protein_coding
ENSMUSG00000028096	3	96871337	96871337	1.3e-10	-	96871187	96871487	0	1	300,	0	-9.87	-9.18	13.5	three_prime_utr	Gpr89	protein_coding
ENSMUSG00000038383	2	155278452	155278452	3.2e-11	-	155278332	155278573	0	1	241,	0	-10.5	-9.77	12.8	exon	Pigu	protein_coding
ENSMUSG00000031101	X	48161386	48161386	0.017	+	48161326	48161446	0	1	120,	0	-1.78	-1.39	7.71	three_prime_utr	Sash3	protein_coding
ENSMUSG00000071477	6	48025054	48025054	0.0042	-	48024964	48025145	0	1	181,	0	-2.38	-1.94	9.81	CDS	Zfp777	protein_coding
ENSMUSG00000029009	4	148057032	148057032	0.0042	+	148056942	148057123	0	1	181,	0	-2.38	-1.94	9.81	three_prime_utr	Mthfr	protein_coding
ENSMUSG00000070056	8	35588829	35588829	0.00048	+	35588724	35588934	0	1	210,	0	-3.32	-2.83	11.9	CDS	Mfhas1	protein_coding
ENSMUSG00000031652	8	86861287	86861287	5e-77	-	86860478	86862097	0	1	1619,	0	-76.3	-75.1	93.9	CDS	N4bp1	protein_coding
ENSMUSG00000034709	17	88587767	88587767	0.00024	+	88587707	88587828	0	1	121,	0	-3.62	-3.12	14	three_prime_utr	Ppp1r21	protein_coding
ENSMUSG00000049555	9	110866082	110866082	1.6e-37	-	110865859	110866306	0	1	447,	0	-36.8	-35.8	100	three_prime_utr	Tmie	protein_coding
ENSMUSG00000039275	11	121307252	121307252	1e-296	+	121306938	121307566	0	1	628,	0	-296	-294	172	three_prime_utr	Foxk2	protein_coding
ENSMUSG00000050428	7	19137360	19137360	6.3e-12	+	19137180	19137540	0	1	360,	0	-11.2	-10.5	38.5	exon	Fbxo46	protein_coding
ENSMUSG00000034303	9	37315570	37315570	2.5e-11	-	37315345	37315795	0	1	450,	0	-10.6	-9.87	36.4	CDS	Ccdc15	protein_coding
ENSMUSG00000046743	3	38890084	38890084	6.5e-07	+	38889994	38890175	0	1	181,	0	-6.19	-5.59	22.4	CDS	Fat4	protein_coding
ENSMUSG00000064363	MT	11049	11049	1.6e-69	+	10974	11125	0	1	151,	0	-68.8	-67.6	1.18	CDS	mt-Nd4	protein_coding
ENSMUSG00000071226	6	120766694	120766694	1.3e-35	+	120766454	120766935	0	1	481,	0	-34.9	-33.9	112	three_prime_utr	Cecr2	protein_coding
ENSMUSG00000007038	17	34935654	34935654	9.1e-05	+	34935564	34935744	0	1	180,	0	-4.04	-3.52	15.4	exon	Neu1	protein_coding
ENSMUSG00000034206	16	37062278	37062278	1.6e-16	+	37061888	37062668	0	1	780,	0	-15.8	-15	35	three_prime_utr	Polq	protein_coding
ENSMUSG00000097799	2	120534027	120534027	1e-155	+	120533562	120534493	0	1	931,	0	-155	-154	73.8	exon	Gm26899	lincRNA
ENSMUSG00000025255	3	5400370	5400370	9.3e-09	+	5400235	5400506	0	1	271,	0	-8.03	-7.38	20.3	CDS	Zfhx4	protein_coding
ENSMUSG00000021990	14	60760968	60760968	1e-117	+	60759596	60762341	0	2	62,1466,	0,1279	-117	-115	364	CDS	Spata13	protein_coding
ENSMUSG00000043008	16	19982931	19982931	6.3e-14	-	19982826	19983037	0	1	211,	0	-13.2	-12.5	44.8	CDS	Klhl6	protein_coding
ENSMUSG00000031662	8	88631905	88631905	0.01	-	88631845	88631966	0	1	121,	0	-1.98	-1.57	8.41	exon	Snx20	protein_coding
ENSMUSG00000048126	1	90803895	90803895	1.3e-69	-	90803745	90804046	0	1	301,	0	-68.9	-67.7	27	CDS	Col6a3	protein_coding
ENSMUSG00000082154	7	104501941	104501941	0.01	-	104501852	104502031	0	1	179,	0	-1.99	-1.58	2.7	exon	Gm16464	processed_pseudogene
ENSMUSG00000029249	5	77281263	77281263	2.5e-59	+	77280888	77281638	0	1	750,	0	-58.6	-57.5	49.7	exon	Rest	protein_coding
ENSMUSG00000047953	16	30309361	30309361	2e-20	-	30309049	30309673	0	1	624,	0	-19.7	-18.9	65.2	CDS	Gp5	protein_coding
ENSMUSG00000074743	2	148407130	148407130	7.8e-06	-	148406996	148407265	0	1	269,	0	-5.11	-4.55	18.9	CDS	Thbd	protein_coding
ENSMUSG00000033054	9	53562627	53562627	5e-29	+	53562328	53562927	0	1	599,	0	-28.3	-27.4	91.8	CDS	Npat	protein_coding
ENSMUSG00000063730	3	98709492	98709492	2e-23	-	98709373	98709612	0	1	239,	0	-22.7	-21.8	74.3	three_prime_utr	Hsd3b2	protein_coding
ENSMUSG00000051306	5	143714756	143714756	3.2e-25	-	143714621	143714892	0	1	271,	0	-24.5	-23.6	79.9	CDS	Usp42	protein_coding
ENSMUSG00000008305	4	72200140	72200140	0.0066	-	72200050	72200231	0	1	181,	0	-2.18	-1.76	9.11	five_prime_utr	Tle1	protein_coding
ENSMUSG00000041147	5	150536933	150536933	1.5e-08	+	150536843	150537024	0	1	181,	0	-7.82	-7.18	15.4	CDS	Brca2	protein_coding
ENSMUSG00000045314	5	93043656	93043656	3.5e-09	-	93043521	93043792	0	1	271,	0	-8.45	-7.8	28	CDS	Sowahb	protein_coding
ENSMUSG00000015501	10	14149486	14149486	2e-37	+	14149216	14149756	0	1	540,	0	-36.7	-35.7	118	CDS	Hivep2	protein_coding
ENSMUSG00000019795	10	7630880	7630880	0.00023	-	7630805	7630955	0	1	150,	0	-3.63	-3.13	3.35	three_prime_utr	Pcmt1	protein_coding
ENSMUSG00000021040	12	87450520	87450520	1.6e-58	+	87450236	87450804	0	1	568,	0	-57.8	-56.6	73.6	three_prime_utr	Slirp	protein_coding
ENSMUSG00000047810	19	6853254	6853254	1.3e-05	-	6853104	6853404	0	1	300,	0	-4.89	-4.34	18.2	CDS	Ccdc88b	protein_coding
ENSMUSG00000070003	8	70597758	70597758	5.4e-08	-	70597579	70597938	0	1	359,	0	-7.27	-6.65	25.9	three_prime_utr	Ssbp4	protein_coding
ENSMUSG00000058318	2	92360460	92360460	4e-45	+	92360235	92360685	0	1	450,	0	-44.4	-43.3	142	three_prime_utr	Phf21a	protein_coding
ENSMUSG00000036097	19	44982081	44982081	0.00068	+	44981991	44982172	0	1	181,	0	-3.17	-2.69	3.5	three_prime_utr	Slf2	protein_coding
ENSMUSG00000034875	7	35547884	35547884	1.6e-37	-	35547660	35548108	0	1	448,	0	-36.8	-35.8	13	three_prime_utr	Nudt19	protein_coding
ENSMUSG00000034659	19	10871855	10871855	2.5e-13	-	10871735	10871975	0	1	240,	0	-12.6	-11.8	8.06	CDS	Tmem109	protein_coding
ENSMUSG00000090119	13	76935525	76935525	7.8e-06	+	76935423	76935628	0	1	205,	0	-5.11	-4.55	18.9	exon	Gm8185	processed_pseudogene
ENSMUSG00000078612	4	104945435	104945435	4e-07	+	104945256	104945615	0	1	359,	0	-6.4	-5.8	23.1	CDS	Fyb2	protein_coding
ENSMUSG00000020315	11	30137283	30137283	0	-	30136968	30137598	0	1	630,	0	-1420	#NAME?	23.2	CDS	Sptbn1	protein_coding
ENSMUSG00000059878	6	116626261	116626261	0.0014	-	116626171	116626352	0	1	181,	0	-2.86	-2.39	4.38	three_prime_utr	Zfp422	protein_coding
ENSMUSG00000032193	9	21749049	21749049	1.9e-06	+	21748959	21749140	0	1	181,	0	-5.73	-5.15	20.3	three_prime_utr	Ldlr	protein_coding
ENSMUSG00000055200	7	27477083	27477083	6.3e-14	+	27476950	27477216	0	1	266,	0	-13.2	-12.5	44.8	three_prime_utr	Sertad3	protein_coding
ENSMUSG00000032047	9	53581565	53581565	1.1e-05	-	53581445	53581685	0	1	240,	0	-4.96	-4.4	6.48	three_prime_utr	Acat1	protein_coding
ENSMUSG00000031665	8	89028476	89028476	3.2e-38	-	89028281	89028671	0	1	390,	0	-37.5	-36.5	86.2	CDS	Sall1	protein_coding
ENSMUSG00000022750	16	17776745	17776745	5.6e-05	+	17776640	17776850	0	1	210,	0	-4.25	-3.72	16.1	exon	Klhl22	protein_coding
ENSMUSG00000034780	2	68118441	68118441	7.1e-09	+	68118277	68118606	0	1	329,	0	-8.15	-7.5	28.7	CDS	B3galt1	protein_coding
ENSMUSG00000052688	1	131712307	131712307	1.6e-13	+	131712098	131712516	0	1	418,	0	-12.8	-12.1	34.3	three_prime_utr	Rab7b	protein_coding
ENSMUSG00000108573	7	122096797	122096797	4.6e-09	+	122096707	122096887	0	1	180,	0	-8.34	-7.69	2.33	exon	Gm44986	TEC
ENSMUSG00000021057	12	76329678	76329678	4.4e-10	+	76329573	76329784	0	1	211,	0	-9.36	-8.68	16.8	exon	Akap5	protein_coding
ENSMUSG00000026849	2	30960953	30960953	1.3e-72	-	30960715	30961192	0	1	477,	0	-71.9	-70.7	35.5	exon	Tor1a	protein_coding
ENSMUSG00000029163	5	30913700	30913700	2.5e-08	+	30913580	30913821	0	1	241,	0	-7.6	-6.97	11	five_prime_utr	Emilin1	protein_coding
ENSMUSG00000029106	5	34630691	34630691	4.3e-08	+	34630601	34630782	0	1	181,	0	-7.37	-6.73	7.43	three_prime_utr	Add1	protein_coding
ENSMUSG00000038872	8	108949014	108949014	1e-15	+	108948759	108949269	0	1	510,	0	-15	-14.2	23.1	CDS	Zfhx3	protein_coding
ENSMUSG00000070985	4	49447524	49447524	0	-	49447224	49447824	0	1	600,	0	-828	#NAME?	562	CDS	Acnat1	protein_coding
ENSMUSG00000028850	4	133584063	133584063	3.2e-11	+	133583914	133584213	0	1	299,	0	-10.5	-9.79	30.1	three_prime_utr	Gpatch3	protein_coding
ENSMUSG00000056121	17	78400807	78400807	1e-05	-	78400733	78400882	0	1	149,	0	-5	-4.44	3.44	CDS	Fez2	protein_coding
ENSMUSG00000040270	4	32580195	32580195	2e-53	+	32579970	32580420	0	1	450,	0	-52.7	-51.6	137	CDS	Bach2	protein_coding
ENSMUSG00000046541	7	25225039	25225039	1.9e-06	+	25224934	25225145	0	1	211,	0	-5.73	-5.15	18.9	CDS	Zfp526	protein_coding
ENSMUSG00000022686	16	19769467	19769467	6.3e-12	+	19769288	19769647	0	1	359,	0	-11.2	-10.5	38.5	CDS	B3gnt5	protein_coding
ENSMUSG00000025937	1	13626283	13626283	2e-11	-	13626104	13626463	0	1	359,	0	-10.7	-9.98	7.01	three_prime_utr	Lactb2	protein_coding
ENSMUSG00000079043	2	130616592	130616592	5.6e-10	-	130616517	130616668	0	1	151,	0	-9.25	-8.57	32.2	CDS	Fastkd5	protein_coding
ENSMUSG00000029397	5	91962992	91962992	0.017	-	91962917	91963068	0	1	151,	0	-1.78	-1.39	7.71	five_prime_utr	Rchy1	protein_coding
ENSMUSG00000034931	11	101767013	101767013	6.3e-47	+	101766728	101767298	0	1	570,	0	-46.2	-45.1	78.5	three_prime_utr	Dhx8	protein_coding
ENSMUSG00000068876	3	94779851	94779851	5.6e-05	-	94779746	94779956	0	1	210,	0	-4.25	-3.72	16.1	CDS	Cgn	protein_coding
ENSMUSG00000035834	13	81675989	81675989	0.0018	-	81675929	81676049	0	1	120,	0	-2.75	-2.29	9.11	three_prime_utr	Polr3g	protein_coding
ENSMUSG00000034216	2	119294220	119294220	4e-19	+	119294025	119294415	0	1	390,	0	-18.4	-17.6	60.9	CDS	Vps18	protein_coding
ENSMUSG00000033943	2	119903116	119903116	4e-91	+	119902756	119903476	0	1	720,	0	-90.4	-89.1	181	CDS	Mga	protein_coding
ENSMUSG00000050777	1	120067734	120067734	7.9e-71	-	120067555	120067913	0	1	358,	0	-70.1	-68.9	59	CDS	Tmem37	protein_coding
ENSMUSG00000093485	11	117839369	117839369	1e-120	+	117838865	117839874	0	1	1009,	0	-120	-119	67.1	three_prime_utr	Gm20708	protein_coding
ENSMUSG00000057541	5	23778306	23778306	6.5e-07	-	23778216	23778397	0	1	181,	0	-6.19	-5.59	9.34	CDS	Pus7	protein_coding
ENSMUSG00000020893	11	69109270	69109270	9.8e-09	+	69109150	69109391	0	1	241,	0	-8.01	-7.37	14	CDS	Per1	protein_coding
ENSMUSG00000035697	10	80017970	80017970	0.0026	+	80017895	80018045	0	1	150,	0	-2.58	-2.13	10.5	exon	Arhgap45	protein_coding
ENSMUSG00000003039	8	72219949	72219949	1.6e-22	+	72219729	72220170	0	2	131,230,	0,211	-21.8	-20.9	14.8	exon	Fam32a	protein_coding
ENSMUSG00000022070	14	99068299	99068299	1.1e-05	+	99068164	99068435	0	1	271,	0	-4.96	-4.4	11.9	three_prime_utr	Bora	protein_coding
ENSMUSG00000057156	14	54856927	54856927	0.01	-	54856867	54856987	0	1	120,	0	-1.98	-1.57	8.41	exon	Homez	protein_coding
ENSMUSG00000075227	19	6062203	6062203	2.5e-75	+	6061995	6062412	0	1	417,	0	-74.6	-73.4	58.1	CDS	Znhit2	protein_coding
ENSMUSG00000004994	8	84258557	84258557	9.1e-05	-	84258482	84258633	0	1	151,	0	-4.04	-3.52	15.4	CDS	Ccdc130	protein_coding
ENSMUSG00000039748	1	175909308	175909308	3.2e-23	+	175909173	175909443	0	1	270,	0	-22.5	-21.6	30.8	three_prime_utr	Exo1	protein_coding
ENSMUSG00000038578	4	59315072	59315072	3.4e-05	-	59314952	59315192	0	1	240,	0	-4.47	-3.93	16.8	three_prime_utr	Susd1	protein_coding
ENSMUSG00000055541	7	4009620	4009620	1.3e-05	-	4009530	4009710	0	1	180,	0	-4.89	-4.34	18.2	three_prime_utr	Lair1	protein_coding
ENSMUSG00000023084	3	87737641	87737641	0.026	-	87737581	87737701	0	1	120,	0	-1.58	-1.2	2.18	three_prime_utr	Lrrc71	protein_coding
ENSMUSG00000039395	1	72160731	72160731	1e-19	-	72160597	72160865	0	1	268,	0	-19	-18.2	11.9	three_prime_utr	Mreg	protein_coding
ENSMUSG00000038894	8	11006884	11006884	1e-226	-	11006420	11007349	0	1	929,	0	-226	-224	92.5	CDS	Irs2	protein_coding
ENSMUSG00000002028	9	44829175	44829175	1.8e-06	-	44829085	44829266	0	1	181,	0	-5.75	-5.17	21	CDS	Kmt2a	protein_coding
ENSMUSG00000028718	4	115041627	115041627	1e-120	+	115041254	115042001	0	1	747,	0	-120	-119	235	three_prime_utr	Stil	protein_coding
ENSMUSG00000006526	14	30874685	30874685	0.00063	+	30874610	30874761	0	1	151,	0	-3.2	-2.72	12.6	three_prime_utr	Tmem110	protein_coding
ENSMUSG00000075324	2	63978107	63978107	0.017	-	63978032	63978182	0	1	150,	0	-1.78	-1.39	7.71	exon	Fign	protein_coding
ENSMUSG00000056692	17	27751411	27751411	0.0072	-	27751351	27751471	0	1	120,	0	-2.14	-1.72	3.68	three_prime_utr	D17Wsu92e	protein_coding
ENSMUSG00000048720	19	38836922	38836922	0.017	+	38836847	38836997	0	1	150,	0	-1.78	-1.39	7.71	CDS	Tbc1d12	protein_coding
ENSMUSG00000078630	7	101898607	101898607	6.3e-27	-	101898488	101898727	0	1	239,	0	-26.2	-25.2	11.9	three_prime_utr	Tomt	protein_coding
ENSMUSG00000029106	5	34632053	34632053	5e-23	+	34631918	34632188	0	1	270,	0	-22.3	-21.4	19.3	three_prime_utr	Add1	protein_coding
ENSMUSG00000030287	6	146109077	146109077	0.0011	-	146108987	146109168	0	1	181,	0	-2.94	-2.47	7.01	three_prime_utr	Itpr2	protein_coding
ENSMUSG00000021738	14	14100435	14100435	7.1e-09	+	14100285	14100586	0	1	301,	0	-8.15	-7.5	28.7	CDS	Atxn7	protein_coding
ENSMUSG00000032062	9	50740409	50740409	4.8e-06	-	50740199	50740620	0	1	421,	0	-5.32	-4.75	18.2	three_prime_utr	2310030G06Rik	protein_coding
ENSMUSG00000040563	9	21948503	21948503	0.0066	+	21948428	21948578	0	1	150,	0	-2.18	-1.76	9.11	three_prime_utr	Plppr2	protein_coding
ENSMUSG00000003154	6	122820481	122820481	4e-33	+	122820331	122820631	0	1	300,	0	-32.4	-31.4	104	five_prime_utr	Foxj2	protein_coding
ENSMUSG00000063286	7	106505545	106505545	1.3e-25	-	106505230	106505860	0	1	630,	0	-24.9	-24	81.3	exon	Gm8995	transcribed_unprocessed_pseudogene
ENSMUSG00000058897	3	130596100	130596100	0.00063	+	130596010	130596191	0	1	181,	0	-3.2	-2.72	12.6	three_prime_utr	Col25a1	protein_coding
ENSMUSG00000040325	9	106838432	106838432	1e-109	+	106838267	106838598	0	1	331,	0	-109	-107	40.4	CDS	Dcaf1	protein_coding
ENSMUSG00000024137	17	24444061	24444061	1e-174	-	24443867	24444255	0	1	388,	0	-174	-172	24.3	exon	E4f1	protein_coding
ENSMUSG00000038697	8	124003051	124003051	1e-86	-	123997877	124008226	0	3	229,725,36,	0,5099,10313	-86	-84.7	85.7	CDS	Taf5l	protein_coding
ENSMUSG00000029439	5	129501310	129501310	0.0087	+	129501250	129501371	0	1	121,	0	-2.06	-1.64	5.25	exon	Sfswap	protein_coding
ENSMUSG00000024019	17	29702438	29702438	3.7e-05	+	29702348	29702529	0	1	181,	0	-4.43	-3.89	7.24	three_prime_utr	Cmtr1	protein_coding
ENSMUSG00000022957	16	91828327	91828327	4e-14	+	91828222	91828433	0	1	211,	0	-13.4	-12.6	2.76	CDS	Itsn1	protein_coding
ENSMUSG00000056429	6	72611892	72611892	7.4e-09	-	72611713	72612072	0	1	359,	0	-8.13	-7.48	5.11	three_prime_utr	Tgoln1	protein_coding
ENSMUSG00000058093	13	67592870	67592870	7.8e-06	-	67592720	67593020	0	1	300,	0	-5.11	-4.55	18.9	CDS	Zfp729b	protein_coding
ENSMUSG00000040710	1	95667270	95667270	0.00024	-	95667180	95667361	0	1	181,	0	-3.62	-3.12	14	five_prime_utr	St8sia4	protein_coding
ENSMUSG00000035811	5	87000994	87000994	7.9e-19	+	87000859	87001130	0	1	271,	0	-18.1	-17.3	20.1	CDS	Ugt2b35	protein_coding
ENSMUSG00000007476	2	30255371	30255371	1.6e-19	+	30255236	30255506	0	1	270,	0	-18.8	-18	30.8	CDS	Lrrc8a	protein_coding
ENSMUSG00000064337	MT	651	651	0	+	278	1024	0	1	746,	0	-756	#NAME?	40.6	exon	mt-Rnr1	Mt_rRNA
ENSMUSG00000050761	16	18620646	18620646	1.6e-15	-	18620497	18620796	0	1	299,	0	-14.8	-14	49.7	three_prime_utr	Gp1bb	protein_coding
ENSMUSG00000022191	15	12842421	12842421	0.00015	+	12842331	12842511	0	1	180,	0	-3.82	-3.31	2.6	CDS	Drosha	protein_coding
ENSMUSG00000061607	17	35850605	35850605	6.3e-45	+	35850365	35850845	0	1	480,	0	-44.2	-43.2	16.3	CDS	Mdc1	protein_coding
ENSMUSG00000083478	1	88025868	88025868	9.1e-05	+	88025766	88025971	0	1	205,	0	-4.04	-3.52	15.4	exon	Gm15375	unprocessed_pseudogene
ENSMUSG00000038141	17	6306818	6306818	5.5e-08	+	6306728	6306908	0	1	180,	0	-7.26	-6.64	13	exon	Tmem181a	protein_coding
ENSMUSG00000044477	17	30208377	30208377	1e-19	+	30208227	30208527	0	1	300,	0	-19	-18.2	11.6	exon	Zfand3	protein_coding
ENSMUSG00000081375	X	74261259	74261259	1.3e-05	+	74261174	74261345	0	1	171,	0	-4.89	-4.34	18.2	exon	Gm14686	transcribed_processed_pseudogene
ENSMUSG00000046111	9	15333033	15333033	5e-23	-	15332748	15333318	0	1	570,	0	-22.3	-21.5	17.7	CDS	Cep295	protein_coding
ENSMUSG00000035041	10	81084726	81084726	6.3e-23	-	81084562	81084891	0	1	329,	0	-22.2	-21.3	5.43	three_prime_utr	Creb3l3	protein_coding
ENSMUSG00000000078	13	5867795	5867795	5.8e-05	+	5867735	5867856	0	1	121,	0	-4.24	-3.71	13.3	three_prime_utr	Klf6	protein_coding
ENSMUSG00000066232	7	110051517	110051517	1e-116	+	110051382	110051652	0	1	270,	0	-116	-115	5.28	CDS	Ipo7	protein_coding
ENSMUSG00000103839	1	58384986	58384986	0.0026	-	58384911	58385061	0	1	150,	0	-2.58	-2.13	10.5	exon	Gm37607	TEC
ENSMUSG00000029480	5	125414829	125414829	4e-12	-	125414664	125414994	0	1	330,	0	-11.4	-10.7	28.7	three_prime_utr	Dhx37	protein_coding
ENSMUSG00000033760	19	4762070	4762070	3.5e-10	+	4761935	4762206	0	1	271,	0	-9.46	-8.78	10.7	exon	Rbm4b	protein_coding
ENSMUSG00000108199	6	92145243	92145243	5e-11	-	92145139	92145347	0	1	208,	0	-10.3	-9.57	25.2	exon	Gm44249	TEC
ENSMUSG00000046982	18	84012539	84012539	2e-55	-	84012374	84012704	0	1	330,	0	-54.7	-53.5	68.7	three_prime_utr	Tshz1	protein_coding
ENSMUSG00000033088	15	78993212	78993212	4e-11	+	78993092	78993332	0	1	240,	0	-10.4	-9.67	30.1	CDS	Triobp	protein_coding
ENSMUSG00000009681	10	75061114	75061114	0.0026	+	75061039	75061190	0	1	151,	0	-2.58	-2.13	10.5	CDS	Bcr	protein_coding
ENSMUSG00000025207	19	44992274	44992274	1e-68	+	44992154	44992394	0	1	240,	0	-68	-66.8	4	five_prime_utr	Sema4g	protein_coding
ENSMUSG00000038398	8	13792109	13792109	1.3e-18	+	13791899	13792319	0	2	81,220,	0,200	-17.9	-17.1	8.11	exon	Upf3a	protein_coding
ENSMUSG00000041890	5	114758114	114758114	0.0018	-	114758024	114758205	0	1	181,	0	-2.75	-2.29	8.41	exon	Git2	protein_coding
ENSMUSG00000062519	6	47867118	47867118	0.0016	+	47867028	47867209	0	1	181,	0	-2.79	-2.33	11.2	three_prime_utr	Zfp398	protein_coding
ENSMUSG00000008976	16	84852588	84852588	9.1e-05	+	84852528	84852649	0	1	121,	0	-4.04	-3.52	15.4	CDS	Gabpa	protein_coding
ENSMUSG00000005442	7	25288690	25288690	6.3e-19	+	25288525	25288855	0	1	330,	0	-18.2	-17.4	37.1	CDS	Cic	protein_coding
ENSMUSG00000024767	19	7199069	7199069	0.018	-	7199009	7199130	0	1	121,	0	-1.75	-1.35	2.8	CDS	Otub1	protein_coding
ENSMUSG00000030929	7	119785446	119785446	3e-10	-	119785206	119785686	0	1	480,	0	-9.52	-8.83	19.6	exon	Eri2	protein_coding
ENSMUSG00000026544	1	172631543	172631543	8.7e-08	-	172631423	172631663	0	1	240,	0	-7.06	-6.43	25.2	three_prime_utr	Dusp23	protein_coding
ENSMUSG00000068551	6	48437785	48437785	9.3e-10	-	48437665	48437906	0	1	241,	0	-9.03	-8.36	31.5	three_prime_utr	Zfp467	protein_coding
ENSMUSG00000048546	15	81851517	81851517	2.5e-06	-	81851398	81851637	0	1	239,	0	-5.6	-5.02	2.35	CDS	Tob2	protein_coding
ENSMUSG00000037892	3	49756470	49756470	2e-95	-	49756305	49756636	0	1	331,	0	-94.7	-93.4	296	CDS	Pcdh18	protein_coding
ENSMUSG00000099375	1	101893372	101893372	0.0018	-	101893253	101893491	0	1	238,	0	-2.75	-2.29	9.81	exon	Gm28187	lincRNA
ENSMUSG00000009418	1	135470728	135470728	1.3e-16	-	135470593	135470864	0	1	271,	0	-15.9	-15.1	53.2	CDS	Nav1	protein_coding
ENSMUSG00000038369	2	155405798	155405798	1e-83	-	155405573	155406024	0	1	451,	0	-83	-81.7	115	CDS	Ncoa6	protein_coding
ENSMUSG00000037465	15	38297129	38297129	2.2e-10	-	38296995	38297264	0	1	269,	0	-9.66	-8.98	13.3	CDS	Klf10	protein_coding
ENSMUSG00000047260	11	73176373	73176373	2.5e-53	-	73176166	73176580	0	1	414,	0	-52.6	-51.5	31.9	exon	Emc6	protein_coding
ENSMUSG00000029725	5	137779059	137779059	2e-13	+	137778971	137779148	0	1	177,	0	-12.7	-12	13.3	CDS	Ppp1r35	protein_coding
ENSMUSG00000097643	15	95790987	95790987	0.0023	-	95790898	95791077	0	1	179,	0	-2.64	-2.18	3.68	exon	A130051J06Rik	antisense_RNA
ENSMUSG00000022906	16	35947892	35947892	1e-140	+	35947503	35948281	0	1	778,	0	-140	-138	57.4	CDS	Parp9	protein_coding
ENSMUSG00000058620	2	127364375	127364375	0.0003	+	127364285	127364466	0	1	181,	0	-3.52	-3.02	8.06	CDS	Adra2b	protein_coding
ENSMUSG00000070923	4	88720989	88720989	0	-	88720169	88721809	0	1	1640,	0	-796	#NAME?	381	exon	Klhl9	protein_coding
ENSMUSG00000028438	4	41395094	41395094	0.001	-	41395004	41395185	0	1	181,	0	-3	-2.52	11.9	CDS	Kif24	protein_coding
ENSMUSG00000061615	13	23751214	23751214	7.9e-07	+	23751125	23751303	0	1	178,	0	-6.1	-5.5	7.53	CDS	Hist1h2ab	protein_coding
ENSMUSG00000025737	17	25824104	25824104	7.1e-09	+	25824014	25824194	0	1	180,	0	-8.15	-7.5	28.7	exon	Wdr24	protein_coding
ENSMUSG00000022961	16	91657995	91657995	1e-242	+	91657560	91658430	0	1	870,	0	-242	-240	21.8	CDS	Son	protein_coding
ENSMUSG00000035569	8	122890106	122890106	6.3e-37	-	122889776	122890437	0	1	661,	0	-36.2	-35.2	50.1	three_prime_utr	Ankrd11	protein_coding
ENSMUSG00000020973	12	69196794	69196794	4e-29	-	69196539	69197049	0	1	510,	0	-28.4	-27.4	36.4	CDS	Dnaaf2	protein_coding
ENSMUSG00000048310	8	105930046	105930046	0.00021	+	105929956	105930136	0	1	180,	0	-3.67	-3.17	14	three_prime_utr	Pskh1	protein_coding
ENSMUSG00000107705	6	8593241	8593241	1e-20	+	8593076	8593406	0	1	330,	0	-20	-19.1	49	CDS	Gm45062	protein_coding
ENSMUSG00000069662	10	37133824	37133824	2.5e-11	-	37133644	37134005	0	1	361,	0	-10.6	-9.87	7.71	three_prime_utr	Marcks	protein_coding
ENSMUSG00000029528	5	115554865	115554865	1.3e-22	+	115554491	115555239	0	1	748,	0	-21.9	-21	71.5	exon	Pxn	protein_coding
ENSMUSG00000024327	17	34031078	34031078	0	-	34030616	34031541	0	1	925,	0	-371	#NAME?	65.9	exon	Slc39a7	protein_coding
ENSMUSG00000020329	10	79739299	79739299	0.00015	-	79739209	79739389	0	1	180,	0	-3.83	-3.32	14.7	exon	Polrmt	protein_coding
ENSMUSG00000046862	4	143419107	143419107	0.00024	+	143419002	143419212	0	1	210,	0	-3.62	-3.12	14	CDS	Pramef8	protein_coding
ENSMUSG00000041540	6	143833246	143833246	0	-	143832976	143833516	0	1	540,	0	-442	#NAME?	406	three_prime_utr	Sox5	protein_coding
ENSMUSG00000035004	7	121064930	121064930	1e-147	-	121064423	121065437	0	1	1014,	0	-147	-145	212	three_prime_utr	Igsf6	protein_coding
ENSMUSG00000006262	5	88763321	88763321	0.017	+	88763261	88763382	0	1	121,	0	-1.78	-1.39	7.71	three_prime_utr	Mob1b	protein_coding
ENSMUSG00000036686	8	84133201	84133201	0.00063	-	84133066	84133336	0	1	270,	0	-3.2	-2.72	12.6	three_prime_utr	Cc2d1a	protein_coding
ENSMUSG00000020122	11	16917139	16917139	2.2e-06	+	16917019	16917259	0	1	240,	0	-5.66	-5.08	5	three_prime_utr	Egfr	protein_coding
ENSMUSG00000004069	16	4706754	4706754	1e-112	+	4706589	4706919	0	1	330,	0	-112	-110	38.3	three_prime_utr	Dnaja3	protein_coding
ENSMUSG00000024529	18	52528968	52528968	0.01	-	52528878	52529058	0	1	180,	0	-1.98	-1.57	8.41	CDS	Lox	protein_coding
ENSMUSG00000034041	8	84704414	84704414	1.3e-69	+	84704114	84704715	0	1	601,	0	-68.9	-67.7	105	three_prime_utr	Lyl1	protein_coding
ENSMUSG00000022565	15	76177645	76177645	1.3e-78	-	76177240	76178051	0	1	811,	0	-77.9	-76.6	157	CDS	Plec	protein_coding
ENSMUSG00000046157	12	78964564	78964564	2.6e-09	-	78964279	78964849	0	1	570,	0	-8.59	-7.93	30.1	three_prime_utr	Tmem229b	protein_coding
ENSMUSG00000035451	12	57541961	57541961	5.6e-10	-	57541796	57542126	0	1	330,	0	-9.25	-8.57	24.5	three_prime_utr	Foxa1	protein_coding
ENSMUSG00000043909	2	121236576	121236576	4e-22	-	121236456	121236697	0	1	241,	0	-21.4	-20.6	38.5	CDS	Trp53bp1	protein_coding
ENSMUSG00000079065	5	104519832	104519832	3.5e-10	+	104519712	104519952	0	1	240,	0	-9.45	-8.78	21	CDS	BC005561	protein_coding
ENSMUSG00000004934	10	81153935	81153935	1.6e-25	-	81153682	81154189	0	1	507,	0	-24.8	-23.9	54.6	three_prime_utr	Pias4	protein_coding
ENSMUSG00000034471	11	115799826	115799826	8.7e-08	-	115799691	115799961	0	1	270,	0	-7.06	-6.43	25.2	three_prime_utr	Caskin2	protein_coding
ENSMUSG00000070287	9	100553131	100553131	0.017	-	100553056	100553207	0	1	151,	0	-1.78	-1.39	7.71	CDS	Slc35g2	protein_coding
ENSMUSG00000029767	6	29361470	29361470	2.6e-06	+	29361374	29361567	0	2	113,8,	0,185	-5.58	-5	1.45	CDS	Calu	protein_coding
ENSMUSG00000078945	13	100160576	100160576	2.5e-07	-	100160411	100160741	0	1	330,	0	-6.6	-5.99	11.9	CDS	Naip2	protein_coding
ENSMUSG00000006673	9	108528819	108528819	1e-123	+	108528609	108529030	0	1	421,	0	-123	-122	52.7	CDS	Qrich1	protein_coding
ENSMUSG00000035877	2	160780510	160780510	7.9e-21	-	160780345	160780676	0	1	331,	0	-20.1	-19.3	60.9	CDS	Zhx3	protein_coding
ENSMUSG00000030691	7	101282712	101282712	5.4e-08	+	101282547	101282877	0	1	330,	0	-7.27	-6.65	25.9	three_prime_utr	Fchsd2	protein_coding
ENSMUSG00000054364	12	8498388	8498388	1e-233	-	8498165	8498612	0	1	447,	0	-233	-232	316	three_prime_utr	Rhob	protein_coding
ENSMUSG00000003226	10	58478059	58478059	1e-16	+	58477939	58478180	0	1	241,	0	-16	-15.2	7.58	CDS	Ranbp2	protein_coding
ENSMUSG00000041623	11	113687888	113687888	0.001	+	113687783	113687993	0	1	210,	0	-3	-2.52	11.9	CDS	D11Wsu47e	protein_coding
ENSMUSG00000061601	5	14676791	14676791	0.017	+	14676701	14676882	0	1	181,	0	-1.78	-1.39	7.71	CDS	Pclo	protein_coding
ENSMUSG00000040102	6	147108203	147108203	0.026	+	147108098	147108309	0	1	211,	0	-1.58	-1.21	7.01	three_prime_utr	Klhl42	protein_coding
ENSMUSG00000069833	19	9005769	9005769	1e-114	+	9005469	9006069	0	1	600,	0	-114	-113	89.5	CDS	Ahnak	protein_coding
ENSMUSG00000099375	1	101894898	101894898	0.00015	-	101894794	101895002	0	1	208,	0	-3.83	-3.32	14.7	exon	Gm28187	lincRNA
ENSMUSG00000061759	10	4453882	4453882	4e-11	+	4453582	4454182	0	1	600,	0	-10.4	-9.65	35.7	three_prime_utr	Armt1	protein_coding
ENSMUSG00000066357	9	108576213	108576213	4.9e-05	-	108576138	108576289	0	1	151,	0	-4.31	-3.78	11.9	CDS	Wdr6	protein_coding
ENSMUSG00000026938	2	25625069	25625069	2.4e-05	-	25624695	25625443	0	3	393,135,10,	0,517,738	-4.62	-4.08	11.2	CDS	Fcna	protein_coding
ENSMUSG00000029826	6	38307109	38307109	1.9e-08	-	38307019	38307199	0	1	180,	0	-7.72	-7.07	1.95	three_prime_utr	Zc3hav1	protein_coding
ENSMUSG00000059970	12	76406076	76406076	2.3e-09	+	76405927	76406225	0	1	298,	0	-8.63	-7.97	13.3	CDS	Hspa2	protein_coding
ENSMUSG00000024477	18	46241375	46241375	0.0066	-	46241286	46241465	0	1	179,	0	-2.18	-1.76	5.6	three_prime_utr	Pggt1b	protein_coding
ENSMUSG00000089775	10	86910497	86910497	5.6e-05	+	86910377	86910618	0	1	241,	0	-4.25	-3.72	16.1	exon	Gm16270	transcribed_processed_pseudogene
ENSMUSG00000034837	9	107677431	107677431	3.2e-39	-	107677253	107677610	0	2	33,237,	0,120	-38.5	-37.5	123	exon	Gnat1	protein_coding
ENSMUSG00000041133	X	152027710	152027710	0	+	152026409	152029012	0	5	32,239,259,141,48,	0,122,1284,1631,2555	-1080	#NAME?	11.4	CDS	Smc1a	protein_coding
ENSMUSG00000036136	12	31078901	31078901	3.4e-05	+	31078811	31078992	0	1	181,	0	-4.47	-3.93	16.8	three_prime_utr	Fam110c	protein_coding
ENSMUSG00000022797	16	32630254	32630254	7.9e-17	+	32630164	32630344	0	1	180,	0	-16.1	-15.3	2.69	CDS	Tfrc	protein_coding
ENSMUSG00000036580	3	55112227	55112227	1e-231	+	55112107	55112347	0	1	240,	0	-231	-230	90.4	five_prime_utr	Spg20	protein_coding
ENSMUSG00000060032	6	136809926	136809926	7.8e-05	+	136809837	136810015	0	1	178,	0	-4.11	-3.58	9.11	three_prime_utr	H2afj	protein_coding
ENSMUSG00000043881	14	79428548	79428548	2.5e-77	+	79428218	79428878	0	1	660,	0	-76.6	-75.4	111	exon	Kbtbd7	protein_coding
ENSMUSG00000099881	8	123044216	123044216	0.0066	+	123044156	123044276	0	1	120,	0	-2.18	-1.76	9.11	exon	2810013P06Rik	bidirectional_promoter_lncRNA
ENSMUSG00000034560	10	83594305	83594305	0.00021	+	83594230	83594381	0	1	151,	0	-3.67	-3.17	6.31	three_prime_utr	Washc4	protein_coding
ENSMUSG00000046743	3	38891687	38891687	0.00024	+	38891582	38891793	0	1	211,	0	-3.62	-3.12	14	CDS	Fat4	protein_coding
ENSMUSG00000027326	2	119072516	119072516	1e-179	+	119072336	119072696	0	1	360,	0	-179	-177	6.07	CDS	Knl1	protein_coding
ENSMUSG00000003464	1	172136179	172136179	3.9e-05	+	172136075	172136284	0	1	209,	0	-4.41	-3.87	5.14	three_prime_utr	Pex19	protein_coding
ENSMUSG00000028833	4	126750384	126750384	1.4e-07	-	126750294	126750475	0	1	181,	0	-6.84	-6.22	24.5	CDS	Ncdn	protein_coding
ENSMUSG00000003882	15	9508268	9508268	1.6e-13	-	9508178	9508358	0	1	180,	0	-12.8	-12	43.4	CDS	Il7r	protein_coding
ENSMUSG00000006362	8	122630164	122630164	5e-41	-	122630044	122630284	0	1	240,	0	-40.3	-39.3	74.3	three_prime_utr	Cbfa2t3	protein_coding
ENSMUSG00000057230	6	86849966	86849966	2.3e-05	+	86849846	86850086	0	1	240,	0	-4.63	-4.08	12.6	five_prime_utr	Aak1	protein_coding
ENSMUSG00000025255	3	5414223	5414223	0.0042	+	5414148	5414298	0	1	150,	0	-2.38	-1.94	9.81	three_prime_utr	Zfhx4	protein_coding
ENSMUSG00000020021	10	94043665	94043665	7.6e-08	+	94043530	94043801	0	1	271,	0	-7.12	-6.49	14.7	CDS	Fgd6	protein_coding
ENSMUSG00000030172	6	119572278	119572278	1.5e-08	-	119572143	119572414	0	1	271,	0	-7.82	-7.18	25.9	three_prime_utr	Erc1	protein_coding
ENSMUSG00000042502	7	127194862	127194862	1e-11	-	127194631	127195094	0	3	10,158,72,	0,112,391	-11	-10.2	8.76	CDS	Cd2bp2	protein_coding
ENSMUSG00000040407	5	3962036	3962036	9.8e-09	+	3961901	3962172	0	1	271,	0	-8.01	-7.37	11.4	CDS	Akap9	protein_coding
ENSMUSG00000021578	13	74360823	74360823	0.0016	+	74360748	74360899	0	1	151,	0	-2.79	-2.33	11.2	three_prime_utr	Ccdc127	protein_coding
ENSMUSG00000044018	4	49513681	49513681	1e-124	-	49513458	49513905	0	1	447,	0	-124	-123	130	three_prime_utr	Mrpl50	protein_coding
ENSMUSG00000002319	14	55625893	55625893	6.5e-07	-	55625758	55626028	0	1	270,	0	-6.19	-5.59	22.4	three_prime_utr	Ipo4	protein_coding
ENSMUSG00000027950	3	89752941	89752941	3.3e-06	-	89752851	89753032	0	1	181,	0	-5.48	-4.9	4.79	three_prime_utr	Chrnb2	protein_coding
ENSMUSG00000067199	19	41831513	41831513	5e-26	+	41831335	41831692	0	1	357,	0	-25.3	-24.4	49	three_prime_utr	Frat1	protein_coding
ENSMUSG00000032855	17	24575729	24575729	0.00015	+	24575579	24575879	0	1	300,	0	-3.83	-3.32	14.7	CDS	Pkd1	protein_coding
ENSMUSG00000020573	12	32176625	32176625	0.001	-	32176460	32176791	0	1	331,	0	-3	-2.52	11.9	CDS	Pik3cg	protein_coding
ENSMUSG00000032018	9	42255415	42255415	2e-27	-	42255265	42255565	0	1	300,	0	-26.7	-25.7	2.87	exon	Sc5d	protein_coding
ENSMUSG00000045441	6	59354813	59354813	2.5e-63	-	59354513	59355114	0	1	601,	0	-62.6	-61.4	71.5	CDS	Gprin3	protein_coding
ENSMUSG00000013663	19	32820121	32820121	1.7e-05	+	32820046	32820197	0	1	151,	0	-4.77	-4.22	4.9	three_prime_utr	Pten	protein_coding
ENSMUSG00000048874	1	30802698	30802698	4.9e-10	-	30802578	30802819	0	1	241,	0	-9.31	-8.63	9.57	three_prime_utr	Phf3	protein_coding
ENSMUSG00000033577	9	80165150	80165150	0.0042	+	80165060	80165241	0	1	181,	0	-2.38	-1.94	3.5	five_prime_utr	Myo6	protein_coding
ENSMUSG00000060477	6	113694250	113694250	1e-11	+	113694071	113694430	0	1	359,	0	-11	-10.3	36.4	three_prime_utr	Irak2	protein_coding
ENSMUSG00000004233	3	99216831	99216831	0.00076	+	99216711	99216951	0	1	240,	0	-3.12	-2.64	8.41	CDS	Wars2	protein_coding
ENSMUSG00000042178	7	128244860	128244860	3.2e-87	+	128244650	128245070	0	1	420,	0	-86.5	-85.2	147	three_prime_utr	Armc5	protein_coding
ENSMUSG00000063286	7	106506504	106506504	1e-172	-	106506027	106506982	0	1	955,	0	-172	-170	102	exon	Gm8995	transcribed_unprocessed_pseudogene
ENSMUSG00000062901	16	20123084	20123084	4e-35	+	20122949	20123219	0	1	270,	0	-34.4	-33.4	29.1	CDS	Klhl24	protein_coding
ENSMUSG00000040943	3	133466750	133466750	1e-214	-	133466255	133467245	0	1	990,	0	-214	-212	79.7	exon	Tet2	protein_coding
ENSMUSG00000012428	5	7980501	7980501	1e-87	+	7980337	7980666	0	1	329,	0	-87	-85.7	24.6	CDS	Steap4	protein_coding
ENSMUSG00000029176	5	52866493	52866493	0.00032	+	52866418	52866569	0	1	151,	0	-3.49	-2.99	13.3	CDS	Anapc4	protein_coding
ENSMUSG00000068823	3	103020665	103020665	0.049	+	103020605	103020725	0	1	120,	0	-1.31	-0.951	1.5	five_prime_utr	Csde1	protein_coding
ENSMUSG00000039349	1	184873888	184873888	3.1e-09	-	184873799	184873978	0	1	179,	0	-8.51	-7.85	3.91	three_prime_utr	C130074G19Rik	protein_coding
ENSMUSG00000060206	4	55012235	55012235	0.00015	+	55012070	55012401	0	1	331,	0	-3.83	-3.32	14.7	CDS	Zfp462	protein_coding
ENSMUSG00000034837	9	107675372	107675372	0.015	-	107675312	107675433	0	1	121,	0	-1.82	-1.42	4.9	exon	Gnat1	protein_coding
ENSMUSG00000028282	4	32646284	32646284	1e-129	+	32645939	32646629	0	1	690,	0	-129	-127	203	CDS	Casp8ap2	protein_coding
ENSMUSG00000022617	15	89429638	89429638	0.00014	-	89429548	89429728	0	1	180,	0	-3.86	-3.34	9.11	exon	Chkb	protein_coding
ENSMUSG00000021815	14	20484973	20484973	3e-06	-	20484883	20485064	0	1	181,	0	-5.53	-4.95	11.6	CDS	Mss51	protein_coding
ENSMUSG00000067219	5	72670017	72670017	2e-30	+	72669852	72670182	0	1	330,	0	-29.7	-28.7	96	three_prime_utr	Nipal1	protein_coding
ENSMUSG00000054405	4	132544135	132544135	2.5e-16	+	132544016	132544254	0	1	238,	0	-15.6	-14.8	11.9	exon	Dnajc8	protein_coding
ENSMUSG00000028923	4	141067359	141067359	6.3e-30	-	141067225	141067494	0	1	269,	0	-29.2	-28.3	33.6	three_prime_utr	Necap2	protein_coding
ENSMUSG00000028057	3	88729898	88729898	3.1e-05	+	88729793	88730003	0	1	210,	0	-4.51	-3.97	15.4	exon	Rit1	protein_coding
ENSMUSG00000079481	X	102084747	102084747	6.3e-11	+	102084597	102084897	0	1	300,	0	-10.2	-9.46	19.3	three_prime_utr	Nhsl2	protein_coding
ENSMUSG00000104060	1	131377244	131377244	2.5e-52	-	131377081	131377407	0	1	326,	0	-51.6	-50.4	84.4	exon	Gm37954	TEC
ENSMUSG00000063450	12	75967033	75967033	2.2e-06	+	75966898	75967169	0	1	271,	0	-5.66	-5.08	8.41	CDS	Syne2	protein_coding
ENSMUSG00000034501	12	72574131	72574131	1e-38	+	72574011	72574251	0	1	240,	0	-38	-37	122	CDS	Pcnx4	protein_coding
ENSMUSG00000079227	9	124125140	124125140	9.3e-10	+	124125005	124125275	0	1	270,	0	-9.03	-8.36	31.5	CDS	Ccr5	protein_coding
ENSMUSG00000038618	7	141217151	141217151	5.4e-08	+	141217031	141217271	0	1	240,	0	-7.27	-6.65	25.9	CDS	Rassf7	protein_coding
ENSMUSG00000029098	5	35612354	35612354	3.2e-15	+	35612099	35612609	0	1	510,	0	-14.5	-13.7	39.2	three_prime_utr	Acox3	protein_coding
ENSMUSG00000058385	13	23571483	23571483	1.3e-34	+	23571395	23571572	0	1	177,	0	-33.9	-32.9	2.88	CDS	Hist1h2bg	protein_coding
ENSMUSG00000044617	10	127743440	127743440	1e-11	+	127743036	127743845	0	1	809,	0	-11	-10.3	37.8	exon	Zbtb39	protein_coding
ENSMUSG00000019944	10	69289905	69289905	4e-19	+	69289666	69290145	0	1	479,	0	-18.4	-17.6	14	three_prime_utr	Rhobtb1	protein_coding
ENSMUSG00000012640	7	43298859	43298859	7.9e-07	-	43298664	43299054	0	1	390,	0	-6.1	-5.5	16.8	three_prime_utr	Zfp715	protein_coding
ENSMUSG00000036002	4	43036220	43036220	1.6e-74	-	43035876	43036565	0	1	689,	0	-73.8	-72.5	232	CDS	Fam214b	protein_coding
ENSMUSG00000043557	17	29887787	29887787	0.00063	-	29887697	29887878	0	1	181,	0	-3.2	-2.72	12.6	five_prime_utr	Mdga1	protein_coding
ENSMUSG00000054280	5	32793596	32793596	7.9e-61	-	32793416	32793777	0	1	361,	0	-60.1	-58.9	190	CDS	Prr14l	protein_coding
ENSMUSG00000033799	13	3574890	3574890	1.2e-10	-	3574680	3575100	0	1	420,	0	-9.91	-9.22	34.3	CDS	Fam208b	protein_coding
ENSMUSG00000051224	X	166502872	166502872	4.5e-07	-	166502767	166502977	0	1	210,	0	-6.35	-5.75	13	CDS	Tceanc	protein_coding
ENSMUSG00000021375	13	46752402	46752402	1e-20	-	46752087	46752717	0	1	630,	0	-20	-19.1	65.9	CDS	Kif13a	protein_coding
ENSMUSG00000041235	4	8866355	8866355	2.5e-49	+	8865890	8866820	0	1	930,	0	-48.6	-47.5	51.8	CDS	Chd7	protein_coding
ENSMUSG00000039156	5	54119400	54119400	7.9e-11	+	54119117	54119684	0	1	567,	0	-10.1	-9.44	35	three_prime_utr	Stim2	protein_coding
ENSMUSG00000032562	9	107614604	107614604	4e-76	-	107614454	107614755	0	1	301,	0	-75.4	-74.2	11.5	three_prime_utr	Gnai2	protein_coding
ENSMUSG00000021027	12	55676581	55676581	0.0018	-	55676491	55676672	0	1	181,	0	-2.75	-2.29	6.66	CDS	Ralgapa1	protein_coding
ENSMUSG00000026271	1	92984539	92984539	0.0026	+	92984449	92984629	0	1	180,	0	-2.58	-2.13	10.5	three_prime_utr	Gpr35	protein_coding
ENSMUSG00000058163	11	48888873	48888873	0.0066	-	48888798	48888948	0	1	150,	0	-2.18	-1.76	9.11	CDS	Gm5431	protein_coding
ENSMUSG00000032633	11	59792569	59792569	7.9e-13	-	59792390	59792749	0	1	359,	0	-12.1	-11.4	41.3	exon	Flcn	protein_coding
ENSMUSG00000022195	15	12810492	12810492	1e-20	-	12810208	12810777	0	1	569,	0	-20	-19.2	20.3	three_prime_utr	6030458C11Rik	protein_coding
ENSMUSG00000039910	10	17724430	17724430	1e-195	+	17724056	17724805	0	1	749,	0	-195	-193	216	CDS	Cited2	protein_coding
ENSMUSG00000071796	8	20270412	20270412	1e-12	-	20270322	20270503	0	1	181,	0	-12	-11.3	9.81	exon	6820431F20Rik	transcribed_unprocessed_pseudogene
ENSMUSG00000027889	3	108074778	108074778	0.0026	-	108074688	108074868	0	1	180,	0	-2.58	-2.13	10.5	exon	Ampd2	protein_coding
ENSMUSG00000041930	5	114568255	114568255	1e-103	+	114568105	114568405	0	1	300,	0	-103	-102	96.9	five_prime_utr	Fam222a	protein_coding
ENSMUSG00000044447	14	67756165	67756165	0.00015	-	67756030	67756301	0	1	271,	0	-3.83	-3.32	14.7	three_prime_utr	Dock5	protein_coding
ENSMUSG00000084910	4	72201911	72201911	1.3e-12	+	72201733	72202089	0	1	356,	0	-11.9	-11.2	40.6	exon	C630043F03Rik	processed_transcript
ENSMUSG00000057894	7	12811049	12811049	1e-29	-	12810600	12811499	0	1	899,	0	-29	-28	37.8	CDS	Zfp329	protein_coding
ENSMUSG00000038002	17	24982754	24982754	5e-31	-	24982484	24983024	0	1	540,	0	-30.3	-29.3	64.5	CDS	Cramp1l	protein_coding
ENSMUSG00000027363	2	126752374	126752374	1.6e-13	+	126752284	126752465	0	1	181,	0	-12.8	-12	2.8	CDS	Usp8	protein_coding
ENSMUSG00000015749	3	95940690	95940690	7.9e-100	+	95937145	95944235	0	3	50,158,32,	0,736,7058	-99.1	-97.8	2.5	exon	Anp32e	protein_coding
ENSMUSG00000074210	7	30321978	30321978	4e-91	+	30321769	30322188	0	1	419,	0	-90.4	-89.1	283	CDS	E130208F15Rik	protein_coding
ENSMUSG00000030816	7	127596287	127596287	5e-10	+	127596152	127596422	0	1	270,	0	-9.3	-8.63	23.1	CDS	Rnf40	protein_coding
ENSMUSG00000030199	6	134248394	134248394	0.017	+	134248319	134248470	0	1	151,	0	-1.78	-1.39	7.71	CDS	Etv6	protein_coding
ENSMUSG00000073647	18	4198395	4198395	2.5e-27	-	4198275	4198516	0	1	241,	0	-26.6	-25.7	20.5	exon	Gm10557	pseudogene
ENSMUSG00000018707	12	110618576	110618576	2.2e-09	+	110618471	110618681	0	1	210,	0	-8.66	-7.99	2.5	CDS	Dync1h1	protein_coding
ENSMUSG00000063663	X	108743331	108743331	1e-110	-	108742941	108743721	0	1	780,	0	-110	-109	301	exon	Brwd3	protein_coding
ENSMUSG00000050332	X	95426434	95426434	1.2e-05	-	95426329	95426540	0	1	211,	0	-4.92	-4.36	16.1	exon	Amer1	protein_coding
ENSMUSG00000003518	11	101974750	101974750	6.3e-14	-	101974630	101974870	0	1	240,	0	-13.2	-12.5	44.8	exon	Dusp3	protein_coding
ENSMUSG00000046096	7	120726246	120726246	0.0011	+	120726156	120726337	0	1	181,	0	-2.97	-2.5	10.5	CDS	BC030336	protein_coding
ENSMUSG00000097145	5	52197113	52197113	2.4e-07	+	52196905	52197321	0	1	416,	0	-6.62	-6.01	23.8	exon	9230114K14Rik	processed_transcript
ENSMUSG00000055491	19	46063641	46063641	1e-43	+	46063326	46063956	0	1	630,	0	-43	-42	137	CDS	Pprc1	protein_coding
ENSMUSG00000033960	18	4674294	4674294	2e-28	+	4674144	4674444	0	1	300,	0	-27.7	-26.8	32.7	CDS	Jcad	protein_coding
ENSMUSG00000030062	6	88102038	88102038	0.0018	+	88101978	88102099	0	1	121,	0	-2.75	-2.29	6.66	CDS	Rpn1	protein_coding
ENSMUSG00000044244	9	100458762	100458762	0.0011	-	100458672	100458852	0	1	180,	0	-2.94	-2.47	11.2	three_prime_utr	Il20rb	protein_coding
[truncated: 8,162 more rows]

## Sheet: 1 week
Ensembl_Gene_Id	Chr	Chrom start	Chrom end	Score	Strand	Thick start	Thick end	Itemrgb	Block count	Block sizes	Block starts	Log.P	Log.Fdr	Fold_Enrchment	Class	Gene Name	Gene_biotype
ENSMUSG00000018583	11	55499959	55499959	8.7e-06	+	55499899	55500020	0	1	121,	0	-5.06	-4.51	18.9	three_prime_utr	G3bp1	protein_coding
ENSMUSG00000041477	6	119215153	119215153	0.035	+	119215078	119215228	0	1	150,	0	-1.45	-0.0237	6.54	exon	Dcp1b	protein_coding
ENSMUSG00000051721	12	4850917	4850917	1e-11	+	4850782	4851052	0	1	270,	0	-11	-10.2	20.7	CDS	Wdcp	protein_coding
ENSMUSG00000029309	5	104092888	104092888	6.3e-55	-	104092603	104093173	0	1	570,	0	-54.2	-53	172	CDS	Sparcl1	protein_coding
ENSMUSG00000097766	10	95428403	95428403	1e-108	+	95428226	95428581	0	1	355,	0	-108	-107	113	exon	5730420D15Rik	bidirectional_promoter_lncRNA
ENSMUSG00000026036	1	58447796	58447796	1.3e-20	+	58447676	58447917	0	1	241,	0	-19.9	-19	66.2	CDS	Nif3l1	protein_coding
ENSMUSG00000063646	5	37091522	37091522	0.0021	+	37091432	37091612	0	1	180,	0	-2.68	-2.25	10.9	CDS	Jakmip1	protein_coding
ENSMUSG00000021365	13	41311855	41311855	1.6e-36	-	41311705	41312005	0	1	300,	0	-35.8	-34.8	51.3	CDS	Nedd9	protein_coding
ENSMUSG00000032014	9	43222085	43222085	5e-34	-	43221951	43222220	0	1	269,	0	-33.3	-32.3	108	three_prime_utr	Oaf	protein_coding
ENSMUSG00000026171	1	74594016	74594016	2.4e-05	-	74593926	74594106	0	1	180,	0	-4.62	-4.09	17.4	three_prime_utr	Rnf25	protein_coding
ENSMUSG00000026399	1	130448631	130448631	2e-24	-	130448421	130448841	0	1	420,	0	-23.7	-22.8	66.9	exon	Cd55	protein_coding
ENSMUSG00000035726	14	52160563	52160563	0.0081	-	52160473	52160654	0	1	181,	0	-2.09	-1.69	5.45	three_prime_utr	Supt16	protein_coding
ENSMUSG00000026872	2	44996574	44996574	0	-	44996139	44997010	0	1	871,	0	#NAME?	#NAME?	152	CDS	Zeb2	protein_coding
ENSMUSG00000061374	7	5007952	5007952	2e-11	-	5007743	5008161	0	1	418,	0	-10.7	-9.98	37.1	three_prime_utr	Fiz1	protein_coding
ENSMUSG00000032097	9	44636983	44636983	0	+	44636503	44637463	0	1	960,	0	-617	#NAME?	111	three_prime_utr	Ddx6	protein_coding
ENSMUSG00000017776	11	75703959	75703959	3.2e-70	+	75703794	75704124	0	1	330,	0	-69.5	-68.2	193	three_prime_utr	Crk	protein_coding
ENSMUSG00000021091	12	104409015	104409015	0	+	104406728	104411303	0	3	67,654,177,	0,1925,4398	#NAME?	#NAME?	34	CDS	Serpina3n	protein_coding
ENSMUSG00000100094	7	65806008	65806008	1.6e-61	+	65805876	65806140	0	1	264,	0	-60.8	-59.6	12.3	exon	1810008I18Rik	lincRNA
ENSMUSG00000050428	7	19137001	19137001	0.022	+	19136941	19137061	0	1	120,	0	-1.65	-1.3	7.27	CDS	Fbxo46	protein_coding
ENSMUSG00000039968	5	20896428	20896428	1e-244	-	20896113	20896744	0	1	631,	0	-244	-242	578	three_prime_utr	Rsbn1l	protein_coding
ENSMUSG00000013822	9	22113526	22113526	0.00011	-	22113436	22113616	0	1	180,	0	-3.97	-3.46	15.3	three_prime_utr	Elof1	protein_coding
ENSMUSG00000061894	4	128588208	128588208	0.029	-	128588148	128588269	0	1	121,	0	-1.54	-1.2	6.54	CDS	Zscan20	protein_coding
ENSMUSG00000001506	11	94952262	94952262	7.9e-22	+	94952142	94952383	0	1	241,	0	-21.1	-20.2	37.1	three_prime_utr	Col1a1	protein_coding
ENSMUSG00000017667	2	165377976	165377976	1e-194	-	165377766	165378186	0	1	420,	0	-194	-192	207	exon	Zfp334	protein_coding
ENSMUSG00000068040	2	153209417	153209417	0.0034	+	153209327	153209507	0	1	180,	0	-2.47	-2.05	10.2	three_prime_utr	Tm9sf4	protein_coding
ENSMUSG00000085287	17	87280700	87280700	7.9e-12	-	87280611	87280790	0	1	179,	0	-11.1	-10.4	38.5	exon	4833418N02Rik	lincRNA
ENSMUSG00000039477	5	142773925	142773925	0.00022	-	142773835	142774015	0	1	180,	0	-3.66	-3.17	8.36	CDS	Tnrc18	protein_coding
ENSMUSG00000027809	3	79622409	79622409	0.0017	-	79622334	79622485	0	1	151,	0	-2.76	-2.32	4.36	exon	Etfdh	protein_coding
ENSMUSG00000021266	12	108860344	108860344	0.0021	-	108860269	108860420	0	1	151,	0	-2.68	-2.25	10.9	three_prime_utr	Wars	protein_coding
ENSMUSG00000021144	12	113136624	113136624	6.6e-05	+	113136549	113136699	0	1	150,	0	-4.18	-3.66	4.18	CDS	Mta1	protein_coding
ENSMUSG00000046691	8	106885900	106885900	2.1e-08	-	106885796	106886005	0	1	209,	0	-7.68	-7.04	13.1	three_prime_utr	Chtf8	protein_coding
ENSMUSG00000022089	14	70137412	70137412	0.0055	+	70137337	70137487	0	1	150,	0	-2.26	-1.86	9.45	three_prime_utr	Bin3	protein_coding
ENSMUSG00000070639	5	105481014	105481014	0.0021	+	105480939	105481089	0	1	150,	0	-2.68	-2.25	10.9	CDS	Lrrc8b	protein_coding
ENSMUSG00000004937	10	81044224	81044224	2e-14	-	81044104	81044345	0	1	241,	0	-13.7	-12.9	46.5	three_prime_utr	Sgta	protein_coding
ENSMUSG00000016503	5	146955299	146955299	7.9e-11	+	146955134	146955464	0	1	330,	0	-10.1	-9.37	19.3	exon	Gtf3a	protein_coding
ENSMUSG00000033352	11	65690559	65690559	1e-16	-	65690424	65690694	0	1	270,	0	-16	-15.2	27.3	three_prime_utr	Map2k4	protein_coding
ENSMUSG00000054874	19	5685652	5685652	2e-13	-	5685547	5685758	0	1	211,	0	-12.7	-12	43.6	CDS	Pcnx3	protein_coding
ENSMUSG00000097605	11	52127510	52127510	1e-111	-	52127360	52127660	0	1	300,	0	-111	-109	36.7	exon	9430098F02Rik	lincRNA
ENSMUSG00000063760	10	31502543	31502543	0.0034	-	31502468	31502619	0	1	151,	0	-2.47	-2.05	10.2	three_prime_utr	Rnf217	protein_coding
ENSMUSG00000041219	2	113848211	113848211	3.2e-75	-	113848001	113848421	0	1	420,	0	-74.5	-73.2	8.51	five_prime_utr	Arhgap11a	protein_coding
ENSMUSG00000038591	15	54463585	54463585	3e-06	+	54463480	54463690	0	1	210,	0	-5.52	-4.95	12.4	three_prime_utr	Colec10	protein_coding
ENSMUSG00000039384	1	184037360	184037360	1e-22	+	184037106	184037614	0	1	508,	0	-22	-21.1	72.7	CDS	Dusp10	protein_coding
ENSMUSG00000022114	14	105896729	105896729	2.5e-18	-	105896639	105896819	0	1	180,	0	-17.6	-16.7	58.9	five_prime_utr	Spry2	protein_coding
ENSMUSG00000027598	2	155224502	155224502	2.3e-08	+	155224397	155224608	0	1	211,	0	-7.63	-6.99	8.72	three_prime_utr	Itch	protein_coding
ENSMUSG00000007827	6	118508667	118508667	1.1e-06	-	118508577	118508758	0	1	181,	0	-5.95	-5.36	21.8	CDS	Ankrd26	protein_coding
ENSMUSG00000090394	1	160077134	160077134	3e-08	+	160076969	160077300	0	1	331,	0	-7.52	-6.88	26.9	exon	4930523C07Rik	protein_coding
ENSMUSG00000064262	6	48659144	48659144	5.4e-05	+	48659054	48659234	0	1	180,	0	-4.27	-3.75	16	three_prime_utr	Gimap8	protein_coding
ENSMUSG00000034780	2	68119038	68119038	3.2e-11	+	68118784	68119292	0	1	508,	0	-10.5	-9.75	36.4	three_prime_utr	B3galt1	protein_coding
ENSMUSG00000040435	7	45523977	45523977	1.3e-90	-	45523275	45524680	0	2	47,942,	0,463	-89.9	-88.5	284	CDS	Ppp1r15a	protein_coding
ENSMUSG00000059555	2	25194021	25194021	2e-14	-	25193827	25194215	0	1	388,	0	-13.7	-12.9	46.5	three_prime_utr	Tor4a	protein_coding
ENSMUSG00000039285	9	118061824	118061824	1.3e-81	+	118061471	118062178	0	2	46,465,	0,242	-80.9	-79.6	250	exon	Azi2	protein_coding
ENSMUSG00000045996	15	36174098	36174098	0.003	+	36174009	36174188	0	1	179,	0	-2.52	-2.09	4.85	five_prime_utr	Polr2k	protein_coding
ENSMUSG00000035283	19	56724609	56724609	0.035	+	56724535	56724684	0	1	149,	0	-1.45	-0.0237	6.54	three_prime_utr	Adrb1	protein_coding
ENSMUSG00000033952	1	139478556	139478556	0.014	+	139478481	139478631	0	1	150,	0	-1.85	-1.48	8	CDS	Aspm	protein_coding
ENSMUSG00000045975	16	97855329	97855329	0.00048	-	97855239	97855419	0	1	180,	0	-3.32	-2.85	13.1	three_prime_utr	C2cd2	protein_coding
ENSMUSG00000051652	10	77900020	77900020	1e-180	-	77899841	77900200	0	1	359,	0	-180	-178	19.9	three_prime_utr	Lrrc3	protein_coding
ENSMUSG00000049878	4	121146495	121146495	1e-270	-	121146210	121146780	0	1	570,	0	-270	-269	74.9	CDS	Rlf	protein_coding
ENSMUSG00000030980	7	118845266	118845266	5e-26	-	118845131	118845401	0	1	270,	0	-25.3	-24.4	24.7	three_prime_utr	Knop1	protein_coding
ENSMUSG00000044702	7	122128254	122128254	1.1e-06	-	122128134	122128375	0	1	241,	0	-5.95	-5.36	21.8	CDS	Palb2	protein_coding
ENSMUSG00000054545	1	88138804	88138804	3.2e-20	+	88138639	88138970	0	1	331,	0	-19.5	-18.7	19.1	CDS	Ugt1a6a	protein_coding
ENSMUSG00000020346	11	49261367	49261367	0	+	49260693	49262042	0	1	1349,	0	-505	#NAME?	95.3	CDS	Mgat1	protein_coding
ENSMUSG00000062908	3	153922715	153922715	1e-230	-	153922595	153922835	0	1	240,	0	-230	-228	4.28	three_prime_utr	Acadm	protein_coding
ENSMUSG00000057596	7	104472339	104472339	0.0017	-	104472249	104472429	0	1	180,	0	-2.77	-2.33	4.18	CDS	Trim30d	protein_coding
ENSMUSG00000025591	8	66474975	66474975	0.0089	-	66474885	66475065	0	1	180,	0	-2.05	-1.67	8.72	three_prime_utr	Tma16	protein_coding
ENSMUSG00000045776	14	29030978	29030978	0.022	+	29030918	29031039	0	1	121,	0	-1.65	-1.3	7.27	three_prime_utr	Lrtm1	protein_coding
ENSMUSG00000022070	14	99068329	99068329	0.0055	+	99068254	99068405	0	1	151,	0	-2.26	-1.86	9.45	three_prime_utr	Bora	protein_coding
ENSMUSG00000044030	7	19004964	19004964	2e-25	+	19004756	19005173	0	1	417,	0	-24.7	-23.8	42.9	CDS	Irf2bp1	protein_coding
ENSMUSG00000040209	3	9435305	9435305	0.035	-	9435230	9435381	0	1	151,	0	-1.45	-0.0237	6.54	three_prime_utr	Zfp704	protein_coding
ENSMUSG00000022031	14	65531176	65531176	0.0089	-	65531102	65531251	0	1	149,	0	-2.05	-1.67	8.72	three_prime_utr	Elp3	protein_coding
ENSMUSG00000059995	11	102291523	102291523	7.9e-19	-	102291329	102291718	0	1	389,	0	-18.1	-17.3	58.2	three_prime_utr	Atxn7l3	protein_coding
ENSMUSG00000006494	2	71900926	71900926	4e-37	+	71900746	71901106	0	1	360,	0	-36.4	-35.4	24	three_prime_utr	Pdk1	protein_coding
ENSMUSG00000003198	17	55897659	55897659	6.8e-07	+	55897554	55897764	0	1	210,	0	-6.17	-5.58	22.5	CDS	Zfp959	protein_coding
ENSMUSG00000062115	11	60187057	60187057	4e-20	+	60186862	60187252	0	1	390,	0	-19.4	-18.6	64.7	CDS	Rai1	protein_coding
ENSMUSG00000021285	12	111833440	111833440	3.2e-15	-	111833231	111833650	0	1	419,	0	-14.5	-13.7	46.5	CDS	Ppp1r13b	protein_coding
ENSMUSG00000020340	11	46196142	46196142	6.9e-08	-	46195977	46196307	0	1	330,	0	-7.16	-6.53	10.2	three_prime_utr	Cyfip2	protein_coding
ENSMUSG00000063317	7	121648519	121648519	7.9e-10	-	121648399	121648640	0	1	241,	0	-9.1	-8.42	32	CDS	Usp31	protein_coding
ENSMUSG00000041920	11	109452846	109452846	0.00035	-	109452771	109452922	0	1	151,	0	-3.46	-2.98	8	three_prime_utr	Slc16a6	protein_coding
ENSMUSG00000036644	11	50171170	50171170	5e-16	+	50170960	50171380	0	1	420,	0	-15.3	-14.5	51.6	CDS	Tbc1d9b	protein_coding
ENSMUSG00000034850	2	127258985	127258985	1e-235	+	127258686	127259285	0	1	599,	0	-235	-234	666	three_prime_utr	Tmem127	protein_coding
ENSMUSG00000052336	9	120050177	120050177	0.014	-	120050102	120050252	0	1	150,	0	-1.85	-1.48	8	three_prime_utr	Cx3cr1	protein_coding
ENSMUSG00000079484	2	30282029	30282029	0.00079	+	30281939	30282119	0	1	180,	0	-3.1	-2.64	12.4	three_prime_utr	Phyhd1	protein_coding
ENSMUSG00000062127	3	105005011	105005011	4e-05	-	105004906	105005116	0	1	210,	0	-4.4	-3.88	16.7	CDS	Cttnbp2nl	protein_coding
ENSMUSG00000041219	2	113833243	113833243	4e-07	-	113833108	113833379	0	1	271,	0	-6.4	-5.8	23.3	CDS	Arhgap11a	protein_coding
ENSMUSG00000024442	18	38262480	38262480	5e-70	+	38262361	38262599	0	1	238,	0	-69.3	-68	102	three_prime_utr	0610009O20Rik	protein_coding
ENSMUSG00000029512	5	110785863	110785863	3.2e-39	-	110785713	110786013	0	1	300,	0	-38.5	-37.5	28.4	three_prime_utr	Ulk1	protein_coding
ENSMUSG00000022261	15	32920857	32920857	7.9e-12	+	32920752	32920962	0	1	210,	0	-11.1	-10.4	8.97	five_prime_utr	Sdc2	protein_coding
ENSMUSG00000010054	9	107565219	107565219	1.4e-05	+	107565011	107565428	0	1	417,	0	-4.84	-4.3	18.2	three_prime_utr	Tusc2	protein_coding
ENSMUSG00000032560	9	104152301	104152301	4e-05	-	104152181	104152422	0	1	241,	0	-4.4	-3.88	16.7	three_prime_utr	Dnajc13	protein_coding
ENSMUSG00000040943	3	133485902	133485902	1.6e-48	-	133485677	133486128	0	1	451,	0	-47.8	-46.7	79.2	CDS	Tet2	protein_coding
ENSMUSG00000026048	1	44167258	44167258	4e-12	+	44167138	44167378	0	1	240,	0	-11.4	-10.6	39.3	exon	Ercc5	protein_coding
ENSMUSG00000074406	7	4920777	4920777	4.9e-06	+	4920598	4920957	0	1	359,	0	-5.31	-4.75	13.8	CDS	Zfp628	protein_coding
ENSMUSG00000032245	9	62850982	62850982	0.00014	+	62850878	62851086	0	1	208,	0	-3.84	-3.34	8.72	three_prime_utr	Cln6	protein_coding
ENSMUSG00000042439	18	65623526	65623526	1.6e-19	+	65623391	65623661	0	1	270,	0	-18.8	-18	44.3	CDS	Zfp532	protein_coding
ENSMUSG00000021264	12	108817373	108817373	0.00048	+	108817298	108817449	0	1	151,	0	-3.32	-2.85	13.1	three_prime_utr	Yy1	protein_coding
ENSMUSG00000037012	10	62269603	62269603	0.0021	-	62269513	62269693	0	1	180,	0	-2.68	-2.25	10.9	three_prime_utr	Hk1	protein_coding
ENSMUSG00000070639	5	105486113	105486113	5.2e-06	+	105485978	105486248	0	1	270,	0	-5.28	-4.72	19.6	three_prime_utr	Lrrc8b	protein_coding
ENSMUSG00000057133	2	160960167	160960167	0.0021	-	160960077	160960257	0	1	180,	0	-2.68	-2.25	10.9	CDS	Chd6	protein_coding
ENSMUSG00000022790	16	39025391	39025391	1.1e-06	+	39025301	39025482	0	1	181,	0	-5.95	-5.36	21.8	three_prime_utr	Igsf11	protein_coding
ENSMUSG00000024276	18	23962772	23962772	1.4e-07	+	23962607	23962937	0	1	330,	0	-6.85	-6.24	18.9	three_prime_utr	Zfp397	protein_coding
ENSMUSG00000020154	10	116387812	116387812	0	+	116387467	116388157	0	1	690,	0	-373	#NAME?	622	three_prime_utr	Ptprb	protein_coding
ENSMUSG00000041362	19	58975129	58975129	0.0055	-	58975055	58975204	0	1	149,	0	-2.26	-1.86	9.45	CDS	Shtn1	protein_coding
ENSMUSG00000036427	7	34202446	34202446	4e-56	-	34202195	34202697	0	2	354,65,	0,437	-55.4	-54.2	48.5	exon	Gpi1	protein_coding
ENSMUSG00000090523	18	32529949	32529949	0	-	32529785	32530114	0	1	329,	0	-424	#NAME?	1320	three_prime_utr	Gypc	protein_coding
ENSMUSG00000033272	18	36682625	36682625	0.014	+	36682550	36682700	0	1	150,	0	-1.85	-1.48	8	exon	Slc35a4	protein_coding
ENSMUSG00000040270	4	32584835	32584835	5.2e-06	+	32584730	32584940	0	1	210,	0	-5.28	-4.72	19.6	three_prime_utr	Bach2	protein_coding
ENSMUSG00000036099	10	93970366	93970366	1e-25	-	93970141	93970592	0	1	451,	0	-25	-24	50.2	exon	Vezt	protein_coding
ENSMUSG00000037157	4	135750945	135750945	0.035	+	135750885	135751005	0	1	120,	0	-1.45	-0.0237	6.54	CDS	Il22ra1	protein_coding
ENSMUSG00000030162	6	129487118	129487118	0.00048	-	129487028	129487208	0	1	180,	0	-3.32	-2.85	13.1	three_prime_utr	Olr1	protein_coding
ENSMUSG00000024807	19	6053085	6053085	6.8e-07	+	6052995	6053175	0	1	180,	0	-6.17	-5.58	22.5	exon	Syvn1	protein_coding
ENSMUSG00000028811	4	129218681	129218681	0.0055	+	129218621	129218741	0	1	120,	0	-2.26	-1.86	9.45	three_prime_utr	Yars	protein_coding
ENSMUSG00000024620	18	61083564	61083564	3.2e-11	+	61083444	61083684	0	1	240,	0	-10.5	-9.75	36.4	three_prime_utr	Pdgfrb	protein_coding
ENSMUSG00000046546	16	30601513	30601513	2e-13	+	30601184	30601842	0	1	658,	0	-12.7	-12	43.6	CDS	Fam43a	protein_coding
ENSMUSG00000093752	2	168184152	168184152	9.1e-09	-	168184062	168184242	0	1	180,	0	-8.04	-7.39	4.2	three_prime_utr	Gm20716	protein_coding
ENSMUSG00000098912	3	88821346	88821346	1e-146	-	88821196	88821497	0	1	301,	0	-146	-145	81.1	exon	1500004A13Rik	processed_transcript
ENSMUSG00000113250	12	100625339	100625339	0.022	-	100625264	100625414	0	1	150,	0	-1.65	-1.3	7.27	exon	AC123705.2	TEC
ENSMUSG00000001670	8	109999624	109999624	5.1e-08	+	109999505	109999744	0	1	239,	0	-7.29	-6.66	20.4	three_prime_utr	Tat	protein_coding
ENSMUSG00000040253	3	142545936	142545936	2.5e-12	+	142545515	142546357	0	3	37,194,38,	0,346,804	-11.6	-10.9	40	CDS	Gbp7	protein_coding
ENSMUSG00000033111	14	12301308	12301308	0.00048	+	12301233	12301383	0	1	150,	0	-3.32	-2.85	13.1	three_prime_utr	3830406C13Rik	protein_coding
ENSMUSG00000031993	9	30428885	30428885	5e-33	+	30428631	30429140	0	1	509,	0	-32.3	-31.3	57.4	CDS	Snx19	protein_coding
ENSMUSG00000057322	11	114668680	114668680	0.014	+	114668608	114668752	0	1	144,	0	-1.85	-1.48	8	five_prime_utr	Rpl38	protein_coding
ENSMUSG00000009569	16	13401035	13401035	1.6e-07	+	13400915	13401156	0	1	241,	0	-6.8	-6.19	13.8	CDS	Mkl2	protein_coding
ENSMUSG00000028479	4	44037073	44037073	1.3e-49	-	44036863	44037283	0	1	420,	0	-48.9	-47.7	111	three_prime_utr	Gne	protein_coding
ENSMUSG00000047109	16	93919805	93919805	0.00022	-	93919715	93919895	0	1	180,	0	-3.66	-3.17	10.2	CDS	Cldn14	protein_coding
ENSMUSG00000057551	9	19647118	19647118	1e-19	+	19646983	19647253	0	1	270,	0	-19	-18.2	33.8	CDS	Zfp317	protein_coding
ENSMUSG00000043702	14	26669403	26669403	1.7e-10	-	26669283	26669524	0	1	241,	0	-9.78	-9.09	34.2	CDS	Pde12	protein_coding
ENSMUSG00000061607	17	35847552	35847552	1e-172	+	35847402	35847703	0	1	301,	0	-172	-170	48	CDS	Mdc1	protein_coding
ENSMUSG00000036959	X	48367836	48367836	1e-22	+	48367481	48368191	0	2	28,423,	0,287	-22	-21.1	72.7	CDS	Bcorl1	protein_coding
ENSMUSG00000055485	2	157017533	157017533	1e-111	-	157017353	157017713	0	1	360,	0	-111	-110	127	three_prime_utr	Soga1	protein_coding
ENSMUSG00000026925	2	26408202	26408202	9.5e-06	-	26408037	26408367	0	1	330,	0	-5.02	-4.47	8	CDS	Inpp5e	protein_coding
ENSMUSG00000025940	1	16677260	16677260	0.00044	+	16677200	16677321	0	1	121,	0	-3.36	-2.88	1.32	CDS	Tmem70	protein_coding
ENSMUSG00000053617	19	47266829	47266829	1e-150	-	47266679	47266979	0	1	300,	0	-150	-148	88.9	exon	Sh3pxd2a	protein_coding
ENSMUSG00000041879	1	135385230	135385230	1e-121	-	135385005	135385455	0	1	450,	0	-121	-120	66	three_prime_utr	Ipo9	protein_coding
ENSMUSG00000025921	1	16106013	16106013	4e-05	+	16105923	16106103	0	1	180,	0	-4.4	-3.88	16.7	five_prime_utr	Rdh10	protein_coding
ENSMUSG00000029167	5	51494691	51494691	0.014	-	51494631	51494752	0	1	121,	0	-1.85	-1.48	8	CDS	Ppargc1a	protein_coding
ENSMUSG00000037892	3	49744749	49744749	2e-13	-	49744554	49744944	0	1	390,	0	-12.7	-12	24.7	CDS	Pcdh18	protein_coding
ENSMUSG00000024947	19	6339996	6339996	4e-07	+	6339907	6340086	0	1	179,	0	-6.4	-5.8	23.3	exon	Men1	protein_coding
ENSMUSG00000030871	7	122046778	122046778	8.7e-06	-	122046673	122046883	0	1	210,	0	-5.06	-4.51	18.9	exon	Ears2	protein_coding
ENSMUSG00000033713	12	99195932	99195932	0.00098	-	99195857	99196008	0	1	151,	0	-3.01	-2.56	4.07	three_prime_utr	Foxn3	protein_coding
ENSMUSG00000030313	6	148993557	148993557	5e-13	-	148993377	148993738	0	1	361,	0	-12.3	-11.5	4.06	three_prime_utr	Dennd5b	protein_coding
ENSMUSG00000050144	3	88420760	88420760	0.0055	-	88420685	88420835	0	1	150,	0	-2.26	-1.86	9.45	CDS	Slc25a44	protein_coding
ENSMUSG00000028991	4	148557112	148557112	4e-11	+	148556872	148557353	0	1	481,	0	-10.4	-9.74	19.6	three_prime_utr	Mtor	protein_coding
ENSMUSG00000034258	12	85746838	85746838	1e-240	+	85746628	85747048	0	1	420,	0	-240	-239	171	five_prime_utr	Flvcr2	protein_coding
ENSMUSG00000050666	14	32938223	32938223	3.8e-09	+	32938029	32938417	0	1	388,	0	-8.42	-7.76	29.8	three_prime_utr	Vstm4	protein_coding
ENSMUSG00000025900	1	4349887	4349887	0.022	-	4349827	4349948	0	1	121,	0	-1.65	-1.3	7.27	CDS	Rp1	protein_coding
ENSMUSG00000042628	12	83594597	83594597	1.6e-18	-	83594477	83594717	0	1	240,	0	-17.8	-17	59.6	CDS	Zfyve1	protein_coding
ENSMUSG00000091264	13	41273080	41273080	0.0013	+	41272990	41273171	0	1	181,	0	-2.89	-2.44	11.6	three_prime_utr	Smim13	protein_coding
ENSMUSG00000038415	13	31560138	31560138	0.0081	+	31560078	31560199	0	1	121,	0	-2.09	-1.69	8	three_prime_utr	Foxq1	protein_coding
ENSMUSG00000049502	16	35938821	35938821	0.00048	-	35938731	35938911	0	1	180,	0	-3.32	-2.85	13.1	CDS	Dtx3l	protein_coding
ENSMUSG00000091764	8	69663765	69663765	0.00079	+	69663690	69663840	0	1	150,	0	-3.1	-2.64	12.4	exon	Zfp964	protein_coding
ENSMUSG00000021895	14	27402921	27402921	0.0089	+	27402861	27402982	0	1	121,	0	-2.05	-1.67	8.72	three_prime_utr	Arhgef3	protein_coding
ENSMUSG00000040624	10	3964160	3964160	5e-20	+	3963861	3964460	0	1	599,	0	-19.3	-18.5	29.8	exon	Plekhg1	protein_coding
ENSMUSG00000075419	2	30284600	30284600	2e-88	-	30284348	30284853	0	1	505,	0	-87.7	-86.4	277	CDS	Dolk	protein_coding
ENSMUSG00000020721	11	107619165	107619165	2.5e-39	+	107619030	107619301	0	1	271,	0	-38.6	-37.5	38.5	CDS	Helz	protein_coding
ENSMUSG00000033713	12	99191245	99191245	0.00079	-	99191185	99191306	0	1	121,	0	-3.1	-2.64	12.4	three_prime_utr	Foxn3	protein_coding
ENSMUSG00000016487	6	147030498	147030498	2.5e-08	+	147030408	147030588	0	1	180,	0	-7.6	-6.96	5.63	exon	Ppfibp1	protein_coding
ENSMUSG00000024335	17	34119627	34119627	0.0003	-	34119537	34119718	0	1	181,	0	-3.53	-3.05	13.8	five_prime_utr	Brd2	protein_coding
ENSMUSG00000101609	7	143258835	143258835	4e-94	-	143258460	143259211	0	1	751,	0	-93.4	-92.1	215	exon	Kcnq1ot1	antisense_RNA
ENSMUSG00000031229	X	105876343	105876343	1e-73	-	105875669	105877018	0	1	1349,	0	-73	-71.7	61.8	CDS	Atrx	protein_coding
ENSMUSG00000082101	11	83283514	83283514	7.9e-48	-	83283364	83283664	0	1	300,	0	-47.1	-46	78.2	CDS	Slfn14	protein_coding
ENSMUSG00000035370	10	80615424	80615424	2.5e-20	+	80615274	80615575	0	1	301,	0	-19.6	-18.7	62.5	three_prime_utr	Adat3	protein_coding
ENSMUSG00000090394	1	160075530	160075530	1.6e-41	+	160075380	160075681	0	1	301,	0	-40.8	-39.8	132	exon	4930523C07Rik	protein_coding
ENSMUSG00000033624	8	111134844	111134844	1e-120	+	111134649	111135039	0	1	390,	0	-120	-119	146	CDS	Pdpr	protein_coding
ENSMUSG00000032261	9	83597583	83597583	5e-51	+	83597328	83597838	0	1	510,	0	-50.3	-49.2	27.3	three_prime_utr	Sh3bgrl2	protein_coding
ENSMUSG00000045991	18	64388422	64388422	0	+	64387883	64388962	0	1	1079,	0	-921	#NAME?	793	three_prime_utr	Onecut2	protein_coding
ENSMUSG00000023927	17	51740006	51740006	1.3e-11	-	51739811	51740202	0	1	391,	0	-10.9	-10.2	37.8	CDS	Satb1	protein_coding
ENSMUSG00000041849	15	5108344	5108344	4e-39	-	5108209	5108479	0	1	270,	0	-38.4	-37.3	105	CDS	Card6	protein_coding
ENSMUSG00000067336	1	59868074	59868074	2e-47	+	59867654	59868494	0	1	840,	0	-46.7	-45.6	150	CDS	Bmpr2	protein_coding
ENSMUSG00000030956	7	132759594	132759594	1.8e-05	-	132759474	132759714	0	1	240,	0	-4.74	-4.2	4.36	CDS	Fam53b	protein_coding
ENSMUSG00000018604	5	119672286	119672286	6.3e-25	+	119672106	119672467	0	1	361,	0	-24.2	-23.3	29.3	CDS	Tbx3	protein_coding
ENSMUSG00000028760	4	138126187	138126187	3.2e-22	+	138126097	138126278	0	1	181,	0	-21.5	-20.7	37.8	CDS	Eif4g3	protein_coding
ENSMUSG00000026848	2	30953841	30953841	1e-31	+	30953706	30953976	0	1	270,	0	-31	-30	17.8	exon	Tor1b	protein_coding
ENSMUSG00000038116	2	156308182	156308182	0.0013	+	156308092	156308273	0	1	181,	0	-2.89	-2.44	11.6	three_prime_utr	Phf20	protein_coding
ENSMUSG00000005378	5	135064868	135064868	5e-32	-	135064778	135064959	0	1	181,	0	-31.3	-30.3	102	five_prime_utr	Bud23	protein_coding
ENSMUSG00000038119	9	35504273	35504273	0.022	+	35504213	35504333	0	1	120,	0	-1.65	-1.3	7.27	exon	Cdon	protein_coding
ENSMUSG00000032440	9	116109820	116109820	0.00048	-	116109625	116110016	0	1	391,	0	-3.32	-2.85	13.1	CDS	Tgfbr2	protein_coding
ENSMUSG00000035545	7	4144284	4144284	0.0005	+	4144209	4144360	0	1	151,	0	-3.3	-2.83	4.91	exon	Leng8	protein_coding
ENSMUSG00000006711	13	24899771	24899771	2.5e-45	+	24899651	24899891	0	1	240,	0	-44.6	-43.5	74.2	CDS	D130043K22Rik	protein_coding
ENSMUSG00000031386	X	73950180	73950180	1e-230	-	73949716	73950645	0	1	929,	0	-230	-228	180	CDS	Hcfc1	protein_coding
ENSMUSG00000034563	9	73013116	73013116	5.2e-08	+	73013026	73013207	0	1	181,	0	-7.28	-6.65	4.8	three_prime_utr	Ccpg1	protein_coding
ENSMUSG00000055652	7	75866668	75866668	3.2e-46	+	75866205	75867132	0	1	927,	0	-45.5	-44.4	146	CDS	Klhl25	protein_coding
ENSMUSG00000043535	2	29146169	29146169	0.0022	+	29146079	29146259	0	1	180,	0	-2.66	-2.23	6.54	CDS	Setx	protein_coding
ENSMUSG00000024962	19	6982591	6982591	9.8e-05	-	6982502	6982681	0	1	179,	0	-4.01	-3.5	4.05	three_prime_utr	Vegfb	protein_coding
ENSMUSG00000023944	17	45570270	45570270	0	-	45569814	45570726	0	2	12,469,	0,443	-3000	#NAME?	22.3	CDS	Hsp90ab1	protein_coding
ENSMUSG00000020308	10	79675992	79675992	1.7e-10	+	79675888	79676097	0	1	209,	0	-9.78	-9.09	34.2	three_prime_utr	Tpgs1	protein_coding
ENSMUSG00000054648	8	69707455	69707455	4e-15	-	69707230	69707681	0	1	451,	0	-14.4	-13.6	48.7	CDS	Zfp869	protein_coding
ENSMUSG00000025867	13	54380229	54380229	1.5e-05	+	54380124	54380334	0	1	210,	0	-4.82	-4.27	12.4	three_prime_utr	Cplx2	protein_coding
ENSMUSG00000023980	17	47489379	47489379	7.9e-24	-	47489035	47489723	0	1	688,	0	-23.1	-22.2	76.3	three_prime_utr	Taf8	protein_coding
ENSMUSG00000107476	6	48512380	48512380	0.0034	+	48512305	48512456	0	1	151,	0	-2.47	-2.05	10.2	exon	Zfp862-ps	transcribed_unitary_pseudogene
ENSMUSG00000025949	1	65246981	65246981	8.5e-08	+	65246891	65247072	0	1	181,	0	-7.07	-6.45	25.4	CDS	Pikfyve	protein_coding
ENSMUSG00000073002	6	72369224	72369224	1e-21	-	72369090	72369359	0	1	269,	0	-21	-20.2	69.8	three_prime_utr	Vamp5	protein_coding
ENSMUSG00000027533	3	10012682	10012682	4e-22	+	10012547	10012818	0	1	271,	0	-21.4	-20.5	5.5	exon	Fabp5	protein_coding
ENSMUSG00000037486	12	3500754	3500754	4e-12	+	3500649	3500860	0	1	211,	0	-11.4	-10.7	21.4	three_prime_utr	Asxl2	protein_coding
ENSMUSG00000021366	13	42181677	42181677	4e-24	+	42181527	42181828	0	1	301,	0	-23.4	-22.5	55.3	CDS	Hivep1	protein_coding
ENSMUSG00000099913	1	53326060	53326060	0.014	-	53325985	53326135	0	1	150,	0	-1.85	-1.48	8	three_prime_utr	Gm28551	protein_coding
ENSMUSG00000021745	14	12154131	12154131	1.6e-58	+	12153876	12154387	0	1	511,	0	-57.8	-56.6	121	CDS	Ptprg	protein_coding
ENSMUSG00000048897	7	80090530	80090530	2.4e-06	+	80090425	80090636	0	1	211,	0	-5.62	-5.05	8.72	three_prime_utr	Zfp710	protein_coding
ENSMUSG00000038058	6	54924755	54924755	0.00011	-	54924665	54924845	0	1	180,	0	-3.97	-3.46	15.3	three_prime_utr	Nod1	protein_coding
ENSMUSG00000034621	11	102481725	102481725	3.2e-42	-	102481515	102481935	0	1	420,	0	-41.5	-40.5	134	CDS	Gpatch8	protein_coding
ENSMUSG00000039768	4	151981191	151981191	1.7e-08	+	151981026	151981357	0	1	331,	0	-7.76	-7.12	27.6	exon	Dnajc11	protein_coding
ENSMUSG00000030602	7	28559447	28559447	1e-104	-	28559297	28559598	0	1	301,	0	-104	-103	248	three_prime_utr	Pak4	protein_coding
ENSMUSG00000028899	4	132292805	132292805	4e-15	+	132292655	132292955	0	1	300,	0	-14.4	-13.7	9.63	three_prime_utr	Taf12	protein_coding
ENSMUSG00000030291	6	146650254	146650254	1.4e-05	+	146650164	146650344	0	1	180,	0	-4.84	-4.3	18.2	exon	Med21	protein_coding
ENSMUSG00000079260	9	114405353	114405353	8.7e-06	+	114405249	114405458	0	1	209,	0	-5.06	-4.51	18.9	CDS	Tmppe	protein_coding
ENSMUSG00000103677	18	37685284	37685284	0.0055	+	37685209	37685360	0	1	151,	0	-2.26	-1.86	9.45	five_prime_utr	Pcdhga4	protein_coding
ENSMUSG00000007880	4	133753500	133753500	0.00018	-	133753425	133753576	0	1	151,	0	-3.75	-3.26	14.5	CDS	Arid1a	protein_coding
ENSMUSG00000110631	8	121836959	121836959	3.2e-36	+	121836810	121837109	0	1	299,	0	-35.5	-34.4	115	exon	Gm42047	lincRNA
ENSMUSG00000041852	15	82855093	82855093	5e-12	-	82854973	82855214	0	1	241,	0	-11.3	-10.6	32	CDS	Tcf20	protein_coding
ENSMUSG00000039852	4	150614644	150614644	3.2e-06	+	150614584	150614704	0	1	120,	0	-5.5	-4.94	20.4	CDS	Rere	protein_coding
ENSMUSG00000089712	8	94380182	94380182	0.0034	+	94380107	94380257	0	1	150,	0	-2.47	-2.05	10.2	exon	Gm15889	lincRNA
ENSMUSG00000000876	2	154587778	154587778	2.5e-13	-	154587703	154587853	0	1	150,	0	-12.6	-11.9	18.5	three_prime_utr	Pxmp4	protein_coding
ENSMUSG00000022565	15	76175036	76175036	0.0003	-	76174931	76175142	0	1	211,	0	-3.53	-3.05	13.8	CDS	Plec	protein_coding
ENSMUSG00000006941	9	120495033	120495033	0.00056	+	120494974	120495093	0	1	119,	0	-3.25	-2.79	7.63	three_prime_utr	Eif1b	protein_coding
ENSMUSG00000047139	10	43583023	43583023	0	+	43582798	43583248	0	1	450,	0	-527	#NAME?	13.2	three_prime_utr	Cd24a	protein_coding
ENSMUSG00000027424	2	144279852	144279852	5.6e-05	+	144279762	144279942	0	1	180,	0	-4.25	-3.73	3.49	three_prime_utr	Mgme1	protein_coding
ENSMUSG00000036885	3	62340348	62340348	7.9e-12	+	62340198	62340499	0	1	301,	0	-11.1	-10.4	38.5	CDS	Arhgef26	protein_coding
ENSMUSG00000090124	1	88138790	88138790	1e-21	+	88138625	88138955	0	1	330,	0	-21	-20.2	25.9	CDS	Ugt1a7c	protein_coding
ENSMUSG00000006585	8	122573000	122573000	1.4e-05	+	122572895	122573106	0	1	211,	0	-4.84	-4.3	18.2	exon	Cdt1	protein_coding
ENSMUSG00000062312	11	98436488	98436488	4e-05	+	98436398	98436578	0	1	180,	0	-4.4	-3.88	16.7	CDS	Erbb2	protein_coding
ENSMUSG00000059142	17	22851662	22851662	0.014	-	22851602	22851723	0	1	121,	0	-1.85	-1.48	8	CDS	Zfp945	protein_coding
ENSMUSG00000007872	4	136145072	136145072	1.9e-06	+	136144967	136145177	0	1	210,	0	-5.73	-5.15	21.1	three_prime_utr	Id3	protein_coding
ENSMUSG00000033713	12	99194090	99194090	3.2e-06	-	99194000	99194181	0	1	181,	0	-5.5	-4.93	4.24	three_prime_utr	Foxn3	protein_coding
ENSMUSG00000032727	13	111714710	111714710	5e-14	+	111714512	111714909	0	2	75,226,	0,171	-13.3	-12.5	25.4	CDS	Mier3	protein_coding
ENSMUSG00000027009	2	79326793	79326793	1e-28	+	79326553	79327034	0	1	481,	0	-28	-27.1	91.6	three_prime_utr	Itga4	protein_coding
ENSMUSG00000069171	13	78189541	78189541	0.0003	-	78189451	78189632	0	1	181,	0	-3.53	-3.05	13.8	three_prime_utr	Nr2f1	protein_coding
ENSMUSG00000074863	13	62672503	62672503	2e-13	-	62672353	62672654	0	1	301,	0	-12.7	-12	43.6	three_prime_utr	Platr25	protein_coding
ENSMUSG00000033705	2	120697934	120697934	0.0034	+	120697844	120698025	0	1	181,	0	-2.47	-2.05	10.2	CDS	Stard9	protein_coding
ENSMUSG00000053414	16	90498697	90498697	0.00018	+	90498592	90498803	0	1	211,	0	-3.75	-3.26	14.5	three_prime_utr	Hunk	protein_coding
ENSMUSG00000002265	7	6711720	6711720	0	-	6711526	6711915	0	2	205,65,	0,324	-331	#NAME?	6.67	CDS	Peg3	protein_coding
ENSMUSG00000074221	7	30022707	30022707	0.0081	+	30022632	30022782	0	1	150,	0	-2.09	-1.69	8	CDS	Zfp568	protein_coding
ENSMUSG00000074807	2	128967665	128967665	0.014	-	128967605	128967725	0	1	120,	0	-1.85	-1.48	8	five_prime_utr	Gm10762	protein_coding
ENSMUSG00000022906	16	35947996	35947996	3.2e-65	+	35947772	35948221	0	1	449,	0	-64.5	-63.2	99.6	CDS	Parp9	protein_coding
ENSMUSG00000019866	10	43997921	43997921	0.00023	-	43997816	43998027	0	1	211,	0	-3.63	-3.14	4.73	CDS	Crybg1	protein_coding
ENSMUSG00000040481	11	107074346	107074346	1.6e-22	-	107074196	107074497	0	1	301,	0	-21.8	-20.9	67.6	CDS	Bptf	protein_coding
ENSMUSG00000045795	7	81596356	81596356	1e-40	+	81596236	81596477	0	1	241,	0	-40	-38.9	35.6	three_prime_utr	Whamm	protein_coding
ENSMUSG00000107822	10	78520506	78520506	0.0089	+	78520447	78520566	0	1	119,	0	-2.05	-1.67	8.72	CDS	Olfr1358	protein_coding
ENSMUSG00000050567	11	50256858	50256858	0.0046	-	50256798	50256919	0	1	121,	0	-2.34	-1.92	5.82	three_prime_utr	Maml1	protein_coding
ENSMUSG00000043998	12	69184958	69184958	2e-19	+	69184780	69185137	0	1	357,	0	-18.7	-17.9	62.5	CDS	Mgat2	protein_coding
ENSMUSG00000020674	12	30002535	30002535	1.1e-06	+	30002415	30002656	0	1	241,	0	-5.95	-5.36	21.8	CDS	Pxdn	protein_coding
ENSMUSG00000038990	2	180259823	180259823	0.022	-	180259733	180259913	0	1	180,	0	-1.65	-1.3	7.27	exon	Cables2	protein_coding
ENSMUSG00000032673	11	29513314	29513314	1.3e-09	-	29513224	29513405	0	1	181,	0	-8.87	-8.2	31.3	three_prime_utr	Prorsd1	protein_coding
ENSMUSG00000037536	14	47529511	47529511	2e-29	+	47529361	47529661	0	1	300,	0	-28.7	-27.7	93.8	three_prime_utr	Fbxo34	protein_coding
ENSMUSG00000028883	5	13599644	13599644	4e-16	+	13599509	13599780	0	1	271,	0	-15.4	-14.6	47.3	three_prime_utr	Sema3a	protein_coding
ENSMUSG00000025375	11	120011790	120011790	1e-10	-	120011685	120011896	0	1	211,	0	-10	-9.31	34.9	exon	Aatk	protein_coding
ENSMUSG00000025371	11	119919280	119919280	1.9e-06	+	119919191	119919370	0	1	179,	0	-5.73	-5.15	21.1	three_prime_utr	Chmp6	protein_coding
ENSMUSG00000030868	7	122148389	122148389	6.6e-05	+	122148299	122148479	0	1	180,	0	-4.18	-3.67	16	exon	Dctn5	protein_coding
ENSMUSG00000004207	10	60277701	60277701	6.3e-13	+	60277626	60277776	0	1	150,	0	-12.2	-11.4	18.2	five_prime_utr	Psap	protein_coding
ENSMUSG00000022453	15	82329905	82329905	3.2e-25	-	82329710	82330100	0	1	390,	0	-24.5	-23.5	24.7	three_prime_utr	Naga	protein_coding
ENSMUSG00000085595	18	20598561	20598561	5.4e-05	-	20598441	20598681	0	1	240,	0	-4.27	-3.75	9.45	exon	Gm16090	antisense_RNA
ENSMUSG00000045180	X	152659388	152659388	0.0022	-	152659298	152659479	0	1	181,	0	-2.66	-2.23	6.54	CDS	Shroom2	protein_coding
ENSMUSG00000025255	3	5400370	5400370	6.3e-20	+	5400235	5400506	0	1	271,	0	-19.2	-18.3	64	CDS	Zfhx4	protein_coding
ENSMUSG00000036898	5	138456153	138456153	1.4e-07	+	138456018	138456289	0	1	271,	0	-6.84	-6.23	24.7	CDS	Zfp157	protein_coding
ENSMUSG00000079481	X	102083429	102083429	6.3e-23	+	102083339	102083520	0	1	181,	0	-22.2	-21.3	28.4	three_prime_utr	Nhsl2	protein_coding
ENSMUSG00000021809	14	20316427	20316427	3.2e-35	+	20316262	20316592	0	1	330,	0	-34.5	-33.5	112	exon	Nudt13	protein_coding
ENSMUSG00000020267	11	54870355	54870355	3.2e-74	+	54870210	54870501	0	1	291,	0	-73.5	-72.3	40.7	three_prime_utr	Hint1	protein_coding
ENSMUSG00000044783	1	88265916	88265916	0	-	88265257	88266576	0	1	1319,	0	#NAME?	#NAME?	157	CDS	Hjurp	protein_coding
ENSMUSG00000021097	12	104781398	104781398	0.00023	-	104781323	104781474	0	1	151,	0	-3.64	-3.15	6.3	CDS	Clmn	protein_coding
ENSMUSG00000090213	2	167644440	167644440	1.1e-08	-	167644044	167644836	0	2	138,73,	0,719	-7.97	-7.32	28.4	exon	Tmem189	protein_coding
ENSMUSG00000058192	9	20593803	20593803	0.00022	+	20593728	20593878	0	1	150,	0	-3.66	-3.17	8.36	exon	Zfp846	protein_coding
ENSMUSG00000002748	5	135217119	135217119	2e-31	+	135216744	135217495	0	1	751,	0	-30.7	-29.7	21.8	CDS	Baz1b	protein_coding
ENSMUSG00000022521	16	4084772	4084772	1e-290	-	4084053	4085492	0	1	1439,	0	-290	-288	280	CDS	Crebbp	protein_coding
ENSMUSG00000025509	7	141459935	141459935	1e-24	+	141459815	141460056	0	1	241,	0	-24	-23.1	22.2	exon	Pnpla2	protein_coding
ENSMUSG00000058761	7	99924507	99924507	0.0013	-	99924417	99924598	0	1	181,	0	-2.89	-2.44	11.6	exon	Rnf169	protein_coding
ENSMUSG00000050761	16	18620662	18620662	0.00079	-	18620587	18620737	0	1	150,	0	-3.1	-2.64	12.4	three_prime_utr	Gp1bb	protein_coding
ENSMUSG00000039568	16	4875436	4875436	2e-47	-	4875256	4875616	0	1	360,	0	-46.7	-45.6	150	exon	Ubald1	protein_coding
ENSMUSG00000029491	5	108388734	108388734	1.3e-40	+	108388629	108388840	0	1	211,	0	-39.9	-38.8	129	exon	Pde6b	protein_coding
ENSMUSG00000022537	16	30514605	30514605	1e-18	-	30514515	30514696	0	1	181,	0	-18	-17.2	60.3	exon	Tmem44	protein_coding
ENSMUSG00000038415	13	31559256	31559256	5e-73	+	31558972	31559541	0	1	569,	0	-72.3	-71	127	CDS	Foxq1	protein_coding
ENSMUSG00000029397	5	91962977	91962977	2.4e-05	-	91962887	91963068	0	1	181,	0	-4.62	-4.09	17.4	five_prime_utr	Rchy1	protein_coding
ENSMUSG00000007777	11	51685825	51685825	1.4e-07	-	51685708	51685943	0	1	235,	0	-6.84	-6.23	24.7	CDS	0610009B22Rik	protein_coding
ENSMUSG00000038844	2	142712508	142712508	7.9e-14	-	142712313	142712703	0	1	390,	0	-13.1	-12.3	12.4	CDS	Kif16b	protein_coding
ENSMUSG00000087497	11	64083068	64083068	6.6e-05	+	64082994	64083142	0	1	148,	0	-4.18	-3.67	16	exon	2810001G20Rik	antisense_RNA
ENSMUSG00000041684	1	44142950	44142950	0.019	+	44142890	44143010	0	1	120,	0	-1.72	-1.36	7.27	CDS	Bivm	protein_coding
ENSMUSG00000021366	13	42158182	42158182	0.0083	+	42158107	42158258	0	1	151,	0	-2.08	-1.69	8	CDS	Hivep1	protein_coding
ENSMUSG00000020841	11	76779532	76779532	5.2e-06	-	76779442	76779623	0	1	181,	0	-5.28	-4.72	19.6	three_prime_utr	Cpd	protein_coding
ENSMUSG00000069601	10	70024244	70024244	1e-25	+	70023869	70024620	0	1	751,	0	-25	-24.1	79.2	three_prime_utr	Ank3	protein_coding
ENSMUSG00000034473	16	35313770	35313770	0.0052	-	35313695	35313845	0	1	150,	0	-2.28	-1.87	7.27	three_prime_utr	Sec22a	protein_coding
ENSMUSG00000022389	15	81815146	81815146	5.8e-05	+	81815056	81815237	0	1	181,	0	-4.24	-3.72	6.06	CDS	Tef	protein_coding
ENSMUSG00000011658	7	44900539	44900539	0.0034	+	44900479	44900600	0	1	121,	0	-2.47	-2.05	10.2	exon	Fuz	protein_coding
ENSMUSG00000039735	3	122549324	122549324	0.022	-	122549249	122549400	0	1	151,	0	-1.65	-1.3	3.64	exon	Fnbp1l	protein_coding
ENSMUSG00000092368	17	36037748	36037748	0.0034	+	36037675	36037822	0	1	147,	0	-2.47	-2.05	10.2	exon	A930015D03Rik	antisense_RNA
ENSMUSG00000040548	11	106567863	106567863	2.5e-36	-	106567698	106568029	0	1	331,	0	-35.6	-34.5	22.7	CDS	Tex2	protein_coding
ENSMUSG00000013033	8	83938648	83938648	1e-121	+	83938423	83938873	0	1	450,	0	-121	-119	380	CDS	Adgrl1	protein_coding
ENSMUSG00000033909	11	118268798	118268798	0.00018	-	118268663	118268933	0	1	270,	0	-3.75	-3.26	14.5	CDS	Usp36	protein_coding
ENSMUSG00000015488	2	27019235	27019235	5e-28	+	27019056	27019415	0	1	359,	0	-27.3	-26.4	89.4	three_prime_utr	Cacfd1	protein_coding
ENSMUSG00000024007	17	29251276	29251276	0.0055	-	29251217	29251336	0	1	119,	0	-2.26	-1.86	9.45	three_prime_utr	Ppil1	protein_coding
ENSMUSG00000038070	4	84957133	84957133	0.0003	+	84957073	84957194	0	1	121,	0	-3.53	-3.05	13.8	CDS	Cntln	protein_coding
ENSMUSG00000022840	16	35156149	35156149	0.0089	+	35156074	35156224	0	1	150,	0	-2.05	-1.67	8.72	CDS	Adcy5	protein_coding
ENSMUSG00000018476	11	69405286	69405286	2.5e-12	-	69405151	69405421	0	1	270,	0	-11.6	-10.9	21.8	CDS	Kdm6b	protein_coding
ENSMUSG00000022772	16	31989774	31989774	1.6e-59	-	31989235	31990313	0	1	1078,	0	-58.8	-57.6	102	CDS	Senp5	protein_coding
ENSMUSG00000038425	18	70509248	70509248	5.9e-08	-	70509038	70509458	0	1	420,	0	-7.23	-6.61	22.5	three_prime_utr	Poli	protein_coding
ENSMUSG00000048537	9	44715495	44715495	2.4e-07	-	44715405	44715586	0	1	181,	0	-6.62	-6.01	24	CDS	Phldb1	protein_coding
ENSMUSG00000037692	4	133065538	133065538	7.1e-07	+	133065403	133065673	0	1	270,	0	-6.15	-5.56	8.72	CDS	Ahdc1	protein_coding
ENSMUSG00000043415	2	19659048	19659048	0.0013	+	19658973	19659123	0	1	150,	0	-2.89	-2.44	11.6	CDS	Otud1	protein_coding
ENSMUSG00000039501	2	167036797	167036797	6.3e-12	-	167036662	167036933	0	1	271,	0	-11.2	-10.5	21.1	CDS	Znfx1	protein_coding
ENSMUSG00000055435	8	115706413	115706413	0.0089	-	115706323	115706504	0	1	181,	0	-2.05	-1.67	8.72	exon	Maf	protein_coding
ENSMUSG00000024247	17	83224712	83224712	0.0045	+	83224622	83224802	0	1	180,	0	-2.35	-1.93	3.49	three_prime_utr	Pkdcc	protein_coding
ENSMUSG00000030276	6	113390125	113390125	0.0089	+	113389468	113390782	0	2	74,46,	0,1268	-2.05	-1.67	8.72	three_prime_utr	Ttll3	protein_coding
ENSMUSG00000035569	8	122895404	122895404	0	-	122894183	122896626	0	2	1973,67,	0,2376	-482	#NAME?	675	three_prime_utr	Ankrd11	protein_coding
ENSMUSG00000042961	15	7207537	7207537	0.0089	-	7207462	7207613	0	1	151,	0	-2.05	-1.67	8.72	three_prime_utr	Egflam	protein_coding
ENSMUSG00000008575	4	82498618	82498618	1.3e-13	-	82498528	82498708	0	1	180,	0	-12.9	-12.2	5.66	CDS	Nfib	protein_coding
ENSMUSG00000097381	12	111293837	111293837	1e-17	+	111293687	111293988	0	1	301,	0	-17	-16.2	56	exon	A230087F16Rik	antisense_RNA
ENSMUSG00000024773	19	6261713	6261713	1.3e-50	+	6261510	6261916	0	2	14,316,	0,90	-49.9	-48.8	56.7	CDS	Atg2a	protein_coding
ENSMUSG00000029613	5	143902030	143902030	1e-248	+	143901790	143902271	0	1	481,	0	-248	-246	771	three_prime_utr	Eif2ak1	protein_coding
ENSMUSG00000030849	7	130266142	130266142	0.00011	-	130266067	130266218	0	1	151,	0	-3.97	-3.46	15.3	five_prime_utr	Fgfr2	protein_coding
ENSMUSG00000087041	9	118925382	118925382	2e-12	+	118925280	118925485	0	1	205,	0	-11.7	-11	15.8	exon	Gm16295	lincRNA
ENSMUSG00000041168	17	56614420	56614420	2.7e-07	-	56614330	56614510	0	1	180,	0	-6.57	-5.97	6.54	CDS	Lonp1	protein_coding
ENSMUSG00000020463	11	29188315	29188315	5e-12	+	29188165	29188465	0	1	300,	0	-11.3	-10.6	9.69	CDS	Ppp4r3b	protein_coding
ENSMUSG00000021038	12	87239344	87239344	0.0011	-	87239254	87239434	0	1	180,	0	-2.94	-2.49	4.54	three_prime_utr	Vipas39	protein_coding
ENSMUSG00000022177	14	54542230	54542230	0.0013	-	54542170	54542290	0	1	120,	0	-2.89	-2.44	11.6	CDS	Haus4	protein_coding
ENSMUSG00000034190	14	69717253	69717253	5e-16	-	69717029	69717478	0	1	449,	0	-15.3	-14.5	37.1	exon	Chmp7	protein_coding
ENSMUSG00000071178	12	103732482	103732482	6.3e-53	-	103732392	103732572	0	1	180,	0	-52.2	-51	1.46	CDS	Serpina1b	protein_coding
ENSMUSG00000037608	10	20333513	20333513	2e-54	+	20333363	20333663	0	1	300,	0	-53.7	-52.5	9.95	CDS	Bclaf1	protein_coding
ENSMUSG00000027425	2	144373619	144373619	1.3e-09	+	144373484	144373755	0	1	271,	0	-8.87	-8.2	31.3	CDS	Kat14	protein_coding
ENSMUSG00000019464	8	83668614	83668614	1.3e-27	+	83668434	83668794	0	1	360,	0	-26.9	-25.9	88	CDS	Ptger1	protein_coding
ENSMUSG00000001525	17	35835749	35835749	1.6e-36	-	35835328	35836171	0	2	711,9,	0,834	-35.8	-34.8	13.7	CDS	Tubb5	protein_coding
ENSMUSG00000025964	1	63592916	63592916	4e-89	+	63592646	63593187	0	1	541,	0	-88.4	-87	278	three_prime_utr	Adam23	protein_coding
ENSMUSG00000068551	6	48438534	48438534	4.8e-10	-	48438444	48438625	0	1	181,	0	-9.32	-8.64	32.7	CDS	Zfp467	protein_coding
ENSMUSG00000081603	X	66778734	66778734	7.9e-15	-	66778617	66778852	0	1	235,	0	-14.1	-13.3	3.2	exon	Gm14681	processed_pseudogene
ENSMUSG00000031828	8	119870613	119870613	0.014	+	119870523	119870704	0	1	181,	0	-1.85	-1.48	8	CDS	Klhl36	protein_coding
ENSMUSG00000071176	8	14999779	14999779	0.00018	+	14999644	14999915	0	1	271,	0	-3.75	-3.26	14.5	CDS	Arhgef10	protein_coding
ENSMUSG00000017756	13	73815765	73815765	3.2e-05	+	73815675	73815856	0	1	181,	0	-4.49	-3.96	4.36	exon	Slc12a7	protein_coding
ENSMUSG00000035671	8	84212094	84212094	1e-49	-	84211960	84212229	0	1	269,	0	-49	-47.9	81.1	CDS	Zswim4	protein_coding
ENSMUSG00000106825	5	120552696	120552696	0.0021	-	120552621	120552771	0	1	150,	0	-2.68	-2.25	10.9	exon	2510016D11Rik	TEC
ENSMUSG00000027961	3	116581550	116581550	0.003	+	116581460	116581640	0	1	180,	0	-2.52	-2.09	9.45	three_prime_utr	Lrrc39	protein_coding
ENSMUSG00000023977	17	46929850	46929850	2e-22	-	46929700	46930000	0	1	300,	0	-21.7	-20.9	72	three_prime_utr	Ubr2	protein_coding
ENSMUSG00000031431	X	140540620	140540620	6.3e-14	-	140540365	140540875	0	1	510,	0	-13.2	-12.4	45.1	exon	Tsc22d3	protein_coding
ENSMUSG00000021254	12	86244276	86244276	2.4e-05	+	86244186	86244367	0	1	181,	0	-4.62	-4.09	17.4	CDS	Gpatch2l	protein_coding
ENSMUSG00000025575	11	118418503	118418503	0.003	-	118418428	118418579	0	1	151,	0	-2.52	-2.09	4.85	five_prime_utr	Cant1	protein_coding
ENSMUSG00000055204	5	90282987	90282987	5e-40	-	90282867	90283108	0	1	241,	0	-39.3	-38.2	23.3	CDS	Ankrd17	protein_coding
ENSMUSG00000032621	13	103740111	103740111	0.0089	-	103740036	103740187	0	1	151,	0	-2.05	-1.67	8.72	three_prime_utr	Srek1	protein_coding
ENSMUSG00000002820	9	21274185	21274185	3.2e-06	+	21274035	21274335	0	1	300,	0	-5.5	-4.94	20.4	three_prime_utr	Atg4d	protein_coding
ENSMUSG00000057637	4	143132427	143132427	1.3e-08	-	143132203	143132652	0	1	449,	0	-7.88	-7.24	24	CDS	Prdm2	protein_coding
ENSMUSG00000058997	14	79201351	79201351	6.3e-19	+	79201201	79201501	0	1	300,	0	-18.2	-17.4	8.94	three_prime_utr	Vwa8	protein_coding
ENSMUSG00000036792	2	49257262	49257262	0.00011	+	49256992	49257532	0	1	540,	0	-3.97	-3.46	15.3	CDS	Mbd5	protein_coding
ENSMUSG00000021366	13	42156159	42156159	2e-14	+	42155919	42156399	0	1	480,	0	-13.7	-12.9	43.6	CDS	Hivep1	protein_coding
ENSMUSG00000022686	16	19769408	19769408	0.0003	+	19769318	19769498	0	1	180,	0	-3.53	-3.05	13.8	CDS	B3gnt5	protein_coding
ENSMUSG00000086119	9	118925378	118925378	6.3e-14	-	118925288	118925468	0	1	180,	0	-13.2	-12.4	45.1	exon	Gm2415	antisense_RNA
ENSMUSG00000047497	15	11311153	11311153	2.2e-09	+	11311048	11311258	0	1	210,	0	-8.65	-7.98	30.5	CDS	Adamts12	protein_coding
ENSMUSG00000049717	8	9973382	9973382	0.022	-	9973322	9973443	0	1	121,	0	-1.65	-1.3	7.27	CDS	Lig4	protein_coding
ENSMUSG00000024254	17	84699433	84699433	3.2e-07	+	84699343	84699523	0	1	180,	0	-6.5	-5.9	6.91	three_prime_utr	Abcg8	protein_coding
ENSMUSG00000074746	19	59344865	59344865	0.00022	-	59344790	59344941	0	1	151,	0	-3.66	-3.17	5.82	CDS	Pdzd8	protein_coding
ENSMUSG00000015846	2	27760569	27760569	0.002	+	27760509	27760629	0	1	120,	0	-2.7	-2.26	5.09	three_prime_utr	Rxra	protein_coding
ENSMUSG00000034557	4	108718081	108718081	7.9e-12	-	108717961	108718201	0	1	240,	0	-11.1	-10.4	38.5	CDS	Zfyve9	protein_coding
ENSMUSG00000043091	15	99037446	99037446	1.1e-06	+	99037356	99037536	0	1	180,	0	-5.95	-5.36	21.8	CDS	Tuba1c	protein_coding
ENSMUSG00000040618	14	55548729	55548729	1.3e-40	+	55548490	55548969	0	1	479,	0	-39.9	-38.9	120	CDS	Pck2	protein_coding
ENSMUSG00000027871	3	98853046	98853046	7.9e-34	-	98852821	98853271	0	1	450,	0	-33.1	-32.1	24.9	CDS	Hsd3b1	protein_coding
ENSMUSG00000063931	7	35044408	35044408	1e-117	+	35044258	35044558	0	1	300,	0	-117	-116	82.6	three_prime_utr	Pepd	protein_coding
ENSMUSG00000057133	2	160949989	160949989	0.00014	-	160949914	160950065	0	1	151,	0	-3.86	-3.36	14.5	CDS	Chd6	protein_coding
ENSMUSG00000000915	5	124004823	124004823	0.0003	+	124004748	124004899	0	1	151,	0	-3.53	-3.05	13.8	three_prime_utr	Hip1r	protein_coding
ENSMUSG00000030094	6	91497861	91497861	5.2e-06	-	91497771	91497951	0	1	180,	0	-5.28	-4.72	19.6	three_prime_utr	Xpc	protein_coding
ENSMUSG00000033128	15	78891979	78891979	0.0034	+	78891919	78892039	0	1	120,	0	-2.47	-2.05	10.2	CDS	Gga1	protein_coding
ENSMUSG00000060733	10	71381630	71381630	7.9e-22	+	71381345	71381915	0	1	570,	0	-21.1	-20.2	20.4	exon	Ipmk	protein_coding
ENSMUSG00000033382	18	20818091	20818091	4e-13	-	20817911	20818272	0	1	361,	0	-12.4	-11.7	10.2	CDS	Trappc8	protein_coding
ENSMUSG00000033209	5	111288326	111288326	0.0003	+	111288221	111288432	0	1	211,	0	-3.53	-3.05	13.8	three_prime_utr	Ttc28	protein_coding
ENSMUSG00000039747	5	136147713	136147713	0.00048	-	136147518	136147908	0	1	390,	0	-3.32	-2.85	13.1	three_prime_utr	Orai2	protein_coding
ENSMUSG00000019850	10	19002453	19002453	7.9e-25	-	19002258	19002649	0	1	391,	0	-24.1	-23.1	79.2	exon	Tnfaip3	protein_coding
ENSMUSG00000021532	13	68584740	68584740	0.0013	+	68584650	68584830	0	1	180,	0	-2.89	-2.44	11.6	exon	Fastkd3	protein_coding
ENSMUSG00000083899	11	77294140	77294140	5.4e-05	+	77293947	77294334	0	1	387,	0	-4.27	-3.75	13.1	exon	Gm12346	transcribed_processed_pseudogene
ENSMUSG00000004285	6	29470142	29470142	0.00048	+	29470068	29470217	0	1	149,	0	-3.32	-2.85	13.1	CDS	Atp6v1f	protein_coding
ENSMUSG00000025162	11	120963706	120963706	3.2e-92	-	120963511	120963901	0	1	390,	0	-91.5	-90.2	289	three_prime_utr	Csnk1d	protein_coding
ENSMUSG00000002265	7	6710074	6710074	1e-123	-	6709909	6710239	0	1	330,	0	-123	-122	12.2	CDS	Peg3	protein_coding
ENSMUSG00000079470	1	78666292	78666292	2.4e-05	+	78666052	78666533	0	1	481,	0	-4.62	-4.09	17.4	CDS	Utp14b	protein_coding
ENSMUSG00000026605	1	189642508	189642508	0.00011	-	189642403	189642614	0	1	211,	0	-3.97	-3.46	15.3	three_prime_utr	Cenpf	protein_coding
ENSMUSG00000038780	5	144877749	144877749	0.0034	-	144877689	144877810	0	1	121,	0	-2.47	-2.05	10.2	three_prime_utr	Smurf1	protein_coding
ENSMUSG00000025314	2	90433797	90433797	1e-128	-	90433662	90433932	0	1	270,	0	-128	-127	321	three_prime_utr	Ptprj	protein_coding
ENSMUSG00000020647	12	4247886	4247886	1.6e-27	-	4247661	4248112	0	1	451,	0	-26.8	-25.8	37.8	three_prime_utr	Ncoa1	protein_coding
ENSMUSG00000063268	15	76233452	76233452	5.2e-06	-	76233362	76233542	0	1	180,	0	-5.28	-4.72	19.6	exon	Parp10	protein_coding
ENSMUSG00000097493	15	60828825	60828825	0.022	+	60828735	60828916	0	1	181,	0	-1.65	-1.3	7.27	exon	9930014A18Rik	processed_transcript
ENSMUSG00000035851	5	86816978	86816978	0	+	86816696	86817260	0	2	96,354,	0,210	-355	#NAME?	360	exon	Ythdc1	protein_coding
ENSMUSG00000026687	1	167368187	167368187	1.6e-05	+	167368112	167368263	0	1	151,	0	-4.79	-4.25	6.54	three_prime_utr	Aldh9a1	protein_coding
ENSMUSG00000023030	15	100394145	100394145	0.0055	-	100394085	100394206	0	1	121,	0	-2.26	-1.86	9.45	three_prime_utr	Slc11a2	protein_coding
ENSMUSG00000044030	7	19006093	19006093	1.1e-06	+	19005944	19006242	0	1	298,	0	-5.95	-5.36	21.8	CDS	Irf2bp1	protein_coding
ENSMUSG00000051124	6	48678046	48678046	2.5e-27	+	48677852	48678241	0	1	389,	0	-26.6	-25.7	87.2	CDS	Gimap9	protein_coding
ENSMUSG00000033209	5	111285255	111285255	0.014	+	111285165	111285346	0	1	181,	0	-1.85	-1.48	8	CDS	Ttc28	protein_coding
ENSMUSG00000031729	8	109672088	109672088	1.3e-11	-	109671893	109672283	0	1	390,	0	-10.9	-10.2	37.8	exon	Ist1	protein_coding
ENSMUSG00000006014	1	150454313	150454313	6.3e-68	-	150454148	150454478	0	1	330,	0	-67.2	-65.9	35.6	CDS	Prg4	protein_coding
ENSMUSG00000022387	15	88730402	88730402	1.3e-62	-	88730207	88730597	0	1	390,	0	-61.9	-60.7	197	CDS	Brd1	protein_coding
ENSMUSG00000045316	17	24849509	24849509	2e-47	-	24849045	24849973	0	1	928,	0	-46.7	-45.6	147	CDS	Fahd1	protein_coding
ENSMUSG00000026605	1	189653424	189653424	5e-15	-	189653229	189653620	0	1	391,	0	-14.3	-13.5	39.3	CDS	Cenpf	protein_coding
ENSMUSG00000020846	11	76020294	76020294	0.035	-	76020205	76020384	0	1	179,	0	-1.45	-0.0237	6.54	three_prime_utr	Rflnb	protein_coding
ENSMUSG00000031931	9	14780231	14780231	6.3e-11	-	14780096	14780366	0	1	270,	0	-10.2	-9.53	16.4	three_prime_utr	Ankrd49	protein_coding
ENSMUSG00000035133	12	52519582	52519582	1e-304	+	52519252	52519913	0	1	661,	0	-304	-302	11	CDS	Arhgap5	protein_coding
ENSMUSG00000028920	4	141200316	141200316	1.3e-43	+	141199866	141200766	0	1	900,	0	-42.9	-41.9	138	CDS	Fbxo42	protein_coding
ENSMUSG00000064128	14	56553402	56553402	4e-05	-	56553312	56553492	0	1	180,	0	-4.4	-3.88	16.7	CDS	Cenpj	protein_coding
ENSMUSG00000038872	8	108948939	108948939	2.7e-06	+	108948819	108949060	0	1	241,	0	-5.57	-5	5.09	CDS	Zfhx3	protein_coding
ENSMUSG00000030337	6	125241000	125241000	0.0021	+	125240925	125241076	0	1	151,	0	-2.68	-2.25	10.9	exon	Vamp1	protein_coding
ENSMUSG00000092545	16	26714697	26714697	1e-46	-	26714445	26714949	0	1	504,	0	-46	-44.9	68.3	exon	Gm20319	processed_transcript
ENSMUSG00000035493	13	56639158	56639158	1.6e-12	+	56638993	56639323	0	1	330,	0	-11.8	-11.1	9.33	three_prime_utr	Tgfbi	protein_coding
ENSMUSG00000028811	4	129189924	129189924	0.022	+	129189849	129189999	0	1	150,	0	-1.65	-1.3	7.27	CDS	Yars	protein_coding
ENSMUSG00000035566	14	84447872	84447872	5.4e-08	+	84447782	84447963	0	1	181,	0	-7.27	-6.64	21.8	CDS	Pcdh17	protein_coding
ENSMUSG00000028191	3	145924488	145924488	1.1e-07	+	145924384	145924593	0	1	209,	0	-6.95	-6.34	9.94	exon	Bcl10	protein_coding
ENSMUSG00000020137	10	115372354	115372354	0.014	-	115372294	115372415	0	1	121,	0	-1.85	-1.48	8	three_prime_utr	Thap2	protein_coding
ENSMUSG00000038403	3	96527431	96527431	6.3e-55	+	96527297	96527566	0	1	269,	0	-54.2	-53.1	12.3	CDS	Hfe2	protein_coding
ENSMUSG00000092345	4	59003342	59003342	0.019	+	59003268	59003416	0	1	148,	0	-1.72	-1.36	4.73	CDS	Gm20503	protein_coding
ENSMUSG00000020561	12	33439938	33439938	1.3e-17	+	33439803	33440074	0	1	271,	0	-16.9	-16.1	56.7	three_prime_utr	Twistnb	protein_coding
ENSMUSG00000042350	12	84920017	84920017	0.0003	-	84919912	84920122	0	1	210,	0	-3.53	-3.05	13.8	three_prime_utr	Arel1	protein_coding
ENSMUSG00000001924	X	20682610	20682610	3.2e-16	+	20682520	20682700	0	1	180,	0	-15.5	-14.7	9.27	three_prime_utr	Uba1	protein_coding
ENSMUSG00000045482	5	144859193	144859193	1.3e-17	+	144859058	144859328	0	1	270,	0	-16.9	-16.1	10.9	three_prime_utr	Trrap	protein_coding
ENSMUSG00000017146	11	101525997	101525997	4e-57	-	101525832	101526162	0	1	330,	0	-56.4	-55.2	29.6	CDS	Brca1	protein_coding
ENSMUSG00000037826	6	57510680	57510680	1e-106	-	57510545	57510816	0	1	271,	0	-106	-105	10.4	three_prime_utr	Ppm1k	protein_coding
ENSMUSG00000039168	15	31224565	31224565	7.6e-10	+	31224461	31224669	0	1	208,	0	-9.12	-8.44	2.29	CDS	Dap	protein_coding
ENSMUSG00000052688	1	131712262	131712262	1.6e-12	+	131712038	131712486	0	1	448,	0	-11.8	-11.1	37.1	three_prime_utr	Rab7b	protein_coding
ENSMUSG00000046743	3	38889126	38889126	1.7e-10	+	38888976	38889276	0	1	300,	0	-9.78	-9.09	34.2	CDS	Fat4	protein_coding
ENSMUSG00000066877	1	43569857	43569857	0.014	+	43569767	43569947	0	1	180,	0	-1.85	-1.48	8	three_prime_utr	Nck2	protein_coding
ENSMUSG00000023156	14	8090426	8090426	2.6e-07	+	8090292	8090560	0	1	268,	0	-6.59	-5.98	13.5	three_prime_utr	Rpp14	protein_coding
ENSMUSG00000091764	8	69663271	69663271	0.00079	+	69663181	69663362	0	1	181,	0	-3.1	-2.64	12.4	exon	Zfp964	protein_coding
ENSMUSG00000029670	6	21973729	21973729	1.9e-06	+	21973639	21973820	0	1	181,	0	-5.73	-5.15	21.1	three_prime_utr	Ing3	protein_coding
ENSMUSG00000112426	10	127370302	127370302	1.1e-08	+	127370198	127370406	0	1	208,	0	-7.97	-7.32	9.27	exon	AC114678.1	antisense_RNA
ENSMUSG00000038267	13	34344821	34344821	5e-13	-	34344671	34344972	0	1	301,	0	-12.3	-11.5	31.3	five_prime_utr	Slc22a23	protein_coding
ENSMUSG00000063888	17	46774206	46774206	6.5e-10	-	46774116	46774296	0	1	180,	0	-9.19	-8.51	17.8	three_prime_utr	Rpl7l1	protein_coding
ENSMUSG00000051586	6	120934121	120934121	1.6e-12	-	120934016	120934227	0	1	211,	0	-11.8	-11.1	40.7	three_prime_utr	Mical3	protein_coding
ENSMUSG00000043140	16	8635994	8635994	2e-11	-	8635696	8636292	0	1	596,	0	-10.7	-9.98	37.1	exon	Tmem186	protein_coding
ENSMUSG00000001910	8	84677081	84677081	2e-70	-	84676931	84677231	0	1	300,	0	-69.7	-68.5	56	CDS	Nacc1	protein_coding
ENSMUSG00000074785	10	94944490	94944490	1.9e-06	-	94944355	94944626	0	1	271,	0	-5.73	-5.15	21.1	CDS	Plxnc1	protein_coding
ENSMUSG00000021038	12	87239642	87239642	0.0034	-	87239552	87239732	0	1	180,	0	-2.47	-2.05	10.2	three_prime_utr	Vipas39	protein_coding
ENSMUSG00000032431	9	114375384	114375384	0.0089	-	114375310	114375459	0	1	149,	0	-2.05	-1.67	8.72	three_prime_utr	Crtap	protein_coding
ENSMUSG00000030786	7	128117444	128117444	3.8e-05	+	128117354	128117534	0	1	180,	0	-4.42	-3.89	8.72	three_prime_utr	Itgam	protein_coding
ENSMUSG00000079481	X	102078187	102078187	4e-07	+	102078052	102078323	0	1	271,	0	-6.4	-5.8	23.3	CDS	Nhsl2	protein_coding
ENSMUSG00000036568	17	46825044	46825044	1e-22	-	46824819	46825269	0	1	450,	0	-22	-21.1	72.7	CDS	Bicral	protein_coding
ENSMUSG00000039770	17	72849342	72849342	0.0055	+	72849282	72849402	0	1	120,	0	-2.26	-1.86	9.45	three_prime_utr	Ypel5	protein_coding
ENSMUSG00000041577	1	133912454	133912454	0.019	-	133912364	133912544	0	1	180,	0	-1.72	-1.36	7.27	three_prime_utr	Prelp	protein_coding
ENSMUSG00000020300	11	31873227	31873227	1.3e-17	+	31873107	31873347	0	1	240,	0	-16.9	-16	6.45	CDS	Cpeb4	protein_coding
ENSMUSG00000031955	8	111713927	111713927	1.3e-37	-	111713733	111714122	0	1	389,	0	-36.9	-35.8	119	CDS	Bcar1	protein_coding
ENSMUSG00000028957	4	151005806	151005806	6.8e-09	-	151005686	151005927	0	1	241,	0	-8.17	-7.52	26.2	three_prime_utr	Per3	protein_coding
ENSMUSG00000054792	9	110427777	110427777	1.6e-07	-	110427508	110428047	0	1	539,	0	-6.8	-6.19	21.1	three_prime_utr	Klhl18	protein_coding
ENSMUSG00000021408	13	34033199	34033199	6.8e-07	+	34033109	34033289	0	1	180,	0	-6.17	-5.58	22.5	three_prime_utr	Ripk1	protein_coding
ENSMUSG00000061032	10	78400592	78400592	2.5e-13	-	78400443	78400741	0	1	298,	0	-12.6	-11.9	9.82	three_prime_utr	Rrp1	protein_coding
ENSMUSG00000021958	14	63919406	63919406	7.9e-36	+	63919227	63919586	0	1	359,	0	-35.1	-34.1	96	CDS	Pinx1	protein_coding
ENSMUSG00000043154	9	101211719	101211719	6.3e-94	-	101211569	101211870	0	1	301,	0	-93.2	-91.9	22.5	CDS	Ppp2r3a	protein_coding
ENSMUSG00000044469	17	56172349	56172349	2e-16	+	56172200	56172498	0	1	298,	0	-15.7	-14.9	53.1	three_prime_utr	Tnfaip8l1	protein_coding
ENSMUSG00000020601	12	15793609	15793609	7.9e-10	-	15793489	15793730	0	1	241,	0	-9.1	-8.42	32	stop_codon	Trib2	protein_coding
ENSMUSG00000050931	3	131323010	131323010	2.5e-41	-	131322845	131323176	0	1	331,	0	-40.6	-39.5	131	three_prime_utr	Sgms2	protein_coding
ENSMUSG00000046311	11	49217315	49217315	0.0013	+	49217255	49217376	0	1	121,	0	-2.89	-2.44	11.6	CDS	Zfp62	protein_coding
ENSMUSG00000069895	8	109732536	109732536	7.9e-65	-	109732056	109733017	0	1	961,	0	-64.1	-62.9	105	CDS	Atxn1l	protein_coding
ENSMUSG00000045975	16	97859189	97859189	5e-33	-	97858830	97859549	0	1	719,	0	-32.3	-31.3	59.6	three_prime_utr	C2cd2	protein_coding
ENSMUSG00000031749	8	110957296	110957296	5e-88	+	110957072	110957520	0	1	448,	0	-87.3	-85.9	276	five_prime_utr	St3gal2	protein_coding
ENSMUSG00000013997	1	171342466	171342466	2e-53	-	171342271	171342661	0	1	390,	0	-52.7	-51.6	137	three_prime_utr	Nit1	protein_coding
ENSMUSG00000020609	12	8008714	8008714	0	+	8007740	8009689	0	1	1949,	0	-14000	#NAME?	36.5	CDS	Apob	protein_coding
ENSMUSG00000026072	1	40313388	40313388	1e-295	+	40313104	40313673	0	1	569,	0	-295	-294	325	CDS	Il1r1	protein_coding
ENSMUSG00000032402	9	63646946	63646946	2e-19	-	63646856	63647037	0	1	181,	0	-18.7	-17.9	62.5	three_prime_utr	Smad3	protein_coding
ENSMUSG00000035208	11	83002963	83002963	1.3e-11	-	83002844	83003083	0	1	239,	0	-10.9	-10.2	37.8	three_prime_utr	Slfn8	protein_coding
ENSMUSG00000024483	18	36647359	36647359	4e-13	+	36647194	36647524	0	1	330,	0	-12.4	-11.6	15.8	CDS	Ankhd1	protein_coding
ENSMUSG00000037075	15	58899506	58899506	3.2e-06	+	58899416	58899597	0	1	181,	0	-5.5	-4.94	20.4	exon	Rnf139	protein_coding
ENSMUSG00000063273	3	51461155	51461155	2e-33	+	51461020	51461291	0	1	271,	0	-32.7	-31.7	106	CDS	Naa15	protein_coding
ENSMUSG00000033020	15	79151688	79151688	0.00018	+	79151602	79151774	0	1	172,	0	-3.75	-3.26	14.5	three_prime_utr	Polr2f	protein_coding
ENSMUSG00000066406	7	75609061	75609061	2e-65	+	75608911	75609211	0	1	300,	0	-64.7	-63.5	17.8	CDS	Akap13	protein_coding
ENSMUSG00000074807	2	128967039	128967039	0.00087	-	128966949	128967129	0	1	180,	0	-3.06	-2.6	10.2	three_prime_utr	Gm10762	protein_coding
ENSMUSG00000066892	9	20643763	20643763	0.0013	-	20643688	20643839	0	1	151,	0	-2.89	-2.44	11.6	five_prime_utr	Fbxl12	protein_coding
ENSMUSG00000022615	15	89372215	89372215	2.5e-32	-	89371990	89372440	0	1	450,	0	-31.6	-30.6	32.5	CDS	Tymp	protein_coding
ENSMUSG00000056268	1	139170080	139170080	1.3e-08	+	139169870	139170291	0	1	421,	0	-7.88	-7.24	20.4	three_prime_utr	Dennd1b	protein_coding
ENSMUSG00000036902	8	85640982	85640982	0.0013	-	85640892	85641072	0	1	180,	0	-2.89	-2.44	11.6	exon	Neto2	protein_coding
ENSMUSG00000041025	4	139616587	139616587	6.8e-06	+	139616467	139616707	0	1	240,	0	-5.17	-4.62	13.8	three_prime_utr	Iffo2	protein_coding
ENSMUSG00000028180	3	157541147	157541147	2.1e-10	+	157541057	157541237	0	1	180,	0	-9.68	-8.99	3.89	CDS	Zranb2	protein_coding
ENSMUSG00000052512	7	49548137	49548137	1.6e-28	+	49547882	49548393	0	1	511,	0	-27.8	-26.8	90.9	CDS	Nav2	protein_coding
ENSMUSG00000031701	8	85539134	85539134	0.00066	-	85539060	85539209	0	1	149,	0	-3.18	-2.72	3.53	three_prime_utr	Dnaja2	protein_coding
ENSMUSG00000048583	7	142653042	142653042	0	-	142652892	142653193	0	1	301,	0	-3220	#NAME?	3.2	three_prime_utr	Igf2	protein_coding
ENSMUSG00000032860	7	100998260	100998260	0.0003	-	100998155	100998366	0	1	211,	0	-3.53	-3.05	13.8	CDS	P2ry2	protein_coding
ENSMUSG00000025353	10	128818811	128818811	0.0089	-	128818736	128818886	0	1	150,	0	-2.05	-1.67	8.72	three_prime_utr	Ormdl2	protein_coding
ENSMUSG00000043872	4	127049699	127049699	0.0013	-	127049639	127049760	0	1	121,	0	-2.89	-2.44	11.6	CDS	Zmym1	protein_coding
ENSMUSG00000039756	3	122276537	122276537	7.9e-60	+	122276298	122276776	0	1	478,	0	-59.1	-57.9	188	CDS	Dnttip2	protein_coding
ENSMUSG00000033594	8	123232387	123232387	0.022	-	123232327	123232448	0	1	121,	0	-1.65	-1.3	7.27	three_prime_utr	Spata2l	protein_coding
ENSMUSG00000049470	11	53399941	53399941	0	+	53399596	53400286	0	1	690,	0	-813	#NAME?	64.3	CDS	Aff4	protein_coding
ENSMUSG00000041852	15	82852185	82852185	1e-168	-	82851525	82852845	0	1	1320,	0	-168	-166	525	CDS	Tcf20	protein_coding
ENSMUSG00000019850	10	19004977	19004977	0.0034	-	19004887	19005068	0	1	181,	0	-2.47	-2.05	10.2	exon	Tnfaip3	protein_coding
ENSMUSG00000033356	15	94540185	94540185	0.0013	-	94540110	94540261	0	1	151,	0	-2.89	-2.44	11.6	CDS	Pus7l	protein_coding
ENSMUSG00000021285	12	111829113	111829113	0.0034	-	111829053	111829173	0	1	120,	0	-2.47	-2.05	10.2	three_prime_utr	Ppp1r13b	protein_coding
ENSMUSG00000024053	17	71252310	71252310	0.0034	-	71252235	71252385	0	1	150,	0	-2.47	-2.05	10.2	three_prime_utr	Emilin2	protein_coding
ENSMUSG00000005698	8	105664460	105664460	2e-81	+	105663989	105664932	0	2	554,77,	0,866	-80.7	-79.4	117	CDS	Ctcf	protein_coding
ENSMUSG00000039512	17	27886722	27886722	0.0089	+	27886632	27886812	0	1	180,	0	-2.05	-1.67	8.72	CDS	Uhrf1bp1	protein_coding
ENSMUSG00000072849	12	103951142	103951142	1.6e-35	-	103951067	103951217	0	1	150,	0	-34.8	-33.7	1.83	CDS	Serpina1e	protein_coding
ENSMUSG00000025357	10	128720313	128720313	1.1e-06	-	128720193	128720433	0	1	240,	0	-5.95	-5.36	17.4	three_prime_utr	Dgka	protein_coding
ENSMUSG00000036959	X	48406204	48406204	0.00079	+	48406129	48406280	0	1	151,	0	-3.1	-2.64	12.4	three_prime_utr	Bcorl1	protein_coding
ENSMUSG00000002307	17	33913392	33913392	7.9e-22	+	33912775	33914009	0	3	32,454,204,	0,497,1030	-21.1	-20.2	21.8	CDS	Daxx	protein_coding
ENSMUSG00000008393	16	8660924	8660924	0.0069	-	8660834	8661015	0	1	181,	0	-2.16	-1.76	4.73	three_prime_utr	Carhsp1	protein_coding
ENSMUSG00000020716	11	79535887	79535887	0.0021	+	79535812	79535962	0	1	150,	0	-2.68	-2.25	10.9	CDS	Nf1	protein_coding
ENSMUSG00000022961	16	91657260	91657260	1.5e-06	+	91657170	91657351	0	1	181,	0	-5.82	-5.24	8.97	CDS	Son	protein_coding
ENSMUSG00000021319	13	19623536	19623536	0.0055	+	19623461	19623611	0	1	150,	0	-2.26	-1.86	9.45	CDS	Sfrp4	protein_coding
ENSMUSG00000070327	11	119443021	119443021	1e-163	+	119442631	119443412	0	1	781,	0	-163	-162	98.9	CDS	Rnf213	protein_coding
ENSMUSG00000054199	3	88908198	88908198	1.1e-08	+	88908078	88908318	0	1	240,	0	-7.97	-7.32	28.4	CDS	Gon4l	protein_coding
ENSMUSG00000089881	10	86909761	86909761	1.4e-07	+	86909657	86909865	0	1	208,	0	-6.84	-6.23	24.7	exon	Gm16280	antisense_RNA
ENSMUSG00000026656	1	170960836	170960836	0	-	170960656	170961017	0	1	361,	0	-452	#NAME?	104	three_prime_utr	Fcgr2b	protein_coding
ENSMUSG00000004233	3	99216726	99216726	0.022	+	99216651	99216802	0	1	151,	0	-1.65	-1.3	7.27	CDS	Wars2	protein_coding
ENSMUSG00000021509	13	56472298	56472298	0.0045	+	56472208	56472388	0	1	180,	0	-2.35	-1.93	7.27	three_prime_utr	Slc25a48	protein_coding
ENSMUSG00000005580	16	4418325	4418325	0	-	4417981	4418669	0	1	688,	0	#NAME?	#NAME?	201	CDS	Adcy9	protein_coding
ENSMUSG00000041483	1	136627539	136627539	1e-216	+	136627090	136627989	0	1	899,	0	-216	-215	270	CDS	Zfp281	protein_coding
ENSMUSG00000074064	8	119410652	119410652	1e-69	+	119410382	119410922	0	1	540,	0	-69	-67.8	101	exon	Mlycd	protein_coding
ENSMUSG00000038970	5	144173842	144173842	0.014	+	144173782	144173902	0	1	120,	0	-1.85	-1.48	8	CDS	Lmtk2	protein_coding
ENSMUSG00000045071	4	59690896	59690896	3.2e-25	+	59690671	59691121	0	1	450,	0	-24.5	-23.6	80	CDS	E130308A19Rik	protein_coding
ENSMUSG00000021156	13	9689290	9689290	4e-28	-	9689155	9689425	0	1	270,	0	-27.4	-26.4	77.1	exon	Zmynd11	protein_coding
ENSMUSG00000015176	19	46083005	46083005	2e-25	+	46082870	46083140	0	1	270,	0	-24.7	-23.8	75.6	CDS	Nolc1	protein_coding
ENSMUSG00000034297	11	86298585	86298585	1e-208	-	86298360	86298810	0	1	450,	0	-208	-206	43.5	CDS	Med13	protein_coding
ENSMUSG00000038806	1	180866183	180866183	0.0003	+	180866108	180866258	0	1	150,	0	-3.53	-3.05	13.8	CDS	Sde2	protein_coding
ENSMUSG00000072625	14	33945166	33945166	3.2e-48	+	33944957	33945376	0	1	419,	0	-47.5	-46.4	66.9	CDS	Gdf2	protein_coding
ENSMUSG00000078945	13	100189259	100189259	0.0013	-	100189154	100189365	0	1	211,	0	-2.89	-2.44	11.6	CDS	Naip2	protein_coding
ENSMUSG00000040724	3	107107897	107107897	0.0003	+	107107807	107107988	0	1	181,	0	-3.53	-3.05	13.8	three_prime_utr	Kcna2	protein_coding
ENSMUSG00000021998	14	75230451	75230451	2.1e-08	+	75230241	75230662	0	1	421,	0	-7.68	-7.04	18.2	three_prime_utr	Lcp1	protein_coding
ENSMUSG00000037486	12	3496499	3496499	7.9e-32	+	3496244	3496755	0	1	511,	0	-31.1	-30.1	49.8	exon	Asxl2	protein_coding
ENSMUSG00000074030	8	124895943	124895943	0.0003	-	124895853	124896033	0	1	180,	0	-3.53	-3.05	13.8	exon	Exoc8	protein_coding
ENSMUSG00000054808	7	28893815	28893815	6.3e-11	-	28893695	28893935	0	1	240,	0	-10.2	-9.53	14.1	three_prime_utr	Actn4	protein_coding
ENSMUSG00000044876	7	6190262	6190262	0.0038	+	6190157	6190368	0	1	211,	0	-2.42	-2	9.45	three_prime_utr	Zfp444	protein_coding
ENSMUSG00000101609	7	143238531	143238531	7.9e-19	-	143238396	143238667	0	1	271,	0	-18.1	-17.3	32.4	exon	Kcnq1ot1	antisense_RNA
ENSMUSG00000033952	1	139457228	139457228	2.5e-21	+	139456867	139457590	0	2	16,554,	0,169	-20.6	-19.7	68.3	CDS	Aspm	protein_coding
ENSMUSG00000051225	15	57986420	57986420	0.0003	+	57986315	57986526	0	1	211,	0	-3.53	-3.05	13.8	CDS	Fam83a	protein_coding
ENSMUSG00000044456	12	102390659	102390659	3.8e-06	+	102390554	102390765	0	1	211,	0	-5.42	-4.85	8.48	three_prime_utr	Rin3	protein_coding
ENSMUSG00000018809	11	75390404	75390404	0.0089	+	75390329	75390479	0	1	150,	0	-2.05	-1.67	8.72	CDS	Smyd4	protein_coding
ENSMUSG00000024516	18	65812826	65812826	0.00011	+	65812736	65812916	0	1	180,	0	-3.97	-3.46	15.3	exon	Sec11c	protein_coding
ENSMUSG00000029716	5	137587196	137587196	1e-168	+	137586912	137587481	0	1	569,	0	-168	-166	79.6	three_prime_utr	Tfr2	protein_coding
ENSMUSG00000035007	11	101435434	101435434	7.9e-45	+	101435314	101435554	0	1	240,	0	-44.1	-43	81.4	three_prime_utr	Rundc1	protein_coding
ENSMUSG00000096972	2	169884345	169884345	4.9e-06	-	169884255	169884436	0	1	181,	0	-5.31	-4.75	11.3	exon	Gm26883	lincRNA
ENSMUSG00000014763	17	15402237	15402237	1e-72	+	15401967	15402507	0	1	540,	0	-72	-70.8	117	CDS	Fam120b	protein_coding
ENSMUSG00000026491	1	179753951	179753951	2.5e-81	-	179753412	179754491	0	2	660,1,	0,1078	-80.6	-79.3	135	CDS	Ahctf1	protein_coding
ENSMUSG00000026628	1	191170729	191170729	0.00079	-	191170654	191170804	0	1	150,	0	-3.1	-2.64	12.4	three_prime_utr	Atf3	protein_coding
ENSMUSG00000034158	16	37882832	37882832	7.9e-06	+	37882682	37882983	0	1	301,	0	-5.1	-4.55	15.3	three_prime_utr	Lrrc58	protein_coding
ENSMUSG00000033228	15	96420497	96420497	3.2e-22	-	96420257	96420737	0	1	480,	0	-21.5	-20.6	12.4	CDS	Scaf11	protein_coding
ENSMUSG00000032340	9	58877247	58877247	6.3e-14	-	58877142	58877352	0	1	210,	0	-13.2	-12.4	45.1	three_prime_utr	Neo1	protein_coding
ENSMUSG00000062619	17	46773184	46773184	0.0013	+	46773109	46773259	0	1	150,	0	-2.88	-2.44	6.18	three_prime_utr	2310039H08Rik	protein_coding
ENSMUSG00000032902	3	104653223	104653223	5e-14	+	104653133	104653313	0	1	180,	0	-13.3	-12.5	2.78	CDS	Slc16a1	protein_coding
ENSMUSG00000034903	2	65098478	65098478	1e-202	-	65097940	65099017	0	1	1077,	0	-202	-201	253	CDS	Cobll1	protein_coding
ENSMUSG00000029004	5	23502693	23502693	6.8e-07	+	23502618	23502769	0	1	151,	0	-6.17	-5.58	22.5	CDS	Kmt2e	protein_coding
ENSMUSG00000072115	14	51101891	51101891	3.5e-05	+	51101803	51101980	0	1	177,	0	-4.46	-3.94	6.3	exon	Ang	protein_coding
ENSMUSG00000071649	19	8926966	8926966	6.3e-12	+	8926877	8927056	0	1	179,	0	-11.2	-10.5	21.1	three_prime_utr	B3gat3	protein_coding
ENSMUSG00000035569	8	122891171	122891171	3.2e-19	-	122891006	122891336	0	1	330,	0	-18.5	-17.7	61.8	three_prime_utr	Ankrd11	protein_coding
ENSMUSG00000066477	9	74851122	74851122	3.2e-73	+	74850973	74851272	0	1	299,	0	-72.5	-71.2	230	exon	Gm16551	processed_transcript
ENSMUSG00000019947	10	68097144	68097144	1e-170	-	68096680	68097609	0	1	929,	0	-170	-169	172	CDS	Arid5b	protein_coding
ENSMUSG00000036863	3	146001832	146001832	2e-29	+	146001697	146001967	0	1	270,	0	-28.7	-27.7	93.8	CDS	Syde2	protein_coding
ENSMUSG00000010663	19	10196780	10196780	1e-15	+	10196690	10196870	0	1	180,	0	-15	-14.2	9.94	three_prime_utr	Fads1	protein_coding
ENSMUSG00000025200	19	44110251	44110251	5.2e-06	-	44110072	44110431	0	1	359,	0	-5.28	-4.72	19.6	three_prime_utr	Cwf19l1	protein_coding
ENSMUSG00000066647	7	30178165	30178165	0.014	+	30178105	30178225	0	1	120,	0	-1.85	-1.48	8	exon	Gm5113	protein_coding
ENSMUSG00000040506	2	91917654	91917654	2.5e-30	+	91917385	91917923	0	1	538,	0	-29.6	-28.6	77.8	CDS	Ambra1	protein_coding
ENSMUSG00000042225	X	142853580	142853580	7.9e-12	-	142853445	142853715	0	1	270,	0	-11.1	-10.4	38.5	three_prime_utr	Ammecr1	protein_coding
ENSMUSG00000039748	1	175901167	175901167	0.0089	+	175901107	175901227	0	1	120,	0	-2.05	-1.67	8.72	CDS	Exo1	protein_coding
ENSMUSG00000052794	8	72460415	72460415	4e-14	+	72460310	72460521	0	1	211,	0	-13.4	-12.7	45.8	three_prime_utr	1700030K09Rik	protein_coding
ENSMUSG00000094410	1	133627119	133627119	1.6e-31	-	133626984	133627255	0	1	271,	0	-30.8	-29.8	100	three_prime_utr	Gm38394	protein_coding
ENSMUSG00000021134	12	80949892	80949892	2e-86	+	80949757	80950027	0	1	270,	0	-85.7	-84.4	15.5	exon	Srsf5	protein_coding
ENSMUSG00000028646	4	123935848	123935848	6.5e-09	+	123935743	123935953	0	1	210,	0	-8.19	-7.54	29.1	three_prime_utr	Rragc	protein_coding
ENSMUSG00000029199	5	65409035	65409035	6.3e-46	+	65408870	65409200	0	1	330,	0	-45.2	-44.1	111	three_prime_utr	Lias	protein_coding
ENSMUSG00000097121	12	101084045	101084045	0.014	+	101083970	101084120	0	1	150,	0	-1.85	-1.48	8	exon	D130020L05Rik	antisense_RNA
ENSMUSG00000037419	9	14354244	14354244	2.5e-15	-	14354139	14354350	0	1	211,	0	-14.6	-13.8	30.5	three_prime_utr	Endod1	protein_coding
ENSMUSG00000030180	6	120364318	120364318	1.4e-07	+	120364123	120364514	0	1	391,	0	-6.84	-6.23	24.7	five_prime_utr	Kdm5a	protein_coding
ENSMUSG00000041498	1	136527589	136527589	0.014	+	136527499	136527680	0	1	181,	0	-1.85	-1.48	8	exon	Kif14	protein_coding
ENSMUSG00000024772	19	6298318	6298318	5e-15	+	6298183	6298453	0	1	270,	0	-14.3	-13.5	6.02	CDS	Ehd1	protein_coding
ENSMUSG00000027695	3	28131895	28131895	1e-126	+	28131715	28132075	0	1	360,	0	-126	-124	192	three_prime_utr	Pld1	protein_coding
ENSMUSG00000032300	9	57257324	57257324	0.0021	-	57257189	57257460	0	1	271,	0	-2.68	-2.25	10.9	CDS	1700017B05Rik	protein_coding
ENSMUSG00000049086	2	25707467	25707467	1e-10	+	25707333	25707602	0	1	269,	0	-10	-9.31	34.9	three_prime_utr	Bmyc	protein_coding
ENSMUSG00000037552	7	28360801	28360801	6.8e-10	-	28360651	28360951	0	1	300,	0	-9.17	-8.49	15.6	exon	Plekhg2	protein_coding
ENSMUSG00000063659	1	177447440	177447440	1.6e-36	+	177447290	177447591	0	1	301,	0	-35.8	-34.8	32	CDS	Zbtb18	protein_coding
ENSMUSG00000020609	12	8010797	8010797	0	+	8009838	8011756	0	1	1918,	0	-12100	#NAME?	10.2	CDS	Apob	protein_coding
ENSMUSG00000026842	2	31800811	31800811	7.9e-13	+	31800631	31800991	0	1	360,	0	-12.1	-11.3	41.4	CDS	Abl1	protein_coding
ENSMUSG00000039960	8	123663194	123663194	5e-16	+	123663014	123663375	0	1	361,	0	-15.3	-14.5	42.9	three_prime_utr	Rhou	protein_coding
ENSMUSG00000041773	13	97246209	97246209	4e-12	+	97246074	97246344	0	1	270,	0	-11.4	-10.6	39.3	CDS	Enc1	protein_coding
ENSMUSG00000115801	14	44603571	44603571	0.022	-	44603481	44603662	0	1	181,	0	-1.65	-1.3	7.27	exon	AC160336.1	lincRNA
ENSMUSG00000106847	15	72807124	72807124	8.7e-06	-	72807004	72807244	0	1	240,	0	-5.06	-4.51	18.9	exon	Peg13	sense_intronic
ENSMUSG00000045672	4	63334377	63334377	0.0034	+	63334302	63334452	0	1	150,	0	-2.47	-2.05	10.2	three_prime_utr	Col27a1	protein_coding
ENSMUSG00000066026	4	144927342	144927342	5e-44	+	144927193	144927492	0	1	299,	0	-43.3	-42.2	126	three_prime_utr	Dhrs3	protein_coding
ENSMUSG00000034485	9	60871501	60871501	0.0014	+	60871441	60871562	0	1	121,	0	-2.84	-2.4	3.93	exon	Uaca	protein_coding
ENSMUSG00000079003	8	84000035	84000035	1e-09	+	83999930	84000140	0	1	210,	0	-9	-8.32	24.7	three_prime_utr	Samd1	protein_coding
ENSMUSG00000020307	10	79688056	79688056	1e-135	+	79687863	79688250	0	1	387,	0	-135	-134	340	exon	Cdc34	protein_coding
ENSMUSG00000036867	9	64020576	64020576	6.6e-05	-	64020501	64020652	0	1	151,	0	-4.18	-3.67	16	CDS	Smad6	protein_coding
ENSMUSG00000044147	12	69373089	69373089	0	+	69372691	69373488	0	1	797,	0	#NAME?	#NAME?	201	CDS	Arf6	protein_coding
ENSMUSG00000062519	6	47866098	47866098	1.8e-08	+	47865978	47866219	0	1	241,	0	-7.74	-7.1	27.6	CDS	Zfp398	protein_coding
ENSMUSG00000001768	2	145861039	145861039	0.0055	+	145860964	145861115	0	1	151,	0	-2.26	-1.86	9.45	three_prime_utr	Rin2	protein_coding
ENSMUSG00000058709	7	27158806	27158806	8.5e-05	-	27158687	27158926	0	1	239,	0	-4.07	-3.55	9.45	three_prime_utr	Egln2	protein_coding
ENSMUSG00000033955	2	85059148	85059148	0.0089	+	85059073	85059223	0	1	150,	0	-2.05	-1.67	8.72	exon	Tnks1bp1	protein_coding
ENSMUSG00000018651	11	84079588	84079588	0.0034	-	84079514	84079663	0	1	149,	0	-2.47	-2.05	10.2	three_prime_utr	Tada2a	protein_coding
ENSMUSG00000014606	11	70644374	70644374	7.9e-30	-	70644225	70644524	0	1	299,	0	-29.1	-28.1	31.6	three_prime_utr	Slc25a11	protein_coding
ENSMUSG00000032528	9	121669770	121669770	1.3e-14	+	121669545	121669995	0	1	450,	0	-13.9	-13.2	42.2	three_prime_utr	Vipr1	protein_coding
ENSMUSG00000032562	9	107614664	107614664	3.2e-79	-	107614454	107614875	0	1	421,	0	-78.5	-77.3	22.7	three_prime_utr	Gnai2	protein_coding
ENSMUSG00000032288	9	56937936	56937936	1e-15	+	56937831	56938041	0	1	210,	0	-15	-14.2	50.9	CDS	Imp3	protein_coding
ENSMUSG00000015653	5	5672459	5672459	0.0003	-	5672384	5672535	0	1	151,	0	-3.53	-3.05	13.8	three_prime_utr	Steap2	protein_coding
ENSMUSG00000028197	3	145315026	145315026	2.8e-10	+	145314877	145315176	0	1	299,	0	-9.55	-8.87	33.4	CDS	Col24a1	protein_coding
ENSMUSG00000033763	8	110738431	110738431	0.00018	+	110738356	110738506	0	1	150,	0	-3.75	-3.26	14.5	exon	Mtss1l	protein_coding
ENSMUSG00000028423	4	40976992	40976992	6.3e-21	+	40976827	40977157	0	1	330,	0	-20.2	-19.4	14.2	CDS	Nfx1	protein_coding
ENSMUSG00000079020	15	73586701	73586701	1.1e-06	-	73586596	73586806	0	1	210,	0	-5.95	-5.36	21.8	CDS	Slc45a4	protein_coding
ENSMUSG00000035666	2	28835234	28835234	2e-29	-	28835099	28835370	0	1	271,	0	-28.7	-27.7	93.8	CDS	Gtf3c4	protein_coding
ENSMUSG00000001672	8	109953863	109953863	6.6e-05	-	109953773	109953953	0	1	180,	0	-4.18	-3.67	16	three_prime_utr	Marveld3	protein_coding
ENSMUSG00000028911	4	131900494	131900494	3e-10	+	131900329	131900659	0	1	330,	0	-9.53	-8.84	3.27	exon	Srsf4	protein_coding
ENSMUSG00000013822	9	22113937	22113937	0.002	-	22113862	22114012	0	1	150,	0	-2.7	-2.26	5.09	five_prime_utr	Elof1	protein_coding
ENSMUSG00000006134	16	17452600	17452600	2.5e-15	+	17452495	17452706	0	1	211,	0	-14.6	-13.8	49.4	CDS	Crkl	protein_coding
ENSMUSG00000055148	8	72321045	72321045	1e-170	+	72320821	72321269	0	1	448,	0	-170	-168	521	three_prime_utr	Klf2	protein_coding
ENSMUSG00000049106	12	80340086	80340086	1.3e-08	-	80339907	80340266	0	1	359,	0	-7.88	-7.24	26.9	CDS	Dcaf5	protein_coding
ENSMUSG00000012017	16	17806948	17806948	0.0013	+	17806859	17807038	0	1	179,	0	-2.89	-2.44	11.6	CDS	Scarf2	protein_coding
ENSMUSG00000047248	7	100469671	100469671	0.0034	+	100469521	100469822	0	1	301,	0	-2.47	-2.05	10.2	three_prime_utr	C2cd3	protein_coding
ENSMUSG00000108452	7	122969976	122969976	2.4e-06	-	122969903	122970050	0	1	147,	0	-5.62	-5.05	8.72	exon	4930413G21Rik	TEC
ENSMUSG00000031753	8	110882047	110882047	1.1e-08	+	110881898	110882197	0	1	299,	0	-7.97	-7.32	28.4	three_prime_utr	Cog4	protein_coding
ENSMUSG00000015697	3	95327591	95327591	2.5e-34	-	95327411	95327771	0	1	360,	0	-33.6	-32.6	52	exon	Setdb1	protein_coding
ENSMUSG00000050587	2	97630949	97630949	0.0013	+	97630859	97631039	0	1	180,	0	-2.89	-2.44	11.6	CDS	Lrrc4c	protein_coding
ENSMUSG00000098573	9	72618976	72618976	0.0046	-	72618901	72619051	0	1	150,	0	-2.34	-1.92	9.45	exon	Gm27232	antisense_RNA
ENSMUSG00000041845	19	4426064	4426064	0.0013	-	4425990	4426138	0	1	148,	0	-2.89	-2.44	11.6	three_prime_utr	Rhod	protein_coding
ENSMUSG00000101483	1	80479690	80479690	0.0021	+	80479602	80479779	0	1	177,	0	-2.68	-2.25	10.9	exon	1700016L21Rik	antisense_RNA
ENSMUSG00000046761	15	76001958	76001958	8.5e-05	-	76001838	76002078	0	1	240,	0	-4.07	-3.55	13.1	CDS	Fam83h	protein_coding
ENSMUSG00000067942	17	21026658	21026658	3e-08	+	21026553	21026763	0	1	210,	0	-7.52	-6.88	26.9	CDS	Zfp160	protein_coding
ENSMUSG00000006019	7	16218757	16218757	7.9e-13	-	16218578	16218937	0	1	359,	0	-12.1	-11.3	36.4	five_prime_utr	Dhx34	protein_coding
ENSMUSG00000070056	8	35588754	35588754	0.0013	+	35588664	35588844	0	1	180,	0	-2.89	-2.44	11.6	CDS	Mfhas1	protein_coding
ENSMUSG00000004668	11	9298187	9298187	0.0013	+	9298082	9298293	0	1	211,	0	-2.89	-2.44	11.6	CDS	Abca13	protein_coding
ENSMUSG00000042444	9	70656439	70656439	2e-11	-	70656334	70656545	0	1	211,	0	-10.7	-9.96	16.7	CDS	Mindy2	protein_coding
ENSMUSG00000034998	17	88486780	88486780	2e-97	+	88486585	88486975	0	1	390,	0	-96.7	-95.3	89.4	exon	Foxn2	protein_coding
ENSMUSG00000092260	8	69742325	69742325	4e-05	-	69742175	69742475	0	1	300,	0	-4.4	-3.88	16.7	three_prime_utr	Zfp963	protein_coding
ENSMUSG00000049807	11	97451907	97451907	1e-50	+	97451518	97452296	0	1	778,	0	-50	-48.9	116	CDS	Arhgap23	protein_coding
ENSMUSG00000020715	11	106398586	106398586	6.9e-07	-	106398481	106398691	0	1	210,	0	-6.16	-5.57	12.7	exon	Ern1	protein_coding
ENSMUSG00000000826	2	181549963	181549963	0.0034	+	181549888	181550039	0	1	151,	0	-2.47	-2.05	10.2	three_prime_utr	Dnajc5	protein_coding
ENSMUSG00000109108	7	6156768	6156768	1.3e-09	+	6156664	6156873	0	1	209,	0	-8.87	-8.2	31.3	exon	Gm36371	bidirectional_promoter_lncRNA
ENSMUSG00000053706	3	61365398	61365398	1e-108	-	61365144	61365653	0	1	509,	0	-108	-106	121	five_prime_utr	B430305J03Rik	protein_coding
ENSMUSG00000053684	10	121751295	121751295	7.9e-10	+	121751175	121751415	0	1	240,	0	-9.1	-8.42	32	three_prime_utr	BC048403	protein_coding
ENSMUSG00000050846	15	75948367	75948367	1e-32	+	75948189	75948546	0	1	357,	0	-32	-31	29.3	CDS	Zfp623	protein_coding
ENSMUSG00000033799	13	3590223	3590223	1.6e-23	-	3589968	3590478	0	1	510,	0	-22.8	-21.9	59.6	CDS	Fam208b	protein_coding
ENSMUSG00000054770	1	58016394	58016394	1e-55	-	58016169	58016619	0	1	450,	0	-55	-53.9	128	five_prime_utr	Kctd18	protein_coding
ENSMUSG00000028412	4	53567549	53567549	7.9e-28	+	53567414	53567684	0	1	270,	0	-27.1	-26.1	88.7	three_prime_utr	Slc44a1	protein_coding
ENSMUSG00000039529	18	64531299	64531299	1e-253	-	64531104	64531495	0	1	391,	0	-253	-251	39.6	three_prime_utr	Atp8b1	protein_coding
ENSMUSG00000054676	7	38194906	38194906	1e-153	+	38194726	38195086	0	1	360,	0	-153	-152	15.4	three_prime_utr	1600014C10Rik	protein_coding
ENSMUSG00000029004	5	23501871	23501871	3.2e-38	+	23501661	23502081	0	1	420,	0	-37.5	-36.4	104	CDS	Kmt2e	protein_coding
ENSMUSG00000006307	7	30585284	30585284	2.2e-09	-	30585164	30585405	0	1	241,	0	-8.65	-7.98	30.5	CDS	Kmt2b	protein_coding
ENSMUSG00000085037	4	33030361	33030361	0.0022	-	33030271	33030451	0	1	180,	0	-2.66	-2.23	6.54	exon	4933421O10Rik	processed_transcript
ENSMUSG00000030002	6	85947648	85947648	4e-14	-	85947543	85947754	0	1	211,	0	-13.4	-12.7	45.8	CDS	Dusp11	protein_coding
ENSMUSG00000022565	15	76176880	76176880	3.2e-28	-	76176730	76177031	0	1	301,	0	-27.5	-26.6	39.3	CDS	Plec	protein_coding
ENSMUSG00000039103	3	152244005	152244005	0.0013	-	152243930	152244080	0	1	150,	0	-2.89	-2.44	11.6	CDS	Nexn	protein_coding
ENSMUSG00000027963	3	116024187	116024187	4e-07	+	116024082	116024293	0	1	211,	0	-6.4	-5.8	23.3	CDS	Extl2	protein_coding
ENSMUSG00000024414	11	94659910	94659910	0.00048	+	94659820	94660000	0	1	180,	0	-3.32	-2.85	13.1	three_prime_utr	Mrpl27	protein_coding
ENSMUSG00000108555	7	80345947	80345947	0.0034	-	80345872	80346023	0	1	151,	0	-2.47	-2.05	6.18	exon	Gm18310	TEC
ENSMUSG00000025159	19	41943898	41943898	8.7e-06	-	41943808	41943989	0	1	181,	0	-5.06	-4.51	18.9	three_prime_utr	Mms19	protein_coding
ENSMUSG00000023353	5	24452400	24452400	0.00018	+	24452325	24452476	0	1	151,	0	-3.75	-3.26	14.5	CDS	Agap3	protein_coding
ENSMUSG00000041852	15	82854269	82854269	1e-153	-	82853774	82854764	0	1	990,	0	-153	-151	325	CDS	Tcf20	protein_coding
ENSMUSG00000037348	4	134507805	134507805	0.0013	+	134507685	134507926	0	1	241,	0	-2.89	-2.44	11.6	CDS	Paqr7	protein_coding
ENSMUSG00000071226	6	120758241	120758241	3.2e-11	+	120758076	120758406	0	1	330,	0	-10.5	-9.8	26.2	CDS	Cecr2	protein_coding
ENSMUSG00000021453	13	51848160	51848160	3.2e-19	+	51847940	51848380	0	1	440,	0	-18.5	-17.7	61.8	three_prime_utr	Gadd45g	protein_coding
ENSMUSG00000029832	6	51458292	51458292	1e-65	+	51458173	51458411	0	1	238,	0	-65	-63.7	206	CDS	Nfe2l3	protein_coding
ENSMUSG00000038167	6	125362866	125362866	0.0013	-	125362689	125363044	0	2	178,3,	0,352	-2.89	-2.44	11.6	CDS	Plekhg6	protein_coding
ENSMUSG00000044813	4	45529836	45529836	0.013	-	45529776	45529896	0	1	120,	0	-1.88	-1.5	3.05	CDS	Shb	protein_coding
ENSMUSG00000026833	2	28229989	28229989	8.7e-06	+	28229840	28230139	0	1	299,	0	-5.06	-4.51	18.9	exon	Olfm1	protein_coding
ENSMUSG00000112637	12	78261875	78261875	0.0014	+	78261800	78261951	0	1	151,	0	-2.86	-2.41	6.91	exon	AC124346.2	TEC
ENSMUSG00000097482	1	105357232	105357232	1.6e-39	+	105357128	105357336	0	1	208,	0	-38.8	-37.7	77.8	exon	Gm17634	antisense_RNA
ENSMUSG00000108199	6	92145198	92145198	0.00079	-	92145109	92145287	0	1	178,	0	-3.1	-2.64	12.4	exon	Gm44249	TEC
ENSMUSG00000033059	2	150830563	150830563	1.9e-06	+	150830473	150830653	0	1	180,	0	-5.73	-5.15	21.1	three_prime_utr	Pygb	protein_coding
ENSMUSG00000061024	1	9546386	9546386	1.6e-52	+	9545941	9546832	0	1	891,	0	-51.8	-50.6	85.4	CDS	Rrs1	protein_coding
ENSMUSG00000061306	11	120105636	120105636	1e-108	-	120104825	120106447	0	2	1211,14,	0,1608	-108	-107	93.1	CDS	Slc38a10	protein_coding
ENSMUSG00000048696	10	80381582	80381582	0.0055	-	80381492	80381673	0	1	181,	0	-2.26	-1.86	9.45	CDS	Mex3d	protein_coding
ENSMUSG00000067931	17	21587153	21587153	0.0021	+	21587064	21587243	0	1	179,	0	-2.68	-2.25	10.9	CDS	Zfp948	protein_coding
ENSMUSG00000031004	7	135695710	135695710	0	-	135695230	135696190	0	1	960,	0	#NAME?	#NAME?	161	CDS	Mki67	protein_coding
ENSMUSG00000047638	10	89454652	89454652	1.3e-37	-	89454502	89454802	0	1	300,	0	-36.9	-35.9	31	three_prime_utr	Nr1h4	protein_coding
ENSMUSG00000063382	9	44509065	44509065	2.5e-85	+	44508780	44509350	0	1	570,	0	-84.6	-83.3	143	CDS	Bcl9l	protein_coding
ENSMUSG00000037692	4	133064774	133064774	6.3e-12	+	133064684	133064865	0	1	181,	0	-11.2	-10.5	37.1	CDS	Ahdc1	protein_coding
ENSMUSG00000008035	X	10718476	10718476	1e-28	+	10718341	10718612	0	1	271,	0	-28	-27.1	91.6	CDS	Mid1ip1	protein_coding
ENSMUSG00000047496	1	105284067	105284067	0.0021	-	105283977	105284158	0	1	181,	0	-2.68	-2.25	10.9	three_prime_utr	Rnf152	protein_coding
ENSMUSG00000020349	11	52127523	52127523	1e-111	+	52127388	52127658	0	1	270,	0	-111	-109	33.8	three_prime_utr	Ppp2ca	protein_coding
ENSMUSG00000003154	6	122820481	122820481	4e-19	+	122820331	122820631	0	1	300,	0	-18.4	-17.5	53.8	five_prime_utr	Foxj2	protein_coding
ENSMUSG00000018008	15	78621870	78621870	7.9e-11	+	78621751	78621989	0	1	238,	0	-10.1	-9.37	19.3	three_prime_utr	Cyth4	protein_coding
ENSMUSG00000038371	7	110308147	110308147	0.035	-	110308072	110308223	0	1	151,	0	-1.45	-0.0237	6.54	three_prime_utr	Sbf2	protein_coding
ENSMUSG00000019773	10	5802324	5802324	1e-156	-	5802159	5802489	0	1	330,	0	-156	-154	205	CDS	Fbxo5	protein_coding
ENSMUSG00000022412	15	80250079	80250079	0.0003	+	80249989	80250170	0	1	181,	0	-3.53	-3.05	13.8	CDS	Mief1	protein_coding
ENSMUSG00000025900	1	4345095	4345095	1.6e-15	-	4345005	4345186	0	1	181,	0	-14.8	-14	50.2	CDS	Rp1	protein_coding
ENSMUSG00000030435	7	5079580	5079580	6.5e-10	+	5079490	5079670	0	1	180,	0	-9.19	-8.51	30.5	exon	U2af2	protein_coding
ENSMUSG00000032733	9	56925473	56925473	1.6e-18	-	56925323	56925623	0	1	300,	0	-17.8	-17	59.6	CDS	Snx33	protein_coding
ENSMUSG00000038949	1	179625233	179625233	6.3e-18	+	179625053	179625413	0	1	360,	0	-17.2	-16.4	55.3	three_prime_utr	Cnst	protein_coding
ENSMUSG00000089647	15	6654243	6654243	0.0034	-	6654183	6654303	0	1	120,	0	-2.47	-2.05	10.2	exon	Gm2245	antisense_RNA
ENSMUSG00000022895	16	95720600	95720600	2e-43	+	95720450	95720751	0	1	301,	0	-42.7	-41.6	48.7	three_prime_utr	Ets2	protein_coding
ENSMUSG00000028560	4	98934393	98934393	1e-156	+	98934079	98934707	0	1	628,	0	-156	-154	247	CDS	Usp1	protein_coding
ENSMUSG00000087516	5	119574780	119574780	0.00011	-	119574690	119574870	0	1	180,	0	-3.97	-3.46	15.3	exon	Tbx3os1	antisense_RNA
ENSMUSG00000112774	10	122434628	122434628	0.0055	+	122434553	122434704	0	1	151,	0	-2.26	-1.86	9.45	exon	Gm36041	lincRNA
ENSMUSG00000050567	11	50257934	50257934	2e-17	-	50257784	50258084	0	1	300,	0	-16.7	-15.9	39.3	CDS	Maml1	protein_coding
ENSMUSG00000041268	9	54401254	54401254	0.0017	-	54401179	54401330	0	1	151,	0	-2.76	-2.32	4.36	CDS	Dmxl2	protein_coding
ENSMUSG00000048154	15	98862679	98862679	0.0089	-	98862483	98862876	0	2	200,101,	0,292	-2.05	-1.67	8.72	CDS	Kmt2d	protein_coding
ENSMUSG00000022565	15	76181077	76181077	1.3e-15	-	76181002	76181153	0	1	151,	0	-14.9	-14.1	8.32	CDS	Plec	protein_coding
ENSMUSG00000040732	16	95360542	95360542	3.2e-13	-	95360363	95360722	0	1	359,	0	-12.5	-11.8	42.9	three_prime_utr	Erg	protein_coding
ENSMUSG00000021967	14	57826758	57826758	6.3e-67	+	57826579	57826938	0	1	359,	0	-66.2	-65	198	CDS	Mrpl57	protein_coding
ENSMUSG00000066415	9	101100984	101100984	1e-15	+	101100729	101101239	0	1	510,	0	-15	-14.2	50.9	CDS	Msl2	protein_coding
ENSMUSG00000051716	10	128254409	128254409	4e-23	+	128254154	128254665	0	2	127,231,	0,280	-22.4	-21.5	16.4	five_prime_utr	Apon	protein_coding
ENSMUSG00000025860	X	42094403	42094403	0.00044	+	42094328	42094479	0	1	151,	0	-3.36	-2.88	4.36	CDS	Xiap	protein_coding
ENSMUSG00000035992	11	54502619	54502619	5e-41	+	54502409	54502829	0	1	420,	0	-40.3	-39.2	33.4	CDS	Fnip1	protein_coding
ENSMUSG00000030064	6	97288140	97288140	1e-102	-	97287825	97288456	0	1	631,	0	-102	-100	133	three_prime_utr	Frmd4b	protein_coding
ENSMUSG00000034471	11	115801155	115801155	4e-15	-	115801020	115801290	0	1	270,	0	-14.4	-13.6	48.7	CDS	Caskin2	protein_coding
ENSMUSG00000050533	3	39358694	39358694	5.2e-06	-	39358604	39358784	0	1	180,	0	-5.28	-4.72	19.6	exon	Gm9845	processed_pseudogene
ENSMUSG00000034656	8	84640005	84640005	0.035	+	84639915	84640096	0	1	181,	0	-1.45	-0.0237	6.54	three_prime_utr	Cacna1a	protein_coding
ENSMUSG00000004891	3	87977917	87977917	2.5e-21	+	87977782	87978053	0	1	271,	0	-20.6	-19.7	68.3	CDS	Nes	protein_coding
ENSMUSG00000006673	9	108559667	108559667	1.1e-09	+	108559592	108559743	0	1	151,	0	-8.97	-8.29	8.48	three_prime_utr	Qrich1	protein_coding
ENSMUSG00000061143	3	51855777	51855777	2.6e-10	-	51855657	51855898	0	1	241,	0	-9.59	-8.91	31.3	CDS	Maml3	protein_coding
ENSMUSG00000032312	9	57627153	57627153	1e-130	-	57626944	57627363	0	1	419,	0	-130	-129	190	three_prime_utr	Csk	protein_coding
ENSMUSG00000021488	13	55247689	55247689	0	+	55247344	55248034	0	1	690,	0	#NAME?	#NAME?	144	CDS	Nsd1	protein_coding
ENSMUSG00000033705	2	120702554	120702554	1e-53	+	120702314	120702795	0	1	481,	0	-53	-51.8	50.9	CDS	Stard9	protein_coding
ENSMUSG00000035133	12	52518187	52518187	8.3e-09	+	52518052	52518323	0	1	271,	0	-8.08	-7.43	3.72	CDS	Arhgap5	protein_coding
ENSMUSG00000034584	9	53377393	53377393	1.4e-07	+	53377273	53377514	0	1	241,	0	-6.84	-6.23	24.7	CDS	Exph5	protein_coding
ENSMUSG00000001786	10	86024550	86024550	1.4e-07	+	86024430	86024671	0	1	241,	0	-6.85	-6.24	16	CDS	Fbxo7	protein_coding
ENSMUSG00000041235	4	8751851	8751851	0.0021	+	8751776	8751926	0	1	150,	0	-2.68	-2.25	10.9	CDS	Chd7	protein_coding
ENSMUSG00000038970	5	144174755	144174755	0.0021	+	144174680	144174831	0	1	151,	0	-2.68	-2.25	10.9	CDS	Lmtk2	protein_coding
ENSMUSG00000046111	9	15322771	15322771	0.0013	-	15322696	15322847	0	1	151,	0	-2.89	-2.44	11.6	CDS	Cep295	protein_coding
ENSMUSG00000039656	17	34037945	34037945	0.00018	+	34037855	34038035	0	1	180,	0	-3.75	-3.26	14.5	three_prime_utr	Rxrb	protein_coding
ENSMUSG00000007836	13	58128198	58128198	1e-42	-	58128079	58128318	0	1	239,	0	-42	-40.9	25	CDS	Hnrnpa0	protein_coding
ENSMUSG00000025255	3	5411870	5411870	0.0089	+	5411780	5411960	0	1	180,	0	-2.05	-1.67	8.72	CDS	Zfhx4	protein_coding
ENSMUSG00000036006	13	24701441	24701441	1.4e-05	+	24701321	24701562	0	1	241,	0	-4.84	-4.3	18.2	CDS	Ripor2	protein_coding
ENSMUSG00000069729	17	5342690	5342690	2.5e-66	+	5342105	5343276	0	1	1171,	0	-65.6	-64.4	68	CDS	Arid1b	protein_coding
ENSMUSG00000031907	8	106424964	106424964	5e-22	+	106424799	106425130	0	1	331,	0	-21.3	-20.4	70.5	exon	Zfp90	protein_coding
ENSMUSG00000026269	1	92920106	92920106	5e-73	+	92919643	92920570	0	1	927,	0	-72.3	-71.1	205	exon	Rnpepl1	protein_coding
ENSMUSG00000054555	7	133884800	133884800	0.035	-	133884725	133884876	0	1	151,	0	-1.45	-0.0237	6.54	three_prime_utr	Adam12	protein_coding
ENSMUSG00000038910	17	50606983	50606983	2e-13	+	50606773	50607194	0	1	421,	0	-12.7	-12	43.6	CDS	Plcl2	protein_coding
ENSMUSG00000042851	2	129017273	129017273	8.7e-06	+	129017183	129017364	0	1	181,	0	-5.06	-4.51	18.9	CDS	Zc3h6	protein_coding
ENSMUSG00000108621	7	39575539	39575539	8.5e-05	+	39575434	39575644	0	1	210,	0	-4.07	-3.55	12.4	exon	Gm37494	lincRNA
ENSMUSG00000024085	17	64601470	64601470	1e-109	+	64601125	64601815	0	1	690,	0	-109	-108	42.2	five_prime_utr	Man2a1	protein_coding
ENSMUSG00000021408	13	34034007	34034007	6.3e-11	+	34033887	34034127	0	1	240,	0	-10.2	-9.53	35.6	three_prime_utr	Ripk1	protein_coding
ENSMUSG00000008206	8	4524018	4524018	8.5e-08	+	4523883	4524154	0	1	271,	0	-7.07	-6.45	25.4	three_prime_utr	Cers4	protein_coding
ENSMUSG00000043733	5	121133978	121133978	2e-42	-	121133858	121134099	0	1	241,	0	-41.7	-40.7	48	exon	Ptpn11	protein_coding
ENSMUSG00000035342	19	45026254	45026254	8.7e-06	+	45026150	45026359	0	1	209,	0	-5.06	-4.51	18.9	CDS	Lzts2	protein_coding
ENSMUSG00000048218	15	97246286	97246286	5e-16	-	97246166	97246406	0	1	240,	0	-15.3	-14.5	51.6	CDS	Amigo2	protein_coding
ENSMUSG00000028430	4	41115325	41115325	5e-15	-	41115145	41115505	0	1	360,	0	-14.3	-13.5	45.8	three_prime_utr	Nol6	protein_coding
ENSMUSG00000099913	1	53347210	53347210	1e-148	-	53347060	53347360	0	1	300,	0	-148	-147	28.8	CDS	Gm28551	protein_coding
ENSMUSG00000006731	10	127172002	127172002	2e-38	+	127171674	127172330	0	1	656,	0	-37.7	-36.6	23.3	three_prime_utr	B4galnt1	protein_coding
ENSMUSG00000057133	2	160965456	160965456	1e-149	-	160965216	160965696	0	1	480,	0	-149	-148	237	CDS	Chd6	protein_coding
ENSMUSG00000020893	11	69109240	69109240	3e-10	+	69109120	69109361	0	1	241,	0	-9.53	-8.84	7.17	CDS	Per1	protein_coding
ENSMUSG00000021959	14	57699933	57699933	6.8e-07	-	57699813	57700053	0	1	240,	0	-6.17	-5.58	22.5	CDS	Lats2	protein_coding
ENSMUSG00000025900	1	4349198	4349198	0.0013	-	4349108	4349289	0	1	181,	0	-2.89	-2.44	11.6	CDS	Rp1	protein_coding
ENSMUSG00000041112	13	20605372	20605372	4e-19	+	20605177	20605568	0	1	391,	0	-18.4	-17.6	58.2	three_prime_utr	Elmo1	protein_coding
ENSMUSG00000035929	17	35384678	35384678	2e-19	+	35384573	35384783	0	1	210,	0	-18.7	-17.9	62.5	exon	H2-Q4	protein_coding
ENSMUSG00000016619	15	84939943	84939943	6.3e-14	+	84939764	84940123	0	1	359,	0	-13.2	-12.4	45.1	three_prime_utr	Nup50	protein_coding
ENSMUSG00000040003	5	20702935	20702935	0.0055	+	20702875	20702996	0	1	121,	0	-2.26	-1.86	9.45	three_prime_utr	Magi2	protein_coding
ENSMUSG00000074182	3	145576756	145576756	1.6e-12	+	145576622	145576891	0	1	269,	0	-11.8	-11.1	40.7	CDS	Znhit6	protein_coding
ENSMUSG00000041598	11	113727790	113727790	1e-22	-	113727625	113727955	0	1	330,	0	-22	-21.1	72.7	three_prime_utr	Cdc42ep4	protein_coding
ENSMUSG00000053453	14	13950517	13950517	0.0045	-	13950442	13950593	0	1	151,	0	-2.35	-1.93	3.49	exon	Thoc7	protein_coding
ENSMUSG00000074166	7	41479754	41479754	0.014	-	41479679	41479830	0	1	151,	0	-1.85	-1.48	8	three_prime_utr	AW146154	protein_coding
ENSMUSG00000023830	17	12683394	12683394	0.0046	-	12683334	12683455	0	1	121,	0	-2.34	-1.92	2.54	three_prime_utr	Igf2r	protein_coding
ENSMUSG00000056919	9	87192710	87192710	2.8e-10	-	87192605	87192816	0	1	211,	0	-9.55	-8.87	33.4	three_prime_utr	Cep162	protein_coding
ENSMUSG00000040390	7	27673853	27673853	5.4e-05	-	27673763	27673943	0	1	180,	0	-4.27	-3.75	9.45	CDS	Map3k10	protein_coding
ENSMUSG00000028327	4	45885898	45885898	3.2e-06	+	45885808	45885988	0	1	180,	0	-5.5	-4.94	20.4	exon	Stra6l	protein_coding
ENSMUSG00000041075	1	59484838	59484838	1e-162	+	59484629	59485047	0	1	418,	0	-162	-160	160	three_prime_utr	Fzd7	protein_coding
ENSMUSG00000018547	11	97718505	97718505	7.9e-10	-	97718385	97718626	0	1	241,	0	-9.1	-8.42	32	three_prime_utr	Pip4k2b	protein_coding
ENSMUSG00000033767	3	83898404	83898404	0.0038	-	83898314	83898495	0	1	181,	0	-2.42	-2	5.45	CDS	Tmem131l	protein_coding
ENSMUSG00000037465	15	38297055	38297055	3.9e-10	-	38296935	38297175	0	1	240,	0	-9.41	-8.73	10.5	CDS	Klf10	protein_coding
ENSMUSG00000040365	11	48816356	48816356	6.3e-27	-	48816132	48816580	0	1	448,	0	-26.2	-25.2	85.8	CDS	Trim41	protein_coding
ENSMUSG00000070705	7	28278598	28278598	0.0021	+	28278509	28278688	0	1	179,	0	-2.68	-2.25	10.9	three_prime_utr	Eid2b	protein_coding
ENSMUSG00000022821	16	37631886	37631886	3.2e-28	+	37631752	37632020	0	1	268,	0	-27.5	-26.5	13.8	three_prime_utr	Hgd	protein_coding
ENSMUSG00000021364	13	41185257	41185257	2.5e-64	-	41185153	41185362	0	1	209,	0	-63.6	-62.4	2.48	three_prime_utr	Elovl2	protein_coding
ENSMUSG00000083161	11	83225158	83225158	7.9e-15	+	83224513	83225804	0	2	118,271,	0,1020	-14.1	-13.3	48	exon	Gm11427	transcribed_unprocessed_pseudogene
ENSMUSG00000033819	15	76694515	76694515	0.00018	+	76694381	76694650	0	1	269,	0	-3.75	-3.26	14.5	CDS	Ppp1r16a	protein_coding
ENSMUSG00000045252	7	25081732	25081732	5.9e-08	+	25081612	25081852	0	1	240,	0	-7.23	-6.61	25.4	CDS	Zfp574	protein_coding
ENSMUSG00000042331	11	62118124	62118124	2.4e-05	+	62118004	62118245	0	1	241,	0	-4.62	-4.09	17.4	CDS	Specc1	protein_coding
ENSMUSG00000053436	17	28748135	28748135	3.2e-06	+	28748045	28748225	0	1	180,	0	-5.5	-4.94	20.4	three_prime_utr	Mapk14	protein_coding
ENSMUSG00000066406	7	75609600	75609600	7.9e-42	+	75609420	75609780	0	1	360,	0	-41.1	-40.1	22.1	CDS	Akap13	protein_coding
ENSMUSG00000056050	1	183327364	183327364	0.01	-	183327289	183327439	0	1	150,	0	-1.99	-1.6	4.12	CDS	Mia3	protein_coding
ENSMUSG00000003437	7	28398864	28398864	1e-172	+	28398489	28399239	0	3	64,91,414,	0,169,336	-172	-170	537	CDS	Paf1	protein_coding
ENSMUSG00000021182	12	100913156	100913156	1.6e-09	-	100912991	100913322	0	1	331,	0	-8.79	-8.12	29.8	CDS	Ccdc88c	protein_coding
ENSMUSG00000033705	2	120714955	120714955	1.3e-09	+	120714715	120715196	0	1	481,	0	-8.87	-8.2	31.3	three_prime_utr	Stard9	protein_coding
ENSMUSG00000008496	7	25089906	25089906	0.00018	-	25089831	25089981	0	1	150,	0	-3.75	-3.26	14.5	three_prime_utr	Pou2f2	protein_coding
ENSMUSG00000026024	1	59215670	59215670	3.3e-08	-	59215490	59215850	0	1	360,	0	-7.48	-6.85	10.9	CDS	Als2	protein_coding
ENSMUSG00000030364	6	128676272	128676272	0.0055	+	128676183	128676362	0	1	179,	0	-2.26	-1.86	9.45	three_prime_utr	Clec2h	protein_coding
ENSMUSG00000048581	3	63915462	63915462	6.6e-05	-	63915342	63915583	0	1	241,	0	-4.18	-3.67	16	CDS	E130311K13Rik	protein_coding
ENSMUSG00000004264	6	124716799	124716799	6.3e-52	+	124716649	124716950	0	1	301,	0	-51.2	-50	20.1	exon	Phb2	protein_coding
ENSMUSG00000031639	8	45398133	45398133	1e-13	-	45397998	45398268	0	1	270,	0	-13	-12.2	44.3	CDS	Tlr3	protein_coding
ENSMUSG00000027086	2	69713157	69713157	0.0003	-	69713067	69713247	0	1	180,	0	-3.53	-3.05	13.8	exon	Fastkd1	protein_coding
ENSMUSG00000032014	9	43239791	43239791	1.6e-13	-	43239671	43239911	0	1	240,	0	-12.8	-12	19.6	five_prime_utr	Oaf	protein_coding
ENSMUSG00000039607	9	116577936	116577936	1e-25	-	116577771	116578102	0	1	331,	0	-25	-24	66.9	three_prime_utr	Rbms3	protein_coding
ENSMUSG00000028600	4	108015492	108015492	0.0055	-	108015417	108015567	0	1	150,	0	-2.26	-1.86	9.45	exon	Podn	protein_coding
ENSMUSG00000027575	2	180981446	180981446	4e-23	+	180981236	180981657	0	1	421,	0	-22.4	-21.5	74.2	exon	Arfgap1	protein_coding
ENSMUSG00000030324	6	115936939	115936939	0.0003	+	115936864	115937015	0	1	151,	0	-3.53	-3.05	13.8	three_prime_utr	Rho	protein_coding
ENSMUSG00000021978	14	65054418	65054418	2.5e-18	-	65054269	65054568	0	1	299,	0	-17.6	-16.7	58.9	three_prime_utr	Extl3	protein_coding
ENSMUSG00000004891	3	87978457	87978457	1.6e-13	+	87978262	87978652	0	1	390,	0	-12.8	-12	23.3	CDS	Nes	protein_coding
ENSMUSG00000079215	5	124885458	124885458	2.5e-42	+	124885279	124885638	0	1	359,	0	-41.6	-40.5	69.4	five_prime_utr	Zfp664	protein_coding
ENSMUSG00000074802	10	89413774	89413774	7.9e-13	-	89413609	89413939	0	1	330,	0	-12.1	-11.3	41.4	CDS	Gas2l3	protein_coding
ENSMUSG00000029090	5	49960689	49960689	1e-60	-	49960464	49960914	0	1	450,	0	-60	-58.8	67.1	CDS	Adgra3	protein_coding
ENSMUSG00000057649	13	73938525	73938525	0.022	+	73938435	73938616	0	1	181,	0	-1.65	-1.3	7.27	exon	Brd9	protein_coding
ENSMUSG00000029207	5	66302417	66302417	0.0003	-	66302267	66302568	0	1	301,	0	-3.53	-3.05	13.8	three_prime_utr	Apbb2	protein_coding
ENSMUSG00000028654	4	123000227	123000227	0.00018	+	123000092	123000362	0	1	270,	0	-3.75	-3.26	14.5	CDS	Mycl	protein_coding
ENSMUSG00000053877	7	127558164	127558164	5e-17	+	127558074	127558254	0	1	180,	0	-16.3	-15.5	6.3	CDS	Srcap	protein_coding
ENSMUSG00000053877	7	127542179	127542179	1e-146	+	127541864	127542494	0	1	630,	0	-146	-145	14.9	CDS	Srcap	protein_coding
ENSMUSG00000078779	7	27856377	27856377	0.014	+	27856317	27856438	0	1	121,	0	-1.85	-1.48	8	three_prime_utr	Zfp59	protein_coding
ENSMUSG00000003346	10	80583861	80583861	1.6e-15	-	80583712	80584011	0	1	299,	0	-14.8	-14	44.3	three_prime_utr	Abhd17a	protein_coding
ENSMUSG00000020459	11	29540670	29540670	1e-13	+	29540565	29540776	0	1	211,	0	-13	-12.2	13.6	CDS	Mtif2	protein_coding
ENSMUSG00000105055	3	36091254	36091254	0.00035	+	36091151	36091358	0	1	207,	0	-3.46	-2.98	12.4	three_prime_utr	Gm43079	antisense_RNA
ENSMUSG00000037905	5	125455666	125455666	1.8e-07	+	125455561	125455771	0	1	210,	0	-6.75	-6.14	14.5	three_prime_utr	Bri3bp	protein_coding
ENSMUSG00000009145	6	83066642	83066642	1.3e-14	+	83066537	83066748	0	1	211,	0	-13.9	-13.1	25.4	three_prime_utr	Dqx1	protein_coding
ENSMUSG00000029505	5	110756528	110756528	4.8e-09	-	110756408	110756649	0	1	241,	0	-8.32	-7.66	16.4	CDS	Ep400	protein_coding
ENSMUSG00000041975	2	70965532	70965532	0.0021	-	70965457	70965608	0	1	151,	0	-2.68	-2.25	10.9	three_prime_utr	Mettl8	protein_coding
ENSMUSG00000021819	14	20714535	20714535	1e-26	+	20714355	20714715	0	1	360,	0	-26	-25.1	23.3	CDS	Zswim8	protein_coding
ENSMUSG00000054715	7	12907213	12907213	1.4e-05	+	12907108	12907318	0	1	210,	0	-4.84	-4.3	18.2	CDS	Zscan22	protein_coding
ENSMUSG00000018476	11	69406598	69406598	0.00035	-	69406464	69406732	0	2	145,36,	0,232	-3.45	-2.97	6.06	CDS	Kdm6b	protein_coding
ENSMUSG00000037674	9	72618984	72618984	0.0046	+	72618894	72619074	0	1	180,	0	-2.34	-1.92	9.45	CDS	Rfx7	protein_coding
ENSMUSG00000031561	8	48276447	48276447	1e-266	-	48276252	48276642	0	1	390,	0	-266	-265	706	CDS	Tenm3	protein_coding
ENSMUSG00000053414	16	90496898	90496898	6.3e-11	+	90496793	90497004	0	1	211,	0	-10.2	-9.53	35.6	three_prime_utr	Hunk	protein_coding
ENSMUSG00000039809	4	46664298	46664298	3.2e-16	-	46664163	46664433	0	1	270,	0	-15.5	-14.7	52.3	three_prime_utr	Gabbr2	protein_coding
ENSMUSG00000004054	19	5702353	5702353	3.2e-59	+	5702113	5702593	0	1	480,	0	-58.5	-57.3	57.2	three_prime_utr	Map3k11	protein_coding
ENSMUSG00000072941	5	52368861	52368861	2.5e-80	+	52368667	52369056	0	1	389,	0	-79.6	-78.3	5.68	three_prime_utr	Sod3	protein_coding
ENSMUSG00000033491	9	86755284	86755284	2e-11	+	86755179	86755389	0	1	210,	0	-10.7	-9.96	14.5	CDS	Prss35	protein_coding
ENSMUSG00000052056	2	170115101	170115101	1.3e-20	-	170114936	170115266	0	1	330,	0	-19.9	-19	66.2	CDS	Zfp217	protein_coding
ENSMUSG00000074405	7	5029553	5029553	4e-05	+	5029463	5029643	0	1	180,	0	-4.4	-3.88	16.7	CDS	Zfp865	protein_coding
ENSMUSG00000036257	12	44311489	44311489	6.3e-30	+	44311354	44311625	0	1	271,	0	-29.2	-28.2	24.2	exon	Pnpla8	protein_coding
ENSMUSG00000075595	11	95749770	95749770	1e-251	+	95749440	95750100	0	1	660,	0	-251	-249	64.7	CDS	Zfp652	protein_coding
ENSMUSG00000054027	10	86834476	86834476	0.0003	+	86834386	86834566	0	1	180,	0	-3.53	-3.05	13.8	three_prime_utr	Nt5dc3	protein_coding
ENSMUSG00000040524	9	65695415	65695415	0.00022	-	65695325	65695506	0	1	181,	0	-3.66	-3.17	7.27	three_prime_utr	Zfp609	protein_coding
ENSMUSG00000007817	14	25666443	25666443	0.0013	+	25666353	25666533	0	1	180,	0	-2.89	-2.44	11.6	three_prime_utr	Zmiz1	protein_coding
ENSMUSG00000048039	3	87931867	87931867	6.3e-94	+	87931479	87932255	0	1	776,	0	-93.2	-91.8	233	CDS	Isg20l2	protein_coding
ENSMUSG00000028064	3	88436123	88436123	1.5e-06	-	88436018	88436228	0	1	210,	0	-5.82	-5.24	8.97	three_prime_utr	Sema4a	protein_coding
ENSMUSG00000063730	3	98711131	98711131	0.0013	-	98711041	98711221	0	1	180,	0	-2.89	-2.44	11.6	three_prime_utr	Hsd3b2	protein_coding
ENSMUSG00000002524	15	76070333	76070333	1e-15	-	76070214	76070453	0	1	239,	0	-15	-14.2	7.27	CDS	Puf60	protein_coding
ENSMUSG00000020088	10	61691397	61691397	1.6e-18	+	61691262	61691532	0	1	270,	0	-17.8	-17	59.6	CDS	Sar1a	protein_coding
ENSMUSG00000022231	15	32689457	32689457	0.014	+	32689382	32689533	0	1	151,	0	-1.85	-1.48	8	three_prime_utr	Sema5a	protein_coding
ENSMUSG00000011960	15	98544313	98544313	8.5e-05	-	98544223	98544404	0	1	181,	0	-4.07	-3.55	9.09	CDS	Ccnt1	protein_coding
ENSMUSG00000018986	11	83212948	83212948	0.0089	+	83212873	83213024	0	1	151,	0	-2.05	-1.67	8.72	exon	Slfn3	protein_coding
ENSMUSG00000030670	7	114552815	114552815	0.0089	-	114552755	114552876	0	1	121,	0	-2.05	-1.67	8.72	CDS	Cyp2r1	protein_coding
ENSMUSG00000024581	18	62997045	62997045	5e-19	+	62996910	62997180	0	1	270,	0	-18.3	-17.4	61.1	three_prime_utr	Napg	protein_coding
ENSMUSG00000030888	7	105732701	105732701	0.0089	-	105732626	105732776	0	1	150,	0	-2.05	-1.67	8.72	three_prime_utr	Rrp8	protein_coding
ENSMUSG00000039952	9	108207602	108207602	1e-236	-	108206912	108208292	0	1	1380,	0	-236	-234	585	CDS	Dag1	protein_coding
ENSMUSG00000004054	19	5689875	5689875	1e-13	+	5689725	5690026	0	1	301,	0	-13	-12.2	44.3	five_prime_utr	Map3k11	protein_coding
ENSMUSG00000025176	19	42070655	42070655	0	+	42070358	42070953	0	1	595,	0	-624	#NAME?	14.8	three_prime_utr	Hoga1	protein_coding
ENSMUSG00000063362	8	22069744	22069744	0.00035	+	22069654	22069835	0	1	181,	0	-3.46	-2.98	8	three_prime_utr	Alg11	protein_coding
ENSMUSG00000026024	1	59215310	59215310	1.3e-09	-	59215190	59215431	0	1	241,	0	-8.9	-8.23	5.82	CDS	Als2	protein_coding
ENSMUSG00000056091	6	72154392	72154392	1.3e-08	+	72154302	72154482	0	1	180,	0	-7.88	-7.24	4.54	three_prime_utr	St3gal5	protein_coding
ENSMUSG00000042508	5	9121294	9121294	2.5e-12	-	9121189	9121399	0	1	210,	0	-11.6	-10.9	34.2	three_prime_utr	Dmtf1	protein_coding
ENSMUSG00000008763	3	100567509	100567509	2.8e-10	-	100567299	100567720	0	1	421,	0	-9.55	-8.87	33.4	three_prime_utr	Man1a2	protein_coding
ENSMUSG00000021990	14	60692228	60692228	3.2e-29	+	60691928	60692528	0	1	600,	0	-28.5	-27.5	93.1	CDS	Spata13	protein_coding
ENSMUSG00000039756	3	122275345	122275345	3.8e-09	+	122275255	122275435	0	1	180,	0	-8.42	-7.76	29.8	CDS	Dnttip2	protein_coding
ENSMUSG00000026788	2	33454316	33454316	6.3e-93	-	33453958	33454675	0	1	717,	0	-92.2	-90.9	221	CDS	Zbtb43	protein_coding
ENSMUSG00000035575	11	79935562	79935562	1e-10	-	79935472	79935653	0	1	181,	0	-10	-9.31	34.9	three_prime_utr	Utp6	protein_coding
ENSMUSG00000110035	8	46366230	46366230	4e-37	+	46366095	46366366	0	1	271,	0	-36.4	-35.4	118	exon	Gm30931	lincRNA
ENSMUSG00000002504	17	24640127	24640127	6.3e-16	-	24640023	24640232	0	1	209,	0	-15.2	-14.4	26.5	three_prime_utr	Slc9a3r2	protein_coding
ENSMUSG00000002602	7	25758620	25758620	5e-23	-	25758500	25758741	0	1	241,	0	-22.3	-21.4	16.7	three_prime_utr	Axl	protein_coding
ENSMUSG00000028614	4	107414167	107414167	1.6e-15	+	107414048	107414287	0	1	239,	0	-14.8	-14	26.9	three_prime_utr	Ndc1	protein_coding
ENSMUSG00000026277	1	93621368	93621368	7.9e-15	-	93621248	93621488	0	1	240,	0	-14.1	-13.3	48	three_prime_utr	Stk25	protein_coding
ENSMUSG00000061436	6	38698313	38698313	6.3e-16	-	38698193	38698433	0	1	240,	0	-15.2	-14.4	36.4	CDS	Hipk2	protein_coding
ENSMUSG00000000686	11	77519004	77519004	2.5e-34	+	77518870	77519139	0	1	269,	0	-33.6	-32.6	109	three_prime_utr	Abhd15	protein_coding
ENSMUSG00000021767	14	21670063	21670063	1.9e-06	+	21669928	21670199	0	1	271,	0	-5.73	-5.15	21.1	CDS	Kat6b	protein_coding
ENSMUSG00000040721	14	55067074	55067074	0.0052	-	55066999	55067150	0	1	151,	0	-2.28	-1.87	5.82	CDS	Zfhx2	protein_coding
ENSMUSG00000028030	3	132838604	132838604	4.8e-10	+	132838364	132838844	0	1	480,	0	-9.32	-8.64	32.7	three_prime_utr	Tbck	protein_coding
ENSMUSG00000039953	4	149648465	149648465	4.3e-07	+	149648360	149648570	0	1	210,	0	-6.37	-5.78	21.8	three_prime_utr	Clstn1	protein_coding
ENSMUSG00000099032	1	9963351	9963351	8.9e-08	-	9963246	9963457	0	1	211,	0	-7.05	-6.43	4.6	three_prime_utr	Tcf24	protein_coding
ENSMUSG00000030045	6	81961982	81961982	1.4e-05	-	81961832	81962132	0	1	300,	0	-4.84	-4.3	18.2	CDS	Mrpl19	protein_coding
ENSMUSG00000035877	2	160780525	160780525	3.2e-17	-	160780405	160780646	0	1	241,	0	-16.5	-15.6	30.5	CDS	Zhx3	protein_coding
ENSMUSG00000037622	4	133294183	133294183	0.00011	-	133294108	133294259	0	1	151,	0	-3.97	-3.46	15.3	three_prime_utr	Wdtc1	protein_coding
ENSMUSG00000048874	1	30804528	30804528	2.9e-09	-	30804438	30804619	0	1	181,	0	-8.54	-7.87	16.7	CDS	Phf3	protein_coding
ENSMUSG00000042350	12	84918985	84918985	0.00079	-	84918895	84919075	0	1	180,	0	-3.1	-2.64	12.4	three_prime_utr	Arel1	protein_coding
ENSMUSG00000029178	5	64829542	64829542	1.8e-09	+	64829392	64829693	0	1	301,	0	-8.75	-8.09	25.4	three_prime_utr	Klf3	protein_coding
ENSMUSG00000032127	9	44348317	44348317	1.3e-11	-	44348107	44348527	0	1	420,	0	-10.9	-10.2	37.8	three_prime_utr	Vps11	protein_coding
ENSMUSG00000026283	1	93820095	93820095	3.2e-06	+	93820005	93820186	0	1	181,	0	-5.5	-4.94	20.4	three_prime_utr	Ing5	protein_coding
ENSMUSG00000074210	7	30321978	30321978	1.4e-07	+	30321888	30322068	0	1	180,	0	-6.85	-6.24	12.7	CDS	E130208F15Rik	protein_coding
ENSMUSG00000040520	4	26340785	26340785	2.6e-10	-	26340576	26340994	0	1	418,	0	-9.59	-8.91	13.8	CDS	Manea	protein_coding
ENSMUSG00000044534	9	121910880	121910880	0.00055	+	121910775	121910985	0	1	210,	0	-3.26	-2.79	8	three_prime_utr	Ackr2	protein_coding
ENSMUSG00000044352	11	53477408	53477408	2.5e-18	-	53477258	53477558	0	1	300,	0	-17.6	-16.7	58.9	three_prime_utr	Sowaha	protein_coding
ENSMUSG00000039157	2	32567500	32567500	0.044	+	32567425	32567575	0	1	150,	0	-1.36	-1.03	4	exon	Fam102a	protein_coding
ENSMUSG00000022565	15	76173387	76173387	0.0038	-	76173312	76173463	0	1	151,	0	-2.42	-2	8	CDS	Plec	protein_coding
ENSMUSG00000071226	6	120766844	120766844	2.1e-05	+	120766754	120766935	0	1	181,	0	-4.68	-4.15	4.12	three_prime_utr	Cecr2	protein_coding
ENSMUSG00000001761	6	29760079	29760079	0.013	+	29760019	29760139	0	1	120,	0	-1.9	-1.52	5.09	CDS	Smo	protein_coding
ENSMUSG00000045991	18	64387194	64387194	0.00098	+	64387134	64387255	0	1	121,	0	-3.01	-2.56	4.07	three_prime_utr	Onecut2	protein_coding
ENSMUSG00000044375	17	71750817	71750817	0.035	-	71750727	71750908	0	1	181,	0	-1.45	-0.0237	6.54	CDS	BC027072	protein_coding
ENSMUSG00000050271	8	36147158	36147158	0.0055	+	36147068	36147248	0	1	180,	0	-2.26	-1.86	9.45	CDS	Prag1	protein_coding
ENSMUSG00000020677	11	83961942	83961942	0.00048	+	83961838	83962047	0	1	209,	0	-3.32	-2.85	13.1	three_prime_utr	Ddx52	protein_coding
ENSMUSG00000048249	17	26757932	26757932	9.3e-05	+	26757872	26757992	0	1	120,	0	-4.03	-3.52	5.63	CDS	Crebrf	protein_coding
ENSMUSG00000047649	7	19357555	19357555	4e-07	-	19357466	19357645	0	1	179,	0	-6.4	-5.8	23.3	CDS	Cd3eap	protein_coding
ENSMUSG00000067924	X	53669308	53669308	0.00022	-	53669205	53669411	0	1	206,	0	-3.66	-3.17	5.82	three_prime_utr	Rtl8b	protein_coding
ENSMUSG00000022361	15	58053366	58053366	3.2e-34	-	58052798	58053934	0	1	1136,	0	-33.5	-32.5	69.8	CDS	Zhx1	protein_coding
ENSMUSG00000047832	12	112821787	112821787	2.5e-55	-	112821517	112822058	0	1	541,	0	-54.6	-53.5	86.5	CDS	Cdca4	protein_coding
ENSMUSG00000074918	2	118746909	118746909	1.6e-12	+	118746774	118747045	0	1	271,	0	-11.8	-11.1	21.1	three_prime_utr	Inafm2	protein_coding
ENSMUSG00000040842	4	141115682	141115682	1.3e-47	-	141115517	141115848	0	1	331,	0	-46.9	-45.8	41.4	three_prime_utr	Szrd1	protein_coding
ENSMUSG00000059495	9	43105402	43105402	5e-49	-	43105252	43105553	0	1	301,	0	-48.3	-47.2	96	five_prime_utr	Arhgef12	protein_coding
ENSMUSG00000032562	9	107615821	107615821	2.8e-10	-	107615716	107615927	0	1	211,	0	-9.55	-8.87	2.3	CDS	Gnai2	protein_coding
ENSMUSG00000025512	7	141496051	141496051	0.00018	-	141495714	141496388	0	2	432,18,	0,656	-3.75	-3.26	14.5	exon	Chid1	protein_coding
ENSMUSG00000009647	10	59447850	59447850	0.00035	-	59447760	59447941	0	1	181,	0	-3.45	-2.97	6.06	three_prime_utr	Mcu	protein_coding
ENSMUSG00000026848	2	30957683	30957683	2.2e-05	+	30957578	30957788	0	1	210,	0	-4.65	-4.11	3.64	exon	Tor1b	protein_coding
ENSMUSG00000074865	13	62517225	62517225	0.022	-	62517165	62517286	0	1	121,	0	-1.65	-1.3	7.27	three_prime_utr	Zfp934	protein_coding
ENSMUSG00000024335	17	34112682	34112682	5.9e-08	-	34112592	34112772	0	1	180,	0	-7.23	-6.61	14.5	three_prime_utr	Brd2	protein_coding
ENSMUSG00000097546	17	74609169	74609169	0.0034	-	74609094	74609244	0	1	150,	0	-2.47	-2.05	6.18	exon	Gm26749	lincRNA
ENSMUSG00000035569	8	122892145	122892145	1.9e-06	-	122892055	122892236	0	1	181,	0	-5.73	-5.15	21.1	three_prime_utr	Ankrd11	protein_coding
ENSMUSG00000037369	X	18250948	18250948	3.2e-11	+	18250798	18251098	0	1	300,	0	-10.5	-9.75	36.4	CDS	Kdm6a	protein_coding
ENSMUSG00000036957	7	30355637	30355637	0.035	-	30355577	30355697	0	1	120,	0	-1.45	-0.0237	6.54	exon	Lrfn3	protein_coding
ENSMUSG00000008730	3	103778061	103778061	2.5e-13	-	103777851	103778271	0	1	420,	0	-12.6	-11.9	21.1	CDS	Hipk1	protein_coding
ENSMUSG00000022961	16	91654908	91654908	1e-126	+	91654683	91655134	0	1	451,	0	-126	-124	16.3	CDS	Son	protein_coding
ENSMUSG00000056501	2	167689607	167689607	2.5e-14	+	167689415	167689799	0	1	384,	0	-13.6	-12.8	9.45	exon	Cebpb	protein_coding
ENSMUSG00000041570	1	136281394	136281394	4e-07	-	136281259	136281529	0	1	270,	0	-6.4	-5.8	23.3	CDS	Camsap2	protein_coding
ENSMUSG00000023022	15	99780583	99780583	1.6e-13	-	99780418	99780749	0	1	331,	0	-12.8	-12	16.7	exon	Lima1	protein_coding
ENSMUSG00000039607	9	117252217	117252217	1.9e-06	-	117252112	117252322	0	1	210,	0	-5.73	-5.15	21.1	five_prime_utr	Rbms3	protein_coding
ENSMUSG00000083844	11	5780482	5780482	1e-149	+	5780303	5780662	0	1	359,	0	-149	-148	123	exon	Ube2d-ps	transcribed_unprocessed_pseudogene
ENSMUSG00000030287	6	146111444	146111444	1.6e-29	-	146111144	146111745	0	1	601,	0	-28.8	-27.9	63.3	three_prime_utr	Itpr2	protein_coding
ENSMUSG00000030545	7	79737651	79737651	2.4e-07	-	79737532	79737770	0	1	238,	0	-6.62	-6.01	24	CDS	Pex11a	protein_coding
ENSMUSG00000073490	1	173727607	173727607	0.0013	-	173727518	173727697	0	1	179,	0	-2.89	-2.44	11.6	CDS	Ifi207	protein_coding
ENSMUSG00000020053	10	87931791	87931791	5.8e-06	+	87931716	87931866	0	1	150,	0	-5.24	-4.69	2.09	three_prime_utr	Igf1	protein_coding
ENSMUSG00000021614	13	89693404	89693404	0.014	-	89693344	89693465	0	1	121,	0	-1.85	-1.48	8	CDS	Vcan	protein_coding
ENSMUSG00000036057	9	110385335	110385335	2.5e-15	-	110385201	110385470	0	1	269,	0	-14.6	-13.8	49.4	CDS	Ptpn23	protein_coding
ENSMUSG00000024737	19	10858042	10858042	0.0021	+	10857952	10858132	0	1	180,	0	-2.68	-2.25	10.9	exon	Slc15a3	protein_coding
ENSMUSG00000002028	9	44819320	44819320	1e-121	-	44819155	44819485	0	1	330,	0	-121	-120	380	CDS	Kmt2a	protein_coding
ENSMUSG00000024998	19	38525361	38525361	2e-11	+	38525271	38525451	0	1	180,	0	-10.7	-9.96	13.8	CDS	Plce1	protein_coding
ENSMUSG00000098188	10	59223267	59223267	6.3e-11	+	59223117	59223417	0	1	300,	0	-10.2	-9.53	35.6	CDS	Sowahc	protein_coding
ENSMUSG00000042978	7	126292033	126292033	0.014	+	126291958	126292109	0	1	151,	0	-1.85	-1.48	8	CDS	Sbk1	protein_coding
ENSMUSG00000031871	8	104144033	104144033	1.1e-07	+	104143884	104144183	0	1	299,	0	-6.95	-6.34	10.9	three_prime_utr	Cdh5	protein_coding
ENSMUSG00000039849	2	164891167	164891167	5e-22	+	164890987	164891347	0	1	360,	0	-21.3	-20.4	64.7	three_prime_utr	Pcif1	protein_coding
ENSMUSG00000031902	8	106128077	106128077	2.9e-09	+	106127987	106128168	0	1	181,	0	-8.54	-7.87	29.1	three_prime_utr	Nfatc3	protein_coding
ENSMUSG00000028282	4	32644563	32644563	1.6e-28	+	32644383	32644743	0	1	360,	0	-27.8	-26.8	90.9	CDS	Casp8ap2	protein_coding
ENSMUSG00000043631	13	49520727	49520727	4e-21	+	49520577	49520877	0	1	300,	0	-20.4	-19.5	48.7	exon	Ecm2	protein_coding
ENSMUSG00000003810	4	116307316	116307316	1.1e-06	-	116307211	116307421	0	1	210,	0	-5.95	-5.36	21.8	CDS	Mast2	protein_coding
ENSMUSG00000106619	3	121250506	121250506	1.3e-41	-	121250305	121250708	0	1	403,	0	-40.9	-39.9	21.2	exon	Gm9353	processed_pseudogene
ENSMUSG00000042207	1	134631385	134631385	1e-46	+	134631265	134631506	0	1	241,	0	-46	-44.9	148	three_prime_utr	Kdm5b	protein_coding
ENSMUSG00000097762	12	84043443	84043443	6.3e-12	-	84043219	84043668	0	1	449,	0	-11.2	-10.5	36.4	exon	4732463B04Rik	antisense_RNA
ENSMUSG00000040761	4	141472379	141472379	6.3e-13	-	141472214	141472544	0	1	330,	0	-12.2	-11.4	20	CDS	Spen	protein_coding
ENSMUSG00000001151	10	76389347	76389347	4.2e-09	-	76389212	76389482	0	1	270,	0	-8.38	-7.72	21.8	CDS	Pcnt	protein_coding
ENSMUSG00000048732	11	100464123	100464123	2e-66	-	100463899	100464348	0	1	449,	0	-65.7	-64.4	209	CDS	Klhl11	protein_coding
ENSMUSG00000033965	X	103821789	103821789	6.3e-12	-	103821595	103821983	0	1	388,	0	-11.2	-10.5	10.2	CDS	Slc16a2	protein_coding
ENSMUSG00000113949	10	80615129	80615129	5.2e-06	+	80615040	80615219	0	1	179,	0	-5.28	-4.72	19.6	three_prime_utr	Scamp4	protein_coding
ENSMUSG00000052713	18	54898506	54898506	1e-51	-	54898086	54898926	0	1	840,	0	-51	-49.9	36.4	CDS	Zfp608	protein_coding
ENSMUSG00000009569	16	13412659	13412659	1.3e-56	+	13412404	13412915	0	1	511,	0	-55.9	-54.8	57.1	CDS	Mkl2	protein_coding
ENSMUSG00000001909	8	84699643	84699643	4e-05	+	84699538	84699748	0	1	210,	0	-4.4	-3.88	16.7	exon	Trmt1	protein_coding
ENSMUSG00000030091	6	91013770	91013770	0.0089	-	91013695	91013846	0	1	151,	0	-2.05	-1.67	8.72	three_prime_utr	Nup210	protein_coding
ENSMUSG00000034354	11	4487949	4487949	2e-33	-	4487319	4488579	0	1	1260,	0	-32.7	-31.7	106	CDS	Mtmr3	protein_coding
ENSMUSG00000002409	7	28187054	28187054	1.4e-07	+	28186934	28187174	0	1	240,	0	-6.84	-6.23	24.7	three_prime_utr	Dyrk1b	protein_coding
ENSMUSG00000074890	2	121139155	121139155	7.9e-12	-	121138975	121139335	0	1	360,	0	-11.1	-10.4	38.5	CDS	Lcmt2	protein_coding
ENSMUSG00000002803	12	112977798	112977798	1.3e-14	+	112977634	112977962	0	1	328,	0	-13.9	-13.1	47.3	CDS	Btbd6	protein_coding
ENSMUSG00000092341	19	5802308	5802308	0	-	5801945	5802671	0	2	78,606,	0,120	-16600	#NAME?	6.03	exon	Malat1	lincRNA
ENSMUSG00000035356	16	55818241	55818241	3.8e-09	-	55818121	55818361	0	1	240,	0	-8.42	-7.76	29.8	CDS	Nfkbiz	protein_coding
ENSMUSG00000041775	7	138836017	138836017	7.9e-12	-	138835912	138836122	0	1	210,	0	-11.1	-10.4	38.5	CDS	Mapk1ip1	protein_coding
ENSMUSG00000041147	5	150539448	150539448	6.3e-96	+	150539283	150539614	0	1	331,	0	-95.2	-93.9	209	CDS	Brca2	protein_coding
ENSMUSG00000059436	12	76938512	76938512	7.9e-39	-	76938287	76938738	0	1	451,	0	-38.1	-37	85.8	three_prime_utr	Max	protein_coding
ENSMUSG00000070934	4	86576071	86576071	1e-17	+	86575966	86576177	0	1	211,	0	-17	-16.2	30.5	CDS	Rraga	protein_coding
ENSMUSG00000040363	X	12056952	12056952	2.3e-10	-	12056757	12057148	0	1	391,	0	-9.63	-8.94	31.3	CDS	Bcor	protein_coding
ENSMUSG00000031578	8	31161748	31161748	4e-42	-	31160447	31163049	0	4	130,66,114,19,	0,311,1274,2583	-41.4	-40.3	29.4	CDS	Mak16	protein_coding
ENSMUSG00000099051	9	72616715	72616715	0.00079	-	72616641	72616789	0	1	148,	0	-3.1	-2.64	12.4	exon	Gm27241	antisense_RNA
ENSMUSG00000039349	1	184872133	184872133	6.3e-11	-	184872044	184872223	0	1	179,	0	-10.2	-9.53	5.49	three_prime_utr	C130074G19Rik	protein_coding
ENSMUSG00000045251	7	127419531	127419531	2.4e-05	-	127419441	127419621	0	1	180,	0	-4.62	-4.09	17.4	exon	Zfp688	protein_coding
ENSMUSG00000032712	6	149329451	149329451	6.3e-14	+	149329256	149329647	0	1	391,	0	-13.2	-12.5	26.9	CDS	2810474O19Rik	protein_coding
ENSMUSG00000000753	11	75410201	75410201	1e-172	-	75410066	75410336	0	1	270,	0	-172	-171	5.56	CDS	Serpinf1	protein_coding
ENSMUSG00000030852	7	130622160	130622160	6.8e-07	+	130622070	130622251	0	1	181,	0	-6.17	-5.58	22.5	CDS	Tacc2	protein_coding
ENSMUSG00000030884	7	120659137	120659137	4.3e-09	+	120659048	120659227	0	1	179,	0	-8.37	-7.72	4.96	three_prime_utr	Uqcrc2	protein_coding
ENSMUSG00000028803	4	135452184	135452184	3.2e-11	-	135452064	135452305	0	1	241,	0	-10.5	-9.75	36.4	three_prime_utr	Nipal3	protein_coding
ENSMUSG00000047881	5	63910674	63910674	1e-102	-	63910330	63911019	0	1	689,	0	-102	-101	139	three_prime_utr	Rell1	protein_coding
ENSMUSG00000030103	6	108664992	108664992	0	+	108664527	108665457	0	1	930,	0	-3060	#NAME?	309	CDS	Bhlhe40	protein_coding
ENSMUSG00000042308	7	127796051	127796051	5.4e-05	+	127795961	127796142	0	1	181,	0	-4.27	-3.75	9.45	CDS	Setd1a	protein_coding
ENSMUSG00000031853	8	125944863	125944863	5.1e-08	+	125944743	125944983	0	1	240,	0	-7.29	-6.66	26.2	CDS	Map3k21	protein_coding
ENSMUSG00000038880	17	24895949	24895949	1e-231	+	24895683	24896216	0	2	21,429,	0,104	-231	-229	245	CDS	Mrps34	protein_coding
ENSMUSG00000024150	17	87255844	87255844	6.3e-13	-	87255695	87255993	0	1	298,	0	-12.2	-11.5	9.57	three_prime_utr	Mcfd2	protein_coding
ENSMUSG00000022191	15	12834014	12834014	1e-56	+	12833849	12834179	0	1	330,	0	-56	-54.8	69.8	CDS	Drosha	protein_coding
ENSMUSG00000015970	14	30039062	30039062	0	+	30038793	30039332	0	1	539,	0	-475	#NAME?	29.4	three_prime_utr	Chdh	protein_coding
ENSMUSG00000025207	19	45001678	45001678	1e-149	+	45001304	45002052	0	1	748,	0	-149	-148	113	CDS	Sema4g	protein_coding
ENSMUSG00000044986	15	78405651	78405651	1e-123	-	78405503	78405800	0	1	297,	0	-123	-121	41.8	CDS	Tst	protein_coding
ENSMUSG00000028080	3	86348368	86348368	7.9e-26	+	86348263	86348473	0	1	210,	0	-25.1	-24.2	15	CDS	Lrba	protein_coding
ENSMUSG00000112615	12	7882511	7882511	2.2e-09	-	7882377	7882646	0	1	269,	0	-8.65	-7.98	30.5	exon	Gm18337	processed_pseudogene
ENSMUSG00000039878	10	128400082	128400082	0.025	-	128400023	128400142	0	1	119,	0	-1.6	-1.26	3.09	CDS	Slc39a5	protein_coding
ENSMUSG00000025583	11	119603518	119603518	0.0055	+	119603443	119603593	0	1	150,	0	-2.26	-1.86	9.45	five_prime_utr	Rptor	protein_coding
ENSMUSG00000027823	3	64019767	64019767	1.3e-11	+	64019677	64019858	0	1	181,	0	-10.9	-10.2	37.8	three_prime_utr	Gmps	protein_coding
ENSMUSG00000029195	5	65348926	65348926	1.6e-40	+	65348522	65349331	0	1	809,	0	-39.8	-38.7	21.1	CDS	Klb	protein_coding
ENSMUSG00000025877	13	55006119	55006119	0.0014	-	55006044	55006194	0	1	150,	0	-2.86	-2.41	8.72	three_prime_utr	Hk3	protein_coding
ENSMUSG00000024370	18	34633384	34633384	0.0021	-	34633309	34633460	0	1	151,	0	-2.68	-2.25	10.9	three_prime_utr	Cdc23	protein_coding
ENSMUSG00000022201	15	12156297	12156297	2.5e-37	+	12152995	12159600	0	4	2,120,146,2,	0,1450,3267,6603	-36.6	-35.6	13.9	CDS	Zfr	protein_coding
ENSMUSG00000024163	17	24894998	24894998	0.0083	-	24894908	24895089	0	1	181,	0	-2.08	-1.69	6.54	CDS	Mapk8ip3	protein_coding
ENSMUSG00000031916	8	107047021	107047021	3.2e-25	-	107046856	107047186	0	1	330,	0	-24.5	-23.6	72	three_prime_utr	Cog8	protein_coding
ENSMUSG00000063245	4	146657507	146657507	6.8e-07	+	146657418	146657597	0	1	179,	0	-6.17	-5.58	22.5	CDS	Zfp993	protein_coding
ENSMUSG00000021270	12	110694593	110694593	0	-	110694038	110695149	0	3	305,134,98,	0,532,1013	-422	#NAME?	33.4	CDS	Hsp90aa1	protein_coding
ENSMUSG00000056531	5	108197903	108197903	0.019	+	108197843	108197963	0	1	120,	0	-1.72	-1.36	4.73	CDS	Ccdc18	protein_coding
ENSMUSG00000038545	17	46661936	46661936	4e-05	+	46661876	46661997	0	1	121,	0	-4.4	-3.88	16.7	CDS	Cul7	protein_coding
ENSMUSG00000041415	12	104691591	104691591	1.3e-16	-	104691486	104691697	0	1	211,	0	-15.9	-15.1	20.4	three_prime_utr	Dicer1	protein_coding
ENSMUSG00000040943	3	133486741	133486741	4e-14	-	133486606	133486877	0	1	271,	0	-13.4	-12.7	24	CDS	Tet2	protein_coding
ENSMUSG00000070047	8	45040830	45040830	7.9e-72	+	45040680	45040981	0	1	301,	0	-71.1	-69.8	84.3	CDS	Fat1	protein_coding
ENSMUSG00000075415	2	31027148	31027148	3.3e-08	-	31027043	31027254	0	1	211,	0	-7.48	-6.85	10.9	three_prime_utr	Fnbp1	protein_coding
ENSMUSG00000115647	15	26673055	26673055	0.0003	-	26672966	26673145	0	1	179,	0	-3.53	-3.05	13.8	exon	AC107453.4	TEC
ENSMUSG00000041225	18	6026595	6026595	4e-05	-	6026460	6026730	0	1	270,	0	-4.4	-3.88	16.7	CDS	Arhgap12	protein_coding
ENSMUSG00000052656	6	71509103	71509103	4e-96	+	71508849	71509358	0	1	509,	0	-95.4	-94	47.1	three_prime_utr	Rnf103	protein_coding
ENSMUSG00000002910	8	70835248	70835248	0.00018	-	70835158	70835338	0	1	180,	0	-3.75	-3.26	14.5	three_prime_utr	Arrdc2	protein_coding
ENSMUSG00000021009	12	98689075	98689075	3.9e-10	-	98688940	98689210	0	1	270,	0	-9.41	-8.73	24	CDS	Ptpn21	protein_coding
ENSMUSG00000042874	13	32802792	32802792	0.0017	-	32802736	32802849	0	1	113,	0	-2.76	-2.32	4.36	CDS	D930007J09Rik	protein_coding
ENSMUSG00000010175	1	190161139	190161139	1e-182	-	190160540	190161739	0	1	1199,	0	-182	-180	40.4	CDS	Prox1	protein_coding
ENSMUSG00000002265	7	6705703	6705703	5e-17	-	6705598	6705808	0	1	210,	0	-16.3	-15.5	1.6	three_prime_utr	Peg3	protein_coding
ENSMUSG00000038872	8	108950977	108950977	5e-19	+	108950617	108951337	0	1	720,	0	-18.3	-17.4	61.1	CDS	Zfhx3	protein_coding
ENSMUSG00000020642	12	26310284	26310284	0.044	-	26310209	26310360	0	1	151,	0	-1.36	-1.03	4	three_prime_utr	Rnf144a	protein_coding
ENSMUSG00000030341	6	125362037	125362037	1e-108	+	125361798	125362276	0	1	478,	0	-108	-107	229	three_prime_utr	Tnfrsf1a	protein_coding
ENSMUSG00000082491	8	80111520	80111520	1e-05	-	80111430	80111610	0	1	180,	0	-4.98	-4.43	5.67	exon	Gm5909	processed_pseudogene
ENSMUSG00000052727	13	99434116	99434116	7.9e-12	-	99433951	99434281	0	1	330,	0	-11.1	-10.4	34.2	CDS	Map1b	protein_coding
ENSMUSG00000039967	4	34809379	34809379	6.3e-16	-	34809289	34809470	0	1	181,	0	-15.2	-14.4	27.6	CDS	Zfp292	protein_coding
ENSMUSG00000090942	18	60300259	60300259	2.5e-55	+	60299869	60300649	0	1	780,	0	-54.6	-53.5	174	CDS	F830016B08Rik	protein_coding
ENSMUSG00000021271	12	110868406	110868406	2.5e-05	+	110868316	110868497	0	1	181,	0	-4.61	-4.08	6.18	CDS	Zfp839	protein_coding
ENSMUSG00000042992	6	134710963	134710963	0.0003	+	134710828	134711098	0	1	270,	0	-3.53	-3.05	13.8	three_prime_utr	Borcs5	protein_coding
ENSMUSG00000041324	13	16026611	16026611	5e-56	+	16026371	16026852	0	1	481,	0	-55.3	-54.1	90.9	CDS	Inhba	protein_coding
ENSMUSG00000040321	2	114196467	114196467	1e-44	-	114196243	114196692	0	1	449,	0	-44	-42.9	81.4	CDS	Zfp770	protein_coding
ENSMUSG00000042439	18	65687348	65687348	7.9e-34	+	65687168	65687528	0	1	360,	0	-33.1	-32.1	108	CDS	Zfp532	protein_coding
ENSMUSG00000056749	13	52967759	52967759	4e-34	-	52967565	52967953	0	1	388,	0	-33.4	-32.4	108	CDS	Nfil3	protein_coding
ENSMUSG00000097124	3	121534379	121534379	6.8e-07	+	121534289	121534470	0	1	181,	0	-6.17	-5.58	22.5	exon	A530020G20Rik	antisense_RNA
ENSMUSG00000096971	15	10720904	10720904	0.0089	+	10720829	10720980	0	1	151,	0	-2.05	-1.67	8.72	exon	4930556M19Rik	lincRNA
ENSMUSG00000020142	11	20302868	20302868	0.019	-	20302808	20302929	0	1	121,	0	-1.73	-1.36	2.91	three_prime_utr	Slc1a4	protein_coding
ENSMUSG00000024065	17	73805110	73805110	4e-07	+	73804990	73805231	0	1	241,	0	-6.4	-5.8	23.3	five_prime_utr	Ehd3	protein_coding
ENSMUSG00000023921	17	40937292	40937292	5e-11	+	40937187	40937397	0	1	210,	0	-10.3	-9.55	6.91	CDS	Mut	protein_coding
ENSMUSG00000018707	12	110617796	110617796	0.0001	+	110617721	110617872	0	1	151,	0	-4	-3.49	3.55	CDS	Dync1h1	protein_coding
ENSMUSG00000026924	2	26439745	26439745	3.2e-16	-	26439535	26439955	0	1	420,	0	-15.5	-14.7	52.3	CDS	Sec16a	protein_coding
ENSMUSG00000079470	1	78664508	78664508	3.2e-20	+	78664373	78664644	0	1	271,	0	-19.5	-18.7	51.6	CDS	Utp14b	protein_coding
ENSMUSG00000036103	18	9877217	9877217	1.6e-15	+	9877067	9877367	0	1	300,	0	-14.8	-14	50.2	three_prime_utr	Colec12	protein_coding
ENSMUSG00000034037	6	91987339	91987339	1e-118	+	91987174	91987505	0	1	331,	0	-118	-117	209	CDS	Fgd5	protein_coding
ENSMUSG00000083405	16	37883513	37883513	1e-26	+	37883395	37883631	0	1	236,	0	-26	-25	19	three_prime_utr	Gm15725	transcribed_processed_pseudogene
ENSMUSG00000037541	7	144411659	144411659	1.9e-09	+	144411569	144411750	0	1	181,	0	-8.73	-8.06	5.09	CDS	Shank2	protein_coding
ENSMUSG00000050174	3	37405208	37405208	0.00011	-	37405118	37405299	0	1	181,	0	-3.97	-3.46	15.3	CDS	Nudt6	protein_coding
ENSMUSG00000045071	4	59690521	59690521	0.00018	+	59690431	59690612	0	1	181,	0	-3.75	-3.26	14.5	CDS	E130308A19Rik	protein_coding
ENSMUSG00000037686	12	112127051	112127051	4.8e-10	+	112126932	112127171	0	1	239,	0	-9.32	-8.64	32.7	three_prime_utr	Aspg	protein_coding
ENSMUSG00000050555	9	35566521	35566521	0.014	-	35566446	35566597	0	1	151,	0	-1.85	-1.48	8	exon	Hyls1	protein_coding
ENSMUSG00000005371	17	87992032	87992032	1e-137	-	87991722	87992342	0	2	453,85,	0,535	-137	-136	122	three_prime_utr	Fbxo11	protein_coding
ENSMUSG00000008348	5	125386188	125386188	1e-155	-	125386053	125386323	0	1	270,	0	-155	-154	2.7	CDS	Ubc	protein_coding
ENSMUSG00000048027	17	15807479	15807479	1.4e-05	-	15807389	15807569	0	1	180,	0	-4.84	-4.3	18.2	CDS	Rgmb	protein_coding
ENSMUSG00000038406	7	45008130	45008130	1e-27	-	45007965	45008296	0	1	331,	0	-27	-26.1	68.3	CDS	Scaf1	protein_coding
ENSMUSG00000046351	13	23356188	23356188	0.022	-	23356128	23356249	0	1	121,	0	-1.65	-1.3	7.27	three_prime_utr	Zfp322a	protein_coding
ENSMUSG00000038178	11	75572808	75572808	7.9e-06	+	75572718	75572899	0	1	181,	0	-5.1	-4.55	10.9	three_prime_utr	Slc43a2	protein_coding
ENSMUSG00000063450	12	75967588	75967588	0.00013	+	75967498	75967679	0	1	181,	0	-3.88	-3.38	8.72	CDS	Syne2	protein_coding
ENSMUSG00000027007	2	79635650	79635650	0.022	+	79635590	79635711	0	1	121,	0	-1.65	-1.3	7.27	CDS	Ssfa2	protein_coding
ENSMUSG00000038902	3	94879063	94879063	3.2e-28	+	94878943	94879184	0	1	241,	0	-27.5	-26.6	90.2	CDS	Pogz	protein_coding
ENSMUSG00000039115	9	118898758	118898758	0.0021	+	118898698	118898819	0	1	121,	0	-2.68	-2.25	10.9	three_prime_utr	Itga9	protein_coding
ENSMUSG00000036591	2	20849204	20849204	1e-104	-	20848695	20849713	0	1	1018,	0	-104	-102	105	CDS	Arhgap21	protein_coding
ENSMUSG00000020964	12	91809886	91809886	7.9e-11	-	91809781	91809991	0	1	210,	0	-10.1	-9.4	9.45	CDS	Sel1l	protein_coding
ENSMUSG00000020167	10	80409962	80409962	0	-	80409812	80410112	0	1	300,	0	-1530	#NAME?	90.9	three_prime_utr	Tcf3	protein_coding
ENSMUSG00000030539	7	80225675	80225675	5e-72	+	80225391	80225960	0	1	569,	0	-71.3	-70	226	three_prime_utr	Sema4b	protein_coding
ENSMUSG00000041459	4	148617403	148617403	0	-	148617208	148617599	0	1	391,	0	-432	#NAME?	16	three_prime_utr	Tardbp	protein_coding
ENSMUSG00000009376	6	17571925	17571925	1e-117	+	17571700	17572150	0	1	450,	0	-117	-116	86.5	three_prime_utr	Met	protein_coding
ENSMUSG00000005374	5	135162222	135162222	0.0003	+	135162132	135162313	0	1	181,	0	-3.53	-3.05	13.8	three_prime_utr	Tbl2	protein_coding
ENSMUSG00000018166	10	128567822	128567822	2e-13	-	128567702	128567942	0	1	240,	0	-12.7	-12	43.6	three_prime_utr	Erbb3	protein_coding
ENSMUSG00000053175	7	19808789	19808789	4e-17	-	19808670	19808909	0	1	239,	0	-16.4	-15.6	55.3	three_prime_utr	Bcl3	protein_coding
ENSMUSG00000069833	19	9018066	9018066	2e-23	+	9017871	9018261	0	1	390,	0	-22.7	-21.8	12.4	CDS	Ahnak	protein_coding
ENSMUSG00000055024	15	81586265	81586265	5e-28	+	81586070	81586460	0	1	390,	0	-27.3	-26.4	89.4	five_prime_utr	Ep300	protein_coding
ENSMUSG00000046982	18	84014708	84014708	0.014	-	84014648	84014769	0	1	121,	0	-1.85	-1.48	8	CDS	Tshz1	protein_coding
ENSMUSG00000044033	2	77014920	77014920	2.6e-09	-	77014755	77015086	0	1	331,	0	-8.59	-7.92	24.7	CDS	Ccdc141	protein_coding
ENSMUSG00000015023	8	110975831	110975831	0.0013	-	110975771	110975892	0	1	121,	0	-2.89	-2.44	11.6	three_prime_utr	Ddx19a	protein_coding
ENSMUSG00000040093	2	118532098	118532098	4e-07	-	118531949	118532248	0	1	299,	0	-6.4	-5.8	23.3	three_prime_utr	Bmf	protein_coding
ENSMUSG00000000204	11	83186585	83186585	0.0034	+	83186525	83186645	0	1	120,	0	-2.47	-2.05	10.2	CDS	Slfn4	protein_coding
ENSMUSG00000022394	15	81687105	81687105	1.1e-06	+	81687000	81687210	0	1	210,	0	-5.95	-5.36	21.8	exon	L3mbtl2	protein_coding
ENSMUSG00000078630	7	101898637	101898637	6.3e-12	-	101898548	101898727	0	1	179,	0	-11.2	-10.5	32.7	three_prime_utr	Tomt	protein_coding
ENSMUSG00000078779	7	27853509	27853509	0.0055	+	27853419	27853600	0	1	181,	0	-2.26	-1.86	9.45	CDS	Zfp59	protein_coding
ENSMUSG00000025007	19	40550391	40550391	0.0055	-	40550316	40550467	0	1	151,	0	-2.26	-1.86	9.45	three_prime_utr	Aldh18a1	protein_coding
ENSMUSG00000107023	7	127559548	127559548	0	+	127558948	127560149	0	1	1201,	0	-428	#NAME?	172	CDS	Gm42715	protein_coding
ENSMUSG00000049657	4	44994223	44994223	1.6e-12	-	44994118	44994329	0	1	211,	0	-11.8	-11.1	39.3	CDS	Zbtb5	protein_coding
ENSMUSG00000027660	3	31098367	31098367	2e-17	+	31098217	31098518	0	1	301,	0	-16.7	-15.9	14.2	exon	Skil	protein_coding
ENSMUSG00000024570	18	80192489	80192489	1.3e-20	-	80192294	80192684	0	1	390,	0	-19.9	-19	66.2	CDS	Rbfa	protein_coding
ENSMUSG00000078650	11	101377738	101377738	5e-56	+	101377634	101377843	0	1	209,	0	-55.3	-54.1	5.71	three_prime_utr	G6pc	protein_coding
ENSMUSG00000093452	14	55075111	55075111	8.5e-05	+	55074976	55075246	0	1	270,	0	-4.07	-3.55	9.09	exon	Zfhx2os	antisense_RNA
ENSMUSG00000021900	14	31667164	31667164	1e-110	+	31666762	31667567	0	1	805,	0	-110	-108	82.2	CDS	Btd	protein_coding
ENSMUSG00000111361	10	34179333	34179333	0.0013	-	34179244	34179423	0	1	179,	0	-2.89	-2.44	11.6	exon	AC153959.1	TEC
ENSMUSG00000038876	10	29346956	29346956	0.0013	-	29346866	29347046	0	1	180,	0	-2.88	-2.44	5.33	CDS	Rnf146	protein_coding
ENSMUSG00000032119	9	44296380	44296380	2e-70	-	44296245	44296516	0	1	271,	0	-69.7	-68.4	221	CDS	Hinfp	protein_coding
ENSMUSG00000052676	X	134973722	134973722	6.8e-07	-	134973587	134973857	0	1	270,	0	-6.17	-5.58	22.5	exon	Zmat1	protein_coding
ENSMUSG00000000184	6	127129865	127129865	0.00018	-	127129775	127129956	0	1	181,	0	-3.75	-3.26	14.5	three_prime_utr	Ccnd2	protein_coding
ENSMUSG00000032469	9	99583451	99583451	3.3e-08	+	99583331	99583572	0	1	241,	0	-7.48	-6.85	13.8	CDS	Dbr1	protein_coding
ENSMUSG00000045665	15	102281581	102281581	0.0034	+	102281507	102281655	0	1	148,	0	-2.47	-2.05	10.2	three_prime_utr	Mfsd5	protein_coding
ENSMUSG00000026435	1	131977730	131977730	6.3e-23	+	131977580	131977880	0	1	300,	0	-22.2	-21.3	73.4	CDS	Slc45a3	protein_coding
ENSMUSG00000096942	12	110898492	110898492	4e-05	+	110898433	110898551	0	1	118,	0	-4.4	-3.88	16.7	exon	Rps19-ps6	processed_pseudogene
ENSMUSG00000021112	12	78837613	78837613	1.1e-08	+	78837508	78837719	0	1	211,	0	-7.97	-7.32	28.4	exon	Mpp5	protein_coding
ENSMUSG00000061175	3	79459360	79459360	1e-192	-	79459180	79459541	0	1	361,	0	-192	-191	77.1	three_prime_utr	Fnip2	protein_coding
ENSMUSG00000105204	3	89087955	89087955	0.022	-	89087895	89088016	0	1	121,	0	-1.65	-1.3	7.27	CDS	Gm43738	protein_coding
ENSMUSG00000058291	5	138607602	138607602	4e-05	-	138607542	138607662	0	1	120,	0	-4.4	-3.88	16.7	CDS	Zfp68	protein_coding
ENSMUSG00000079363	5	105117759	105117759	0.0034	-	105117684	105117835	0	1	151,	0	-2.47	-2.05	10.2	three_prime_utr	Gbp4	protein_coding
ENSMUSG00000033705	2	120696614	120696614	7.9e-10	+	120696494	120696735	0	1	241,	0	-9.1	-8.42	32	CDS	Stard9	protein_coding
ENSMUSG00000041757	1	133272435	133272435	7.8e-05	+	133272375	133272496	0	1	121,	0	-4.11	-3.6	4.51	CDS	Plekha6	protein_coding
ENSMUSG00000026463	1	133753183	133753183	0.00079	-	133753123	133753244	0	1	121,	0	-3.1	-2.64	12.4	CDS	Atp2b4	protein_coding
ENSMUSG00000015968	14	30041077	30041077	3.2e-06	-	30040987	30041168	0	1	181,	0	-5.5	-4.94	20.4	three_prime_utr	Cacna1d	protein_coding
ENSMUSG00000090625	2	174346593	174346593	7.9e-81	-	174346474	174346712	0	1	238,	0	-80.1	-78.8	3.7	five_prime_utr	Gm20721	protein_coding
ENSMUSG00000062580	1	135301879	135301879	6.8e-07	-	135301789	135301969	0	1	180,	0	-6.17	-5.58	22.5	three_prime_utr	Timm17a	protein_coding
ENSMUSG00000033705	2	120698444	120698444	1.1e-06	+	120698354	120698535	0	1	181,	0	-5.95	-5.36	12.4	CDS	Stard9	protein_coding
ENSMUSG00000035637	4	44990600	44990600	5e-30	+	44990466	44990734	0	1	268,	0	-29.3	-28.4	27.1	exon	Grhpr	protein_coding
ENSMUSG00000024260	18	31722595	31722595	5e-49	+	31722400	31722791	0	1	391,	0	-48.3	-47.2	80	three_prime_utr	Sap130	protein_coding
ENSMUSG00000021367	13	42307336	42307336	0.014	+	42307247	42307426	0	1	179,	0	-1.85	-1.48	8	three_prime_utr	Edn1	protein_coding
ENSMUSG00000038463	1	170682163	170682163	2.8e-10	+	170682044	170682283	0	1	239,	0	-9.55	-8.87	33.4	CDS	Olfml2b	protein_coding
ENSMUSG00000022898	16	94498379	94498379	6.5e-09	-	94498289	94498469	0	1	180,	0	-8.19	-7.54	29.1	three_prime_utr	Dscr3	protein_coding
ENSMUSG00000049734	9	109058535	109058535	3.2e-06	-	109058432	109058638	0	1	206,	0	-5.5	-4.94	20.4	three_prime_utr	Trex1	protein_coding
ENSMUSG00000070997	4	45013171	45013171	0.00018	+	45013096	45013247	0	1	151,	0	-3.75	-3.26	14.5	exon	1700055D18Rik	antisense_RNA
ENSMUSG00000024331	18	20032191	20032191	3.2e-20	-	20032011	20032372	0	1	361,	0	-19.5	-18.6	47.3	three_prime_utr	Dsc2	protein_coding
ENSMUSG00000020994	12	59071758	59071758	1e-118	+	59071400	59072117	0	1	717,	0	-118	-116	71.3	CDS	Pnn	protein_coding
ENSMUSG00000061143	3	51688093	51688093	0.0089	-	51688003	51688184	0	1	181,	0	-2.05	-1.67	8.72	three_prime_utr	Maml3	protein_coding
ENSMUSG00000034377	17	6138265	6138265	6.6e-05	+	6138190	6138341	0	1	151,	0	-4.18	-3.67	16	five_prime_utr	Tulp4	protein_coding
ENSMUSG00000084149	4	127056637	127056637	0.00066	+	127056550	127056724	0	1	174,	0	-3.18	-2.72	4.22	exon	Gm12944	processed_pseudogene
ENSMUSG00000104512	18	37714830	37714830	0.0089	-	37714755	37714906	0	1	151,	0	-2.05	-1.67	8.72	exon	Gm37165	antisense_RNA
ENSMUSG00000029545	5	115110731	115110731	6.3e-74	-	115110567	115110896	0	1	329,	0	-73.2	-71.9	21.9	exon	Acads	protein_coding
ENSMUSG00000043881	14	79428593	79428593	5e-28	+	79428338	79428848	0	1	510,	0	-27.3	-26.4	89.4	exon	Kbtbd7	protein_coding
ENSMUSG00000045005	1	64735346	64735346	0.0013	-	64735256	64735437	0	1	181,	0	-2.89	-2.44	11.6	exon	Fzd5	protein_coding
ENSMUSG00000056131	9	86554780	86554780	0.0021	-	86554705	86554856	0	1	151,	0	-2.68	-2.25	10.9	three_prime_utr	Pgm3	protein_coding
ENSMUSG00000038774	10	50608056	50608056	6e-05	+	50607981	50608132	0	1	151,	0	-4.22	-3.7	14.5	CDS	Ascc3	protein_coding
ENSMUSG00000000078	13	5868766	5868766	0.00079	+	5868691	5868841	0	1	150,	0	-3.1	-2.64	12.4	three_prime_utr	Klf6	protein_coding
ENSMUSG00000027007	2	79662532	79662532	5.8e-05	+	79662472	79662593	0	1	121,	0	-4.24	-3.72	5.09	CDS	Ssfa2	protein_coding
ENSMUSG00000025372	11	120001912	120001912	4e-05	+	120001807	120002017	0	1	210,	0	-4.4	-3.88	16.7	three_prime_utr	Baiap2	protein_coding
ENSMUSG00000059824	7	45709888	45709888	1.6e-12	+	45709783	45709994	0	1	211,	0	-11.8	-11.1	22.2	three_prime_utr	Dbp	protein_coding
ENSMUSG00000051444	3	37319789	37319789	0.035	+	37319700	37319879	0	1	179,	0	-1.45	-0.0237	6.54	CDS	Bbs12	protein_coding
ENSMUSG00000031955	8	111710713	111710713	1e-31	-	111710503	111710923	0	1	420,	0	-31	-30	74.9	three_prime_utr	Bcar1	protein_coding
ENSMUSG00000003882	15	9507102	9507102	0.00048	-	9507012	9507193	0	1	181,	0	-3.32	-2.85	13.1	three_prime_utr	Il7r	protein_coding
ENSMUSG00000022529	16	3744466	3744466	6.3e-11	+	3744331	3744602	0	1	271,	0	-10.2	-9.53	35.6	exon	Zfp263	protein_coding
ENSMUSG00000025794	9	120574373	120574373	1.6e-13	+	120574270	120574477	0	1	207,	0	-12.8	-12.1	21.1	exon	Rpl14	protein_coding
ENSMUSG00000089762	2	30472818	30472818	0.0021	-	30472728	30472908	0	1	180,	0	-2.68	-2.25	10.9	CDS	Ier5l	protein_coding
ENSMUSG00000059173	2	79836576	79836576	0.0021	-	79836486	79836666	0	1	180,	0	-2.68	-2.25	10.9	three_prime_utr	Pde1a	protein_coding
ENSMUSG00000107002	16	31947948	31947948	1.3e-09	-	31947815	31948081	0	1	266,	0	-8.87	-8.2	31.3	three_prime_utr	0610012G03Rik	protein_coding
ENSMUSG00000004591	3	142853613	142853613	1.6e-82	-	142853433	142853793	0	1	360,	0	-81.8	-80.5	79.2	CDS	Pkn2	protein_coding
ENSMUSG00000033960	18	4675789	4675789	1.3e-14	+	4675639	4675939	0	1	300,	0	-13.9	-13.1	44.3	CDS	Jcad	protein_coding
ENSMUSG00000008305	4	72118204	72118204	7.9e-12	-	72118069	72118339	0	1	270,	0	-11.1	-10.4	38.5	three_prime_utr	Tle1	protein_coding
ENSMUSG00000028096	3	96871427	96871427	0.0013	-	96871337	96871517	0	1	180,	0	-2.89	-2.44	11.6	CDS	Gpr89	protein_coding
ENSMUSG00000027312	2	131026604	131026604	0.00022	+	131026469	131026739	0	1	270,	0	-3.66	-3.17	8	three_prime_utr	Atrn	protein_coding
ENSMUSG00000014932	5	32684769	32684769	2.1e-08	+	32684604	32684934	0	1	330,	0	-7.67	-7.03	23.3	three_prime_utr	Yes1	protein_coding
ENSMUSG00000029647	5	147547347	147547347	1e-212	+	147547212	147547483	0	1	271,	0	-212	-210	201	three_prime_utr	Pan3	protein_coding
ENSMUSG00000097026	8	106425503	106425503	0.0021	-	106425428	106425579	0	1	151,	0	-2.68	-2.25	10.9	exon	Gm26786	lincRNA
ENSMUSG00000047694	X	98945098	98945098	4e-05	+	98945008	98945189	0	1	181,	0	-4.4	-3.88	16.7	three_prime_utr	Yipf6	protein_coding
ENSMUSG00000027509	2	173015501	173015501	0.0089	+	173015441	173015561	0	1	120,	0	-2.05	-1.67	8.72	three_prime_utr	Rae1	protein_coding
ENSMUSG00000074622	2	160365428	160365428	0	-	160365071	160365786	0	1	715,	0	-732	#NAME?	300	exon	Mafb	protein_coding
ENSMUSG00000020700	11	106154865	106154865	0.0055	+	106154790	106154940	0	1	150,	0	-2.26	-1.86	9.45	three_prime_utr	Map3k3	protein_coding
ENSMUSG00000004891	3	87977228	87977228	0.012	+	87977123	87977333	0	1	210,	0	-1.92	-1.54	5.09	CDS	Nes	protein_coding
ENSMUSG00000078945	13	100161593	100161593	0.00022	-	100161518	100161668	0	1	150,	0	-3.66	-3.17	8.36	CDS	Naip2	protein_coding
ENSMUSG00000036992	2	148675659	148675659	3.2e-06	+	148675527	148675792	0	1	265,	0	-5.5	-4.94	20.4	CDS	Nxt1	protein_coding
ENSMUSG00000074746	19	59301464	59301464	1e-119	-	59301269	59301660	0	1	391,	0	-119	-118	97.8	CDS	Pdzd8	protein_coding
ENSMUSG00000092405	3	52268912	52268912	0.00018	-	52268822	52269002	0	1	180,	0	-3.75	-3.26	14.5	exon	Gm20402	antisense_RNA
ENSMUSG00000074746	19	59300176	59300176	1e-161	-	59299501	59300851	0	1	1350,	0	-161	-160	438	CDS	Pdzd8	protein_coding
ENSMUSG00000092274	19	5844105	5844105	0	-	5843912	5844299	0	1	387,	0	-1290	#NAME?	14	exon	Neat1	lincRNA
ENSMUSG00000044876	7	6190008	6190008	0.0021	+	6189918	6190098	0	1	180,	0	-2.68	-2.25	10.9	three_prime_utr	Zfp444	protein_coding
ENSMUSG00000072692	5	115103462	115103462	0.0056	-	115103403	115103521	0	1	118,	0	-2.25	-1.85	3.82	exon	Rpl37rt	transcribed_processed_pseudogene
ENSMUSG00000038872	8	108951606	108951606	0.0003	+	108951516	108951697	0	1	181,	0	-3.53	-3.05	13.8	CDS	Zfhx3	protein_coding
ENSMUSG00000069833	19	9006398	9006398	3.3e-08	+	9006308	9006489	0	1	181,	0	-7.48	-6.85	20.4	CDS	Ahnak	protein_coding
ENSMUSG00000036990	8	79673076	79673076	1.6e-09	+	79672956	79673197	0	1	241,	0	-8.79	-8.12	10	exon	Otud4	protein_coding
ENSMUSG00000092416	7	42474878	42474878	0.035	-	42474788	42474969	0	1	181,	0	-1.45	-0.0237	6.54	three_prime_utr	Zfp141	protein_coding
ENSMUSG00000069892	11	49019591	49019591	1.9e-06	-	49019471	49019712	0	1	241,	0	-5.73	-5.15	21.1	CDS	9930111J21Rik2	protein_coding
ENSMUSG00000086844	7	141362254	141362254	1.5e-05	-	141362149	141362359	0	1	210,	0	-4.82	-4.27	7.76	exon	B230206H07Rik	processed_transcript
ENSMUSG00000097724	3	63964182	63964182	7.9e-19	+	63963899	63964465	0	1	566,	0	-18.1	-17.3	56	exon	Gm26850	antisense_RNA
ENSMUSG00000005533	7	68226217	68226217	4e-21	+	68226052	68226382	0	1	330,	0	-20.4	-19.5	67.6	CDS	Igf1r	protein_coding
ENSMUSG00000035561	4	45803216	45803216	1e-135	+	45802873	45803560	0	1	687,	0	-135	-133	15.4	CDS	Aldh1b1	protein_coding
ENSMUSG00000024063	17	72939979	72939979	1.8e-07	+	72939874	72940084	0	1	210,	0	-6.75	-6.14	8.18	three_prime_utr	Lbh	protein_coding
ENSMUSG00000066151	4	62300715	62300715	0.0055	-	62300640	62300791	0	1	151,	0	-2.26	-1.86	9.45	three_prime_utr	Fkbp15	protein_coding
ENSMUSG00000033943	2	119903175	119903175	5e-35	+	119902965	119903386	0	1	421,	0	-34.3	-33.3	111	CDS	Mga	protein_coding
ENSMUSG00000038876	10	29347404	29347404	1e-115	-	29347105	29347704	0	1	599,	0	-115	-114	362	CDS	Rnf146	protein_coding
ENSMUSG00000072704	6	133106963	133106963	0.0036	+	133106873	133107053	0	1	180,	0	-2.44	-2.02	2.73	three_prime_utr	Smim10l1	protein_coding
ENSMUSG00000063919	5	116442296	116442296	0.0055	-	116442206	116442387	0	1	181,	0	-2.26	-1.86	9.45	three_prime_utr	Srrm4	protein_coding
ENSMUSG00000032041	9	35187343	35187343	1.4e-05	-	35187178	35187508	0	1	330,	0	-4.84	-4.3	18.2	three_prime_utr	Tirap	protein_coding
ENSMUSG00000021706	13	92521847	92521847	0.00011	-	92521757	92521937	0	1	180,	0	-3.97	-3.46	15.3	CDS	Zfyve16	protein_coding
ENSMUSG00000036813	2	25085268	25085268	2e-12	+	25084999	25085537	0	1	538,	0	-11.7	-11	12.5	three_prime_utr	Entpd8	protein_coding
ENSMUSG00000042570	10	79540889	79540889	7.9e-10	-	79540754	79541024	0	1	270,	0	-9.1	-8.42	32	three_prime_utr	Mier2	protein_coding
ENSMUSG00000037110	2	146342341	146342341	1e-225	-	146341997	146342686	0	1	689,	0	-225	-223	220	CDS	Ralgapa2	protein_coding
ENSMUSG00000032578	9	107301074	107301074	0.00018	+	107300894	107301254	0	1	360,	0	-3.75	-3.26	14.5	exon	Cish	protein_coding
ENSMUSG00000051149	2	168183555	168183555	6.3e-49	-	168183316	168183795	0	1	479,	0	-48.2	-47	15.5	three_prime_utr	Adnp	protein_coding
ENSMUSG00000033658	8	111008116	111008116	5e-19	-	111007981	111008251	0	1	270,	0	-18.3	-17.4	61.1	three_prime_utr	Ddx19b	protein_coding
ENSMUSG00000086296	9	106155590	106155590	0	+	106154978	106156203	0	1	1225,	0	#NAME?	#NAME?	115	exon	D030055H07Rik	antisense_RNA
ENSMUSG00000038181	5	24589329	24589329	7.6e-07	+	24589209	24589449	0	1	240,	0	-6.12	-5.53	9.45	CDS	Chpf2	protein_coding
ENSMUSG00000094870	13	119766714	119766714	5e-48	-	119766414	119767014	0	1	600,	0	-47.3	-46.1	69.1	CDS	Zfp131	protein_coding
ENSMUSG00000036202	2	52111369	52111369	1.3e-08	+	52111219	52111520	0	1	301,	0	-7.88	-7.24	15.6	CDS	Rif1	protein_coding
ENSMUSG00000045991	18	64340633	64340633	3.2e-26	+	64340513	64340753	0	1	240,	0	-25.5	-24.5	83.6	CDS	Onecut2	protein_coding
ENSMUSG00000028416	4	40947964	40947964	0.0026	-	40947904	40948024	0	1	120,	0	-2.58	-2.15	1.35	five_prime_utr	Bag1	protein_coding
ENSMUSG00000101033	1	27900641	27900641	1.9e-06	-	27900418	27900864	0	1	446,	0	-5.73	-5.15	21.1	exon	Gm18776	processed_pseudogene
ENSMUSG00000034285	11	4893574	4893574	7.9e-21	+	4893485	4893664	0	1	179,	0	-20.1	-19.2	3.7	three_prime_utr	Nipsnap1	protein_coding
ENSMUSG00000092260	8	69743190	69743190	0.00022	-	69743100	69743280	0	1	180,	0	-3.66	-3.17	11.6	CDS	Zfp963	protein_coding
ENSMUSG00000026317	8	14897004	14897004	5e-26	+	14896659	14897349	0	1	690,	0	-25.3	-24.4	36.7	three_prime_utr	Cln8	protein_coding
ENSMUSG00000047514	10	34283522	34283522	7.9e-59	+	34283327	34283718	0	1	391,	0	-58.1	-56.9	94.9	three_prime_utr	Tspyl1	protein_coding
ENSMUSG00000021365	13	41316236	41316236	2.5e-78	-	41316056	41316416	0	1	360,	0	-77.6	-76.3	200	CDS	Nedd9	protein_coding
ENSMUSG00000057388	17	12911526	12911526	1.3e-39	-	12911407	12911646	0	1	239,	0	-38.9	-37.8	4.51	three_prime_utr	Mrpl18	protein_coding
ENSMUSG00000032047	9	53581565	53581565	4e-26	-	53581445	53581685	0	1	240,	0	-25.4	-24.5	18.7	three_prime_utr	Acat1	protein_coding
ENSMUSG00000019883	10	29346960	29346960	0.0042	+	29346870	29347051	0	1	181,	0	-2.38	-1.96	4.36	three_prime_utr	Echdc1	protein_coding
ENSMUSG00000039835	10	18531840	18531840	0.00035	+	18531735	18531946	0	1	211,	0	-3.45	-2.97	9.45	CDS	Nhsl1	protein_coding
ENSMUSG00000005611	7	110871379	110871379	0.0013	-	110871289	110871469	0	1	180,	0	-2.89	-2.44	11.6	exon	Mrvi1	protein_coding
ENSMUSG00000027860	3	102184417	102184417	7.9e-21	-	102184297	102184538	0	1	241,	0	-20.1	-19.3	66.9	CDS	Vangl1	protein_coding
ENSMUSG00000037541	7	144409800	144409800	1e-108	+	144409590	144410011	0	1	421,	0	-108	-107	93.5	CDS	Shank2	protein_coding
ENSMUSG00000024921	19	26630987	26630987	6.6e-05	+	26630897	26631078	0	1	181,	0	-4.18	-3.67	16	CDS	Smarca2	protein_coding
ENSMUSG00000022175	14	54468702	54468702	1.1e-06	+	54468521	54468883	0	2	260,71,	0,291	-5.95	-5.36	21.8	CDS	Lrp10	protein_coding
ENSMUSG00000022003	14	75762371	75762371	7.9e-26	-	75762147	75762596	0	1	449,	0	-25.1	-24.1	23.6	three_prime_utr	Slc25a30	protein_coding
ENSMUSG00000030259	6	145817971	145817971	4.5e-07	+	145817881	145818061	0	1	180,	0	-6.35	-5.76	17.4	three_prime_utr	Rassf8	protein_coding
ENSMUSG00000047036	9	122852390	122852390	2.5e-75	-	122852180	122852601	0	1	421,	0	-74.6	-73.3	150	CDS	Zfp445	protein_coding
ENSMUSG00000095224	11	64435694	64435694	0.035	-	64435604	64435785	0	1	181,	0	-1.45	-0.0237	6.54	CDS	F930015N05Rik	protein_coding
ENSMUSG00000068394	2	125579721	125579721	2e-81	-	125579526	125579916	0	1	390,	0	-80.7	-79.4	255	CDS	Cep152	protein_coding
ENSMUSG00000089865	9	73012450	73012450	1e-143	+	73012167	73012734	0	1	567,	0	-143	-141	188	CDS	Gm44503	protein_coding
ENSMUSG00000028042	3	89380583	89380583	7.9e-53	-	89379825	89381341	0	2	169,998,	0,518	-52.1	-51	98.9	CDS	Zbtb7b	protein_coding
ENSMUSG00000024440	18	38281629	38281629	2e-62	-	38281464	38281795	0	1	331,	0	-61.7	-60.5	196	CDS	Pcdh12	protein_coding
ENSMUSG00000035325	5	100362008	100362008	6.3e-13	-	100361918	100362099	0	1	181,	0	-12.2	-11.4	13.3	three_prime_utr	Sec31a	protein_coding
ENSMUSG00000029178	5	64830127	64830127	2.5e-21	+	64830022	64830233	0	1	211,	0	-20.6	-19.7	25.4	three_prime_utr	Klf3	protein_coding
ENSMUSG00000078429	10	126996541	126996541	2e-53	+	126996421	126996661	0	1	240,	0	-52.7	-51.6	54.8	three_prime_utr	Ctdsp2	protein_coding
ENSMUSG00000036430	17	46891623	46891623	3.2e-18	+	46891399	46891847	0	1	448,	0	-17.5	-16.6	56.7	CDS	Tbcc	protein_coding
ENSMUSG00000037025	2	148043686	148043686	1e-162	-	148043356	148044017	0	1	661,	0	-162	-160	224	CDS	Foxa2	protein_coding
ENSMUSG00000036281	2	26369358	26369358	0.00018	-	26369283	26369434	0	1	151,	0	-3.75	-3.26	14.5	exon	Snapc4	protein_coding
[truncated: 7,924 more rows]

## Sheet: 2 weeks
Ensembl_Gene_Id	Chr	Chrom start	Chrom end	Score	Strand	Thick start	Thick end	Itemrgb	Block count	Block sizes	Block starts	Log.P	Log.Fdr	Fold_Enrchment	Class	Gene Name	Gene_biotype
[truncated: 8,765 more rows]

[truncated: 7 more sheets: 4 weeks, 8 weeks, day 1_consistent peak, 1 week_consistent peak, 2 weeks_consistent peak, 4 weeks_consistent peak, 8 weeks_consistent peak]
