# Supplementary material for: Mettl3-mediated mRNA m6A modification controls postnatal liver development by modulating the transcription factor Hnf4a
Source: Nat Commun. 2022 Aug 5;13:4555. doi: 10.1038/s41467-022-32169-4 (PMC9355946; doi:10.1038/s41467-022-32169-4)
Supplement: Supplementary file 5 — Supplementary Dataset 2 [file 41467_2022_32169_MOESM5_ESM.xlsx]

## Sheet: 1 day
GOID	GOTerm	DifGene	AllDifGene	GeneInGO	AllGene	P-Value	FDR	Enrichment	(-log10P)
GO:0006355	regulation of transcription, DNA-templated	960	5578	2224	21424	4.62468e-77	3.33439e-73	1.6579	76.3349
GO:0006351	transcription, DNA-templated	817	5578	1854	21424	1.32067e-69	4.76101e-66	1.69252	68.8792
GO:0000122	negative regulation of transcription from RNA polymerase II promoter	313	5578	692	21424	1.36772e-28	3.2871e-25	1.73724	27.864
GO:0045892	negative regulation of transcription, DNA-templated	233	5578	529	21424	9.46834e-20	1.70667e-16	1.6917	19.0237
GO:0016310	phosphorylation	290	5578	705	21424	5.16239e-19	7.44417e-16	1.5799	18.2871
GO:0016567	protein ubiquitination	200	5578	445	21424	2.71105e-18	3.25778e-15	1.7262	17.5669
GO:0016568	chromatin modification	136	5578	270	21424	7.57963e-18	7.80702e-15	1.93463	17.1204
GO:0045944	positive regulation of transcription from RNA polymerase II promoter	363	5578	953	21424	4.55067e-17	4.10129e-14	1.46297	16.3419
GO:0045893	positive regulation of transcription, DNA-templated	230	5578	549	21424	2.14339e-16	1.71709e-13	1.60908	15.6689
GO:0007049	cell cycle	249	5578	607	21424	2.55605e-16	1.84291e-13	1.57555	15.5924
GO:0035556	intracellular signal transduction	171	5578	389	21424	9.481e-15	6.21436e-12	1.68837	14.0231
GO:0006915	apoptotic process	229	5578	564	21424	1.56103e-14	9.3792e-12	1.55948	13.8066
GO:0006974	cellular response to DNA damage stimulus	171	5578	393	21424	2.91181e-14	1.61493e-11	1.67119	13.5358
GO:0001701	in utero embryonic development	133	5578	286	21424	5.42756e-14	2.68667e-11	1.78611	13.2654
GO:0006468	protein phosphorylation	245	5578	619	21424	5.58948e-14	2.68667e-11	1.52019	13.2526
GO:0002376	immune system process	153	5578	355	21424	1.64726e-12	7.42298e-10	1.65533	11.7832
GO:0007507	heart development	98	5578	203	21424	7.41788e-12	3.14606e-09	1.85418	11.1297
GO:0001525	angiogenesis	105	5578	226	21424	2.54525e-11	1.01951e-08	1.78444	10.5943
GO:0006366	transcription from RNA polymerase II promoter	217	5578	568	21424	7.86559e-11	2.98479e-08	1.46735	10.1043
GO:0006281	DNA repair	131	5578	305	21424	8.53794e-11	3.07793e-08	1.64966	10.0686
GO:0006357	regulation of transcription from RNA polymerase II promoter	171	5578	426	21424	9.9582e-11	3.41898e-08	1.54173	10.0018
GO:0008285	negative regulation of cell proliferation	143	5578	348	21424	5.13834e-10	1.68397e-07	1.57826	9.28918
GO:0046777	protein autophosphorylation	80	5578	167	21424	9.58707e-10	3.00534e-07	1.83991	9.01831
GO:0050790	regulation of catalytic activity	57	5578	108	21424	2.79143e-09	8.38593e-07	2.02709	8.55417
GO:0043547	positive regulation of GTPase activity	117	5578	281	21424	7.63548e-09	2.20207e-06	1.5992	8.11716
GO:0045087	innate immune response	128	5578	317	21424	1.43626e-08	3.87933e-06	1.55086	7.84277
GO:0006397	mRNA processing	127	5578	314	21424	1.45273e-08	3.87933e-06	1.55345	7.83781
GO:0032321	positive regulation of Rho GTPase activity	52	5578	99	21424	1.69005e-08	4.35188e-06	2.01739	7.7721
GO:0051301	cell division	141	5578	358	21424	1.78825e-08	4.44596e-06	1.51272	7.74757
GO:0006260	DNA replication	60	5578	121	21424	2.34018e-08	5.62422e-06	1.90453	7.63075
GO:0001889	liver development	51	5578	98	21424	3.45372e-08	8.03269e-06	1.99879	7.46171
GO:0032092	positive regulation of protein binding	31	5578	50	21424	9.12348e-08	2.05563e-05	2.3813	7.03984
GO:0001934	positive regulation of protein phosphorylation	70	5578	153	21424	1.05682e-07	2.30899e-05	1.75723	6.976
GO:0030335	positive regulation of cell migration	72	5578	159	21424	1.16467e-07	2.46979e-05	1.73923	6.9338
GO:0015031	protein transport	215	5578	606	21424	1.20092e-07	2.4739e-05	1.36266	6.92049
GO:0007599	hemostasis	29	5578	47	21424	2.75449e-07	5.51664e-05	2.36986	6.55996
GO:0008380	RNA splicing	98	5578	240	21424	3.65125e-07	7.115e-05	1.56833	6.43756
GO:0001568	blood vessel development	37	5578	68	21424	6.0351e-07	0.000114508	2.08985	6.21932
GO:1903506	regulation of nucleic acid-templated transcription	38	5578	71	21424	7.44626e-07	0.00013766	2.05564	6.12806
GO:0007596	blood coagulation	39	5578	74	21424	9.00483e-07	0.000162312	2.02421	6.04552
GO:0016477	cell migration	74	5578	173	21424	1.21149e-06	0.000208796	1.64289	5.91668
GO:0070301	cellular response to hydrogen peroxide	28	5578	47	21424	1.22767e-06	0.000208796	2.28814	5.91092
GO:0043065	positive regulation of apoptotic process	113	5578	292	21424	1.24524e-06	0.000208796	1.48634	5.90475
GO:0030308	negative regulation of cell growth	55	5578	119	21424	1.58618e-06	0.000253145	1.77516	5.79965
GO:0043407	negative regulation of MAP kinase activity	24	5578	38	21424	1.61507e-06	0.000253145	2.42577	5.79181
GO:0033077	T cell differentiation in thymus	24	5578	38	21424	1.61507e-06	0.000253145	2.42577	5.79181
GO:0071356	cellular response to tumor necrosis factor	35	5578	65	21424	1.67508e-06	0.000256964	2.06812	5.77597
GO:0035023	regulation of Rho protein signal transduction	38	5578	73	21424	1.84867e-06	0.000277686	1.99932	5.73314
GO:0043066	negative regulation of apoptotic process	179	5578	507	21424	1.90753e-06	0.000280679	1.35602	5.71953
GO:0003007	heart morphogenesis	32	5578	58	21424	2.29507e-06	0.00033095	2.11906	5.6392
GO:0007067	mitotic nuclear division	103	5578	264	21424	2.3449e-06	0.000331505	1.4985	5.62988
GO:0030097	hemopoiesis	41	5578	82	21424	2.84614e-06	0.000394628	1.9204	5.54574
GO:0001933	negative regulation of protein phosphorylation	37	5578	73	21424	5.70527e-06	0.000776132	1.94671	5.24372
GO:0046854	phosphatidylinositol phosphorylation	20	5578	31	21424	7.53645e-06	0.00100626	2.47794	5.12283
GO:0043123	positive regulation of I-kappaB kinase/NF-kappaB signaling	62	5578	145	21424	8.65981e-06	0.00113522	1.64227	5.06249
GO:0006605	protein targeting	22	5578	36	21424	9.58827e-06	0.00121283	2.34716	5.01826
GO:0010595	positive regulation of endothelial cell migration	22	5578	36	21424	9.58827e-06	0.00121283	2.34716	5.01826
GO:0030218	erythrocyte differentiation	26	5578	46	21424	1.12528e-05	0.00139884	2.17089	4.94874
GO:0048511	rhythmic process	56	5578	129	21424	1.35196e-05	0.00165214	1.66733	4.86904
GO:0032091	negative regulation of protein binding	25	5578	44	21424	1.46321e-05	0.0017583	2.18227	4.83469
GO:0030511	positive regulation of transforming growth factor beta receptor signaling pathway	16	5578	23	21424	1.52292e-05	0.001771	2.67186	4.81732
GO:0048041	focal adhesion assembly	16	5578	23	21424	1.52292e-05	0.001771	2.67186	4.81732
GO:1903507	negative regulation of nucleic acid-templated transcription	22	5578	37	21424	1.78356e-05	0.0020366	2.28372	4.74871
GO:0008152	metabolic process	464	5578	1515	21424	1.8078e-05	0.0020366	1.17633	4.74285
GO:0042326	negative regulation of phosphorylation	14	5578	19	21424	1.89281e-05	0.00209957	2.83007	4.72289
GO:0002224	toll-like receptor signaling pathway	12	5578	15	21424	1.925e-05	0.00210292	3.07264	4.71557
GO:0001666	response to hypoxia	76	5578	191	21424	2.10524e-05	0.00226549	1.52828	4.6767
GO:0045444	fat cell differentiation	32	5578	63	21424	2.27049e-05	0.00240739	1.95088	4.64388
GO:0032436	positive regulation of proteasomal ubiquitin-dependent protein catabolic process	26	5578	48	21424	3.11463e-05	0.00325456	2.08044	4.50659
GO:2000352	negative regulation of endothelial cell apoptotic process	16	5578	24	21424	3.46091e-05	0.00356474	2.56054	4.46081
GO:0090090	negative regulation of canonical Wnt signaling pathway	42	5578	92	21424	3.74077e-05	0.00379873	1.75341	4.42704
GO:0006469	negative regulation of protein kinase activity	37	5578	78	21424	3.8263e-05	0.00383161	1.82192	4.41722
GO:0006200	ATP catabolic process	96	5578	257	21424	3.95564e-05	0.00390688	1.4347	4.40278
GO:0097191	extrinsic apoptotic signaling pathway	23	5578	41	21424	4.2358e-05	0.00412705	2.1546	4.37306
GO:0043433	negative regulation of sequence-specific DNA binding transcription factor activity	31	5578	62	21424	4.50476e-05	0.00433058	1.9204	4.34633
GO:0007050	cell cycle arrest	40	5578	87	21424	4.6484e-05	0.00440367	1.76589	4.3327
GO:0006364	rRNA processing	49	5578	113	21424	4.70295e-05	0.00440367	1.66548	4.32763
GO:0071347	cellular response to interleukin-1	24	5578	44	21424	5.37597e-05	0.00487789	2.09498	4.26954
GO:0035329	hippo signaling	13	5578	18	21424	5.41236e-05	0.00487789	2.77391	4.26661
GO:0017015	regulation of transforming growth factor beta receptor signaling pathway	13	5578	18	21424	5.41236e-05	0.00487789	2.77391	4.26661
GO:0010718	positive regulation of epithelial to mesenchymal transition	17	5578	27	21424	5.85188e-05	0.0052089	2.41828	4.2327
GO:0032886	regulation of microtubule-based process	11	5578	14	21424	5.96345e-05	0.00524348	3.01777	4.2245
GO:0050728	negative regulation of inflammatory response	35	5578	74	21424	6.61861e-05	0.00574942	1.8166	4.17923
GO:0048514	blood vessel morphogenesis	19	5578	32	21424	6.87043e-05	0.00589712	2.28048	4.16302
GO:0042787	protein ubiquitination involved in ubiquitin-dependent protein catabolic process	29	5578	58	21424	7.85866e-05	0.00666599	1.9204	4.10465
GO:0032496	response to lipopolysaccharide	70	5578	179	21424	8.30827e-05	0.00696542	1.50199	4.08049
GO:0007420	brain development	81	5578	214	21424	9.11268e-05	0.007552	1.45376	4.04035
GO:0043124	negative regulation of I-kappaB kinase/NF-kappaB signaling	20	5578	35	21424	9.40723e-05	0.00770751	2.19474	4.02654
GO:0009790	embryo development	46	5578	107	21424	0.000101656	0.00823527	1.65119	3.99287
GO:0008360	regulation of cell shape	50	5578	119	21424	0.000105256	0.0084322	1.61378	3.97775
GO:0035162	embryonic hemopoiesis	14	5578	21	21424	0.000109172	0.00846374	2.56054	3.96189
GO:0060045	positive regulation of cardiac muscle cell proliferation	14	5578	21	21424	0.000109172	0.00846374	2.56054	3.96189
GO:0071526	semaphorin-plexin signaling pathway	14	5578	21	21424	0.000109172	0.00846374	2.56054	3.96189
GO:0070373	negative regulation of ERK1 and ERK2 cascade	23	5578	43	21424	0.000114563	0.00878724	2.05438	3.94095
GO:0009966	regulation of signal transduction	29	5578	59	21424	0.000116329	0.00882873	1.88785	3.93431
GO:0043524	negative regulation of neuron apoptotic process	59	5578	147	21424	0.000126008	0.00946376	1.54155	3.8996
GO:0045669	positive regulation of osteoblast differentiation	30	5578	62	21424	0.000128387	0.00952089	1.85845	3.89148
GO:0030279	negative regulation of ossification	13	5578	19	21424	0.00013038	0.00952089	2.62792	3.88479
GO:0018108	peptidyl-tyrosine phosphorylation	56	5578	138	21424	0.000130777	0.00952089	1.55859	3.88347
GO:0006470	protein dephosphorylation	55	5578	135	21424	0.000132051	0.00952089	1.56477	3.87926
GO:0071407	cellular response to organic cyclic compound	31	5578	65	21424	0.000139912	0.0099878	1.83177	3.85414
GO:0018022	peptidyl-lysine methylation	16	5578	26	21424	0.000143623	0.010092	2.36357	3.84278
GO:1900745	positive regulation of p38MAPK cascade	8	5578	9	21424	0.00014557	0.010092	3.41405	3.83693
GO:0007184	SMAD protein import into nucleus	8	5578	9	21424	0.00014557	0.010092	3.41405	3.83693
GO:0007009	plasma membrane organization	12	5578	17	21424	0.000151881	0.0104292	2.71116	3.8185
GO:0055007	cardiac muscle cell differentiation	20	5578	36	21424	0.000159999	0.0108829	2.13378	3.79588
GO:0043627	response to estrogen	34	5578	74	21424	0.000170372	0.0114802	1.76469	3.7686
GO:0045945	positive regulation of transcription from RNA polymerase III promoter	9	5578	11	21424	0.000176725	0.0115607	3.14248	3.7527
GO:0006342	chromatin silencing	9	5578	11	21424	0.000176725	0.0115607	3.14248	3.7527
GO:0030225	macrophage differentiation	10	5578	13	21424	0.000181645	0.0115607	2.95446	3.74078
GO:0030206	chondroitin sulfate biosynthetic process	10	5578	13	21424	0.000181645	0.0115607	2.95446	3.74078
GO:0034122	negative regulation of toll-like receptor signaling pathway	10	5578	13	21424	0.000181645	0.0115607	2.95446	3.74078
GO:0070498	interleukin-1-mediated signaling pathway	10	5578	13	21424	0.000181645	0.0115607	2.95446	3.74078
GO:0032259	methylation	70	5578	183	21424	0.000182791	0.0115607	1.46916	3.73805
GO:0006897	endocytosis	69	5578	180	21424	0.000187961	0.0117843	1.47231	3.72593
GO:0060070	canonical Wnt signaling pathway	38	5578	86	21424	0.000199791	0.012418	1.6971	3.69942
GO:0007032	endosome organization	17	5578	29	21424	0.000206589	0.012595	2.25151	3.68489
GO:0007569	cell aging	17	5578	29	21424	0.000206589	0.012595	2.25151	3.68489
GO:0030336	negative regulation of cell migration	40	5578	92	21424	0.000209625	0.012595	1.66991	3.67856
GO:0042060	wound healing	40	5578	92	21424	0.000209625	0.012595	1.66991	3.67856
GO:0032851	positive regulation of Rab GTPase activity	33	5578	72	21424	0.0002235	0.0133176	1.76037	3.65072
GO:0006509	membrane protein ectodomain proteolysis	14	5578	22	21424	0.00022819	0.0134856	2.44415	3.6417
GO:0006986	response to unfolded protein	25	5578	50	21424	0.000240591	0.0139892	1.9204	3.61872
GO:0071560	cellular response to transforming growth factor beta stimulus	25	5578	50	21424	0.000240591	0.0139892	1.9204	3.61872
GO:0001570	vasculogenesis	30	5578	64	21424	0.000261407	0.0148311	1.80038	3.58268
GO:0002053	positive regulation of mesenchymal cell proliferation	20	5578	37	21424	0.000263329	0.0148311	2.07611	3.5795
GO:0030968	endoplasmic reticulum unfolded protein response	20	5578	37	21424	0.000263329	0.0148311	2.07611	3.5795
GO:0030154	cell differentiation	230	5578	724	21424	0.000263452	0.0148311	1.22014	3.5793
GO:0031648	protein destabilization	16	5578	27	21424	0.000267412	0.0148311	2.27603	3.57282
GO:0071902	positive regulation of protein serine/threonine kinase activity	16	5578	27	21424	0.000267412	0.0148311	2.27603	3.57282
GO:0048008	platelet-derived growth factor receptor signaling pathway	18	5578	32	21424	0.000275591	0.015168	2.16045	3.55973
GO:0048661	positive regulation of smooth muscle cell proliferation	31	5578	67	21424	0.000278063	0.0151882	1.77709	3.55586
GO:0016311	dephosphorylation	78	5578	211	21424	0.000290129	0.015728	1.41982	3.53741
GO:0007179	transforming growth factor beta receptor signaling pathway	33	5578	73	21424	0.000306823	0.0165089	1.73625	3.51311
GO:0015886	heme transport	6	5578	6	21424	0.000310888	0.0166037	3.8408	3.5074
GO:0009267	cellular response to starvation	24	5578	48	21424	0.000318716	0.0167733	1.9204	3.4966
GO:0030512	negative regulation of transforming growth factor beta receptor signaling pathway	24	5578	48	21424	0.000318716	0.0167733	1.9204	3.4966
GO:0032465	regulation of cytokinesis	12	5578	18	21424	0.000347396	0.0180747	2.56054	3.45918
GO:0030324	lung development	50	5578	124	21424	0.000348459	0.0180747	1.54871	3.45785
GO:0010923	negative regulation of phosphatase activity	25	5578	51	21424	0.000356004	0.0183342	1.88275	3.44854
GO:0018105	peptidyl-serine phosphorylation	40	5578	94	21424	0.000361173	0.0184685	1.63438	3.44228
GO:0048469	cell maturation	22	5578	43	21424	0.000370836	0.0188291	1.96506	3.43082
GO:0006302	double-strand break repair	26	5578	54	21424	0.000391125	0.0197204	1.84928	3.40768
GO:0006396	RNA processing	32	5578	71	21424	0.000401717	0.0201138	1.73107	3.39608
GO:0001522	pseudouridine synthesis	11	5578	16	21424	0.000417229	0.0207464	2.64055	3.37963
GO:0043966	histone H3 acetylation	23	5578	46	21424	0.000422504	0.0208648	1.9204	3.37417
GO:0006417	regulation of translation	48	5578	119	21424	0.000448356	0.0218957	1.54923	3.34838
GO:0008203	cholesterol metabolic process	36	5578	83	21424	0.000449455	0.0218957	1.66589	3.34731
GO:0032922	circadian regulation of gene expression	28	5578	60	21424	0.000453615	0.0219501	1.79237	3.34331
GO:0007040	lysosome organization	18	5578	33	21424	0.000459329	0.0220784	2.09498	3.33788
GO:0009791	post-embryonic development	41	5578	98	21424	0.000469774	0.0224309	1.60687	3.32811
GO:0071044	histone mRNA catabolic process	10	5578	14	21424	0.000486671	0.0227851	2.74343	3.31276
GO:0051298	centrosome duplication	10	5578	14	21424	0.000486671	0.0227851	2.74343	3.31276
GO:0006024	glycosaminoglycan biosynthetic process	10	5578	14	21424	0.000486671	0.0227851	2.74343	3.31276
GO:0045084	positive regulation of interleukin-12 biosynthetic process	7	5578	8	21424	0.000499764	0.0229509	3.3607	3.30124
GO:0034333	adherens junction assembly	7	5578	8	21424	0.000499764	0.0229509	3.3607	3.30124
GO:0010941	regulation of cell death	7	5578	8	21424	0.000499764	0.0229509	3.3607	3.30124
GO:0060213	positive regulation of nuclear-transcribed mRNA poly(A) tail shortening	9	5578	12	21424	0.000542484	0.0236269	2.8806	3.26561
GO:0097284	hepatocyte apoptotic process	9	5578	12	21424	0.000542484	0.0236269	2.8806	3.26561
GO:0040037	negative regulation of fibroblast growth factor receptor signaling pathway	9	5578	12	21424	0.000542484	0.0236269	2.8806	3.26561
GO:0009303	rRNA transcription	9	5578	12	21424	0.000542484	0.0236269	2.8806	3.26561
GO:0001945	lymph vessel development	9	5578	12	21424	0.000542484	0.0236269	2.8806	3.26561
GO:0010613	positive regulation of cardiac muscle hypertrophy	9	5578	12	21424	0.000542484	0.0236269	2.8806	3.26561
GO:0048009	insulin-like growth factor receptor signaling pathway	9	5578	12	21424	0.000542484	0.0236269	2.8806	3.26561
GO:0043116	negative regulation of vascular permeability	9	5578	12	21424	0.000542484	0.0236269	2.8806	3.26561
GO:0006511	ubiquitin-dependent protein catabolic process	58	5578	151	21424	0.000550739	0.0236269	1.47528	3.25905
GO:0048565	digestive tract development	19	5578	36	21424	0.000557555	0.0236269	2.02709	3.25371
GO:0010225	response to UV-C	8	5578	10	21424	0.000560208	0.0236269	3.07264	3.25165
GO:0097067	cellular response to thyroid hormone stimulus	8	5578	10	21424	0.000560208	0.0236269	3.07264	3.25165
GO:0000186	activation of MAPKK activity	22	5578	44	21424	0.000560515	0.0236269	1.9204	3.25141
GO:0021915	neural tube development	22	5578	44	21424	0.000560515	0.0236269	1.9204	3.25141
GO:0048557	embryonic digestive tract morphogenesis	13	5578	21	21424	0.000566916	0.0236269	2.37764	3.24648
GO:0032757	positive regulation of interleukin-8 production	13	5578	21	21424	0.000566916	0.0236269	2.37764	3.24648
GO:0000226	microtubule cytoskeleton organization	34	5578	78	21424	0.000572868	0.0237378	1.6742	3.24195
GO:0010033	response to organic substance	45	5578	111	21424	0.000584324	0.0240742	1.55708	3.23335
GO:0009615	response to virus	39	5578	93	21424	0.00060333	0.024716	1.61066	3.21944
GO:0030099	myeloid cell differentiation	15	5578	26	21424	0.000619773	0.0249641	2.21585	3.20777
GO:0051225	spindle assembly	15	5578	26	21424	0.000619773	0.0249641	2.21585	3.20777
GO:0010634	positive regulation of epithelial cell migration	15	5578	26	21424	0.000619773	0.0249641	2.21585	3.20777
GO:0042752	regulation of circadian rhythm	24	5578	50	21424	0.000684749	0.0272765	1.84359	3.16447
GO:0045727	positive regulation of translation	24	5578	50	21424	0.000684749	0.0272765	1.84359	3.16447
GO:0051568	histone H3-K4 methylation	12	5578	19	21424	0.000719422	0.0285002	2.42577	3.14302
GO:0045732	positive regulation of protein catabolic process	25	5578	53	21424	0.00073918	0.0288317	1.8117	3.13125
GO:0051898	negative regulation of protein kinase B signaling	18	5578	34	21424	0.000739788	0.0288317	2.03337	3.13089
GO:0043507	positive regulation of JUN kinase activity	18	5578	34	21424	0.000739788	0.0288317	2.03337	3.13089
GO:0006338	chromatin remodeling	35	5578	82	21424	0.000765665	0.0295749	1.63937	3.11596
GO:0035264	multicellular organism growth	41	5578	100	21424	0.000767061	0.0295749	1.57473	3.11517
GO:0008630	intrinsic apoptotic signaling pathway in response to DNA damage	26	5578	56	21424	0.000788067	0.0302232	1.78323	3.10344
GO:0032147	activation of protein kinase activity	16	5578	29	21424	0.000802084	0.0304146	2.11906	3.09578
GO:0048147	negative regulation of fibroblast proliferation	16	5578	29	21424	0.000802084	0.0304146	2.11906	3.09578
GO:0042832	defense response to protozoan	14	5578	24	21424	0.00080993	0.0304146	2.24047	3.09155
GO:0046580	negative regulation of Ras protein signal transduction	14	5578	24	21424	0.00080993	0.0304146	2.24047	3.09155
GO:0001822	kidney development	47	5578	119	21424	0.000880987	0.0329115	1.51696	3.05503
GO:0032088	negative regulation of NF-kappaB transcription factor activity	29	5578	65	21424	0.000901302	0.0330745	1.71359	3.04513
GO:0034976	response to endoplasmic reticulum stress	29	5578	65	21424	0.000901302	0.0330745	1.71359	3.04513
GO:0071480	cellular response to gamma radiation	11	5578	17	21424	0.000903701	0.0330745	2.48523	3.04398
GO:0007250	activation of NF-kappaB-inducing kinase activity	11	5578	17	21424	0.000903701	0.0330745	2.48523	3.04398
GO:0007623	circadian rhythm	45	5578	113	21424	0.000915062	0.0333212	1.52952	3.03855
GO:0040008	regulation of growth	30	5578	68	21424	0.000928387	0.0336365	1.69447	3.03227
GO:0008283	cell proliferation	73	5578	202	21424	0.000933719	0.0336606	1.38801	3.02978
GO:0006486	protein glycosylation	58	5578	154	21424	0.000968886	0.0347208	1.44654	3.01373
GO:0048146	positive regulation of fibroblast proliferation	24	5578	51	21424	0.000976966	0.0347208	1.80744	3.01012
GO:0042157	lipoprotein metabolic process	17	5578	32	21424	0.000982392	0.0347208	2.04043	3.00772
GO:0040014	regulation of multicellular organism growth	17	5578	32	21424	0.000982392	0.0347208	2.04043	3.00772
GO:0034446	substrate adhesion-dependent cell spreading	20	5578	40	21424	0.000989045	0.0347854	1.9204	3.00478
GO:0032007	negative regulation of TOR signaling	13	5578	22	21424	0.00105619	0.0369286	2.26957	2.97626
GO:0051017	actin filament bundle assembly	15	5578	27	21424	0.00106023	0.0369286	2.13378	2.9746
GO:0051726	regulation of cell cycle	54	5578	142	21424	0.00109799	0.0380439	1.46059	2.9594
GO:0042981	regulation of apoptotic process	64	5578	174	21424	0.00111728	0.0380439	1.41271	2.95184
GO:0030220	platelet formation	10	5578	15	21424	0.00111863	0.0380439	2.56054	2.95131
GO:0014912	negative regulation of smooth muscle cell migration	10	5578	15	21424	0.00111863	0.0380439	2.56054	2.95131
GO:0009451	RNA modification	10	5578	15	21424	0.00111863	0.0380439	2.56054	2.95131
GO:0030168	platelet activation	18	5578	35	21424	0.0011549	0.0389106	1.97527	2.93745
GO:0045787	positive regulation of cell cycle	18	5578	35	21424	0.0011549	0.0389106	1.97527	2.93745
GO:0046330	positive regulation of JNK cascade	28	5578	63	21424	0.00117974	0.0390307	1.70702	2.92821
GO:0003157	endocardium development	5	5578	5	21424	0.00119485	0.0390307	3.8408	2.92269
GO:0048845	venous blood vessel morphogenesis	5	5578	5	21424	0.00119485	0.0390307	3.8408	2.92269
GO:1901857	positive regulation of cellular respiration	5	5578	5	21424	0.00119485	0.0390307	3.8408	2.92269
GO:0032237	activation of store-operated calcium channel activity	5	5578	5	21424	0.00119485	0.0390307	3.8408	2.92269
GO:0045601	regulation of endothelial cell differentiation	5	5578	5	21424	0.00119485	0.0390307	3.8408	2.92269
GO:0048286	lung alveolus development	22	5578	46	21424	0.00120178	0.0390307	1.83691	2.92018
GO:0000737	DNA catabolic process, endonucleolytic	22	5578	46	21424	0.00120178	0.0390307	1.83691	2.92018
GO:0007059	chromosome segregation	33	5578	78	21424	0.00128089	0.0414135	1.62496	2.89249
GO:0016573	histone acetylation	16	5578	30	21424	0.00130572	0.042028	2.04843	2.88415
GO:0030217	T cell differentiation	19	5578	38	21424	0.00131572	0.0421617	1.9204	2.88084
GO:0031929	TOR signaling	9	5578	13	21424	0.00135437	0.0430177	2.65902	2.86826
GO:0051642	centrosome localization	9	5578	13	21424	0.00135437	0.0430177	2.65902	2.86826
GO:0043409	negative regulation of MAPK cascade	12	5578	20	21424	0.00137323	0.0434253	2.30448	2.86226
GO:0030100	regulation of endocytosis	14	5578	25	21424	0.00140157	0.044128	2.15085	2.85339
GO:0043161	proteasome-mediated ubiquitin-dependent protein catabolic process	52	5578	137	21424	0.00140897	0.0441681	1.45782	2.8511
GO:0045600	positive regulation of fat cell differentiation	20	5578	41	21424	0.00146245	0.0456461	1.87356	2.83492
GO:0014070	response to organic cyclic compound	55	5578	147	21424	0.00153597	0.0475747	1.43704	2.81362
GO:0030513	positive regulation of BMP signaling pathway	17	5578	33	21424	0.00153815	0.0475747	1.9786	2.813
GO:0023014	signal transduction by phosphorylation	27	5578	61	21424	0.00154403	0.0475747	1.70003	2.81134
GO:0048333	mesodermal cell differentiation	8	5578	11	21424	0.00158283	0.0482827	2.79331	2.80057
GO:0048617	embryonic foregut morphogenesis	8	5578	11	21424	0.00158283	0.0482827	2.79331	2.80057
GO:0070936	protein K48-linked ubiquitination	21	5578	44	21424	0.0015938	0.0482827	1.83311	2.79757
GO:0000910	cytokinesis	21	5578	44	21424	0.0015938	0.0482827	1.83311	2.79757
GO:0050731	positive regulation of peptidyl-tyrosine phosphorylation	35	5578	85	21424	0.0016449	0.04916	1.58151	2.78386
GO:0006777	Mo-molybdopterin cofactor biosynthetic process	6	5578	7	21424	0.00169094	0.04916	3.29212	2.77187
GO:2000096	positive regulation of Wnt signaling pathway, planar cell polarity pathway	6	5578	7	21424	0.00169094	0.04916	3.29212	2.77187
GO:0060509	Type I pneumocyte differentiation	6	5578	7	21424	0.00169094	0.04916	3.29212	2.77187
GO:0034372	very-low-density lipoprotein particle remodeling	6	5578	7	21424	0.00169094	0.04916	3.29212	2.77187
GO:0045910	negative regulation of DNA recombination	6	5578	7	21424	0.00169094	0.04916	3.29212	2.77187
GO:0043276	anoikis	6	5578	7	21424	0.00169094	0.04916	3.29212	2.77187
GO:0010898	positive regulation of triglyceride catabolic process	6	5578	7	21424	0.00169094	0.04916	3.29212	2.77187
GO:0086036	regulation of cardiac muscle cell membrane potential	6	5578	7	21424	0.00169094	0.04916	3.29212	2.77187
GO:0045656	negative regulation of monocyte differentiation	6	5578	7	21424	0.00169094	0.04916	3.29212	2.77187
GO:0030036	actin cytoskeleton organization	57	5578	154	21424	0.00170794	0.0494547	1.4216	2.76753
GO:2000270	negative regulation of fibroblast apoptotic process	7	5578	9	21424	0.00173944	0.0497673	2.98729	2.75959
GO:0003014	renal system process	7	5578	9	21424	0.00173944	0.0497673	2.98729	2.75959
GO:0035970	peptidyl-threonine dephosphorylation	7	5578	9	21424	0.00173944	0.0497673	2.98729	2.75959
GO:0001944	vasculature development	18	5578	36	21424	0.00175225	0.0498779	1.9204	2.7564
GO:0001774	microglial cell activation	11	5578	18	21424	0.00177789	0.0498779	2.34716	2.75009
GO:0046328	regulation of JNK cascade	11	5578	18	21424	0.00177789	0.0498779	2.34716	2.75009
GO:0051145	smooth muscle cell differentiation	11	5578	18	21424	0.00177789	0.0498779	2.34716	2.75009
GO:0045648	positive regulation of erythrocyte differentiation	11	5578	18	21424	0.00177789	0.0498779	2.34716	2.75009
GO:0000281	mitotic cytokinesis	13	5578	23	21424	0.00185269	0.051575	2.17089	2.7322
GO:0007029	endoplasmic reticulum organization	13	5578	23	21424	0.00185269	0.051575	2.17089	2.7322
GO:0006184	GTP catabolic process	74	5578	210	21424	0.00190437	0.0528096	1.35343	2.72025
GO:0051091	positive regulation of sequence-specific DNA binding transcription factor activity	40	5578	101	21424	0.00192946	0.0533004	1.52111	2.71456
GO:0010942	positive regulation of cell death	19	5578	39	21424	0.0019451	0.0535274	1.87116	2.71106
GO:0030501	positive regulation of bone mineralization	16	5578	31	21424	0.00205113	0.0558063	1.98235	2.68801
GO:0045184	establishment of protein localization	16	5578	31	21424	0.00205113	0.0558063	1.98235	2.68801
GO:0032570	response to progesterone	16	5578	31	21424	0.00205113	0.0558063	1.98235	2.68801
GO:0031100	organ regeneration	27	5578	62	21424	0.00206475	0.0559657	1.67261	2.68513
GO:0008284	positive regulation of cell proliferation	149	5578	466	21424	0.00221087	0.0597018	1.22807	2.65544
GO:0035024	negative regulation of Rho protein signal transduction	10	5578	16	21424	0.00228763	0.0608628	2.4005	2.64061
GO:0061028	establishment of endothelial barrier	10	5578	16	21424	0.00228763	0.0608628	2.4005	2.64061
GO:0032456	endocytic recycling	10	5578	16	21424	0.00228763	0.0608628	2.4005	2.64061
GO:1902043	positive regulation of extrinsic apoptotic signaling pathway via death domain receptors	10	5578	16	21424	0.00228763	0.0608628	2.4005	2.64061
GO:0001942	hair follicle development	22	5578	48	21424	0.00238833	0.0633082	1.76037	2.62191
GO:0070374	positive regulation of ERK1 and ERK2 cascade	47	5578	124	21424	0.00239774	0.0633249	1.45579	2.6202
GO:0007169	transmembrane receptor protein tyrosine kinase signaling pathway	39	5578	99	21424	0.00244167	0.0641903	1.51304	2.61231
GO:0042149	cellular response to glucose starvation	12	5578	21	21424	0.00244831	0.0641903	2.19474	2.61113
GO:0043406	positive regulation of MAP kinase activity	23	5578	51	21424	0.00249267	0.0648813	1.73213	2.60334
GO:0009968	negative regulation of signal transduction	23	5578	51	21424	0.00249267	0.0648813	1.73213	2.60334
GO:0014068	positive regulation of phosphatidylinositol 3-kinase signaling	24	5578	54	21424	0.00257731	0.0666036	1.70702	2.58883
GO:0035914	skeletal muscle cell differentiation	24	5578	54	21424	0.00257731	0.0666036	1.70702	2.58883
GO:0006418	tRNA aminoacylation for protein translation	18	5578	37	21424	0.00258985	0.0666885	1.8685	2.58673
GO:0017148	negative regulation of translation	26	5578	60	21424	0.00269366	0.0690113	1.66435	2.56966
GO:0042493	response to drug	113	5578	344	21424	0.0027031	0.0690113	1.26166	2.56814
GO:0000187	activation of MAPK activity	32	5578	78	21424	0.00272801	0.0690113	1.57571	2.56415
GO:0050714	positive regulation of protein secretion	15	5578	29	21424	0.00273906	0.0690113	1.98662	2.5624
GO:0007080	mitotic metaphase plate congression	15	5578	29	21424	0.00273906	0.0690113	1.98662	2.5624
GO:0007257	activation of JUN kinase activity	15	5578	29	21424	0.00273906	0.0690113	1.98662	2.5624
GO:0006919	activation of cysteine-type endopeptidase activity involved in apoptotic process	31	5578	75	21424	0.00274705	0.0690113	1.58753	2.56113
GO:0042059	negative regulation of epidermal growth factor receptor signaling pathway	9	5578	14	21424	0.00291623	0.072007	2.46909	2.53518
GO:0030224	monocyte differentiation	9	5578	14	21424	0.00291623	0.072007	2.46909	2.53518
GO:1900153	positive regulation of nuclear-transcribed mRNA catabolic process, deadenylation-dependent decay	9	5578	14	21424	0.00291623	0.072007	2.46909	2.53518
GO:0060766	negative regulation of androgen receptor signaling pathway	9	5578	14	21424	0.00291623	0.072007	2.46909	2.53518
GO:1902187	negative regulation of viral release from host cell	9	5578	14	21424	0.00291623	0.072007	2.46909	2.53518
GO:0031175	neuron projection development	46	5578	122	21424	0.00298404	0.0734299	1.44817	2.52519
GO:2000377	regulation of reactive oxygen species metabolic process	13	5578	24	21424	0.00308505	0.0743921	2.08044	2.51074
GO:0046329	negative regulation of JNK cascade	13	5578	24	21424	0.00308505	0.0743921	2.08044	2.51074
GO:0007178	transmembrane receptor protein serine/threonine kinase signaling pathway	13	5578	24	21424	0.00308505	0.0743921	2.08044	2.51074
GO:0010575	positive regulation vascular endothelial growth factor production	13	5578	24	21424	0.00308505	0.0743921	2.08044	2.51074
GO:0045765	regulation of angiogenesis	13	5578	24	21424	0.00308505	0.0743921	2.08044	2.51074
GO:0032312	regulation of ARF GTPase activity	13	5578	24	21424	0.00308505	0.0743921	2.08044	2.51074
GO:0030177	positive regulation of Wnt signaling pathway	16	5578	32	21424	0.00311988	0.0746385	1.9204	2.50586
GO:2001238	positive regulation of extrinsic apoptotic signaling pathway	16	5578	32	21424	0.00311988	0.0746385	1.9204	2.50586
GO:0035019	somatic stem cell maintenance	21	5578	46	21424	0.00315429	0.0746385	1.75341	2.5011
GO:0009411	response to UV	21	5578	46	21424	0.00315429	0.0746385	1.75341	2.5011
GO:0034599	cellular response to oxidative stress	21	5578	46	21424	0.00315429	0.0746385	1.75341	2.5011
GO:0090305	nucleic acid phosphodiester bond hydrolysis	37	5578	94	21424	0.00315738	0.0746385	1.51181	2.50067
GO:0000165	MAPK cascade	36	5578	91	21424	0.00322616	0.0754436	1.51944	2.49131
GO:0032728	positive regulation of interferon-beta production	11	5578	19	21424	0.0032333	0.0754436	2.22362	2.49035
GO:0046597	negative regulation of viral entry into host cell	11	5578	19	21424	0.0032333	0.0754436	2.22362	2.49035
GO:0032332	positive regulation of chondrocyte differentiation	11	5578	19	21424	0.0032333	0.0754436	2.22362	2.49035
GO:0051897	positive regulation of protein kinase B signaling	35	5578	88	21424	0.0032914	0.0765516	1.52759	2.48262
GO:0031398	positive regulation of protein ubiquitination	23	5578	52	21424	0.00338233	0.0784136	1.69882	2.47078
GO:0006629	lipid metabolic process	145	5578	457	21424	0.00345535	0.0794959	1.21864	2.46151
GO:0042632	cholesterol homeostasis	24	5578	55	21424	0.0034586	0.0794959	1.67599	2.4611
GO:0007264	small GTPase mediated signal transduction	79	5578	231	21424	0.0034621	0.0794959	1.31352	2.46066
GO:0016055	Wnt signaling pathway	72	5578	208	21424	0.00362831	0.0828024	1.32951	2.4403
GO:0042789	mRNA transcription from RNA polymerase II promoter	8	5578	12	21424	0.00366351	0.0828024	2.56054	2.4361
GO:0034260	negative regulation of GTPase activity	8	5578	12	21424	0.00366351	0.0828024	2.56054	2.4361
GO:0043392	negative regulation of DNA binding	14	5578	27	21424	0.00366352	0.0828024	1.99153	2.4361
GO:0035458	cellular response to interferon-beta	14	5578	27	21424	0.00366352	0.0828024	1.99153	2.4361
GO:0006606	protein import into nucleus	18	5578	38	21424	0.00373656	0.0834073	1.81933	2.42753
GO:0031647	regulation of protein stability	18	5578	38	21424	0.00373656	0.0834073	1.81933	2.42753
GO:0090502	RNA phosphodiester bond hydrolysis, endonucleolytic	18	5578	38	21424	0.00373656	0.0834073	1.81933	2.42753
GO:0048167	regulation of synaptic plasticity	18	5578	38	21424	0.00373656	0.0834073	1.81933	2.42753
GO:0016197	endosomal transport	19	5578	41	21424	0.00397398	0.0881613	1.77988	2.40077
GO:0009967	positive regulation of signal transduction	19	5578	41	21424	0.00397398	0.0881613	1.77988	2.40077
GO:0045766	positive regulation of angiogenesis	42	5578	111	21424	0.00409716	0.0900014	1.45328	2.38752
GO:0016925	protein sumoylation	12	5578	22	21424	0.00411886	0.0900014	2.09498	2.38522
GO:0033209	tumor necrosis factor-mediated signaling pathway	12	5578	22	21424	0.00411886	0.0900014	2.09498	2.38522
GO:0051865	protein autoubiquitination	20	5578	44	21424	0.00416773	0.0900014	1.74582	2.3801
GO:0006695	cholesterol biosynthetic process	15	5578	30	21424	0.0041724	0.0900014	1.9204	2.37961
GO:0048873	homeostasis of number of cells within a tissue	15	5578	30	21424	0.0041724	0.0900014	1.9204	2.37961
GO:0050730	regulation of peptidyl-tyrosine phosphorylation	10	5578	17	21424	0.00426467	0.0900014	2.2593	2.37011
GO:0015012	heparan sulfate proteoglycan biosynthetic process	10	5578	17	21424	0.00426467	0.0900014	2.2593	2.37011
GO:0006298	mismatch repair	10	5578	17	21424	0.00426467	0.0900014	2.2593	2.37011
GO:0008033	tRNA processing	33	5578	83	21424	0.00426513	0.0900014	1.52707	2.37007
GO:0003151	outflow tract morphogenesis	21	5578	47	21424	0.00432138	0.0900014	1.7161	2.36438
GO:0042254	ribosome biogenesis	32	5578	80	21424	0.00434572	0.0900014	1.53632	2.36194
GO:0001763	morphogenesis of a branching structure	7	5578	10	21424	0.00449099	0.0900014	2.68856	2.34766
GO:0060039	pericardium development	7	5578	10	21424	0.00449099	0.0900014	2.68856	2.34766
GO:0060546	negative regulation of necroptotic process	7	5578	10	21424	0.00449099	0.0900014	2.68856	2.34766
GO:0030851	granulocyte differentiation	7	5578	10	21424	0.00449099	0.0900014	2.68856	2.34766
GO:0035457	cellular response to interferon-alpha	7	5578	10	21424	0.00449099	0.0900014	2.68856	2.34766
GO:0080182	histone H3-K4 trimethylation	7	5578	10	21424	0.00449099	0.0900014	2.68856	2.34766
GO:0032486	Rap protein signal transduction	7	5578	10	21424	0.00449099	0.0900014	2.68856	2.34766
GO:2000138	positive regulation of cell proliferation involved in heart morphogenesis	4	5578	4	21424	0.00459162	0.0900014	3.8408	2.33803
GO:0032909	regulation of transforming growth factor beta2 production	4	5578	4	21424	0.00459162	0.0900014	3.8408	2.33803
GO:0050779	RNA destabilization	4	5578	4	21424	0.00459162	0.0900014	3.8408	2.33803
GO:0043648	dicarboxylic acid metabolic process	4	5578	4	21424	0.00459162	0.0900014	3.8408	2.33803
GO:0070966	nuclear-transcribed mRNA catabolic process, no-go decay	4	5578	4	21424	0.00459162	0.0900014	3.8408	2.33803
GO:0042159	lipoprotein catabolic process	4	5578	4	21424	0.00459162	0.0900014	3.8408	2.33803
GO:1901660	calcium ion export	4	5578	4	21424	0.00459162	0.0900014	3.8408	2.33803
GO:0003192	mitral valve formation	4	5578	4	21424	0.00459162	0.0900014	3.8408	2.33803
GO:0060528	secretory columnal luminar epithelial cell differentiation involved in prostate glandular acinus development	4	5578	4	21424	0.00459162	0.0900014	3.8408	2.33803
GO:0016577	histone demethylation	4	5578	4	21424	0.00459162	0.0900014	3.8408	2.33803
GO:0030835	negative regulation of actin filament depolymerization	4	5578	4	21424	0.00459162	0.0900014	3.8408	2.33803
GO:0019087	transformation of host cell by virus	4	5578	4	21424	0.00459162	0.0900014	3.8408	2.33803
GO:0007221	positive regulation of transcription of Notch receptor target	4	5578	4	21424	0.00459162	0.0900014	3.8408	2.33803
GO:0003383	apical constriction	4	5578	4	21424	0.00459162	0.0900014	3.8408	2.33803
GO:0010499	proteasomal ubiquitin-independent protein catabolic process	4	5578	4	21424	0.00459162	0.0900014	3.8408	2.33803
GO:0002634	regulation of germinal center formation	4	5578	4	21424	0.00459162	0.0900014	3.8408	2.33803
GO:0070837	dehydroascorbic acid transport	4	5578	4	21424	0.00459162	0.0900014	3.8408	2.33803
GO:0009912	auditory receptor cell fate commitment	4	5578	4	21424	0.00459162	0.0900014	3.8408	2.33803
GO:0045540	regulation of cholesterol biosynthetic process	4	5578	4	21424	0.00459162	0.0900014	3.8408	2.33803
GO:0032252	secretory granule localization	4	5578	4	21424	0.00459162	0.0900014	3.8408	2.33803
GO:0055092	sterol homeostasis	4	5578	4	21424	0.00459162	0.0900014	3.8408	2.33803
GO:0051572	negative regulation of histone H3-K4 methylation	4	5578	4	21424	0.00459162	0.0900014	3.8408	2.33803
GO:0002521	leukocyte differentiation	4	5578	4	21424	0.00459162	0.0900014	3.8408	2.33803
GO:0070555	response to interleukin-1	16	5578	33	21424	0.00460857	0.0900014	1.86221	2.33643
GO:0000724	double-strand break repair via homologous recombination	25	5578	59	21424	0.00461026	0.0900014	1.62746	2.33627
GO:0001938	positive regulation of endothelial cell proliferation	26	5578	62	21424	0.00461865	0.0900014	1.61066	2.33548
GO:0034968	histone lysine methylation	13	5578	25	21424	0.00490883	0.0953979	1.99722	2.30902
GO:0048754	branching morphogenesis of an epithelial tube	17	5578	36	21424	0.0049737	0.0963988	1.81371	2.30332
GO:0001881	receptor recycling	6	5578	8	21424	0.00526447	0.0980188	2.8806	2.27865
GO:0042116	macrophage activation	6	5578	8	21424	0.00526447	0.0980188	2.8806	2.27865
GO:0003197	endocardial cushion development	6	5578	8	21424	0.00526447	0.0980188	2.8806	2.27865
GO:0042754	negative regulation of circadian rhythm	6	5578	8	21424	0.00526447	0.0980188	2.8806	2.27865
GO:0071361	cellular response to ethanol	6	5578	8	21424	0.00526447	0.0980188	2.8806	2.27865
GO:0035372	protein localization to microtubule	6	5578	8	21424	0.00526447	0.0980188	2.8806	2.27865
GO:0052697	xenobiotic glucuronidation	6	5578	8	21424	0.00526447	0.0980188	2.8806	2.27865
GO:0007175	negative regulation of epidermal growth factor-activated receptor activity	6	5578	8	21424	0.00526447	0.0980188	2.8806	2.27865
GO:0007183	SMAD protein complex assembly	6	5578	8	21424	0.00526447	0.0980188	2.8806	2.27865
GO:0031102	neuron projection regeneration	6	5578	8	21424	0.00526447	0.0980188	2.8806	2.27865
GO:0051403	stress-activated MAPK cascade	6	5578	8	21424	0.00526447	0.0980188	2.8806	2.27865
GO:0051444	negative regulation of ubiquitin-protein transferase activity	6	5578	8	21424	0.00526447	0.0980188	2.8806	2.27865
GO:0010873	positive regulation of cholesterol esterification	6	5578	8	21424	0.00526447	0.0980188	2.8806	2.27865
GO:0033689	negative regulation of osteoblast proliferation	6	5578	8	21424	0.00526447	0.0980188	2.8806	2.27865
GO:0030522	intracellular receptor signaling pathway	18	5578	39	21424	0.00527209	0.0980188	1.77268	2.27802
GO:0006612	protein targeting to membrane	11	5578	20	21424	0.00550671	0.0980188	2.11244	2.25911
GO:0097150	neuronal stem cell maintenance	11	5578	20	21424	0.00550671	0.0980188	2.11244	2.25911
GO:0030521	androgen receptor signaling pathway	11	5578	20	21424	0.00550671	0.0980188	2.11244	2.25911
GO:0043153	entrainment of circadian clock by photoperiod	11	5578	20	21424	0.00550671	0.0980188	2.11244	2.25911
GO:0051881	regulation of mitochondrial membrane potential	14	5578	28	21424	0.00558986	0.0980188	1.9204	2.2526
GO:0001678	cellular glucose homeostasis	9	5578	15	21424	0.00561264	0.0980188	2.30448	2.25083
GO:0046685	response to arsenic-containing substance	9	5578	15	21424	0.00561264	0.0980188	2.30448	2.25083
GO:0030949	positive regulation of vascular endothelial growth factor receptor signaling pathway	9	5578	15	21424	0.00561264	0.0980188	2.30448	2.25083
GO:0045725	positive regulation of glycogen biosynthetic process	9	5578	15	21424	0.00561264	0.0980188	2.30448	2.25083
GO:0065004	protein-DNA complex assembly	5	5578	6	21424	0.00561467	0.0980188	3.20067	2.25068
GO:0016075	rRNA catabolic process	5	5578	6	21424	0.00561467	0.0980188	3.20067	2.25068
GO:0000212	meiotic spindle organization	5	5578	6	21424	0.00561467	0.0980188	3.20067	2.25068
GO:0042158	lipoprotein biosynthetic process	5	5578	6	21424	0.00561467	0.0980188	3.20067	2.25068
GO:0007041	lysosomal transport	5	5578	6	21424	0.00561467	0.0980188	3.20067	2.25068
GO:0007182	common-partner SMAD protein phosphorylation	5	5578	6	21424	0.00561467	0.0980188	3.20067	2.25068
GO:0071499	cellular response to laminar fluid shear stress	5	5578	6	21424	0.00561467	0.0980188	3.20067	2.25068
GO:0042987	amyloid precursor protein catabolic process	5	5578	6	21424	0.00561467	0.0980188	3.20067	2.25068
GO:0010564	regulation of cell cycle process	5	5578	6	21424	0.00561467	0.0980188	3.20067	2.25068
GO:0051645	Golgi localization	5	5578	6	21424	0.00561467	0.0980188	3.20067	2.25068
GO:0006004	fucose metabolic process	5	5578	6	21424	0.00561467	0.0980188	3.20067	2.25068
GO:0033601	positive regulation of mammary gland epithelial cell proliferation	5	5578	6	21424	0.00561467	0.0980188	3.20067	2.25068
GO:0007256	activation of JNKK activity	5	5578	6	21424	0.00561467	0.0980188	3.20067	2.25068
GO:0046834	lipid phosphorylation	5	5578	6	21424	0.00561467	0.0980188	3.20067	2.25068
GO:0051534	negative regulation of NFAT protein import into nucleus	5	5578	6	21424	0.00561467	0.0980188	3.20067	2.25068
GO:0006054	N-acetylneuraminate metabolic process	5	5578	6	21424	0.00561467	0.0980188	3.20067	2.25068
GO:0044336	canonical Wnt signaling pathway involved in negative regulation of apoptotic process	5	5578	6	21424	0.00561467	0.0980188	3.20067	2.25068
GO:0043154	negative regulation of cysteine-type endopeptidase activity involved in apoptotic process	30	5578	75	21424	0.00564152	0.0982497	1.53632	2.2486
GO:0050679	positive regulation of epithelial cell proliferation	29	5578	72	21424	0.0057386	0.0996995	1.54699	2.24119
GO:0060548	negative regulation of cell death	28	5578	69	21424	0.00582354	0.100472	1.55859	2.23481
GO:0001658	branching involved in ureteric bud morphogenesis	21	5578	48	21424	0.00582487	0.100472	1.68035	2.23471
GO:0001932	regulation of protein phosphorylation	21	5578	48	21424	0.00582487	0.100472	1.68035	2.23471
GO:0045785	positive regulation of cell adhesion	22	5578	51	21424	0.00591508	0.101784	1.65682	2.22804
GO:0007005	mitochondrion organization	23	5578	54	21424	0.00596764	0.102299	1.6359	2.2242
GO:0006950	response to stress	25	5578	60	21424	0.00597927	0.102299	1.60033	2.22335
GO:0043401	steroid hormone mediated signaling pathway	24	5578	57	21424	0.00598754	0.102299	1.61718	2.22275
GO:0006914	autophagy	41	5578	110	21424	0.00612437	0.104389	1.43157	2.21294
GO:0048568	embryonic organ development	15	5578	31	21424	0.00616108	0.104521	1.85845	2.21034
GO:0060412	ventricular septum morphogenesis	15	5578	31	21424	0.00616108	0.104521	1.85845	2.21034
GO:0070372	regulation of ERK1 and ERK2 cascade	12	5578	23	21424	0.00659105	0.111292	2.0039	2.18105
GO:0070830	tight junction assembly	12	5578	23	21424	0.00659105	0.111292	2.0039	2.18105
GO:0034504	protein localization to nucleus	16	5578	34	21424	0.00662818	0.111528	1.80744	2.17861
GO:0010628	positive regulation of gene expression	93	5578	284	21424	0.00663599	0.111528	1.25773	2.17809
GO:0051291	protein heterooligomerization	32	5578	82	21424	0.00670659	0.112452	1.49885	2.1735
GO:0045429	positive regulation of nitric oxide biosynthetic process	17	5578	37	21424	0.00699997	0.116828	1.76469	2.1549
GO:0007265	Ras protein signal transduction	17	5578	37	21424	0.00699997	0.116828	1.76469	2.1549
GO:0048536	spleen development	18	5578	40	21424	0.00728644	0.118661	1.72836	2.13748
GO:0038083	peptidyl-tyrosine autophosphorylation	18	5578	40	21424	0.00728644	0.118661	1.72836	2.13748
GO:0006779	porphyrin-containing compound biosynthetic process	8	5578	13	21424	0.00735814	0.118661	2.36357	2.13323
GO:0043691	reverse cholesterol transport	8	5578	13	21424	0.00735814	0.118661	2.36357	2.13323
GO:0032743	positive regulation of interleukin-2 production	8	5578	13	21424	0.00735814	0.118661	2.36357	2.13323
GO:0033993	response to lipid	8	5578	13	21424	0.00735814	0.118661	2.36357	2.13323
GO:0030212	hyaluronan metabolic process	8	5578	13	21424	0.00735814	0.118661	2.36357	2.13323
GO:0010812	negative regulation of cell-substrate adhesion	8	5578	13	21424	0.00735814	0.118661	2.36357	2.13323
GO:0061036	positive regulation of cartilage development	8	5578	13	21424	0.00735814	0.118661	2.36357	2.13323
GO:0031103	axon regeneration	8	5578	13	21424	0.00735814	0.118661	2.36357	2.13323
GO:0007252	I-kappaB phosphorylation	8	5578	13	21424	0.00735814	0.118661	2.36357	2.13323
GO:0043069	negative regulation of programmed cell death	8	5578	13	21424	0.00735814	0.118661	2.36357	2.13323
GO:0006783	heme biosynthetic process	10	5578	18	21424	0.00737314	0.118661	2.13378	2.13235
GO:0051894	positive regulation of focal adhesion assembly	10	5578	18	21424	0.00737314	0.118661	2.13378	2.13235
GO:0071108	protein K48-linked deubiquitination	10	5578	18	21424	0.00737314	0.118661	2.13378	2.13235
GO:0031032	actomyosin structure organization	10	5578	18	21424	0.00737314	0.118661	2.13378	2.13235
GO:0071363	cellular response to growth factor stimulus	27	5578	67	21424	0.00746454	0.119865	1.54779	2.127
GO:0001782	B cell homeostasis	13	5578	26	21424	0.00750399	0.119964	1.9204	2.12471
GO:0002040	sprouting angiogenesis	13	5578	26	21424	0.00750399	0.119964	1.9204	2.12471
GO:0042127	regulation of cell proliferation	67	5578	197	21424	0.00766548	0.122275	1.30626	2.11546
GO:0030316	osteoclast differentiation	14	5578	29	21424	0.0082506	0.130168	1.85418	2.08351
GO:0001837	epithelial to mesenchymal transition	14	5578	29	21424	0.0082506	0.130168	1.85418	2.08351
GO:0006479	protein methylation	14	5578	29	21424	0.0082506	0.130168	1.85418	2.08351
GO:0001958	endochondral ossification	14	5578	29	21424	0.0082506	0.130168	1.85418	2.08351
GO:0007093	mitotic cell cycle checkpoint	14	5578	29	21424	0.0082506	0.130168	1.85418	2.08351
GO:0035335	peptidyl-tyrosine dephosphorylation	37	5578	99	21424	0.00847031	0.133343	1.43545	2.0721
GO:0007416	synapse assembly	15	5578	32	21424	0.00884449	0.138441	1.80038	2.05333
GO:0060441	epithelial tube branching involved in lung morphogenesis	11	5578	21	21424	0.00887095	0.138441	2.01185	2.05203
GO:0003382	epithelial cell morphogenesis	11	5578	21	21424	0.00887095	0.138441	2.01185	2.05203
GO:0000188	inactivation of MAPK activity	11	5578	21	21424	0.00887095	0.138441	2.01185	2.05203
GO:0051924	regulation of calcium ion transport	16	5578	35	21424	0.00930246	0.144549	1.7558	2.0314
GO:0046627	negative regulation of insulin receptor signaling pathway	16	5578	35	21424	0.00930246	0.144549	1.7558	2.0314
GO:0016485	protein processing	26	5578	65	21424	0.00955578	0.145113	1.53632	2.01973
GO:0006699	bile acid biosynthetic process	7	5578	11	21424	0.00958027	0.145113	2.44415	2.01862
GO:0050707	regulation of cytokine secretion	7	5578	11	21424	0.00958027	0.145113	2.44415	2.01862
GO:0030033	microvillus assembly	7	5578	11	21424	0.00958027	0.145113	2.44415	2.01862
GO:0030166	proteoglycan biosynthetic process	7	5578	11	21424	0.00958027	0.145113	2.44415	2.01862
GO:1901653	cellular response to peptide	7	5578	11	21424	0.00958027	0.145113	2.44415	2.01862
GO:0006895	Golgi to endosome transport	7	5578	11	21424	0.00958027	0.145113	2.44415	2.01862
GO:0042535	positive regulation of tumor necrosis factor biosynthetic process	7	5578	11	21424	0.00958027	0.145113	2.44415	2.01862
GO:0010801	negative regulation of peptidyl-threonine phosphorylation	7	5578	11	21424	0.00958027	0.145113	2.44415	2.01862
GO:1990001	inhibition of cysteine-type endopeptidase activity involved in apoptotic process	7	5578	11	21424	0.00958027	0.145113	2.44415	2.01862
GO:0032516	positive regulation of phosphoprotein phosphatase activity	7	5578	11	21424	0.00958027	0.145113	2.44415	2.01862
GO:0032469	endoplasmic reticulum calcium ion homeostasis	7	5578	11	21424	0.00958027	0.145113	2.44415	2.01862
GO:0007173	epidermal growth factor receptor signaling pathway	17	5578	38	21424	0.00964178	0.145738	1.71825	2.01584
GO:0001569	patterning of blood vessels	18	5578	41	21424	0.0098788	0.148521	1.68621	2.0053
GO:0000920	cytokinetic cell separation	9	5578	16	21424	0.00988764	0.148521	2.16045	2.00491
GO:0000038	very long-chain fatty acid metabolic process	9	5578	16	21424	0.00988764	0.148521	2.16045	2.00491
GO:0043588	skin development	23	5578	56	21424	0.00999529	0.149825	1.57747	2.0002
GO:0001578	microtubule bundle formation	12	5578	24	21424	0.010097	0.150402	1.9204	1.99581
GO:0048821	erythrocyte development	12	5578	24	21424	0.010097	0.150402	1.9204	1.99581
GO:0045453	bone resorption	12	5578	24	21424	0.010097	0.150402	1.9204	1.99581
GO:0010212	response to ionizing radiation	21	5578	50	21424	0.0101172	0.150402	1.61314	1.99494
GO:0032869	cellular response to insulin stimulus	31	5578	81	21424	0.0103723	0.153562	1.46994	1.98412
GO:0009749	response to glucose	31	5578	81	21424	0.0103723	0.153562	1.46994	1.98412
GO:0008104	protein localization	29	5578	75	21424	0.0110168	0.162769	1.48511	1.95794
GO:0090307	spindle assembly involved in mitosis	13	5578	27	21424	0.0110701	0.163185	1.84928	1.95585
GO:0016192	vesicle-mediated transport	72	5578	217	21424	0.0111351	0.163185	1.27437	1.95331
GO:0001649	osteoblast differentiation	39	5578	107	21424	0.0111355	0.163185	1.39992	1.95329
GO:0006869	lipid transport	39	5578	107	21424	0.0111355	0.163185	1.39992	1.95329
GO:0009314	response to radiation	14	5578	30	21424	0.011819	0.171405	1.79237	1.92742
GO:0006958	complement activation, classical pathway	14	5578	30	21424	0.011819	0.171405	1.79237	1.92742
GO:0034612	response to tumor necrosis factor	14	5578	30	21424	0.011819	0.171405	1.79237	1.92742
GO:0045931	positive regulation of mitotic cell cycle	14	5578	30	21424	0.011819	0.171405	1.79237	1.92742
GO:0003281	ventricular septum development	10	5578	19	21424	0.011973	0.171405	2.02148	1.9218
GO:0006801	superoxide metabolic process	10	5578	19	21424	0.011973	0.171405	2.02148	1.9218
GO:0006261	DNA-dependent DNA replication	10	5578	19	21424	0.011973	0.171405	2.02148	1.9218
GO:0046847	filopodium assembly	10	5578	19	21424	0.011973	0.171405	2.02148	1.9218
GO:0032318	regulation of Ras GTPase activity	10	5578	19	21424	0.011973	0.171405	2.02148	1.9218
GO:0006006	glucose metabolic process	25	5578	63	21424	0.0122159	0.171405	1.52413	1.91308
GO:1902533	positive regulation of intracellular signal transduction	6	5578	9	21424	0.0123145	0.171405	2.56054	1.90958
GO:0043551	regulation of phosphatidylinositol 3-kinase activity	6	5578	9	21424	0.0123145	0.171405	2.56054	1.90958
GO:0043569	negative regulation of insulin-like growth factor receptor signaling pathway	6	5578	9	21424	0.0123145	0.171405	2.56054	1.90958
GO:2000059	negative regulation of protein ubiquitination involved in ubiquitin-dependent protein catabolic process	6	5578	9	21424	0.0123145	0.171405	2.56054	1.90958
GO:0006390	transcription from mitochondrial promoter	6	5578	9	21424	0.0123145	0.171405	2.56054	1.90958
GO:0030071	regulation of mitotic metaphase/anaphase transition	6	5578	9	21424	0.0123145	0.171405	2.56054	1.90958
GO:0035067	negative regulation of histone acetylation	6	5578	9	21424	0.0123145	0.171405	2.56054	1.90958
GO:0060426	lung vasculature development	6	5578	9	21424	0.0123145	0.171405	2.56054	1.90958
GO:0034616	response to laminar fluid shear stress	6	5578	9	21424	0.0123145	0.171405	2.56054	1.90958
GO:0032000	positive regulation of fatty acid beta-oxidation	6	5578	9	21424	0.0123145	0.171405	2.56054	1.90958
GO:0060765	regulation of androgen receptor signaling pathway	6	5578	9	21424	0.0123145	0.171405	2.56054	1.90958
GO:0070244	negative regulation of thymocyte apoptotic process	6	5578	9	21424	0.0123145	0.171405	2.56054	1.90958
GO:0070257	positive regulation of mucus secretion	6	5578	9	21424	0.0123145	0.171405	2.56054	1.90958
GO:0044406	adhesion of symbiont to host	6	5578	9	21424	0.0123145	0.171405	2.56054	1.90958
GO:0032464	positive regulation of protein homooligomerization	6	5578	9	21424	0.0123145	0.171405	2.56054	1.90958
GO:0031017	exocrine pancreas development	6	5578	9	21424	0.0123145	0.171405	2.56054	1.90958
GO:0042327	positive regulation of phosphorylation	15	5578	33	21424	0.0123744	0.171907	1.74582	1.90747
GO:0048662	negative regulation of smooth muscle cell proliferation	16	5578	36	21424	0.0127655	0.17632	1.70702	1.89396
GO:0051276	chromosome organization	16	5578	36	21424	0.0127655	0.17632	1.70702	1.89396
GO:0009617	response to bacterium	16	5578	36	21424	0.0127655	0.17632	1.70702	1.89396
GO:0071897	DNA biosynthetic process	17	5578	39	21424	0.0130184	0.178312	1.6742	1.88544
GO:0043280	positive regulation of cysteine-type endopeptidase activity involved in apoptotic process	21	5578	51	21424	0.0130587	0.178312	1.58151	1.8841
GO:2001237	negative regulation of extrinsic apoptotic signaling pathway	18	5578	42	21424	0.0131559	0.178312	1.64606	1.88088
GO:0032924	activin receptor signaling pathway	8	5578	14	21424	0.0132807	0.178312	2.19474	1.87678
GO:0035265	organ growth	8	5578	14	21424	0.0132807	0.178312	2.19474	1.87678
GO:0060216	definitive hemopoiesis	8	5578	14	21424	0.0132807	0.178312	2.19474	1.87678
GO:0031529	ruffle organization	8	5578	14	21424	0.0132807	0.178312	2.19474	1.87678
GO:0071380	cellular response to prostaglandin E stimulus	8	5578	14	21424	0.0132807	0.178312	2.19474	1.87678
GO:0000738	DNA catabolic process, exonucleolytic	8	5578	14	21424	0.0132807	0.178312	2.19474	1.87678
GO:0048715	negative regulation of oligodendrocyte differentiation	8	5578	14	21424	0.0132807	0.178312	2.19474	1.87678
GO:0060979	vasculogenesis involved in coronary vascular morphogenesis	8	5578	14	21424	0.0132807	0.178312	2.19474	1.87678
GO:0006337	nucleosome disassembly	8	5578	14	21424	0.0132807	0.178312	2.19474	1.87678
GO:0002755	MyD88-dependent toll-like receptor signaling pathway	8	5578	14	21424	0.0132807	0.178312	2.19474	1.87678
GO:0051443	positive regulation of ubiquitin-protein transferase activity	8	5578	14	21424	0.0132807	0.178312	2.19474	1.87678
GO:0055093	response to hyperoxia	8	5578	14	21424	0.0132807	0.178312	2.19474	1.87678
GO:0043086	negative regulation of catalytic activity	29	5578	76	21424	0.0134714	0.180537	1.46557	1.87059
GO:0006810	transport	542	5578	1923	21424	0.013549	0.181222	1.08254	1.86809
GO:0050772	positive regulation of axonogenesis	11	5578	22	21424	0.013623	0.181222	1.9204	1.86573
GO:0090503	RNA phosphodiester bond hydrolysis, exonucleolytic	11	5578	22	21424	0.013623	0.181222	1.9204	1.86573
GO:0034394	protein localization to cell surface	11	5578	22	21424	0.013623	0.181222	1.9204	1.86573
GO:0001764	neuron migration	41	5578	115	21424	0.0141476	0.18204	1.36933	1.84932
GO:0006637	acyl-CoA metabolic process	12	5578	25	21424	0.0148862	0.18204	1.84359	1.82722
GO:0050776	regulation of immune response	12	5578	25	21424	0.0148862	0.18204	1.84359	1.82722
GO:0016571	histone methylation	12	5578	25	21424	0.0148862	0.18204	1.84359	1.82722
GO:0046488	phosphatidylinositol metabolic process	12	5578	25	21424	0.0148862	0.18204	1.84359	1.82722
GO:0007498	mesoderm development	12	5578	25	21424	0.0148862	0.18204	1.84359	1.82722
GO:0006725	cellular aromatic compound metabolic process	5	5578	7	21424	0.015424	0.18204	2.74343	1.8118
GO:2000008	regulation of protein localization to cell surface	5	5578	7	21424	0.015424	0.18204	2.74343	1.8118
GO:0090073	positive regulation of protein homodimerization activity	5	5578	7	21424	0.015424	0.18204	2.74343	1.8118
GO:0016070	RNA metabolic process	5	5578	7	21424	0.015424	0.18204	2.74343	1.8118
GO:0042088	T-helper 1 type immune response	5	5578	7	21424	0.015424	0.18204	2.74343	1.8118
GO:0006501	C-terminal protein lipidation	5	5578	7	21424	0.015424	0.18204	2.74343	1.8118
GO:2000300	regulation of synaptic vesicle exocytosis	5	5578	7	21424	0.015424	0.18204	2.74343	1.8118
GO:0036302	atrioventricular canal development	5	5578	7	21424	0.015424	0.18204	2.74343	1.8118
GO:0042760	very long-chain fatty acid catabolic process	5	5578	7	21424	0.015424	0.18204	2.74343	1.8118
GO:0060982	coronary artery morphogenesis	5	5578	7	21424	0.015424	0.18204	2.74343	1.8118
GO:0045359	positive regulation of interferon-beta biosynthetic process	5	5578	7	21424	0.015424	0.18204	2.74343	1.8118
GO:0015677	copper ion import	5	5578	7	21424	0.015424	0.18204	2.74343	1.8118
GO:0033129	positive regulation of histone phosphorylation	5	5578	7	21424	0.015424	0.18204	2.74343	1.8118
GO:0060770	negative regulation of epithelial cell proliferation involved in prostate gland development	5	5578	7	21424	0.015424	0.18204	2.74343	1.8118
GO:0021785	branchiomotor neuron axon guidance	5	5578	7	21424	0.015424	0.18204	2.74343	1.8118
GO:0002674	negative regulation of acute inflammatory response	5	5578	7	21424	0.015424	0.18204	2.74343	1.8118
GO:0033572	transferrin transport	5	5578	7	21424	0.015424	0.18204	2.74343	1.8118
GO:0055012	ventricular cardiac muscle cell differentiation	5	5578	7	21424	0.015424	0.18204	2.74343	1.8118
GO:0050821	protein stabilization	35	5578	96	21424	0.0155057	0.18204	1.40029	1.80951
GO:0006461	protein complex assembly	24	5578	61	21424	0.0155926	0.18204	1.51114	1.80708
GO:0050775	positive regulation of dendrite morphogenesis	13	5578	28	21424	0.0158197	0.18204	1.78323	1.8008
GO:0006493	protein O-linked glycosylation	13	5578	28	21424	0.0158197	0.18204	1.78323	1.8008
GO:0070059	intrinsic apoptotic signaling pathway in response to endoplasmic reticulum stress	13	5578	28	21424	0.0158197	0.18204	1.78323	1.8008
GO:0048015	phosphatidylinositol-mediated signaling	13	5578	28	21424	0.0158197	0.18204	1.78323	1.8008
GO:0060038	cardiac muscle cell proliferation	9	5578	17	21424	0.0162135	0.18204	2.03337	1.79012
GO:0030889	negative regulation of B cell proliferation	9	5578	17	21424	0.0162135	0.18204	2.03337	1.79012
GO:0016226	iron-sulfur cluster assembly	9	5578	17	21424	0.0162135	0.18204	2.03337	1.79012
GO:0006911	phagocytosis, engulfment	9	5578	17	21424	0.0162135	0.18204	2.03337	1.79012
GO:0045190	isotype switching	9	5578	17	21424	0.0162135	0.18204	2.03337	1.79012
GO:0035855	megakaryocyte development	9	5578	17	21424	0.0162135	0.18204	2.03337	1.79012
GO:0032435	negative regulation of proteasomal ubiquitin-dependent protein catabolic process	9	5578	17	21424	0.0162135	0.18204	2.03337	1.79012
GO:0000082	G1/S transition of mitotic cell cycle	22	5578	55	21424	0.0163259	0.18204	1.53632	1.78712
GO:0042771	intrinsic apoptotic signaling pathway in response to DNA damage by p53 class mediator	14	5578	31	21424	0.0164785	0.18204	1.73456	1.78308
GO:0060612	adipose tissue development	14	5578	31	21424	0.0164785	0.18204	1.73456	1.78308
GO:0051258	protein polymerization	14	5578	31	21424	0.0164785	0.18204	1.73456	1.78308
GO:0000184	nuclear-transcribed mRNA catabolic process, nonsense-mediated decay	14	5578	31	21424	0.0164785	0.18204	1.73456	1.78308
GO:0048589	developmental growth	15	5578	34	21424	0.0169109	0.18204	1.69447	1.77183
GO:0031397	negative regulation of protein ubiquitination	15	5578	34	21424	0.0169109	0.18204	1.69447	1.77183
GO:0000086	G2/M transition of mitotic cell cycle	15	5578	34	21424	0.0169109	0.18204	1.69447	1.77183
GO:0070534	protein K63-linked ubiquitination	15	5578	34	21424	0.0169109	0.18204	1.69447	1.77183
GO:0000902	cell morphogenesis	28	5578	74	21424	0.0169338	0.18204	1.45328	1.77124
GO:0048538	thymus development	19	5578	46	21424	0.0171064	0.18204	1.58642	1.76684
GO:0060325	face morphogenesis	16	5578	37	21424	0.0171582	0.18204	1.66089	1.76553
GO:0006289	nucleotide-excision repair	16	5578	37	21424	0.0171582	0.18204	1.66089	1.76553
GO:0010862	positive regulation of pathway-restricted SMAD protein phosphorylation	18	5578	43	21424	0.0172298	0.18204	1.60778	1.76372
GO:0001974	blood vessel remodeling	17	5578	40	21424	0.017255	0.18204	1.63234	1.76309
GO:0045599	negative regulation of fat cell differentiation	17	5578	40	21424	0.017255	0.18204	1.63234	1.76309
GO:0071260	cellular response to mechanical stimulus	27	5578	71	21424	0.0175254	0.18204	1.46059	1.75633
GO:0006979	response to oxidative stress	46	5578	133	21424	0.0175599	0.18204	1.3284	1.75548
GO:1901222	regulation of NIK/NF-kappaB signaling	3	5578	3	21424	0.0176425	0.18204	3.8408	1.75344
GO:0061419	positive regulation of transcription from RNA polymerase II promoter in response to hypoxia	3	5578	3	21424	0.0176425	0.18204	3.8408	1.75344
GO:0072138	mesenchymal cell proliferation involved in ureteric bud development	3	5578	3	21424	0.0176425	0.18204	3.8408	1.75344
GO:0030242	peroxisome degradation	3	5578	3	21424	0.0176425	0.18204	3.8408	1.75344
GO:0031577	spindle checkpoint	3	5578	3	21424	0.0176425	0.18204	3.8408	1.75344
GO:0000432	positive regulation of transcription from RNA polymerase II promoter by glucose	3	5578	3	21424	0.0176425	0.18204	3.8408	1.75344
GO:1901031	regulation of response to reactive oxygen species	3	5578	3	21424	0.0176425	0.18204	3.8408	1.75344
GO:0031345	negative regulation of cell projection organization	3	5578	3	21424	0.0176425	0.18204	3.8408	1.75344
GO:0006382	adenosine to inosine editing	3	5578	3	21424	0.0176425	0.18204	3.8408	1.75344
GO:0032651	regulation of interleukin-1 beta production	3	5578	3	21424	0.0176425	0.18204	3.8408	1.75344
GO:0006555	methionine metabolic process	3	5578	3	21424	0.0176425	0.18204	3.8408	1.75344
GO:0072012	glomerulus vasculature development	3	5578	3	21424	0.0176425	0.18204	3.8408	1.75344
GO:0030208	dermatan sulfate biosynthetic process	3	5578	3	21424	0.0176425	0.18204	3.8408	1.75344
GO:0030201	heparan sulfate proteoglycan metabolic process	3	5578	3	21424	0.0176425	0.18204	3.8408	1.75344
GO:0030174	regulation of DNA-dependent DNA replication initiation	3	5578	3	21424	0.0176425	0.18204	3.8408	1.75344
GO:2001027	negative regulation of endothelial cell chemotaxis	3	5578	3	21424	0.0176425	0.18204	3.8408	1.75344
GO:0003160	endocardium morphogenesis	3	5578	3	21424	0.0176425	0.18204	3.8408	1.75344
GO:0003256	regulation of transcription from RNA polymerase II promoter involved in myocardial precursor cell differentiation	3	5578	3	21424	0.0176425	0.18204	3.8408	1.75344
GO:0033043	regulation of organelle organization	3	5578	3	21424	0.0176425	0.18204	3.8408	1.75344
GO:0046068	cGMP metabolic process	3	5578	3	21424	0.0176425	0.18204	3.8408	1.75344
GO:0034058	endosomal vesicle fusion	3	5578	3	21424	0.0176425	0.18204	3.8408	1.75344
GO:0060319	primitive erythrocyte differentiation	3	5578	3	21424	0.0176425	0.18204	3.8408	1.75344
GO:0060333	interferon-gamma-mediated signaling pathway	3	5578	3	21424	0.0176425	0.18204	3.8408	1.75344
GO:1900122	positive regulation of receptor binding	3	5578	3	21424	0.0176425	0.18204	3.8408	1.75344
GO:0001959	regulation of cytokine-mediated signaling pathway	3	5578	3	21424	0.0176425	0.18204	3.8408	1.75344
GO:0001998	angiotensin mediated vasoconstriction involved in regulation of systemic arterial blood pressure	3	5578	3	21424	0.0176425	0.18204	3.8408	1.75344
GO:0048633	positive regulation of skeletal muscle tissue growth	3	5578	3	21424	0.0176425	0.18204	3.8408	1.75344
GO:0090188	negative regulation of pancreatic juice secretion	3	5578	3	21424	0.0176425	0.18204	3.8408	1.75344
GO:0048659	smooth muscle cell proliferation	3	5578	3	21424	0.0176425	0.18204	3.8408	1.75344
GO:2001137	positive regulation of endocytic recycling	3	5578	3	21424	0.0176425	0.18204	3.8408	1.75344
GO:0006990	positive regulation of transcription from RNA polymerase II promoter involved in unfolded protein response	3	5578	3	21424	0.0176425	0.18204	3.8408	1.75344
GO:0043988	histone H3-S28 phosphorylation	3	5578	3	21424	0.0176425	0.18204	3.8408	1.75344
GO:0000819	sister chromatid segregation	3	5578	3	21424	0.0176425	0.18204	3.8408	1.75344
GO:0051220	cytoplasmic sequestering of protein	3	5578	3	21424	0.0176425	0.18204	3.8408	1.75344
GO:0046605	regulation of centrosome cycle	3	5578	3	21424	0.0176425	0.18204	3.8408	1.75344
GO:0009804	coumarin metabolic process	3	5578	3	21424	0.0176425	0.18204	3.8408	1.75344
GO:0010792	DNA double-strand break processing involved in repair via single-strand annealing	3	5578	3	21424	0.0176425	0.18204	3.8408	1.75344
GO:1901985	positive regulation of protein acetylation	3	5578	3	21424	0.0176425	0.18204	3.8408	1.75344
GO:0002315	marginal zone B cell differentiation	3	5578	3	21424	0.0176425	0.18204	3.8408	1.75344
GO:0002331	pre-B cell allelic exclusion	3	5578	3	21424	0.0176425	0.18204	3.8408	1.75344
GO:0042976	activation of Janus kinase activity	3	5578	3	21424	0.0176425	0.18204	3.8408	1.75344
GO:0071417	cellular response to organonitrogen compound	3	5578	3	21424	0.0176425	0.18204	3.8408	1.75344
GO:0060729	intestinal epithelial structure maintenance	3	5578	3	21424	0.0176425	0.18204	3.8408	1.75344
GO:0046501	protoporphyrinogen IX metabolic process	3	5578	3	21424	0.0176425	0.18204	3.8408	1.75344
GO:0038094	Fc-gamma receptor signaling pathway	3	5578	3	21424	0.0176425	0.18204	3.8408	1.75344
GO:0036003	positive regulation of transcription from RNA polymerase II promoter in response to stress	3	5578	3	21424	0.0176425	0.18204	3.8408	1.75344
GO:1903428	positive regulation of reactive oxygen species biosynthetic process	3	5578	3	21424	0.0176425	0.18204	3.8408	1.75344
GO:0061073	ciliary body morphogenesis	3	5578	3	21424	0.0176425	0.18204	3.8408	1.75344
GO:0032493	response to bacterial lipoprotein	3	5578	3	21424	0.0176425	0.18204	3.8408	1.75344
GO:0036123	histone H3-K9 dimethylation	3	5578	3	21424	0.0176425	0.18204	3.8408	1.75344
GO:0051799	negative regulation of hair follicle development	3	5578	3	21424	0.0176425	0.18204	3.8408	1.75344
GO:0006362	transcription elongation from RNA polymerase I promoter	3	5578	3	21424	0.0176425	0.18204	3.8408	1.75344
GO:0033561	regulation of water loss via skin	3	5578	3	21424	0.0176425	0.18204	3.8408	1.75344
GO:0070562	regulation of vitamin D receptor signaling pathway	3	5578	3	21424	0.0176425	0.18204	3.8408	1.75344
GO:0033590	response to cobalamin	3	5578	3	21424	0.0176425	0.18204	3.8408	1.75344
GO:0015732	prostaglandin transport	3	5578	3	21424	0.0176425	0.18204	3.8408	1.75344
GO:0044337	canonical Wnt signaling pathway involved in positive regulation of apoptotic process	3	5578	3	21424	0.0176425	0.18204	3.8408	1.75344
GO:0010998	regulation of translational initiation by eIF2 alpha phosphorylation	3	5578	3	21424	0.0176425	0.18204	3.8408	1.75344
GO:0032374	regulation of cholesterol transport	3	5578	3	21424	0.0176425	0.18204	3.8408	1.75344
GO:0045604	regulation of epidermal cell differentiation	3	5578	3	21424	0.0176425	0.18204	3.8408	1.75344
GO:0031053	primary miRNA processing	3	5578	3	21424	0.0176425	0.18204	3.8408	1.75344
GO:0051896	regulation of protein kinase B signaling	7	5578	12	21424	0.0178637	0.18204	2.24047	1.74803
GO:0032695	negative regulation of interleukin-12 production	7	5578	12	21424	0.0178637	0.18204	2.24047	1.74803
GO:0014898	cardiac muscle hypertrophy in response to stress	7	5578	12	21424	0.0178637	0.18204	2.24047	1.74803
GO:0030194	positive regulation of blood coagulation	7	5578	12	21424	0.0178637	0.18204	2.24047	1.74803
GO:0090303	positive regulation of wound healing	7	5578	12	21424	0.0178637	0.18204	2.24047	1.74803
GO:0003222	ventricular trabecula myocardium morphogenesis	7	5578	12	21424	0.0178637	0.18204	2.24047	1.74803
GO:0045078	positive regulation of interferon-gamma biosynthetic process	7	5578	12	21424	0.0178637	0.18204	2.24047	1.74803
GO:0001921	positive regulation of receptor recycling	7	5578	12	21424	0.0178637	0.18204	2.24047	1.74803
GO:0046621	negative regulation of organ growth	7	5578	12	21424	0.0178637	0.18204	2.24047	1.74803
GO:0033197	response to vitamin E	7	5578	12	21424	0.0178637	0.18204	2.24047	1.74803
GO:0033160	positive regulation of protein import into nucleus, translocation	7	5578	12	21424	0.0178637	0.18204	2.24047	1.74803
GO:0045793	positive regulation of cell size	7	5578	12	21424	0.0178637	0.18204	2.24047	1.74803
GO:0043249	erythrocyte maturation	7	5578	12	21424	0.0178637	0.18204	2.24047	1.74803
GO:0050793	regulation of developmental process	4	5578	5	21424	0.0181787	0.18204	3.07264	1.74044
GO:0006610	ribosomal protein import into nucleus	4	5578	5	21424	0.0181787	0.18204	3.07264	1.74044
GO:0006686	sphingomyelin biosynthetic process	4	5578	5	21424	0.0181787	0.18204	3.07264	1.74044
GO:0072178	nephric duct morphogenesis	4	5578	5	21424	0.0181787	0.18204	3.07264	1.74044
GO:0006670	sphingosine metabolic process	4	5578	5	21424	0.0181787	0.18204	3.07264	1.74044
GO:0032933	SREBP signaling pathway	4	5578	5	21424	0.0181787	0.18204	3.07264	1.74044
GO:0042255	ribosome assembly	4	5578	5	21424	0.0181787	0.18204	3.07264	1.74044
GO:0043570	maintenance of DNA repeat elements	4	5578	5	21424	0.0181787	0.18204	3.07264	1.74044
GO:0060236	regulation of mitotic spindle organization	4	5578	5	21424	0.0181787	0.18204	3.07264	1.74044
GO:0006778	porphyrin-containing compound metabolic process	4	5578	5	21424	0.0181787	0.18204	3.07264	1.74044
GO:0016139	glycoside catabolic process	4	5578	5	21424	0.0181787	0.18204	3.07264	1.74044
GO:0001885	endothelial cell development	4	5578	5	21424	0.0181787	0.18204	3.07264	1.74044
GO:0043405	regulation of MAP kinase activity	4	5578	5	21424	0.0181787	0.18204	3.07264	1.74044
GO:0070989	oxidative demethylation	4	5578	5	21424	0.0181787	0.18204	3.07264	1.74044
GO:0043504	mitochondrial DNA repair	4	5578	5	21424	0.0181787	0.18204	3.07264	1.74044
GO:0006572	tyrosine catabolic process	4	5578	5	21424	0.0181787	0.18204	3.07264	1.74044
GO:0048312	intracellular distribution of mitochondria	4	5578	5	21424	0.0181787	0.18204	3.07264	1.74044
GO:0042796	snRNA transcription from RNA polymerase III promoter	4	5578	5	21424	0.0181787	0.18204	3.07264	1.74044
GO:0035630	bone mineralization involved in bone maturation	4	5578	5	21424	0.0181787	0.18204	3.07264	1.74044
GO:0046321	positive regulation of fatty acid oxidation	4	5578	5	21424	0.0181787	0.18204	3.07264	1.74044
GO:0072602	interleukin-4 secretion	4	5578	5	21424	0.0181787	0.18204	3.07264	1.74044
GO:0060339	negative regulation of type I interferon-mediated signaling pathway	4	5578	5	21424	0.0181787	0.18204	3.07264	1.74044
GO:0031848	protection from non-homologous end joining at telomere	4	5578	5	21424	0.0181787	0.18204	3.07264	1.74044
GO:0001936	regulation of endothelial cell proliferation	4	5578	5	21424	0.0181787	0.18204	3.07264	1.74044
GO:0035412	regulation of catenin import into nucleus	4	5578	5	21424	0.0181787	0.18204	3.07264	1.74044
GO:0034123	positive regulation of toll-like receptor signaling pathway	4	5578	5	21424	0.0181787	0.18204	3.07264	1.74044
GO:0071681	cellular response to indole-3-methanol	4	5578	5	21424	0.0181787	0.18204	3.07264	1.74044
GO:0060956	endocardial cell differentiation	4	5578	5	21424	0.0181787	0.18204	3.07264	1.74044
GO:0051387	negative regulation of neurotrophin TRK receptor signaling pathway	4	5578	5	21424	0.0181787	0.18204	3.07264	1.74044
GO:0034770	histone H4-K20 methylation	4	5578	5	21424	0.0181787	0.18204	3.07264	1.74044
GO:0016926	protein desumoylation	4	5578	5	21424	0.0181787	0.18204	3.07264	1.74044
GO:0002322	B cell proliferation involved in immune response	4	5578	5	21424	0.0181787	0.18204	3.07264	1.74044
GO:0060718	chorionic trophoblast cell differentiation	4	5578	5	21424	0.0181787	0.18204	3.07264	1.74044
GO:0002115	store-operated calcium entry	4	5578	5	21424	0.0181787	0.18204	3.07264	1.74044
GO:0051150	regulation of smooth muscle cell differentiation	4	5578	5	21424	0.0181787	0.18204	3.07264	1.74044
GO:0051098	regulation of binding	4	5578	5	21424	0.0181787	0.18204	3.07264	1.74044
GO:0060836	lymphatic endothelial cell differentiation	4	5578	5	21424	0.0181787	0.18204	3.07264	1.74044
GO:0060850	regulation of transcription involved in cell fate commitment	4	5578	5	21424	0.0181787	0.18204	3.07264	1.74044
GO:0036124	histone H3-K9 trimethylation	4	5578	5	21424	0.0181787	0.18204	3.07264	1.74044
GO:0048143	astrocyte activation	4	5578	5	21424	0.0181787	0.18204	3.07264	1.74044
GO:0070863	positive regulation of protein exit from endoplasmic reticulum	4	5578	5	21424	0.0181787	0.18204	3.07264	1.74044
GO:0032205	negative regulation of telomere maintenance	4	5578	5	21424	0.0181787	0.18204	3.07264	1.74044
GO:0010891	negative regulation of sequestering of triglyceride	4	5578	5	21424	0.0181787	0.18204	3.07264	1.74044
GO:0051574	positive regulation of histone H3-K9 methylation	4	5578	5	21424	0.0181787	0.18204	3.07264	1.74044
GO:0045657	positive regulation of monocyte differentiation	4	5578	5	21424	0.0181787	0.18204	3.07264	1.74044
GO:0032364	oxygen homeostasis	4	5578	5	21424	0.0181787	0.18204	3.07264	1.74044
GO:1903053	regulation of extracellular matrix organization	4	5578	5	21424	0.0181787	0.18204	3.07264	1.74044
GO:0045629	negative regulation of T-helper 2 cell differentiation	4	5578	5	21424	0.0181787	0.18204	3.07264	1.74044
GO:0045637	regulation of myeloid cell differentiation	4	5578	5	21424	0.0181787	0.18204	3.07264	1.74044
GO:0030318	melanocyte differentiation	10	5578	20	21424	0.0184392	0.182619	1.9204	1.73426
GO:0001708	cell fate specification	10	5578	20	21424	0.0184392	0.182619	1.9204	1.73426
GO:0048593	camera-type eye morphogenesis	10	5578	20	21424	0.0184392	0.182619	1.9204	1.73426
GO:0035307	positive regulation of protein dephosphorylation	10	5578	20	21424	0.0184392	0.182619	1.9204	1.73426
GO:0052696	flavonoid glucuronidation	10	5578	20	21424	0.0184392	0.182619	1.9204	1.73426
GO:0009813	flavonoid biosynthetic process	10	5578	20	21424	0.0184392	0.182619	1.9204	1.73426
GO:0016601	Rac protein signal transduction	10	5578	20	21424	0.0184392	0.182619	1.9204	1.73426
GO:0046579	positive regulation of Ras protein signal transduction	10	5578	20	21424	0.0184392	0.182619	1.9204	1.73426
GO:0002244	hematopoietic progenitor cell differentiation	34	5578	94	21424	0.0191129	0.189031	1.38923	1.71867
GO:0019827	stem cell maintenance	24	5578	62	21424	0.0192965	0.190325	1.48676	1.71452
GO:0043085	positive regulation of catalytic activity	24	5578	62	21424	0.0192965	0.190325	1.48676	1.71452
GO:0006310	DNA recombination	29	5578	78	21424	0.0196926	0.193967	1.42799	1.7057
GO:0032715	negative regulation of interleukin-6 production	11	5578	23	21424	0.020069	0.1966	1.83691	1.69747
GO:0048872	homeostasis of number of cells	11	5578	23	21424	0.020069	0.1966	1.83691	1.69747
GO:0060425	lung morphogenesis	11	5578	23	21424	0.020069	0.1966	1.83691	1.69747
GO:0007159	leukocyte cell-cell adhesion	11	5578	23	21424	0.020069	0.1966	1.83691	1.69747
GO:0006513	protein monoubiquitination	12	5578	26	21424	0.0212138	0.207251	1.77268	1.67338
GO:0006352	DNA-templated transcription, initiation	12	5578	26	21424	0.0212138	0.207251	1.77268	1.67338
GO:0001890	placenta development	19	5578	47	21424	0.021858	0.209405	1.55267	1.66039
GO:0006633	fatty acid biosynthetic process	26	5578	69	21424	0.0220366	0.209405	1.44726	1.65686
GO:2000114	regulation of establishment of cell polarity	8	5578	15	21424	0.0220442	0.209405	2.04843	1.65671
GO:2000045	regulation of G1/S transition of mitotic cell cycle	8	5578	15	21424	0.0220442	0.209405	2.04843	1.65671
GO:0060292	long term synaptic depression	8	5578	15	21424	0.0220442	0.209405	2.04843	1.65671
GO:0050868	negative regulation of T cell activation	8	5578	15	21424	0.0220442	0.209405	2.04843	1.65671
GO:0070986	left/right axis specification	8	5578	15	21424	0.0220442	0.209405	2.04843	1.65671
GO:0070997	neuron death	8	5578	15	21424	0.0220442	0.209405	2.04843	1.65671
GO:1902236	negative regulation of endoplasmic reticulum stress-induced intrinsic apoptotic signaling pathway	8	5578	15	21424	0.0220442	0.209405	2.04843	1.65671
GO:0034389	lipid particle organization	8	5578	15	21424	0.0220442	0.209405	2.04843	1.65671
GO:0001946	lymphangiogenesis	8	5578	15	21424	0.0220442	0.209405	2.04843	1.65671
GO:0006956	complement activation	8	5578	15	21424	0.0220442	0.209405	2.04843	1.65671
GO:0043981	histone H4-K5 acetylation	8	5578	15	21424	0.0220442	0.209405	2.04843	1.65671
GO:0043982	histone H4-K8 acetylation	8	5578	15	21424	0.0220442	0.209405	2.04843	1.65671
GO:0051279	regulation of release of sequestered calcium ion into cytosol	8	5578	15	21424	0.0220442	0.209405	2.04843	1.65671
GO:0032026	response to magnesium ion	8	5578	15	21424	0.0220442	0.209405	2.04843	1.65671
GO:0045333	cellular respiration	8	5578	15	21424	0.0220442	0.209405	2.04843	1.65671
GO:0002042	cell migration involved in sprouting angiogenesis	8	5578	15	21424	0.0220442	0.209405	2.04843	1.65671
GO:0055117	regulation of cardiac muscle contraction	8	5578	15	21424	0.0220442	0.209405	2.04843	1.65671
GO:0051497	negative regulation of stress fiber assembly	8	5578	15	21424	0.0220442	0.209405	2.04843	1.65671
GO:0010971	positive regulation of G2/M transition of mitotic cell cycle	8	5578	15	21424	0.0220442	0.209405	2.04843	1.65671
GO:0042110	T cell activation	14	5578	32	21424	0.0224161	0.212378	1.68035	1.64944
GO:0008333	endosome to lysosome transport	14	5578	32	21424	0.0224161	0.212378	1.68035	1.64944
GO:0032313	regulation of Rab GTPase activity	17	5578	41	21424	0.0224798	0.212529	1.59253	1.64821
GO:0010976	positive regulation of neuron projection development	34	5578	95	21424	0.0224909	0.212529	1.3746	1.64799
GO:0000079	regulation of cyclin-dependent protein serine/threonine kinase activity	15	5578	35	21424	0.0226173	0.212679	1.64606	1.64556
GO:0043473	pigmentation	16	5578	38	21424	0.0226248	0.212679	1.61718	1.64542
GO:2001235	positive regulation of apoptotic signaling pathway	16	5578	38	21424	0.0226248	0.212679	1.61718	1.64542
GO:0015914	phospholipid transport	16	5578	38	21424	0.0226248	0.212679	1.61718	1.64542
GO:0032868	response to insulin	25	5578	66	21424	0.0228422	0.214443	1.45485	1.64126
GO:0051092	positive regulation of NF-kappaB transcription factor activity	37	5578	105	21424	0.022964	0.215306	1.35343	1.63895
GO:0007160	cell-matrix adhesion	29	5578	79	21424	0.0235542	0.220553	1.40992	1.62793
GO:0031669	cellular response to nutrient levels	6	5578	10	21424	0.0240498	0.22061	2.30448	1.61889
GO:0043534	blood vessel endothelial cell migration	6	5578	10	21424	0.0240498	0.22061	2.30448	1.61889
GO:0003181	atrioventricular valve morphogenesis	6	5578	10	21424	0.0240498	0.22061	2.30448	1.61889
GO:0000956	nuclear-transcribed mRNA catabolic process	6	5578	10	21424	0.0240498	0.22061	2.30448	1.61889
GO:0006817	phosphate ion transport	6	5578	10	21424	0.0240498	0.22061	2.30448	1.61889
GO:0001952	regulation of cell-matrix adhesion	6	5578	10	21424	0.0240498	0.22061	2.30448	1.61889
GO:0090136	epithelial cell-cell adhesion	6	5578	10	21424	0.0240498	0.22061	2.30448	1.61889
GO:0031953	negative regulation of protein autophosphorylation	6	5578	10	21424	0.0240498	0.22061	2.30448	1.61889
GO:0010744	positive regulation of macrophage derived foam cell differentiation	6	5578	10	21424	0.0240498	0.22061	2.30448	1.61889
GO:0032495	response to muramyl dipeptide	6	5578	10	21424	0.0240498	0.22061	2.30448	1.61889
GO:0045722	positive regulation of gluconeogenesis	6	5578	10	21424	0.0240498	0.22061	2.30448	1.61889
GO:0045943	positive regulation of transcription from RNA polymerase I promoter	6	5578	10	21424	0.0240498	0.22061	2.30448	1.61889
GO:0032228	regulation of synaptic transmission, GABAergic	6	5578	10	21424	0.0240498	0.22061	2.30448	1.61889
GO:0071875	adrenergic receptor signaling pathway	6	5578	10	21424	0.0240498	0.22061	2.30448	1.61889
GO:0045651	positive regulation of macrophage differentiation	6	5578	10	21424	0.0240498	0.22061	2.30448	1.61889
GO:0031065	positive regulation of histone deacetylation	6	5578	10	21424	0.0240498	0.22061	2.30448	1.61889
GO:0090263	positive regulation of canonical Wnt signaling pathway	23	5578	60	21424	0.0244659	0.223857	1.47231	1.61144
GO:0008286	insulin receptor signaling pathway	23	5578	60	21424	0.0244659	0.223857	1.47231	1.61144
GO:0034097	response to cytokine	32	5578	89	21424	0.0245557	0.224394	1.38096	1.60985
GO:0042307	positive regulation of protein import into nucleus	9	5578	18	21424	0.0250538	0.227218	1.9204	1.60113
GO:0032722	positive regulation of chemokine production	9	5578	18	21424	0.0250538	0.227218	1.9204	1.60113
GO:0043536	positive regulation of blood vessel endothelial cell migration	9	5578	18	21424	0.0250538	0.227218	1.9204	1.60113
GO:0014902	myotube differentiation	9	5578	18	21424	0.0250538	0.227218	1.9204	1.60113
GO:0010507	negative regulation of autophagy	9	5578	18	21424	0.0250538	0.227218	1.9204	1.60113
GO:0071901	negative regulation of protein serine/threonine kinase activity	9	5578	18	21424	0.0250538	0.227218	1.9204	1.60113
GO:0000398	mRNA splicing, via spliceosome	22	5578	57	21424	0.025272	0.228908	1.48242	1.59736
GO:0001843	neural tube closure	31	5578	86	21424	0.0256528	0.232066	1.38448	1.59087
GO:0006334	nucleosome assembly	21	5578	54	21424	0.0260633	0.235485	1.49365	1.58397
GO:0071456	cellular response to hypoxia	30	5578	83	21424	0.0267942	0.241497	1.38824	1.57196
GO:0050727	regulation of inflammatory response	20	5578	51	21424	0.0268293	0.241497	1.5062	1.57139
GO:0030178	negative regulation of Wnt signaling pathway	20	5578	51	21424	0.0268293	0.241497	1.5062	1.57139
GO:0048814	regulation of dendrite morphogenesis	10	5578	21	21424	0.0271376	0.242156	1.82895	1.56643
GO:0035924	cellular response to vascular endothelial growth factor stimulus	10	5578	21	21424	0.0271376	0.242156	1.82895	1.56643
GO:0032008	positive regulation of TOR signaling	10	5578	21	21424	0.0271376	0.242156	1.82895	1.56643
GO:0046513	ceramide biosynthetic process	10	5578	21	21424	0.0271376	0.242156	1.82895	1.56643
GO:0006306	DNA methylation	10	5578	21	21424	0.0271376	0.242156	1.82895	1.56643
GO:0000132	establishment of mitotic spindle orientation	10	5578	21	21424	0.0271376	0.242156	1.82895	1.56643
GO:0043011	myeloid dendritic cell differentiation	10	5578	21	21424	0.0271376	0.242156	1.82895	1.56643
GO:0043410	positive regulation of MAPK cascade	33	5578	93	21424	0.0275453	0.245284	1.36287	1.55995
GO:0001657	ureteric bud development	19	5578	48	21424	0.0275562	0.245284	1.52032	1.55978
GO:0060135	maternal process involved in female pregnancy	11	5578	24	21424	0.0285068	0.25281	1.76037	1.54505
GO:0032967	positive regulation of collagen biosynthetic process	11	5578	24	21424	0.0285068	0.25281	1.76037	1.54505
GO:1902042	negative regulation of extrinsic apoptotic signaling pathway via death domain receptors	11	5578	24	21424	0.0285068	0.25281	1.76037	1.54505
GO:0048839	inner ear development	24	5578	64	21424	0.0287321	0.254495	1.4403	1.54163
GO:0048468	cell development	17	5578	42	21424	0.02882	0.25496	1.55461	1.54031
GO:0043388	positive regulation of DNA binding	12	5578	27	21424	0.0293287	0.257918	1.70702	1.53271
GO:0043484	regulation of RNA splicing	12	5578	27	21424	0.0293287	0.257918	1.70702	1.53271
GO:0002931	response to ischemia	12	5578	27	21424	0.0293287	0.257918	1.70702	1.53271
GO:0045739	positive regulation of DNA repair	12	5578	27	21424	0.0293287	0.257918	1.70702	1.53271
GO:0032956	regulation of actin cytoskeleton organization	15	5578	36	21424	0.0296543	0.257918	1.60033	1.52791
GO:0043491	protein kinase B signaling	15	5578	36	21424	0.0296543	0.257918	1.60033	1.52791
GO:0040007	growth	15	5578	36	21424	0.0296543	0.257918	1.60033	1.52791
GO:0000723	telomere maintenance	15	5578	36	21424	0.0296543	0.257918	1.60033	1.52791
GO:0007492	endoderm development	15	5578	36	21424	0.0296543	0.257918	1.60033	1.52791
GO:0006446	regulation of translational initiation	13	5578	30	21424	0.0297319	0.257918	1.66435	1.52678
GO:0042177	negative regulation of protein catabolic process	13	5578	30	21424	0.0297319	0.257918	1.66435	1.52678
GO:0048709	oligodendrocyte differentiation	13	5578	30	21424	0.0297319	0.257918	1.66435	1.52678
GO:1902475	L-alpha-amino acid transmembrane transport	14	5578	33	21424	0.0298152	0.257918	1.62943	1.52556
GO:0050853	B cell receptor signaling pathway	14	5578	33	21424	0.0298152	0.257918	1.62943	1.52556
GO:0010332	response to gamma radiation	14	5578	33	21424	0.0298152	0.257918	1.62943	1.52556
GO:0009409	response to cold	14	5578	33	21424	0.0298152	0.257918	1.62943	1.52556
GO:0008219	cell death	14	5578	33	21424	0.0298152	0.257918	1.62943	1.52556
GO:0007030	Golgi organization	23	5578	61	21424	0.0298366	0.257918	1.44817	1.52525
GO:0006450	regulation of translational fidelity	7	5578	13	21424	0.0301202	0.257918	2.06812	1.52114
GO:0006536	glutamate metabolic process	7	5578	13	21424	0.0301202	0.257918	2.06812	1.52114
GO:0016239	positive regulation of macroautophagy	7	5578	13	21424	0.0301202	0.257918	2.06812	1.52114
GO:0070208	protein heterotrimerization	7	5578	13	21424	0.0301202	0.257918	2.06812	1.52114
GO:0046907	intracellular transport	7	5578	13	21424	0.0301202	0.257918	2.06812	1.52114
GO:0033700	phospholipid efflux	7	5578	13	21424	0.0301202	0.257918	2.06812	1.52114
GO:0021675	nerve development	7	5578	13	21424	0.0301202	0.257918	2.06812	1.52114
GO:0045670	regulation of osteoclast differentiation	7	5578	13	21424	0.0301202	0.257918	2.06812	1.52114
GO:0043039	tRNA aminoacylation	7	5578	13	21424	0.0301202	0.257918	2.06812	1.52114
GO:0019221	cytokine-mediated signaling pathway	50	5578	151	21424	0.0312493	0.262714	1.27179	1.50516
GO:0030307	positive regulation of cell growth	30	5578	84	21424	0.0315606	0.262714	1.37172	1.50086
GO:0043525	positive regulation of neuron apoptotic process	21	5578	55	21424	0.0320777	0.262714	1.46649	1.4938
GO:0051056	regulation of small GTPase mediated signal transduction	21	5578	55	21424	0.0320777	0.262714	1.46649	1.4938
GO:0019934	cGMP-mediated signaling	5	5578	8	21424	0.0323565	0.262714	2.4005	1.49004
GO:0050774	negative regulation of dendrite morphogenesis	5	5578	8	21424	0.0323565	0.262714	2.4005	1.49004
GO:0042347	negative regulation of NF-kappaB import into nucleus	5	5578	8	21424	0.0323565	0.262714	2.4005	1.49004
GO:0035239	tube morphogenesis	5	5578	8	21424	0.0323565	0.262714	2.4005	1.49004
GO:0006465	signal peptide processing	5	5578	8	21424	0.0323565	0.262714	2.4005	1.49004
GO:0050665	hydrogen peroxide biosynthetic process	5	5578	8	21424	0.0323565	0.262714	2.4005	1.49004
GO:0072015	glomerular visceral epithelial cell development	5	5578	8	21424	0.0323565	0.262714	2.4005	1.49004
GO:0003139	secondary heart field specification	5	5578	8	21424	0.0323565	0.262714	2.4005	1.49004
GO:0071372	cellular response to follicle-stimulating hormone stimulus	5	5578	8	21424	0.0323565	0.262714	2.4005	1.49004
GO:0030823	regulation of cGMP metabolic process	5	5578	8	21424	0.0323565	0.262714	2.4005	1.49004
GO:0034380	high-density lipoprotein particle assembly	5	5578	8	21424	0.0323565	0.262714	2.4005	1.49004
GO:0060485	mesenchyme development	5	5578	8	21424	0.0323565	0.262714	2.4005	1.49004
GO:1900029	positive regulation of ruffle assembly	5	5578	8	21424	0.0323565	0.262714	2.4005	1.49004
GO:0060463	lung lobe morphogenesis	5	5578	8	21424	0.0323565	0.262714	2.4005	1.49004
GO:0043983	histone H4-K12 acetylation	5	5578	8	21424	0.0323565	0.262714	2.4005	1.49004
GO:0000731	DNA synthesis involved in DNA repair	5	5578	8	21424	0.0323565	0.262714	2.4005	1.49004
GO:0034115	negative regulation of heterotypic cell-cell adhesion	5	5578	8	21424	0.0323565	0.262714	2.4005	1.49004
GO:0007016	cytoskeletal anchoring at plasma membrane	5	5578	8	21424	0.0323565	0.262714	2.4005	1.49004
GO:0010642	negative regulation of platelet-derived growth factor receptor signaling pathway	5	5578	8	21424	0.0323565	0.262714	2.4005	1.49004
GO:0007064	mitotic sister chromatid cohesion	5	5578	8	21424	0.0323565	0.262714	2.4005	1.49004
GO:0046653	tetrahydrofolate metabolic process	5	5578	8	21424	0.0323565	0.262714	2.4005	1.49004
GO:0007220	Notch receptor processing	5	5578	8	21424	0.0323565	0.262714	2.4005	1.49004
GO:0045410	positive regulation of interleukin-6 biosynthetic process	5	5578	8	21424	0.0323565	0.262714	2.4005	1.49004
GO:0045446	endothelial cell differentiation	5	5578	8	21424	0.0323565	0.262714	2.4005	1.49004
GO:0042908	xenobiotic transport	5	5578	8	21424	0.0323565	0.262714	2.4005	1.49004
GO:0045124	regulation of bone resorption	5	5578	8	21424	0.0323565	0.262714	2.4005	1.49004
GO:0046498	S-adenosylhomocysteine metabolic process	5	5578	8	21424	0.0323565	0.262714	2.4005	1.49004
GO:0046500	S-adenosylmethionine metabolic process	5	5578	8	21424	0.0323565	0.262714	2.4005	1.49004
GO:0010591	regulation of lamellipodium assembly	5	5578	8	21424	0.0323565	0.262714	2.4005	1.49004
GO:0032502	developmental process	5	5578	8	21424	0.0323565	0.262714	2.4005	1.49004
GO:0070723	response to cholesterol	5	5578	8	21424	0.0323565	0.262714	2.4005	1.49004
GO:0032481	positive regulation of type I interferon production	5	5578	8	21424	0.0323565	0.262714	2.4005	1.49004
GO:0097105	presynaptic membrane assembly	5	5578	8	21424	0.0323565	0.262714	2.4005	1.49004
GO:0043254	regulation of protein complex assembly	5	5578	8	21424	0.0323565	0.262714	2.4005	1.49004
GO:0007406	negative regulation of neuroblast proliferation	5	5578	8	21424	0.0323565	0.262714	2.4005	1.49004
GO:0006120	mitochondrial electron transport, NADH to ubiquinone	5	5578	8	21424	0.0323565	0.262714	2.4005	1.49004
GO:0051569	regulation of histone H3-K4 methylation	5	5578	8	21424	0.0323565	0.262714	2.4005	1.49004
GO:0051567	histone H3-K9 methylation	5	5578	8	21424	0.0323565	0.262714	2.4005	1.49004
GO:0045647	negative regulation of erythrocyte differentiation	5	5578	8	21424	0.0323565	0.262714	2.4005	1.49004
GO:0045654	positive regulation of megakaryocyte differentiation	5	5578	8	21424	0.0323565	0.262714	2.4005	1.49004
GO:0031063	regulation of histone deacetylation	5	5578	8	21424	0.0323565	0.262714	2.4005	1.49004
GO:0031054	pre-miRNA processing	5	5578	8	21424	0.0323565	0.262714	2.4005	1.49004
GO:0000209	protein polyubiquitination	29	5578	81	21424	0.0330206	0.267805	1.3751	1.48121
GO:0009725	response to hormone	25	5578	68	21424	0.0331851	0.268837	1.41206	1.47906
GO:0051260	protein homooligomerization	58	5578	179	21424	0.0332903	0.269386	1.24451	1.47768
GO:0001503	ossification	32	5578	91	21424	0.0336444	0.271947	1.35061	1.47309
GO:0043488	regulation of mRNA stability	8	5578	16	21424	0.0342007	0.27429	1.9204	1.46597
GO:0071285	cellular response to lithium ion	8	5578	16	21424	0.0342007	0.27429	1.9204	1.46597
GO:0045022	early endosome to late endosome transport	8	5578	16	21424	0.0342007	0.27429	1.9204	1.46597
GO:2001241	positive regulation of extrinsic apoptotic signaling pathway in absence of ligand	8	5578	16	21424	0.0342007	0.27429	1.9204	1.46597
GO:0048745	smooth muscle tissue development	8	5578	16	21424	0.0342007	0.27429	1.9204	1.46597
GO:0043277	apoptotic cell clearance	8	5578	16	21424	0.0342007	0.27429	1.9204	1.46597
GO:0055008	cardiac muscle tissue morphogenesis	8	5578	16	21424	0.0342007	0.27429	1.9204	1.46597
GO:0060348	bone development	19	5578	49	21424	0.0343025	0.274496	1.48929	1.46467
GO:0031047	gene silencing by RNA	19	5578	49	21424	0.0343025	0.274496	1.48929	1.46467
GO:0016525	negative regulation of angiogenesis	23	5578	62	21424	0.0360526	0.287862	1.42481	1.44306
GO:0016579	protein deubiquitination	23	5578	62	21424	0.0360526	0.287862	1.42481	1.44306
GO:0019722	calcium-mediated signaling	17	5578	43	21424	0.0363982	0.289659	1.51846	1.43892
GO:0032760	positive regulation of tumor necrosis factor production	17	5578	43	21424	0.0363982	0.289659	1.51846	1.43892
GO:0007266	Rho protein signal transduction	17	5578	43	21424	0.0363982	0.289659	1.51846	1.43892
GO:0090398	cellular senescence	9	5578	19	21424	0.0368266	0.290821	1.81933	1.43384
GO:0050919	negative chemotaxis	9	5578	19	21424	0.0368266	0.290821	1.81933	1.43384
GO:0043984	histone H4-K16 acetylation	9	5578	19	21424	0.0368266	0.290821	1.81933	1.43384
GO:0007052	mitotic spindle organization	9	5578	19	21424	0.0368266	0.290821	1.81933	1.43384
GO:0060749	mammary gland alveolus development	9	5578	19	21424	0.0368266	0.290821	1.81933	1.43384
GO:0000070	mitotic sister chromatid segregation	9	5578	19	21424	0.0368266	0.290821	1.81933	1.43384
GO:0055088	lipid homeostasis	9	5578	19	21424	0.0368266	0.290821	1.81933	1.43384
GO:0030433	ER-associated ubiquitin-dependent protein catabolic process	16	5578	40	21424	0.0373425	0.294251	1.53632	1.4278
GO:0030155	regulation of cell adhesion	16	5578	40	21424	0.0373425	0.294251	1.53632	1.4278
GO:0006631	fatty acid metabolic process	51	5578	156	21424	0.0374257	0.294585	1.25565	1.42683
GO:0007528	neuromuscular junction development	15	5578	37	21424	0.0381744	0.299823	1.55708	1.41823
GO:0070527	platelet aggregation	15	5578	37	21424	0.0381744	0.299823	1.55708	1.41823
GO:0072001	renal system development	10	5578	22	21424	0.0383998	0.300285	1.74582	1.41567
GO:0070328	triglyceride homeostasis	10	5578	22	21424	0.0383998	0.300285	1.74582	1.41567
GO:0014065	phosphatidylinositol 3-kinase signaling	10	5578	22	21424	0.0383998	0.300285	1.74582	1.41567
GO:0048010	vascular endothelial growth factor receptor signaling pathway	10	5578	22	21424	0.0383998	0.300285	1.74582	1.41567
GO:0050873	brown fat cell differentiation	14	5578	34	21424	0.0388482	0.301827	1.58151	1.41063
GO:0060079	regulation of excitatory postsynaptic membrane potential	14	5578	34	21424	0.0388482	0.301827	1.58151	1.41063
GO:0030879	mammary gland development	14	5578	34	21424	0.0388482	0.301827	1.58151	1.41063
GO:0007200	phospholipase C-activating G-protein coupled receptor signaling pathway	14	5578	34	21424	0.0388482	0.301827	1.58151	1.41063
GO:0048013	ephrin receptor signaling pathway	14	5578	34	21424	0.0388482	0.301827	1.58151	1.41063
GO:0006367	transcription initiation from RNA polymerase II promoter	14	5578	34	21424	0.0388482	0.301827	1.58151	1.41063
GO:0001947	heart looping	21	5578	56	21424	0.039071	0.302111	1.4403	1.40815
GO:0071353	cellular response to interleukin-4	11	5578	25	21424	0.0392088	0.302111	1.68995	1.40662
GO:0072332	intrinsic apoptotic signaling pathway by p53 class mediator	11	5578	25	21424	0.0392088	0.302111	1.68995	1.40662
GO:0033344	cholesterol efflux	11	5578	25	21424	0.0392088	0.302111	1.68995	1.40662
GO:0008637	apoptotic mitochondrial changes	11	5578	25	21424	0.0392088	0.302111	1.68995	1.40662
GO:0045672	positive regulation of osteoclast differentiation	11	5578	25	21424	0.0392088	0.302111	1.68995	1.40662
GO:0031623	receptor internalization	13	5578	31	21424	0.0393038	0.302111	1.61066	1.40557
GO:0006506	GPI anchor biosynthetic process	13	5578	31	21424	0.0393038	0.302111	1.61066	1.40557
GO:0051928	positive regulation of calcium ion transport	13	5578	31	21424	0.0393038	0.302111	1.61066	1.40557
GO:0031016	pancreas development	13	5578	31	21424	0.0393038	0.302111	1.61066	1.40557
GO:0019216	regulation of lipid metabolic process	12	5578	28	21424	0.0394604	0.302992	1.64606	1.40384
GO:0007219	Notch signaling pathway	28	5578	79	21424	0.040579	0.310384	1.3613	1.3917
GO:0009612	response to mechanical stimulus	24	5578	66	21424	0.0413158	0.310384	1.39666	1.38388
GO:0006661	phosphatidylinositol biosynthetic process	6	5578	11	21424	0.0414133	0.310384	2.09498	1.38286
GO:0043589	skin morphogenesis	6	5578	11	21424	0.0414133	0.310384	2.09498	1.38286
GO:0032897	negative regulation of viral transcription	6	5578	11	21424	0.0414133	0.310384	2.09498	1.38286
GO:0001893	maternal placenta development	6	5578	11	21424	0.0414133	0.310384	2.09498	1.38286
GO:0032784	regulation of DNA-templated transcription, elongation	6	5578	11	21424	0.0414133	0.310384	2.09498	1.38286
GO:0042770	signal transduction in response to DNA damage	6	5578	11	21424	0.0414133	0.310384	2.09498	1.38286
GO:0003215	cardiac right ventricle morphogenesis	6	5578	11	21424	0.0414133	0.310384	2.09498	1.38286
GO:0045088	regulation of innate immune response	6	5578	11	21424	0.0414133	0.310384	2.09498	1.38286
GO:0001935	endothelial cell proliferation	6	5578	11	21424	0.0414133	0.310384	2.09498	1.38286
GO:0043923	positive regulation by host of viral transcription	6	5578	11	21424	0.0414133	0.310384	2.09498	1.38286
GO:2001141	regulation of RNA biosynthetic process	6	5578	11	21424	0.0414133	0.310384	2.09498	1.38286
GO:0002011	morphogenesis of an epithelial sheet	6	5578	11	21424	0.0414133	0.310384	2.09498	1.38286
GO:0045176	apical protein localization	6	5578	11	21424	0.0414133	0.310384	2.09498	1.38286
GO:0014067	negative regulation of phosphatidylinositol 3-kinase signaling	6	5578	11	21424	0.0414133	0.310384	2.09498	1.38286
GO:0010467	gene expression	6	5578	11	21424	0.0414133	0.310384	2.09498	1.38286
GO:0000042	protein targeting to Golgi	6	5578	11	21424	0.0414133	0.310384	2.09498	1.38286
GO:0045723	positive regulation of fatty acid biosynthetic process	6	5578	11	21424	0.0414133	0.310384	2.09498	1.38286
GO:0007614	short-term memory	6	5578	11	21424	0.0414133	0.310384	2.09498	1.38286
GO:0006264	mitochondrial DNA replication	6	5578	11	21424	0.0414133	0.310384	2.09498	1.38286
GO:0051457	maintenance of protein location in nucleus	6	5578	11	21424	0.0414133	0.310384	2.09498	1.38286
GO:0019433	triglyceride catabolic process	6	5578	11	21424	0.0414133	0.310384	2.09498	1.38286
GO:0006642	triglyceride mobilization	4	5578	6	21424	0.0433068	0.313496	2.56054	1.36344
GO:0006654	phosphatidic acid biosynthetic process	4	5578	6	21424	0.0433068	0.313496	2.56054	1.36344
GO:0032964	collagen biosynthetic process	4	5578	6	21424	0.0433068	0.313496	2.56054	1.36344
GO:0097527	necroptotic signaling pathway	4	5578	6	21424	0.0433068	0.313496	2.56054	1.36344
GO:0042407	cristae formation	4	5578	6	21424	0.0433068	0.313496	2.56054	1.36344
GO:0050684	regulation of mRNA processing	4	5578	6	21424	0.0433068	0.313496	2.56054	1.36344
GO:0050688	regulation of defense response to virus	4	5578	6	21424	0.0433068	0.313496	2.56054	1.36344
GO:0061309	cardiac neural crest cell development involved in outflow tract morphogenesis	4	5578	6	21424	0.0433068	0.313496	2.56054	1.36344
GO:1902287	semaphorin-plexin signaling pathway involved in axon guidance	4	5578	6	21424	0.0433068	0.313496	2.56054	1.36344
GO:1902231	positive regulation of intrinsic apoptotic signaling pathway in response to DNA damage	4	5578	6	21424	0.0433068	0.313496	2.56054	1.36344
GO:1903599	positive regulation of mitochondrion degradation	4	5578	6	21424	0.0433068	0.313496	2.56054	1.36344
GO:0048305	immunoglobulin secretion	4	5578	6	21424	0.0433068	0.313496	2.56054	1.36344
GO:0090344	negative regulation of cell aging	4	5578	6	21424	0.0433068	0.313496	2.56054	1.36344
GO:2001224	positive regulation of neuron migration	4	5578	6	21424	0.0433068	0.313496	2.56054	1.36344
GO:0030579	ubiquitin-dependent SMAD protein catabolic process	4	5578	6	21424	0.0433068	0.313496	2.56054	1.36344
GO:0035357	peroxisome proliferator activated receptor signaling pathway	4	5578	6	21424	0.0433068	0.313496	2.56054	1.36344
GO:0060449	bud elongation involved in lung branching	4	5578	6	21424	0.0433068	0.313496	2.56054	1.36344
GO:0010694	positive regulation of alkaline phosphatase activity	4	5578	6	21424	0.0433068	0.313496	2.56054	1.36344
GO:0007167	enzyme linked receptor protein signaling pathway	4	5578	6	21424	0.0433068	0.313496	2.56054	1.36344
GO:0002082	regulation of oxidative phosphorylation	4	5578	6	21424	0.0433068	0.313496	2.56054	1.36344
GO:0033132	negative regulation of glucokinase activity	4	5578	6	21424	0.0433068	0.313496	2.56054	1.36344
GO:0046599	regulation of centriole replication	4	5578	6	21424	0.0433068	0.313496	2.56054	1.36344
GO:0071559	response to transforming growth factor beta	4	5578	6	21424	0.0433068	0.313496	2.56054	1.36344
GO:0045820	negative regulation of glycolytic process	4	5578	6	21424	0.0433068	0.313496	2.56054	1.36344
GO:2000630	positive regulation of miRNA metabolic process	4	5578	6	21424	0.0433068	0.313496	2.56054	1.36344
GO:0051782	negative regulation of cell division	4	5578	6	21424	0.0433068	0.313496	2.56054	1.36344
GO:0032534	regulation of microvillus assembly	4	5578	6	21424	0.0433068	0.313496	2.56054	1.36344
GO:0051492	regulation of stress fiber assembly	4	5578	6	21424	0.0433068	0.313496	2.56054	1.36344
GO:0021637	trigeminal nerve structural organization	4	5578	6	21424	0.0433068	0.313496	2.56054	1.36344
GO:0010894	negative regulation of steroid biosynthetic process	4	5578	6	21424	0.0433068	0.313496	2.56054	1.36344
GO:0008595	anterior/posterior axis specification, embryo	4	5578	6	21424	0.0433068	0.313496	2.56054	1.36344
GO:0051573	negative regulation of histone H3-K9 methylation	4	5578	6	21424	0.0433068	0.313496	2.56054	1.36344
GO:0032367	intracellular cholesterol transport	4	5578	6	21424	0.0433068	0.313496	2.56054	1.36344
GO:0043030	regulation of macrophage activation	4	5578	6	21424	0.0433068	0.313496	2.56054	1.36344
GO:0007166	cell surface receptor signaling pathway	45	5578	137	21424	0.0447111	0.323337	1.26158	1.34958
GO:0030334	regulation of cell migration	22	5578	60	21424	0.0451174	0.324972	1.40829	1.34566
GO:0071300	cellular response to retinoic acid	22	5578	60	21424	0.0451174	0.324972	1.40829	1.34566
GO:0008277	regulation of G-protein coupled receptor protein signaling pathway	22	5578	60	21424	0.0451174	0.324972	1.40829	1.34566
GO:0045860	positive regulation of protein kinase activity	22	5578	60	21424	0.0451174	0.324972	1.40829	1.34566
GO:1901215	negative regulation of neuron death	16	5578	41	21424	0.0468547	0.332593	1.49885	1.32925
GO:0097190	apoptotic signaling pathway	16	5578	41	21424	0.0468547	0.332593	1.49885	1.32925
GO:0030890	positive regulation of B cell proliferation	16	5578	41	21424	0.0468547	0.332593	1.49885	1.32925
GO:1901998	toxin transport	16	5578	41	21424	0.0468547	0.332593	1.49885	1.32925
GO:0002062	chondrocyte differentiation	16	5578	41	21424	0.0468547	0.332593	1.49885	1.32925
GO:0006656	phosphatidylcholine biosynthetic process	7	5578	14	21424	0.0469598	0.332593	1.9204	1.32827
GO:0001736	establishment of planar polarity	7	5578	14	21424	0.0469598	0.332593	1.9204	1.32827
GO:0071397	cellular response to cholesterol	7	5578	14	21424	0.0469598	0.332593	1.9204	1.32827
GO:0031954	positive regulation of protein autophosphorylation	7	5578	14	21424	0.0469598	0.332593	1.9204	1.32827
GO:0035909	aorta morphogenesis	7	5578	14	21424	0.0469598	0.332593	1.9204	1.32827
GO:0051085	chaperone mediated protein folding requiring cofactor	7	5578	14	21424	0.0469598	0.332593	1.9204	1.32827
GO:0010569	regulation of double-strand break repair via homologous recombination	7	5578	14	21424	0.0469598	0.332593	1.9204	1.32827
GO:0006379	mRNA cleavage	7	5578	14	21424	0.0469598	0.332593	1.9204	1.32827
GO:0032543	mitochondrial translation	7	5578	14	21424	0.0469598	0.332593	1.9204	1.32827
GO:0032270	positive regulation of cellular protein metabolic process	7	5578	14	21424	0.0469598	0.332593	1.9204	1.32827
GO:0019395	fatty acid oxidation	7	5578	14	21424	0.0469598	0.332593	1.9204	1.32827
GO:0031000	response to caffeine	7	5578	14	21424	0.0469598	0.332593	1.9204	1.32827
GO:0008202	steroid metabolic process	28	5578	80	21424	0.0473625	0.333805	1.34428	1.32457
GO:0032870	cellular response to hormone stimulus	24	5578	67	21424	0.0489454	0.333805	1.37581	1.31029
GO:0033138	positive regulation of peptidyl-serine phosphorylation	24	5578	67	21424	0.0489454	0.333805	1.37581	1.31029
GO:0050890	cognition	14	5578	35	21424	0.0496688	0.333805	1.53632	1.30392
GO:0071346	cellular response to interferon-gamma	14	5578	35	21424	0.0496688	0.333805	1.53632	1.30392
GO:1901216	positive regulation of neuron death	8	5578	17	21424	0.0501893	0.333805	1.80744	1.29939
GO:0048596	embryonic camera-type eye morphogenesis	8	5578	17	21424	0.0501893	0.333805	1.80744	1.29939
GO:0042176	regulation of protein catabolic process	8	5578	17	21424	0.0501893	0.333805	1.80744	1.29939
GO:0072358	cardiovascular system development	8	5578	17	21424	0.0501893	0.333805	1.80744	1.29939
GO:0010596	negative regulation of endothelial cell migration	8	5578	17	21424	0.0501893	0.333805	1.80744	1.29939
GO:0048026	positive regulation of mRNA splicing, via spliceosome	8	5578	17	21424	0.0501893	0.333805	1.80744	1.29939
GO:0042593	glucose homeostasis	40	5578	121	21424	0.0508741	0.333805	1.26969	1.2935
GO:0001702	gastrulation with mouth forming second	12	5578	29	21424	0.0518067	0.333805	1.5893	1.28561
GO:0001892	embryonic placenta development	12	5578	29	21424	0.0518067	0.333805	1.5893	1.28561
GO:0046326	positive regulation of glucose import	12	5578	29	21424	0.0518067	0.333805	1.5893	1.28561
GO:0043967	histone H4 acetylation	12	5578	29	21424	0.0518067	0.333805	1.5893	1.28561
GO:0046686	response to cadmium ion	12	5578	29	21424	0.0518067	0.333805	1.5893	1.28561
GO:0008625	extrinsic apoptotic signaling pathway via death domain receptors	12	5578	29	21424	0.0518067	0.333805	1.5893	1.28561
GO:0030301	cholesterol transport	9	5578	20	21424	0.0518709	0.333805	1.72836	1.28508
GO:0032874	positive regulation of stress-activated MAPK cascade	9	5578	20	21424	0.0518709	0.333805	1.72836	1.28508
GO:0030193	regulation of blood coagulation	9	5578	20	21424	0.0518709	0.333805	1.72836	1.28508
GO:0006970	response to osmotic stress	9	5578	20	21424	0.0518709	0.333805	1.72836	1.28508
GO:0007031	peroxisome organization	9	5578	20	21424	0.0518709	0.333805	1.72836	1.28508
GO:0045332	phospholipid translocation	9	5578	20	21424	0.0518709	0.333805	1.72836	1.28508
GO:0007163	establishment or maintenance of cell polarity	9	5578	20	21424	0.0518709	0.333805	1.72836	1.28508
GO:0010906	regulation of glucose metabolic process	9	5578	20	21424	0.0518709	0.333805	1.72836	1.28508
GO:0045638	negative regulation of myeloid cell differentiation	9	5578	20	21424	0.0518709	0.333805	1.72836	1.28508
GO:0048535	lymph node development	11	5578	26	21424	0.0524052	0.333805	1.62496	1.28063
GO:0071364	cellular response to epidermal growth factor stimulus	11	5578	26	21424	0.0524052	0.333805	1.62496	1.28063
GO:0006928	cellular component movement	11	5578	26	21424	0.0524052	0.333805	1.62496	1.28063
GO:0006886	intracellular protein transport	80	5578	261	21424	0.0524281	0.333805	1.17726	1.28044
GO:0001819	positive regulation of cytokine production	10	5578	23	21424	0.0525004	0.333805	1.66991	1.27984
GO:0071345	cellular response to cytokine stimulus	10	5578	23	21424	0.0525004	0.333805	1.66991	1.27984
GO:0046835	carbohydrate phosphorylation	10	5578	23	21424	0.0525004	0.333805	1.66991	1.27984
GO:0010468	regulation of gene expression	74	5578	240	21424	0.0534831	0.333805	1.18425	1.27178
GO:0000045	autophagic vacuole assembly	17	5578	45	21424	0.055711	0.333805	1.45097	1.25406
GO:0007010	cytoskeleton organization	33	5578	98	21424	0.0562781	0.333805	1.29333	1.24966
GO:0032526	response to retinoic acid	21	5578	58	21424	0.0562959	0.333805	1.39064	1.24952
GO:0060129	thyroid-stimulating hormone-secreting cell differentiation	3	5578	4	21424	0.0567953	0.333805	2.8806	1.24569
GO:1901224	positive regulation of NIK/NF-kappaB signaling	3	5578	4	21424	0.0567953	0.333805	2.8806	1.24569
GO:0036486	ventral trunk neural crest cell migration	3	5578	4	21424	0.0567953	0.333805	2.8806	1.24569
GO:0006607	NLS-bearing protein import into nucleus	3	5578	4	21424	0.0567953	0.333805	2.8806	1.24569
GO:0032925	regulation of activin receptor signaling pathway	3	5578	4	21424	0.0567953	0.333805	2.8806	1.24569
GO:0097490	sympathetic neuron projection extension	3	5578	4	21424	0.0567953	0.333805	2.8806	1.24569
GO:0072193	ureter smooth muscle cell differentiation	3	5578	4	21424	0.0567953	0.333805	2.8806	1.24569
GO:0097491	sympathetic neuron projection guidance	3	5578	4	21424	0.0567953	0.333805	2.8806	1.24569
GO:0032958	inositol phosphate biosynthetic process	3	5578	4	21424	0.0567953	0.333805	2.8806	1.24569
GO:0032959	inositol trisphosphate biosynthetic process	3	5578	4	21424	0.0567953	0.333805	2.8806	1.24569
GO:0097461	ferric iron import into cell	3	5578	4	21424	0.0567953	0.333805	2.8806	1.24569
GO:0032970	regulation of actin filament-based process	3	5578	4	21424	0.0567953	0.333805	2.8806	1.24569
GO:2000002	negative regulation of DNA damage checkpoint	3	5578	4	21424	0.0567953	0.333805	2.8806	1.24569
GO:0060267	positive regulation of respiratory burst	3	5578	4	21424	0.0567953	0.333805	2.8806	1.24569
GO:2000065	negative regulation of cortisol biosynthetic process	3	5578	4	21424	0.0567953	0.333805	2.8806	1.24569
GO:0050820	positive regulation of coagulation	3	5578	4	21424	0.0567953	0.333805	2.8806	1.24569
GO:0036289	peptidyl-serine autophosphorylation	3	5578	4	21424	0.0567953	0.333805	2.8806	1.24569
GO:0017038	protein import	3	5578	4	21424	0.0567953	0.333805	2.8806	1.24569
GO:2000278	regulation of DNA biosynthetic process	3	5578	4	21424	0.0567953	0.333805	2.8806	1.24569
GO:1902285	semaphorin-plexin signaling pathway involved in neuron projection guidance	3	5578	4	21424	0.0567953	0.333805	2.8806	1.24569
GO:0060075	regulation of resting membrane potential	3	5578	4	21424	0.0567953	0.333805	2.8806	1.24569
GO:0031507	heterochromatin assembly	3	5578	4	21424	0.0567953	0.333805	2.8806	1.24569
GO:0072014	proximal tubule development	3	5578	4	21424	0.0567953	0.333805	2.8806	1.24569
GO:0061384	heart trabecula morphogenesis	3	5578	4	21424	0.0567953	0.333805	2.8806	1.24569
GO:0042117	monocyte activation	3	5578	4	21424	0.0567953	0.333805	2.8806	1.24569
GO:0002943	tRNA dihydrouridine synthesis	3	5578	4	21424	0.0567953	0.333805	2.8806	1.24569
GO:2000347	positive regulation of hepatocyte proliferation	3	5578	4	21424	0.0567953	0.333805	2.8806	1.24569
GO:2001013	epithelial cell proliferation involved in renal tubule morphogenesis	3	5578	4	21424	0.0567953	0.333805	2.8806	1.24569
GO:0072553	terminal button organization	3	5578	4	21424	0.0567953	0.333805	2.8806	1.24569
GO:0003195	tricuspid valve formation	3	5578	4	21424	0.0567953	0.333805	2.8806	1.24569
GO:0090330	regulation of platelet aggregation	3	5578	4	21424	0.0567953	0.333805	2.8806	1.24569
GO:0090312	positive regulation of protein deacetylation	3	5578	4	21424	0.0567953	0.333805	2.8806	1.24569
GO:0009249	protein lipoylation	3	5578	4	21424	0.0567953	0.333805	2.8806	1.24569
GO:0060512	prostate gland morphogenesis	3	5578	4	21424	0.0567953	0.333805	2.8806	1.24569
GO:0034261	negative regulation of Ras GTPase activity	3	5578	4	21424	0.0567953	0.333805	2.8806	1.24569
GO:0003219	cardiac right ventricle formation	3	5578	4	21424	0.0567953	0.333805	2.8806	1.24569
GO:0033088	negative regulation of immature T cell proliferation in thymus	3	5578	4	21424	0.0567953	0.333805	2.8806	1.24569
GO:0016570	histone modification	3	5578	4	21424	0.0567953	0.333805	2.8806	1.24569
GO:0003266	regulation of secondary heart field cardioblast proliferation	3	5578	4	21424	0.0567953	0.333805	2.8806	1.24569
GO:0071322	cellular response to carbohydrate stimulus	3	5578	4	21424	0.0567953	0.333805	2.8806	1.24569
GO:0003229	ventricular cardiac muscle tissue development	3	5578	4	21424	0.0567953	0.333805	2.8806	1.24569
GO:0009405	pathogenesis	3	5578	4	21424	0.0567953	0.333805	2.8806	1.24569
GO:0035625	epidermal growth factor-activated receptor transactivation by G-protein coupled receptor signaling pathway	3	5578	4	21424	0.0567953	0.333805	2.8806	1.24569
GO:1901532	regulation of hematopoietic progenitor cell differentiation	3	5578	4	21424	0.0567953	0.333805	2.8806	1.24569
GO:0034391	regulation of smooth muscle cell apoptotic process	3	5578	4	21424	0.0567953	0.333805	2.8806	1.24569
GO:0046060	dATP metabolic process	3	5578	4	21424	0.0567953	0.333805	2.8806	1.24569
GO:0060350	endochondral bone morphogenesis	3	5578	4	21424	0.0567953	0.333805	2.8806	1.24569
GO:0060337	type I interferon signaling pathway	3	5578	4	21424	0.0567953	0.333805	2.8806	1.24569
GO:0016255	attachment of GPI anchor to protein	3	5578	4	21424	0.0567953	0.333805	2.8806	1.24569
GO:0090168	Golgi reassembly	3	5578	4	21424	0.0567953	0.333805	2.8806	1.24569
GO:0048619	embryonic hindgut morphogenesis	3	5578	4	21424	0.0567953	0.333805	2.8806	1.24569
GO:0060486	Clara cell differentiation	3	5578	4	21424	0.0567953	0.333805	2.8806	1.24569
GO:0031937	positive regulation of chromatin silencing	3	5578	4	21424	0.0567953	0.333805	2.8806	1.24569
GO:2001171	positive regulation of ATP biosynthetic process	3	5578	4	21424	0.0567953	0.333805	2.8806	1.24569
GO:0031998	regulation of fatty acid beta-oxidation	3	5578	4	21424	0.0567953	0.333805	2.8806	1.24569
GO:0010748	negative regulation of plasma membrane long-chain fatty acid transport	3	5578	4	21424	0.0567953	0.333805	2.8806	1.24569
GO:0010724	regulation of definitive erythrocyte differentiation	3	5578	4	21424	0.0567953	0.333805	2.8806	1.24569
GO:0010669	epithelial structure maintenance	3	5578	4	21424	0.0567953	0.333805	2.8806	1.24569
GO:0010668	ectodermal cell differentiation	3	5578	4	21424	0.0567953	0.333805	2.8806	1.24569
GO:0046642	negative regulation of alpha-beta T cell proliferation	3	5578	4	21424	0.0567953	0.333805	2.8806	1.24569
GO:0019048	modulation by virus of host morphology or physiology	3	5578	4	21424	0.0567953	0.333805	2.8806	1.24569
GO:0060998	regulation of dendritic spine development	3	5578	4	21424	0.0567953	0.333805	2.8806	1.24569
GO:0045324	late endosome to vacuole transport	3	5578	4	21424	0.0567953	0.333805	2.8806	1.24569
GO:0045347	negative regulation of MHC class II biosynthetic process	3	5578	4	21424	0.0567953	0.333805	2.8806	1.24569
GO:0045356	positive regulation of interferon-alpha biosynthetic process	3	5578	4	21424	0.0567953	0.333805	2.8806	1.24569
GO:0010817	regulation of hormone levels	3	5578	4	21424	0.0567953	0.333805	2.8806	1.24569
GO:0010803	regulation of tumor necrosis factor-mediated signaling pathway	3	5578	4	21424	0.0567953	0.333805	2.8806	1.24569
GO:1990182	exosomal secretion	3	5578	4	21424	0.0567953	0.333805	2.8806	1.24569
GO:0051345	positive regulation of hydrolase activity	3	5578	4	21424	0.0567953	0.333805	2.8806	1.24569
GO:0051343	positive regulation of cyclic-nucleotide phosphodiesterase activity	3	5578	4	21424	0.0567953	0.333805	2.8806	1.24569
GO:0010766	negative regulation of sodium ion transport	3	5578	4	21424	0.0567953	0.333805	2.8806	1.24569
GO:0034773	histone H4-K20 trimethylation	3	5578	4	21424	0.0567953	0.333805	2.8806	1.24569
GO:2000973	regulation of pro-B cell differentiation	3	5578	4	21424	0.0567953	0.333805	2.8806	1.24569
GO:0071763	nuclear membrane organization	3	5578	4	21424	0.0567953	0.333805	2.8806	1.24569
GO:1990086	lens fiber cell apoptotic process	3	5578	4	21424	0.0567953	0.333805	2.8806	1.24569
GO:1901888	regulation of cell junction assembly	3	5578	4	21424	0.0567953	0.333805	2.8806	1.24569
GO:0046483	heterocycle metabolic process	3	5578	4	21424	0.0567953	0.333805	2.8806	1.24569
GO:1901841	regulation of high voltage-gated calcium channel activity	3	5578	4	21424	0.0567953	0.333805	2.8806	1.24569
GO:0070243	regulation of thymocyte apoptotic process	3	5578	4	21424	0.0567953	0.333805	2.8806	1.24569
GO:0010626	negative regulation of Schwann cell proliferation	3	5578	4	21424	0.0567953	0.333805	2.8806	1.24569
GO:0038165	oncostatin-M-mediated signaling pathway	3	5578	4	21424	0.0567953	0.333805	2.8806	1.24569
GO:0035860	glial cell-derived neurotrophic factor receptor signaling pathway	3	5578	4	21424	0.0567953	0.333805	2.8806	1.24569
GO:0045217	cell-cell junction maintenance	3	5578	4	21424	0.0567953	0.333805	2.8806	1.24569
GO:0071504	cellular response to heparin	3	5578	4	21424	0.0567953	0.333805	2.8806	1.24569
GO:0000076	DNA replication checkpoint	3	5578	4	21424	0.0567953	0.333805	2.8806	1.24569
GO:0048014	Tie signaling pathway	3	5578	4	21424	0.0567953	0.333805	2.8806	1.24569
GO:0048024	regulation of mRNA splicing, via spliceosome	3	5578	4	21424	0.0567953	0.333805	2.8806	1.24569
GO:0051697	protein delipidation	3	5578	4	21424	0.0567953	0.333805	2.8806	1.24569
GO:0061030	epithelial cell differentiation involved in mammary gland alveolus development	3	5578	4	21424	0.0567953	0.333805	2.8806	1.24569
GO:0018206	peptidyl-methionine modification	3	5578	4	21424	0.0567953	0.333805	2.8806	1.24569
GO:0032489	regulation of Cdc42 protein signal transduction	3	5578	4	21424	0.0567953	0.333805	2.8806	1.24569
GO:2000643	positive regulation of early endosome to late endosome transport	3	5578	4	21424	0.0567953	0.333805	2.8806	1.24569
GO:0048144	fibroblast proliferation	3	5578	4	21424	0.0567953	0.333805	2.8806	1.24569
GO:1903377	negative regulation of oxidative stress-induced neuron intrinsic apoptotic signaling pathway	3	5578	4	21424	0.0567953	0.333805	2.8806	1.24569
GO:0032648	regulation of interferon-beta production	3	5578	4	21424	0.0567953	0.333805	2.8806	1.24569
GO:1903358	regulation of Golgi organization	3	5578	4	21424	0.0567953	0.333805	2.8806	1.24569
GO:0002485	antigen processing and presentation of endogenous peptide antigen via MHC class I via ER pathway, TAP-dependent	3	5578	4	21424	0.0567953	0.333805	2.8806	1.24569
GO:0051438	regulation of ubiquitin-protein transferase activity	3	5578	4	21424	0.0567953	0.333805	2.8806	1.24569
GO:0010936	negative regulation of macrophage cytokine production	3	5578	4	21424	0.0567953	0.333805	2.8806	1.24569
GO:0010961	cellular magnesium ion homeostasis	3	5578	4	21424	0.0567953	0.333805	2.8806	1.24569
GO:0032206	positive regulation of telomere maintenance	3	5578	4	21424	0.0567953	0.333805	2.8806	1.24569
GO:0032204	regulation of telomere maintenance	3	5578	4	21424	0.0567953	0.333805	2.8806	1.24569
GO:0071800	podosome assembly	3	5578	4	21424	0.0567953	0.333805	2.8806	1.24569
GO:0010887	negative regulation of cholesterol storage	3	5578	4	21424	0.0567953	0.333805	2.8806	1.24569
GO:0070574	cadmium ion transmembrane transport	3	5578	4	21424	0.0567953	0.333805	2.8806	1.24569
GO:0045578	negative regulation of B cell differentiation	3	5578	4	21424	0.0567953	0.333805	2.8806	1.24569
GO:0055099	response to high density lipoprotein particle	3	5578	4	21424	0.0567953	0.333805	2.8806	1.24569
GO:0006116	NADH oxidation	3	5578	4	21424	0.0567953	0.333805	2.8806	1.24569
GO:0051599	response to hydrostatic pressure	3	5578	4	21424	0.0567953	0.333805	2.8806	1.24569
GO:0044320	cellular response to leptin stimulus	3	5578	4	21424	0.0567953	0.333805	2.8806	1.24569
GO:0034982	mitochondrial protein processing	3	5578	4	21424	0.0567953	0.333805	2.8806	1.24569
GO:0032348	negative regulation of aldosterone biosynthetic process	3	5578	4	21424	0.0567953	0.333805	2.8806	1.24569
GO:2000741	positive regulation of mesenchymal stem cell differentiation	3	5578	4	21424	0.0567953	0.333805	2.8806	1.24569
GO:0002520	immune system development	3	5578	4	21424	0.0567953	0.333805	2.8806	1.24569
GO:0000578	embryonic axis specification	5	5578	9	21424	0.057409	0.333805	2.13378	1.24102
GO:0097202	activation of cysteine-type endopeptidase activity	5	5578	9	21424	0.057409	0.333805	2.13378	1.24102
GO:0032835	glomerulus development	5	5578	9	21424	0.057409	0.333805	2.13378	1.24102
GO:0071243	cellular response to arsenic-containing substance	5	5578	9	21424	0.057409	0.333805	2.13378	1.24102
GO:0003203	endocardial cushion morphogenesis	5	5578	9	21424	0.057409	0.333805	2.13378	1.24102
GO:0010388	cullin deneddylation	5	5578	9	21424	0.057409	0.333805	2.13378	1.24102
GO:0030516	regulation of axon extension	5	5578	9	21424	0.057409	0.333805	2.13378	1.24102
GO:0001973	adenosine receptor signaling pathway	5	5578	9	21424	0.057409	0.333805	2.13378	1.24102
GO:0006983	ER overload response	5	5578	9	21424	0.057409	0.333805	2.13378	1.24102
GO:0040019	positive regulation of embryonic development	5	5578	9	21424	0.057409	0.333805	2.13378	1.24102
GO:0035455	response to interferon-alpha	5	5578	9	21424	0.057409	0.333805	2.13378	1.24102
GO:0046638	positive regulation of alpha-beta T cell differentiation	5	5578	9	21424	0.057409	0.333805	2.13378	1.24102
GO:0010761	fibroblast migration	5	5578	9	21424	0.057409	0.333805	2.13378	1.24102
GO:0030948	negative regulation of vascular endothelial growth factor receptor signaling pathway	5	5578	9	21424	0.057409	0.333805	2.13378	1.24102
GO:0003376	sphingosine-1-phosphate signaling pathway	5	5578	9	21424	0.057409	0.333805	2.13378	1.24102
GO:0042994	cytoplasmic sequestering of transcription factor	5	5578	9	21424	0.057409	0.333805	2.13378	1.24102
GO:0060736	prostate gland growth	5	5578	9	21424	0.057409	0.333805	2.13378	1.24102
GO:0071539	protein localization to centrosome	5	5578	9	21424	0.057409	0.333805	2.13378	1.24102
GO:1902166	negative regulation of intrinsic apoptotic signaling pathway in response to DNA damage by p53 class mediator	5	5578	9	21424	0.057409	0.333805	2.13378	1.24102
GO:0032494	response to peptidoglycan	5	5578	9	21424	0.057409	0.333805	2.13378	1.24102
GO:0000185	activation of MAPKKK activity	5	5578	9	21424	0.057409	0.333805	2.13378	1.24102
GO:0033962	cytoplasmic mRNA processing body assembly	5	5578	9	21424	0.057409	0.333805	2.13378	1.24102
GO:0051489	regulation of filopodium assembly	5	5578	9	21424	0.057409	0.333805	2.13378	1.24102
GO:0051533	positive regulation of NFAT protein import into nucleus	5	5578	9	21424	0.057409	0.333805	2.13378	1.24102
GO:0032319	regulation of Rho GTPase activity	5	5578	9	21424	0.057409	0.333805	2.13378	1.24102
GO:2000772	regulation of cellular senescence	5	5578	9	21424	0.057409	0.333805	2.13378	1.24102
GO:0060021	palate development	27	5578	78	21424	0.0577485	0.333805	1.32951	1.23846
GO:0030198	extracellular matrix organization	32	5578	95	21424	0.0591911	0.333805	1.29374	1.22774
GO:0030199	collagen fibril organization	15	5578	39	21424	0.0601953	0.333805	1.47723	1.22044
GO:0010811	positive regulation of cell-substrate adhesion	15	5578	39	21424	0.0601953	0.333805	1.47723	1.22044
GO:0051592	response to calcium ion	23	5578	65	21424	0.0604277	0.333805	1.35905	1.21876
GO:0001541	ovarian follicle development	19	5578	52	21424	0.0617455	0.333805	1.40337	1.20939
GO:0009611	response to wounding	19	5578	52	21424	0.0617455	0.333805	1.40337	1.20939
GO:0000381	regulation of alternative mRNA splicing, via spliceosome	13	5578	33	21424	0.0645367	0.333805	1.51304	1.19019
GO:0048489	synaptic vesicle transport	6	5578	12	21424	0.0649629	0.333805	1.9204	1.18733
GO:0050771	negative regulation of axonogenesis	6	5578	12	21424	0.0649629	0.333805	1.9204	1.18733
GO:2000178	negative regulation of neural precursor cell proliferation	6	5578	12	21424	0.0649629	0.333805	1.9204	1.18733
GO:0001817	regulation of cytokine production	6	5578	12	21424	0.0649629	0.333805	1.9204	1.18733
GO:0032703	negative regulation of interleukin-2 production	6	5578	12	21424	0.0649629	0.333805	1.9204	1.18733
GO:0042026	protein refolding	6	5578	12	21424	0.0649629	0.333805	1.9204	1.18733
GO:2000249	regulation of actin cytoskeleton reorganization	6	5578	12	21424	0.0649629	0.333805	1.9204	1.18733
GO:0045060	negative thymic T cell selection	6	5578	12	21424	0.0649629	0.333805	1.9204	1.18733
GO:0060317	cardiac epithelial to mesenchymal transition	6	5578	12	21424	0.0649629	0.333805	1.9204	1.18733
GO:0050927	positive regulation of positive chemotaxis	6	5578	12	21424	0.0649629	0.333805	1.9204	1.18733
GO:0060487	lung epithelial cell differentiation	6	5578	12	21424	0.0649629	0.333805	1.9204	1.18733
GO:0042640	anagen	6	5578	12	21424	0.0649629	0.333805	1.9204	1.18733
GO:0002260	lymphocyte homeostasis	6	5578	12	21424	0.0649629	0.333805	1.9204	1.18733
GO:0046470	phosphatidylcholine metabolic process	6	5578	12	21424	0.0649629	0.333805	1.9204	1.18733
GO:0044237	cellular metabolic process	6	5578	12	21424	0.0649629	0.333805	1.9204	1.18733
GO:0055089	fatty acid homeostasis	6	5578	12	21424	0.0649629	0.333805	1.9204	1.18733
GO:0006284	base-excision repair	12	5578	30	21424	0.0665233	0.333805	1.53632	1.17703
GO:0008654	phospholipid biosynthetic process	21	5578	59	21424	0.0666581	0.333805	1.36707	1.17615
GO:0060395	SMAD protein signal transduction	24	5578	69	21424	0.0671539	0.333805	1.33593	1.17293
GO:0060125	negative regulation of growth hormone secretion	2	5578	2	21424	0.0677795	0.333805	3.8408	1.1689
GO:0050794	regulation of cellular process	2	5578	2	21424	0.0677795	0.333805	3.8408	1.1689
GO:2000124	regulation of endocannabinoid signaling pathway	2	5578	2	21424	0.0677795	0.333805	3.8408	1.1689
GO:1901249	regulation of lung goblet cell differentiation	2	5578	2	21424	0.0677795	0.333805	3.8408	1.1689
GO:1901250	negative regulation of lung goblet cell differentiation	2	5578	2	21424	0.0677795	0.333805	3.8408	1.1689
GO:2000144	positive regulation of DNA-templated transcription, initiation	2	5578	2	21424	0.0677795	0.333805	3.8408	1.1689
GO:0061418	regulation of transcription from RNA polymerase II promoter in response to hypoxia	2	5578	2	21424	0.0677795	0.333805	3.8408	1.1689
GO:1902511	negative regulation of apoptotic DNA fragmentation	2	5578	2	21424	0.0677795	0.333805	3.8408	1.1689
GO:2000156	regulation of retrograde vesicle-mediated transport, Golgi to ER	2	5578	2	21424	0.0677795	0.333805	3.8408	1.1689
GO:0032902	nerve growth factor production	2	5578	2	21424	0.0677795	0.333805	3.8408	1.1689
GO:0006680	glucosylceramide catabolic process	2	5578	2	21424	0.0677795	0.333805	3.8408	1.1689
GO:0043624	cellular protein complex disassembly	2	5578	2	21424	0.0677795	0.333805	3.8408	1.1689
GO:0072182	regulation of nephron tubule epithelial cell differentiation	2	5578	2	21424	0.0677795	0.333805	3.8408	1.1689
GO:0042304	regulation of fatty acid biosynthetic process	2	5578	2	21424	0.0677795	0.333805	3.8408	1.1689
GO:0032957	inositol trisphosphate metabolic process	2	5578	2	21424	0.0677795	0.333805	3.8408	1.1689
GO:0060152	microtubule-based peroxisome localization	2	5578	2	21424	0.0677795	0.333805	3.8408	1.1689
GO:0072160	nephron tubule epithelial cell differentiation	2	5578	2	21424	0.0677795	0.333805	3.8408	1.1689
GO:0072156	distal tubule morphogenesis	2	5578	2	21424	0.0677795	0.333805	3.8408	1.1689
GO:0031585	regulation of inositol 1,4,5-trisphosphate-sensitive calcium-release channel activity	2	5578	2	21424	0.0677795	0.333805	3.8408	1.1689
GO:0043558	regulation of translational initiation in response to stress	2	5578	2	21424	0.0677795	0.333805	3.8408	1.1689
GO:0042245	RNA repair	2	5578	2	21424	0.0677795	0.333805	3.8408	1.1689
GO:0050713	negative regulation of interleukin-1 beta secretion	2	5578	2	21424	0.0677795	0.333805	3.8408	1.1689
GO:1902443	negative regulation of ripoptosome assembly involved in necroptotic process	2	5578	2	21424	0.0677795	0.333805	3.8408	1.1689
GO:0006776	vitamin A metabolic process	2	5578	2	21424	0.0677795	0.333805	3.8408	1.1689
GO:2000058	regulation of protein ubiquitination involved in ubiquitin-dependent protein catabolic process	2	5578	2	21424	0.0677795	0.333805	3.8408	1.1689
GO:0090083	regulation of inclusion body assembly	2	5578	2	21424	0.0677795	0.333805	3.8408	1.1689
GO:1901189	positive regulation of ephrin receptor signaling pathway	2	5578	2	21424	0.0677795	0.333805	3.8408	1.1689
GO:0006784	heme a biosynthetic process	2	5578	2	21424	0.0677795	0.333805	3.8408	1.1689
GO:0060282	positive regulation of oocyte development	2	5578	2	21424	0.0677795	0.333805	3.8408	1.1689
GO:1902499	positive regulation of protein autoubiquitination	2	5578	2	21424	0.0677795	0.333805	3.8408	1.1689
GO:0030389	fructosamine metabolic process	2	5578	2	21424	0.0677795	0.333805	3.8408	1.1689
GO:0065001	specification of axis polarity	2	5578	2	21424	0.0677795	0.333805	3.8408	1.1689
GO:0016071	mRNA metabolic process	2	5578	2	21424	0.0677795	0.333805	3.8408	1.1689
GO:0001808	negative regulation of type IV hypersensitivity	2	5578	2	21424	0.0677795	0.333805	3.8408	1.1689
GO:2000105	positive regulation of DNA-dependent DNA replication	2	5578	2	21424	0.0677795	0.333805	3.8408	1.1689
GO:0048239	negative regulation of DNA recombination at telomere	2	5578	2	21424	0.0677795	0.333805	3.8408	1.1689
GO:0006409	tRNA export from nucleus	2	5578	2	21424	0.0677795	0.333805	3.8408	1.1689
GO:0036273	response to statin	2	5578	2	21424	0.0677795	0.333805	3.8408	1.1689
GO:0051875	pigment granule localization	2	5578	2	21424	0.0677795	0.333805	3.8408	1.1689
GO:0097250	mitochondrial respiratory chain supercomplex assembly	2	5578	2	21424	0.0677795	0.333805	3.8408	1.1689
GO:0006449	regulation of translational termination	2	5578	2	21424	0.0677795	0.333805	3.8408	1.1689
GO:0061290	canonical Wnt signaling pathway involved in metanephric kidney development	2	5578	2	21424	0.0677795	0.333805	3.8408	1.1689
GO:0006424	glutamyl-tRNA aminoacylation	2	5578	2	21424	0.0677795	0.333805	3.8408	1.1689
GO:0006433	prolyl-tRNA aminoacylation	2	5578	2	21424	0.0677795	0.333805	3.8408	1.1689
GO:0006427	histidyl-tRNA aminoacylation	2	5578	2	21424	0.0677795	0.333805	3.8408	1.1689
GO:0017126	nucleologenesis	2	5578	2	21424	0.0677795	0.333805	3.8408	1.1689
GO:0044708	single-organism behavior	2	5578	2	21424	0.0677795	0.333805	3.8408	1.1689
GO:0006478	peptidyl-tyrosine sulfation	2	5578	2	21424	0.0677795	0.333805	3.8408	1.1689
GO:0044691	tooth eruption	2	5578	2	21424	0.0677795	0.333805	3.8408	1.1689
GO:0043370	regulation of CD4-positive, alpha-beta T cell differentiation	2	5578	2	21424	0.0677795	0.333805	3.8408	1.1689
GO:0070980	biphenyl catabolic process	2	5578	2	21424	0.0677795	0.333805	3.8408	1.1689
GO:0031325	positive regulation of cellular metabolic process	2	5578	2	21424	0.0677795	0.333805	3.8408	1.1689
GO:0043313	regulation of neutrophil degranulation	2	5578	2	21424	0.0677795	0.333805	3.8408	1.1689
GO:0043316	cytotoxic T cell degranulation	2	5578	2	21424	0.0677795	0.333805	3.8408	1.1689
GO:0031365	N-terminal protein amino acid modification	2	5578	2	21424	0.0677795	0.333805	3.8408	1.1689
GO:0014846	esophagus smooth muscle contraction	2	5578	2	21424	0.0677795	0.333805	3.8408	1.1689
GO:0048378	regulation of lateral mesodermal cell fate specification	2	5578	2	21424	0.0677795	0.333805	3.8408	1.1689
GO:0035026	leading edge cell differentiation	2	5578	2	21424	0.0677795	0.333805	3.8408	1.1689
GO:0061344	regulation of cell adhesion involved in heart morphogenesis	2	5578	2	21424	0.0677795	0.333805	3.8408	1.1689
GO:2000277	positive regulation of oxidative phosphorylation uncoupler activity	2	5578	2	21424	0.0677795	0.333805	3.8408	1.1689
GO:0006532	aspartate biosynthetic process	2	5578	2	21424	0.0677795	0.333805	3.8408	1.1689
GO:0048332	mesoderm morphogenesis	2	5578	2	21424	0.0677795	0.333805	3.8408	1.1689
GO:0051984	positive regulation of chromosome segregation	2	5578	2	21424	0.0677795	0.333805	3.8408	1.1689
GO:0050658	RNA transport	2	5578	2	21424	0.0677795	0.333805	3.8408	1.1689
GO:0043506	regulation of JUN kinase activity	2	5578	2	21424	0.0677795	0.333805	3.8408	1.1689
GO:0072070	loop of Henle development	2	5578	2	21424	0.0677795	0.333805	3.8408	1.1689
GO:0044861	protein transport into plasma membrane raft	2	5578	2	21424	0.0677795	0.333805	3.8408	1.1689
GO:1902235	regulation of endoplasmic reticulum stress-induced intrinsic apoptotic signaling pathway	2	5578	2	21424	0.0677795	0.333805	3.8408	1.1689
GO:0030221	basophil differentiation	2	5578	2	21424	0.0677795	0.333805	3.8408	1.1689
GO:0032877	positive regulation of DNA endoreduplication	2	5578	2	21424	0.0677795	0.333805	3.8408	1.1689
GO:0072033	renal vesicle formation	2	5578	2	21424	0.0677795	0.333805	3.8408	1.1689
GO:0043482	cellular pigment accumulation	2	5578	2	21424	0.0677795	0.333805	3.8408	1.1689
GO:0032782	bile acid secretion	2	5578	2	21424	0.0677795	0.333805	3.8408	1.1689
GO:0002902	regulation of B cell apoptotic process	2	5578	2	21424	0.0677795	0.333805	3.8408	1.1689
GO:0044774	mitotic DNA integrity checkpoint	2	5578	2	21424	0.0677795	0.333805	3.8408	1.1689
GO:0051935	L-glutamate uptake involved in synaptic transmission	2	5578	2	21424	0.0677795	0.333805	3.8408	1.1689
GO:0036324	vascular endothelial growth factor receptor-2 signaling pathway	2	5578	2	21424	0.0677795	0.333805	3.8408	1.1689
GO:0036315	cellular response to sterol	2	5578	2	21424	0.0677795	0.333805	3.8408	1.1689
GO:0051904	pigment granule transport	2	5578	2	21424	0.0677795	0.333805	3.8408	1.1689
GO:0036303	lymph vessel morphogenesis	2	5578	2	21424	0.0677795	0.333805	3.8408	1.1689
GO:0042701	progesterone secretion	2	5578	2	21424	0.0677795	0.333805	3.8408	1.1689
GO:1902998	positive regulation of neurofibrillary tangle assembly	2	5578	2	21424	0.0677795	0.333805	3.8408	1.1689
GO:0003169	coronary vein morphogenesis	2	5578	2	21424	0.0677795	0.333805	3.8408	1.1689
GO:0048822	enucleate erythrocyte development	2	5578	2	21424	0.0677795	0.333805	3.8408	1.1689
GO:0035507	regulation of myosin-light-chain-phosphatase activity	2	5578	2	21424	0.0677795	0.333805	3.8408	1.1689
GO:0035553	oxidative single-stranded RNA demethylation	2	5578	2	21424	0.0677795	0.333805	3.8408	1.1689
GO:1901631	positive regulation of presynaptic membrane organization	2	5578	2	21424	0.0677795	0.333805	3.8408	1.1689
GO:1902966	positive regulation of protein localization to early endosome	2	5578	2	21424	0.0677795	0.333805	3.8408	1.1689
GO:0010265	SCF complex assembly	2	5578	2	21424	0.0677795	0.333805	3.8408	1.1689
GO:0009262	deoxyribonucleotide metabolic process	2	5578	2	21424	0.0677795	0.333805	3.8408	1.1689
GO:0060532	bronchus cartilage development	2	5578	2	21424	0.0677795	0.333805	3.8408	1.1689
GO:0035583	sequestering of TGFbeta in extracellular matrix	2	5578	2	21424	0.0677795	0.333805	3.8408	1.1689
GO:0030801	positive regulation of cyclic nucleotide metabolic process	2	5578	2	21424	0.0677795	0.333805	3.8408	1.1689
GO:0072660	maintenance of protein location in plasma membrane	2	5578	2	21424	0.0677795	0.333805	3.8408	1.1689
GO:1900221	regulation of beta-amyloid clearance	2	5578	2	21424	0.0677795	0.333805	3.8408	1.1689
GO:1900220	semaphorin-plexin signaling pathway involved in bone trabecula morphogenesis	2	5578	2	21424	0.0677795	0.333805	3.8408	1.1689
GO:1900248	negative regulation of cytoplasmic translational elongation	2	5578	2	21424	0.0677795	0.333805	3.8408	1.1689
GO:0045082	positive regulation of interleukin-10 biosynthetic process	2	5578	2	21424	0.0677795	0.333805	3.8408	1.1689
GO:0009403	toxin biosynthetic process	2	5578	2	21424	0.0677795	0.333805	3.8408	1.1689
GO:0035607	fibroblast growth factor receptor signaling pathway involved in orbitofrontal cortex development	2	5578	2	21424	0.0677795	0.333805	3.8408	1.1689
GO:1902861	copper ion import into cell	2	5578	2	21424	0.0677795	0.333805	3.8408	1.1689
GO:0071306	cellular response to vitamin E	2	5578	2	21424	0.0677795	0.333805	3.8408	1.1689
GO:0033032	regulation of myeloid cell apoptotic process	2	5578	2	21424	0.0677795	0.333805	3.8408	1.1689
GO:0060352	cell adhesion molecule production	2	5578	2	21424	0.0677795	0.333805	3.8408	1.1689
GO:0034048	negative regulation of protein phosphatase type 2A activity	2	5578	2	21424	0.0677795	0.333805	3.8408	1.1689
GO:1901491	negative regulation of lymphangiogenesis	2	5578	2	21424	0.0677795	0.333805	3.8408	1.1689
GO:2001233	regulation of apoptotic signaling pathway	2	5578	2	21424	0.0677795	0.333805	3.8408	1.1689
GO:0030505	inorganic diphosphate transport	2	5578	2	21424	0.0677795	0.333805	3.8408	1.1689
GO:2001273	regulation of glucose import in response to insulin stimulus	2	5578	2	21424	0.0677795	0.333805	3.8408	1.1689
GO:0042495	detection of triacyl bacterial lipopeptide	2	5578	2	21424	0.0677795	0.333805	3.8408	1.1689
GO:0042496	detection of diacyl bacterial lipopeptide	2	5578	2	21424	0.0677795	0.333805	3.8408	1.1689
GO:0042488	positive regulation of odontogenesis of dentin-containing tooth	2	5578	2	21424	0.0677795	0.333805	3.8408	1.1689
GO:0090158	endoplasmic reticulum membrane organization	2	5578	2	21424	0.0677795	0.333805	3.8408	1.1689
GO:0090169	regulation of spindle assembly	2	5578	2	21424	0.0677795	0.333805	3.8408	1.1689
GO:0048668	collateral sprouting	2	5578	2	21424	0.0677795	0.333805	3.8408	1.1689
GO:1901301	regulation of cargo loading into COPII-coated vesicle	2	5578	2	21424	0.0677795	0.333805	3.8408	1.1689
GO:2001140	positive regulation of phospholipid transport	2	5578	2	21424	0.0677795	0.333805	3.8408	1.1689
GO:0060433	bronchus development	2	5578	2	21424	0.0677795	0.333805	3.8408	1.1689
GO:1901339	regulation of store-operated calcium channel activity	2	5578	2	21424	0.0677795	0.333805	3.8408	1.1689
GO:2001170	negative regulation of ATP biosynthetic process	2	5578	2	21424	0.0677795	0.333805	3.8408	1.1689
GO:2001168	positive regulation of histone H2B ubiquitination	2	5578	2	21424	0.0677795	0.333805	3.8408	1.1689
GO:0003032	detection of oxygen	2	5578	2	21424	0.0677795	0.333805	3.8408	1.1689
GO:0016340	calcium-dependent cell-matrix adhesion	2	5578	2	21424	0.0677795	0.333805	3.8408	1.1689
GO:0009107	lipoate biosynthetic process	2	5578	2	21424	0.0677795	0.333805	3.8408	1.1689
GO:0035441	cell migration involved in vasculogenesis	2	5578	2	21424	0.0677795	0.333805	3.8408	1.1689
GO:0035425	autocrine signaling	2	5578	2	21424	0.0677795	0.333805	3.8408	1.1689
GO:0035411	catenin import into nucleus	2	5578	2	21424	0.0677795	0.333805	3.8408	1.1689
GO:0034146	toll-like receptor 5 signaling pathway	2	5578	2	21424	0.0677795	0.333805	3.8408	1.1689
GO:0090234	regulation of kinetochore assembly	2	5578	2	21424	0.0677795	0.333805	3.8408	1.1689
GO:0034124	regulation of MyD88-dependent toll-like receptor signaling pathway	2	5578	2	21424	0.0677795	0.333805	3.8408	1.1689
GO:0090241	negative regulation of histone H4 acetylation	2	5578	2	21424	0.0677795	0.333805	3.8408	1.1689
GO:0048753	pigment granule organization	2	5578	2	21424	0.0677795	0.333805	3.8408	1.1689
GO:0002282	microglial cell activation involved in immune response	2	5578	2	21424	0.0677795	0.333805	3.8408	1.1689
GO:0051208	sequestering of calcium ion	2	5578	2	21424	0.0677795	0.333805	3.8408	1.1689
GO:0046619	optic placode formation involved in camera-type eye formation	2	5578	2	21424	0.0677795	0.333805	3.8408	1.1689
GO:0046631	alpha-beta T cell activation	2	5578	2	21424	0.0677795	0.333805	3.8408	1.1689
GO:0019046	release from viral latency	2	5578	2	21424	0.0677795	0.333805	3.8408	1.1689
GO:0035984	cellular response to trichostatin A	2	5578	2	21424	0.0677795	0.333805	3.8408	1.1689
GO:0045368	positive regulation of interleukin-13 biosynthetic process	2	5578	2	21424	0.0677795	0.333805	3.8408	1.1689
GO:0032042	mitochondrial DNA metabolic process	2	5578	2	21424	0.0677795	0.333805	3.8408	1.1689
GO:0070345	negative regulation of fat cell proliferation	2	5578	2	21424	0.0677795	0.333805	3.8408	1.1689
GO:0071615	oxidative deethylation	2	5578	2	21424	0.0677795	0.333805	3.8408	1.1689
GO:0070483	detection of hypoxia	2	5578	2	21424	0.0677795	0.333805	3.8408	1.1689
GO:0070475	rRNA base methylation	2	5578	2	21424	0.0677795	0.333805	3.8408	1.1689
GO:0009820	alkaloid metabolic process	2	5578	2	21424	0.0677795	0.333805	3.8408	1.1689
GO:0051344	negative regulation of cyclic-nucleotide phosphodiesterase activity	2	5578	2	21424	0.0677795	0.333805	3.8408	1.1689
GO:0019100	male germ-line sex determination	2	5578	2	21424	0.0677795	0.333805	3.8408	1.1689
GO:0071709	membrane assembly	2	5578	2	21424	0.0677795	0.333805	3.8408	1.1689
GO:0010760	negative regulation of macrophage chemotaxis	2	5578	2	21424	0.0677795	0.333805	3.8408	1.1689
GO:0046709	IDP catabolic process	2	5578	2	21424	0.0677795	0.333805	3.8408	1.1689
GO:0071727	cellular response to triacyl bacterial lipopeptide	2	5578	2	21424	0.0677795	0.333805	3.8408	1.1689
GO:0071726	cellular response to diacyl bacterial lipopeptide	2	5578	2	21424	0.0677795	0.333805	3.8408	1.1689
GO:0002001	renin secretion into blood stream	2	5578	2	21424	0.0677795	0.333805	3.8408	1.1689
GO:0002019	regulation of renal output by angiotensin	2	5578	2	21424	0.0677795	0.333805	3.8408	1.1689
GO:0002032	desensitization of G-protein coupled receptor protein signaling pathway by arrestin	2	5578	2	21424	0.0677795	0.333805	3.8408	1.1689
GO:0003365	establishment of cell polarity involved in ameboidal cell migration	2	5578	2	21424	0.0677795	0.333805	3.8408	1.1689
GO:0014076	response to fluoxetine	2	5578	2	21424	0.0677795	0.333805	3.8408	1.1689
GO:0038018	Wnt receptor catabolic process	2	5578	2	21424	0.0677795	0.333805	3.8408	1.1689
GO:0014040	positive regulation of Schwann cell differentiation	2	5578	2	21424	0.0677795	0.333805	3.8408	1.1689
GO:0030997	regulation of centriole-centriole cohesion	2	5578	2	21424	0.0677795	0.333805	3.8408	1.1689
GO:0042977	activation of JAK2 kinase activity	2	5578	2	21424	0.0677795	0.333805	3.8408	1.1689
GO:0090559	regulation of membrane permeability	2	5578	2	21424	0.0677795	0.333805	3.8408	1.1689
GO:0034401	chromatin organization involved in regulation of transcription	2	5578	2	21424	0.0677795	0.333805	3.8408	1.1689
GO:0090527	actin filament reorganization	2	5578	2	21424	0.0677795	0.333805	3.8408	1.1689
GO:0071409	cellular response to cycloheximide	2	5578	2	21424	0.0677795	0.333805	3.8408	1.1689
GO:0035791	platelet-derived growth factor receptor-beta signaling pathway	2	5578	2	21424	0.0677795	0.333805	3.8408	1.1689
GO:0071436	sodium ion export	2	5578	2	21424	0.0677795	0.333805	3.8408	1.1689
GO:1901898	negative regulation of relaxation of cardiac muscle	2	5578	2	21424	0.0677795	0.333805	3.8408	1.1689
GO:0060741	prostate gland stromal morphogenesis	2	5578	2	21424	0.0677795	0.333805	3.8408	1.1689
GO:1901838	positive regulation of transcription of nuclear large rRNA transcript from RNA polymerase I promoter	2	5578	2	21424	0.0677795	0.333805	3.8408	1.1689
GO:0070237	positive regulation of activation-induced cell death of T cells	2	5578	2	21424	0.0677795	0.333805	3.8408	1.1689
GO:1900477	negative regulation of G1/S transition of mitotic cell cycle by negative regulation of transcription from RNA polymerase II promoter	2	5578	2	21424	0.0677795	0.333805	3.8408	1.1689
GO:0060800	regulation of cell differentiation involved in embryonic placenta development	2	5578	2	21424	0.0677795	0.333805	3.8408	1.1689
GO:0046511	sphinganine biosynthetic process	2	5578	2	21424	0.0677795	0.333805	3.8408	1.1689
GO:0010559	regulation of glycoprotein biosynthetic process	2	5578	2	21424	0.0677795	0.333805	3.8408	1.1689
GO:0035854	eosinophil fate commitment	2	5578	2	21424	0.0677795	0.333805	3.8408	1.1689
GO:0060849	regulation of transcription involved in lymphatic endothelial cell fate commitment	2	5578	2	21424	0.0677795	0.333805	3.8408	1.1689
GO:0003413	chondrocyte differentiation involved in endochondral bone morphogenesis	2	5578	2	21424	0.0677795	0.333805	3.8408	1.1689
GO:0003415	chondrocyte hypertrophy	2	5578	2	21424	0.0677795	0.333805	3.8408	1.1689
GO:0060837	blood vessel endothelial cell differentiation	2	5578	2	21424	0.0677795	0.333805	3.8408	1.1689
GO:0033274	response to vitamin B2	2	5578	2	21424	0.0677795	0.333805	3.8408	1.1689
GO:0051661	maintenance of centrosome location	2	5578	2	21424	0.0677795	0.333805	3.8408	1.1689
GO:0061047	positive regulation of branching involved in lung morphogenesis	2	5578	2	21424	0.0677795	0.333805	3.8408	1.1689
GO:0045818	negative regulation of glycogen catabolic process	2	5578	2	21424	0.0677795	0.333805	3.8408	1.1689
GO:0007521	muscle cell fate determination	2	5578	2	21424	0.0677795	0.333805	3.8408	1.1689
GO:1902117	positive regulation of organelle assembly	2	5578	2	21424	0.0677795	0.333805	3.8408	1.1689
GO:0051684	maintenance of Golgi location	2	5578	2	21424	0.0677795	0.333805	3.8408	1.1689
GO:0061000	negative regulation of dendritic spine development	2	5578	2	21424	0.0677795	0.333805	3.8408	1.1689
GO:0019551	glutamate catabolic process to 2-oxoglutarate	2	5578	2	21424	0.0677795	0.333805	3.8408	1.1689
GO:0019550	glutamate catabolic process to aspartate	2	5578	2	21424	0.0677795	0.333805	3.8408	1.1689
GO:0032510	endosome to lysosome transport via multivesicular body sorting pathway	2	5578	2	21424	0.0677795	0.333805	3.8408	1.1689
GO:0031119	tRNA pseudouridine synthesis	2	5578	2	21424	0.0677795	0.333805	3.8408	1.1689
GO:0045796	negative regulation of intestinal cholesterol absorption	2	5578	2	21424	0.0677795	0.333805	3.8408	1.1689
GO:0055118	negative regulation of cardiac muscle contraction	2	5578	2	21424	0.0677795	0.333805	3.8408	1.1689
GO:0001300	chronological cell aging	2	5578	2	21424	0.0677795	0.333805	3.8408	1.1689
GO:0043146	spindle stabilization	2	5578	2	21424	0.0677795	0.333805	3.8408	1.1689
GO:0015966	diadenosine tetraphosphate biosynthetic process	2	5578	2	21424	0.0677795	0.333805	3.8408	1.1689
GO:0032607	interferon-alpha production	2	5578	2	21424	0.0677795	0.333805	3.8408	1.1689
GO:1903373	positive regulation of endoplasmic reticulum tubular network organization	2	5578	2	21424	0.0677795	0.333805	3.8408	1.1689
GO:0097117	guanylate kinase-associated protein clustering	2	5578	2	21424	0.0677795	0.333805	3.8408	1.1689
GO:0032635	interleukin-6 production	2	5578	2	21424	0.0677795	0.333805	3.8408	1.1689
GO:0017004	cytochrome complex assembly	2	5578	2	21424	0.0677795	0.333805	3.8408	1.1689
GO:0061145	lung smooth muscle development	2	5578	2	21424	0.0677795	0.333805	3.8408	1.1689
GO:0061140	lung secretory cell differentiation	2	5578	2	21424	0.0677795	0.333805	3.8408	1.1689
GO:0019585	glucuronate metabolic process	2	5578	2	21424	0.0677795	0.333805	3.8408	1.1689
GO:0032535	regulation of cellular component size	2	5578	2	21424	0.0677795	0.333805	3.8408	1.1689
GO:0061097	regulation of protein tyrosine kinase activity	2	5578	2	21424	0.0677795	0.333805	3.8408	1.1689
GO:0097049	motor neuron apoptotic process	2	5578	2	21424	0.0677795	0.333805	3.8408	1.1689
GO:0070816	phosphorylation of RNA polymerase II C-terminal domain	2	5578	2	21424	0.0677795	0.333805	3.8408	1.1689
GO:0097035	regulation of membrane lipid distribution	2	5578	2	21424	0.0677795	0.333805	3.8408	1.1689
GO:0097037	heme export	2	5578	2	21424	0.0677795	0.333805	3.8408	1.1689
GO:0002495	antigen processing and presentation of peptide antigen via MHC class II	2	5578	2	21424	0.0677795	0.333805	3.8408	1.1689
GO:0010949	negative regulation of intestinal phytosterol absorption	2	5578	2	21424	0.0677795	0.333805	3.8408	1.1689
GO:0021602	cranial nerve morphogenesis	2	5578	2	21424	0.0677795	0.333805	3.8408	1.1689
GO:0019249	lactate biosynthetic process	2	5578	2	21424	0.0677795	0.333805	3.8408	1.1689
GO:0021592	fourth ventricle development	2	5578	2	21424	0.0677795	0.333805	3.8408	1.1689
GO:0019264	glycine biosynthetic process from serine	2	5578	2	21424	0.0677795	0.333805	3.8408	1.1689
GO:0022898	regulation of transmembrane transporter activity	2	5578	2	21424	0.0677795	0.333805	3.8408	1.1689
GO:0070571	negative regulation of neuron projection regeneration	2	5578	2	21424	0.0677795	0.333805	3.8408	1.1689
GO:0046898	response to cycloheximide	2	5578	2	21424	0.0677795	0.333805	3.8408	1.1689
GO:0070535	histone H2A K63-linked ubiquitination	2	5578	2	21424	0.0677795	0.333805	3.8408	1.1689
GO:0051552	flavone metabolic process	2	5578	2	21424	0.0677795	0.333805	3.8408	1.1689
GO:0018117	protein adenylylation	2	5578	2	21424	0.0677795	0.333805	3.8408	1.1689
GO:0006109	regulation of carbohydrate metabolic process	2	5578	2	21424	0.0677795	0.333805	3.8408	1.1689
GO:0070602	regulation of centromeric sister chromatid cohesion	2	5578	2	21424	0.0677795	0.333805	3.8408	1.1689
GO:0046985	positive regulation of hemoglobin biosynthetic process	2	5578	2	21424	0.0677795	0.333805	3.8408	1.1689
GO:0046984	regulation of hemoglobin biosynthetic process	2	5578	2	21424	0.0677795	0.333805	3.8408	1.1689
GO:0034970	histone H3-R2 methylation	2	5578	2	21424	0.0677795	0.333805	3.8408	1.1689
GO:0007352	zygotic specification of dorsal/ventral axis	2	5578	2	21424	0.0677795	0.333805	3.8408	1.1689
GO:0044334	canonical Wnt signaling pathway involved in positive regulation of epithelial to mesenchymal transition	2	5578	2	21424	0.0677795	0.333805	3.8408	1.1689
GO:0045684	positive regulation of epidermis development	2	5578	2	21424	0.0677795	0.333805	3.8408	1.1689
GO:1990314	cellular response to insulin-like growth factor stimulus	2	5578	2	21424	0.0677795	0.333805	3.8408	1.1689
GO:0045608	negative regulation of auditory receptor cell differentiation	2	5578	2	21424	0.0677795	0.333805	3.8408	1.1689
GO:0032370	positive regulation of lipid transport	2	5578	2	21424	0.0677795	0.333805	3.8408	1.1689
GO:0046967	cytosol to ER transport	2	5578	2	21424	0.0677795	0.333805	3.8408	1.1689
GO:0021691	cerebellar Purkinje cell layer maturation	2	5578	2	21424	0.0677795	0.333805	3.8408	1.1689
GO:0021692	cerebellar Purkinje cell layer morphogenesis	2	5578	2	21424	0.0677795	0.333805	3.8408	1.1689
GO:0015827	tryptophan transport	2	5578	2	21424	0.0677795	0.333805	3.8408	1.1689
GO:0055002	striated muscle cell development	2	5578	2	21424	0.0677795	0.333805	3.8408	1.1689
GO:0055017	cardiac muscle tissue growth	2	5578	2	21424	0.0677795	0.333805	3.8408	1.1689
GO:0002537	nitric oxide production involved in inflammatory response	2	5578	2	21424	0.0677795	0.333805	3.8408	1.1689
GO:0032781	positive regulation of ATPase activity	11	5578	27	21424	0.0682703	0.335204	1.56477	1.16577
GO:0051297	centrosome organization	11	5578	27	21424	0.0682703	0.335204	1.56477	1.16577
GO:0007249	I-kappaB kinase/NF-kappaB signaling	11	5578	27	21424	0.0682703	0.335204	1.56477	1.16577
GO:0032968	positive regulation of transcription elongation from RNA polymerase II promoter	7	5578	15	21424	0.0687609	0.335204	1.79237	1.16266
GO:0097502	mannosylation	7	5578	15	21424	0.0687609	0.335204	1.79237	1.16266
GO:0001833	inner cell mass cell proliferation	7	5578	15	21424	0.0687609	0.335204	1.79237	1.16266
GO:0050678	regulation of epithelial cell proliferation	7	5578	15	21424	0.0687609	0.335204	1.79237	1.16266
GO:0071236	cellular response to antibiotic	7	5578	15	21424	0.0687609	0.335204	1.79237	1.16266
GO:0040015	negative regulation of multicellular organism growth	7	5578	15	21424	0.0687609	0.335204	1.79237	1.16266
GO:0015693	magnesium ion transport	7	5578	15	21424	0.0687609	0.335204	1.79237	1.16266
GO:0086004	regulation of cardiac muscle cell contraction	7	5578	15	21424	0.0687609	0.335204	1.79237	1.16266
GO:0006171	cAMP biosynthetic process	7	5578	15	21424	0.0687609	0.335204	1.79237	1.16266
GO:0031297	replication fork processing	7	5578	15	21424	0.0687609	0.335204	1.79237	1.16266
GO:2000811	negative regulation of anoikis	7	5578	15	21424	0.0687609	0.335204	1.79237	1.16266
GO:0044257	cellular protein catabolic process	7	5578	15	21424	0.0687609	0.335204	1.79237	1.16266
GO:2001234	negative regulation of apoptotic signaling pathway	10	5578	24	21424	0.0696386	0.338339	1.60033	1.15715
GO:0048738	cardiac muscle tissue development	10	5578	24	21424	0.0696386	0.338339	1.60033	1.15715
GO:0009987	cellular process	10	5578	24	21424	0.0696386	0.338339	1.60033	1.15715
GO:0006094	gluconeogenesis	10	5578	24	21424	0.0696386	0.338339	1.60033	1.15715
GO:0043044	ATP-dependent chromatin remodeling	10	5578	24	21424	0.0696386	0.338339	1.60033	1.15715
GO:0021987	cerebral cortex development	20	5578	56	21424	0.0700174	0.338715	1.37172	1.15479
GO:0006995	cellular response to nitrogen starvation	8	5578	18	21424	0.0702977	0.338715	1.70702	1.15306
GO:1990090	cellular response to nerve growth factor stimulus	8	5578	18	21424	0.0702977	0.338715	1.70702	1.15306
GO:0002076	osteoblast development	8	5578	18	21424	0.0702977	0.338715	1.70702	1.15306
GO:0046426	negative regulation of JAK-STAT cascade	8	5578	18	21424	0.0702977	0.338715	1.70702	1.15306
GO:0046856	phosphatidylinositol dephosphorylation	8	5578	18	21424	0.0702977	0.338715	1.70702	1.15306
GO:0045598	regulation of fat cell differentiation	8	5578	18	21424	0.0702977	0.338715	1.70702	1.15306
GO:0019933	cAMP-mediated signaling	9	5578	21	21424	0.0704208	0.338715	1.64606	1.1523
GO:0030010	establishment of cell polarity	9	5578	21	21424	0.0704208	0.338715	1.64606	1.1523
GO:2000463	positive regulation of excitatory postsynaptic membrane potential	9	5578	21	21424	0.0704208	0.338715	1.64606	1.1523
GO:0044804	nucleophagy	9	5578	21	21424	0.0704208	0.338715	1.64606	1.1523
GO:0009755	hormone-mediated signaling pathway	9	5578	21	21424	0.0704208	0.338715	1.64606	1.1523
GO:0045736	negative regulation of cyclin-dependent protein serine/threonine kinase activity	9	5578	21	21424	0.0704208	0.338715	1.64606	1.1523
GO:0045921	positive regulation of exocytosis	9	5578	21	21424	0.0704208	0.338715	1.64606	1.1523
GO:0018345	protein palmitoylation	9	5578	21	21424	0.0704208	0.338715	1.64606	1.1523
GO:0006865	amino acid transport	16	5578	43	21424	0.0707261	0.339504	1.42914	1.15042
GO:0007595	lactation	16	5578	43	21424	0.0707261	0.339504	1.42914	1.15042
GO:0010977	negative regulation of neuron projection development	16	5578	43	21424	0.0707261	0.339504	1.42914	1.15042
GO:0032355	response to estradiol	31	5578	93	21424	0.0708607	0.339924	1.28027	1.14959
GO:0009058	biosynthetic process	19	5578	53	21424	0.0735491	0.352586	1.37689	1.13342
GO:0048545	response to steroid hormone	15	5578	40	21424	0.073907	0.353831	1.4403	1.13131
GO:0032855	positive regulation of Rac GTPase activity	15	5578	40	21424	0.073907	0.353831	1.4403	1.13131
GO:0007568	aging	45	5578	142	21424	0.076336	0.365217	1.21716	1.11727
GO:0007417	central nervous system development	27	5578	80	21424	0.0764961	0.365741	1.29627	1.11636
GO:0034644	cellular response to UV	13	5578	34	21424	0.080439	0.36914	1.46854	1.09453
GO:0035148	tube formation	4	5578	7	21424	0.0804839	0.36914	2.19474	1.09429
GO:2000146	negative regulation of cell motility	4	5578	7	21424	0.0804839	0.36914	2.19474	1.09429
GO:2000145	regulation of cell motility	4	5578	7	21424	0.0804839	0.36914	2.19474	1.09429
GO:0031666	positive regulation of lipopolysaccharide-mediated signaling pathway	4	5578	7	21424	0.0804839	0.36914	2.19474	1.09429
GO:0000460	maturation of 5.8S rRNA	4	5578	7	21424	0.0804839	0.36914	2.19474	1.09429
GO:1902430	negative regulation of beta-amyloid formation	4	5578	7	21424	0.0804839	0.36914	2.19474	1.09429
GO:2000020	positive regulation of male gonad development	4	5578	7	21424	0.0804839	0.36914	2.19474	1.09429
GO:0001867	complement activation, lectin pathway	4	5578	7	21424	0.0804839	0.36914	2.19474	1.09429
GO:0050869	negative regulation of B cell activation	4	5578	7	21424	0.0804839	0.36914	2.19474	1.09429
GO:0032717	negative regulation of interleukin-8 production	4	5578	7	21424	0.0804839	0.36914	2.19474	1.09429
GO:0002821	positive regulation of adaptive immune response	4	5578	7	21424	0.0804839	0.36914	2.19474	1.09429
GO:0006559	L-phenylalanine catabolic process	4	5578	7	21424	0.0804839	0.36914	2.19474	1.09429
GO:0030219	megakaryocyte differentiation	4	5578	7	21424	0.0804839	0.36914	2.19474	1.09429
GO:0030210	heparin biosynthetic process	4	5578	7	21424	0.0804839	0.36914	2.19474	1.09429
GO:0051918	negative regulation of fibrinolysis	4	5578	7	21424	0.0804839	0.36914	2.19474	1.09429
GO:0042795	snRNA transcription from RNA polymerase II promoter	4	5578	7	21424	0.0804839	0.36914	2.19474	1.09429
GO:0048806	genitalia development	4	5578	7	21424	0.0804839	0.36914	2.19474	1.09429
GO:0060527	prostate epithelial cord arborization involved in prostate glandular acinus morphogenesis	4	5578	7	21424	0.0804839	0.36914	2.19474	1.09429
GO:0060510	Type II pneumocyte differentiation	4	5578	7	21424	0.0804839	0.36914	2.19474	1.09429
GO:0090385	phagosome-lysosome fusion	4	5578	7	21424	0.0804839	0.36914	2.19474	1.09429
GO:0060687	regulation of branching involved in prostate gland morphogenesis	4	5578	7	21424	0.0804839	0.36914	2.19474	1.09429
GO:0008064	regulation of actin polymerization or depolymerization	4	5578	7	21424	0.0804839	0.36914	2.19474	1.09429
GO:0034392	negative regulation of smooth muscle cell apoptotic process	4	5578	7	21424	0.0804839	0.36914	2.19474	1.09429
GO:0046323	glucose import	4	5578	7	21424	0.0804839	0.36914	2.19474	1.09429
GO:0048679	regulation of axon regeneration	4	5578	7	21424	0.0804839	0.36914	2.19474	1.09429
GO:2001259	positive regulation of cation channel activity	4	5578	7	21424	0.0804839	0.36914	2.19474	1.09429
GO:2001275	positive regulation of glucose import in response to insulin stimulus	4	5578	7	21424	0.0804839	0.36914	2.19474	1.09429
GO:0060396	growth hormone receptor signaling pathway	4	5578	7	21424	0.0804839	0.36914	2.19474	1.09429
GO:0001955	blood vessel maturation	4	5578	7	21424	0.0804839	0.36914	2.19474	1.09429
GO:0035308	negative regulation of protein dephosphorylation	4	5578	7	21424	0.0804839	0.36914	2.19474	1.09429
GO:0043931	ossification involved in bone maturation	4	5578	7	21424	0.0804839	0.36914	2.19474	1.09429
GO:0060440	trachea formation	4	5578	7	21424	0.0804839	0.36914	2.19474	1.09429
GO:0031987	locomotion involved in locomotory behavior	4	5578	7	21424	0.0804839	0.36914	2.19474	1.09429
GO:0009103	lipopolysaccharide biosynthetic process	4	5578	7	21424	0.0804839	0.36914	2.19474	1.09429
GO:0090267	positive regulation of mitotic cell cycle spindle assembly checkpoint	4	5578	7	21424	0.0804839	0.36914	2.19474	1.09429
GO:0051280	negative regulation of release of sequestered calcium ion into cytosol	4	5578	7	21424	0.0804839	0.36914	2.19474	1.09429
GO:0046626	regulation of insulin receptor signaling pathway	4	5578	7	21424	0.0804839	0.36914	2.19474	1.09429
GO:0007006	mitochondrial membrane organization	4	5578	7	21424	0.0804839	0.36914	2.19474	1.09429
GO:0051302	regulation of cell division	4	5578	7	21424	0.0804839	0.36914	2.19474	1.09429
GO:1990138	neuron projection extension	4	5578	7	21424	0.0804839	0.36914	2.19474	1.09429
GO:0010863	positive regulation of phospholipase C activity	4	5578	7	21424	0.0804839	0.36914	2.19474	1.09429
GO:0007171	activation of transmembrane receptor protein tyrosine kinase activity	4	5578	7	21424	0.0804839	0.36914	2.19474	1.09429
GO:0071455	cellular response to hyperoxia	4	5578	7	21424	0.0804839	0.36914	2.19474	1.09429
GO:0010544	negative regulation of platelet activation	4	5578	7	21424	0.0804839	0.36914	2.19474	1.09429
GO:0038084	vascular endothelial growth factor signaling pathway	4	5578	7	21424	0.0804839	0.36914	2.19474	1.09429
GO:0035879	plasma membrane lactate transport	4	5578	7	21424	0.0804839	0.36914	2.19474	1.09429
GO:0010586	miRNA metabolic process	4	5578	7	21424	0.0804839	0.36914	2.19474	1.09429
GO:0000083	regulation of transcription involved in G1/S transition of mitotic cell cycle	4	5578	7	21424	0.0804839	0.36914	2.19474	1.09429
GO:0085020	protein K6-linked ubiquitination	4	5578	7	21424	0.0804839	0.36914	2.19474	1.09429
GO:0048070	regulation of developmental pigmentation	4	5578	7	21424	0.0804839	0.36914	2.19474	1.09429
GO:0045730	respiratory burst	4	5578	7	21424	0.0804839	0.36914	2.19474	1.09429
GO:0006265	DNA topological change	4	5578	7	21424	0.0804839	0.36914	2.19474	1.09429
GO:0002726	positive regulation of T cell cytokine production	4	5578	7	21424	0.0804839	0.36914	2.19474	1.09429
GO:0002467	germinal center formation	4	5578	7	21424	0.0804839	0.36914	2.19474	1.09429
GO:0006000	fructose metabolic process	4	5578	7	21424	0.0804839	0.36914	2.19474	1.09429
GO:0006013	mannose metabolic process	4	5578	7	21424	0.0804839	0.36914	2.19474	1.09429
GO:0010960	magnesium ion homeostasis	4	5578	7	21424	0.0804839	0.36914	2.19474	1.09429
GO:0010890	positive regulation of sequestering of triglyceride	4	5578	7	21424	0.0804839	0.36914	2.19474	1.09429
GO:0010886	positive regulation of cholesterol storage	4	5578	7	21424	0.0804839	0.36914	2.19474	1.09429
GO:0006029	proteoglycan metabolic process	4	5578	7	21424	0.0804839	0.36914	2.19474	1.09429
GO:2000727	positive regulation of cardiac muscle cell differentiation	4	5578	7	21424	0.0804839	0.36914	2.19474	1.09429
GO:0045627	positive regulation of T-helper 1 cell differentiation	4	5578	7	21424	0.0804839	0.36914	2.19474	1.09429
GO:0015808	L-alanine transport	4	5578	7	21424	0.0804839	0.36914	2.19474	1.09429
GO:0051259	protein oligomerization	20	5578	57	21424	0.0823942	0.377662	1.34765	1.0841
GO:0051028	mRNA transport	28	5578	84	21424	0.0828018	0.379289	1.28027	1.08196
GO:0045071	negative regulation of viral genome replication	12	5578	31	21424	0.0837146	0.382983	1.48676	1.0772
GO:0032467	positive regulation of cytokinesis	12	5578	31	21424	0.0837146	0.382983	1.48676	1.0772
GO:0031667	response to nutrient levels	16	5578	44	21424	0.0852392	0.389464	1.39666	1.06936
GO:0030514	negative regulation of BMP signaling pathway	16	5578	44	21424	0.0852392	0.389464	1.39666	1.06936
GO:0048169	regulation of long-term neuronal synaptic plasticity	11	5578	28	21424	0.086912	0.396856	1.50889	1.06092
GO:0002052	positive regulation of neuroblast proliferation	10	5578	25	21424	0.0899252	0.40775	1.53632	1.04612
GO:0048541	Peyer's patch development	5	5578	10	21424	0.0907682	0.40775	1.9204	1.04207
GO:0051895	negative regulation of focal adhesion assembly	5	5578	10	21424	0.0907682	0.40775	1.9204	1.04207
GO:0070935	3'-UTR-mediated mRNA stabilization	5	5578	10	21424	0.0907682	0.40775	1.9204	1.04207
GO:1901673	regulation of spindle assembly involved in mitosis	5	5578	10	21424	0.0907682	0.40775	1.9204	1.04207
GO:0000904	cell morphogenesis involved in differentiation	5	5578	10	21424	0.0907682	0.40775	1.9204	1.04207
GO:0042753	positive regulation of circadian rhythm	5	5578	10	21424	0.0907682	0.40775	1.9204	1.04207
GO:0060674	placenta blood vessel development	5	5578	10	21424	0.0907682	0.40775	1.9204	1.04207
GO:0034063	stress granule assembly	5	5578	10	21424	0.0907682	0.40775	1.9204	1.04207
GO:0006884	cell volume homeostasis	5	5578	10	21424	0.0907682	0.40775	1.9204	1.04207
GO:1900182	positive regulation of protein localization to nucleus	5	5578	10	21424	0.0907682	0.40775	1.9204	1.04207
GO:0090162	establishment of epithelial cell polarity	5	5578	10	21424	0.0907682	0.40775	1.9204	1.04207
GO:0016322	neuron remodeling	5	5578	10	21424	0.0907682	0.40775	1.9204	1.04207
GO:0046632	alpha-beta T cell differentiation	5	5578	10	21424	0.0907682	0.40775	1.9204	1.04207
GO:0051006	positive regulation of lipoprotein lipase activity	5	5578	10	21424	0.0907682	0.40775	1.9204	1.04207
GO:0034497	protein localization to pre-autophagosomal structure	5	5578	10	21424	0.0907682	0.40775	1.9204	1.04207
GO:0033151	V(D)J recombination	5	5578	10	21424	0.0907682	0.40775	1.9204	1.04207
GO:0033148	positive regulation of intracellular estrogen receptor signaling pathway	5	5578	10	21424	0.0907682	0.40775	1.9204	1.04207
GO:0051156	glucose 6-phosphate metabolic process	5	5578	10	21424	0.0907682	0.40775	1.9204	1.04207
GO:0045824	negative regulation of innate immune response	5	5578	10	21424	0.0907682	0.40775	1.9204	1.04207
GO:0015937	coenzyme A biosynthetic process	5	5578	10	21424	0.0907682	0.40775	1.9204	1.04207
GO:0006268	DNA unwinding involved in DNA replication	5	5578	10	21424	0.0907682	0.40775	1.9204	1.04207
GO:0033598	mammary gland epithelial cell proliferation	5	5578	10	21424	0.0907682	0.40775	1.9204	1.04207
GO:0045576	mast cell activation	5	5578	10	21424	0.0907682	0.40775	1.9204	1.04207
GO:0007435	salivary gland morphogenesis	5	5578	10	21424	0.0907682	0.40775	1.9204	1.04207
GO:0045603	positive regulation of endothelial cell differentiation	5	5578	10	21424	0.0907682	0.40775	1.9204	1.04207
GO:0042475	odontogenesis of dentin-containing tooth	21	5578	61	21424	0.0911296	0.409119	1.32224	1.04034
GO:0016337	single organismal cell-cell adhesion	35	5578	109	21424	0.0921563	0.41347	1.23329	1.03548
GO:0042311	vasodilation	9	5578	22	21424	0.0925892	0.414124	1.57124	1.03344
GO:0031572	G2 DNA damage checkpoint	9	5578	22	21424	0.0925892	0.414124	1.57124	1.03344
GO:0048675	axon extension	9	5578	22	21424	0.0925892	0.414124	1.57124	1.03344
GO:0007026	negative regulation of microtubule depolymerization	9	5578	22	21424	0.0925892	0.414124	1.57124	1.03344
GO:0045862	positive regulation of proteolysis	9	5578	22	21424	0.0925892	0.414124	1.57124	1.03344
GO:0071277	cellular response to calcium ion	14	5578	38	21424	0.0939775	0.416388	1.41503	1.02698
GO:0045859	regulation of protein kinase activity	14	5578	38	21424	0.0939775	0.416388	1.41503	1.02698
GO:0090002	establishment of protein localization to plasma membrane	8	5578	19	21424	0.0946403	0.416388	1.61718	1.02392
GO:0000302	response to reactive oxygen species	8	5578	19	21424	0.0946403	0.416388	1.61718	1.02392
GO:0006997	nucleus organization	8	5578	19	21424	0.0946403	0.416388	1.61718	1.02392
GO:0016339	calcium-dependent cell-cell adhesion via plasma membrane cell adhesion molecules	8	5578	19	21424	0.0946403	0.416388	1.61718	1.02392
GO:0046718	viral entry into host cell	8	5578	19	21424	0.0946403	0.416388	1.61718	1.02392
GO:0007190	activation of adenylate cyclase activity	8	5578	19	21424	0.0946403	0.416388	1.61718	1.02392
GO:0002092	positive regulation of receptor internalization	8	5578	19	21424	0.0946403	0.416388	1.61718	1.02392
GO:0022408	negative regulation of cell-cell adhesion	8	5578	19	21424	0.0946403	0.416388	1.61718	1.02392
GO:0070536	protein K63-linked deubiquitination	8	5578	19	21424	0.0946403	0.416388	1.61718	1.02392
GO:0030330	DNA damage response, signal transduction by p53 class mediator	6	5578	13	21424	0.094828	0.416388	1.77268	1.02306
GO:0048599	oocyte development	6	5578	13	21424	0.094828	0.416388	1.77268	1.02306
GO:0001825	blastocyst formation	6	5578	13	21424	0.094828	0.416388	1.77268	1.02306
GO:0050673	epithelial cell proliferation	6	5578	13	21424	0.094828	0.416388	1.77268	1.02306
GO:0043537	negative regulation of blood vessel endothelial cell migration	6	5578	13	21424	0.094828	0.416388	1.77268	1.02306
GO:0032854	positive regulation of Rap GTPase activity	6	5578	13	21424	0.094828	0.416388	1.77268	1.02306
GO:0060389	pathway-restricted SMAD protein phosphorylation	6	5578	13	21424	0.094828	0.416388	1.77268	1.02306
GO:0006996	organelle organization	6	5578	13	21424	0.094828	0.416388	1.77268	1.02306
GO:0002237	response to molecule of bacterial origin	6	5578	13	21424	0.094828	0.416388	1.77268	1.02306
GO:0010738	regulation of protein kinase A signaling	6	5578	13	21424	0.094828	0.416388	1.77268	1.02306
GO:0007051	spindle organization	6	5578	13	21424	0.094828	0.416388	1.77268	1.02306
GO:0032006	regulation of TOR signaling	6	5578	13	21424	0.094828	0.416388	1.77268	1.02306
GO:0007095	mitotic G2 DNA damage checkpoint	6	5578	13	21424	0.094828	0.416388	1.77268	1.02306
GO:0010469	regulation of receptor activity	6	5578	13	21424	0.094828	0.416388	1.77268	1.02306
GO:0036092	phosphatidylinositol-3-phosphate biosynthetic process	6	5578	13	21424	0.094828	0.416388	1.77268	1.02306
GO:0045821	positive regulation of glycolytic process	6	5578	13	21424	0.094828	0.416388	1.77268	1.02306
GO:0021795	cerebral cortex cell migration	6	5578	13	21424	0.094828	0.416388	1.77268	1.02306
GO:0006309	apoptotic DNA fragmentation	6	5578	13	21424	0.094828	0.416388	1.77268	1.02306
GO:0043087	regulation of GTPase activity	6	5578	13	21424	0.094828	0.416388	1.77268	1.02306
GO:0001706	endoderm formation	7	5578	16	21424	0.0956411	0.416912	1.68035	1.01936
GO:0050872	white fat cell differentiation	7	5578	16	21424	0.0956411	0.416912	1.68035	1.01936
GO:0048598	embryonic morphogenesis	7	5578	16	21424	0.0956411	0.416912	1.68035	1.01936
GO:0030518	intracellular steroid hormone receptor signaling pathway	7	5578	16	21424	0.0956411	0.416912	1.68035	1.01936
GO:0008340	determination of adult lifespan	7	5578	16	21424	0.0956411	0.416912	1.68035	1.01936
GO:0008361	regulation of cell size	7	5578	16	21424	0.0956411	0.416912	1.68035	1.01936
GO:0007094	mitotic spindle assembly checkpoint	7	5578	16	21424	0.0956411	0.416912	1.68035	1.01936
GO:0008299	isoprenoid biosynthetic process	7	5578	16	21424	0.0956411	0.416912	1.68035	1.01936
GO:0007512	adult heart development	7	5578	16	21424	0.0956411	0.416912	1.68035	1.01936
GO:0048066	developmental pigmentation	7	5578	16	21424	0.0956411	0.416912	1.68035	1.01936
GO:0043122	regulation of I-kappaB kinase/NF-kappaB signaling	7	5578	16	21424	0.0956411	0.416912	1.68035	1.01936
GO:0046827	positive regulation of protein export from nucleus	7	5578	16	21424	0.0956411	0.416912	1.68035	1.01936
GO:0007155	cell adhesion	157	5578	550	21424	0.0960567	0.418471	1.09637	1.01747
GO:0007157	heterophilic cell-cell adhesion via plasma membrane cell adhesion molecules	13	5578	35	21424	0.0986214	0.428608	1.42658	1.00603
GO:0007162	negative regulation of cell adhesion	13	5578	35	21424	0.0986214	0.428608	1.42658	1.00603
GO:0045786	negative regulation of cell cycle	13	5578	35	21424	0.0986214	0.428608	1.42658	1.00603
GO:0007254	JNK cascade	13	5578	35	21424	0.0986214	0.428608	1.42658	1.00603
GO:0045165	cell fate commitment	22	5578	65	21424	0.0997266	0.43315	1.29996	1.00119
GO:0043434	response to peptide hormone	29	5578	89	21424	0.100454	0.436045	1.2515	0.998034
GO:0032024	positive regulation of insulin secretion	16	5578	45	21424	0.101531	0.44019	1.36562	0.993403
GO:0051781	positive regulation of cell division	16	5578	45	21424	0.101531	0.44019	1.36562	0.993403
GO:0050808	synapse organization	12	5578	32	21424	0.103428	0.447609	1.4403	0.985361
GO:0031122	cytoplasmic microtubule organization	12	5578	32	21424	0.103428	0.447609	1.4403	0.985361
GO:0031069	hair follicle morphogenesis	12	5578	32	21424	0.103428	0.447609	1.4403	0.985361
GO:0007154	cell communication	15	5578	42	21424	0.107048	0.46272	1.37172	0.970421
GO:0031018	endocrine pancreas development	15	5578	42	21424	0.107048	0.46272	1.37172	0.970421
GO:2000134	negative regulation of G1/S transition of mitotic cell cycle	11	5578	29	21424	0.108365	0.465466	1.45686	0.96511
GO:0048812	neuron projection morphogenesis	20	5578	59	21424	0.111244	0.465466	1.30197	0.953723
GO:0030900	forebrain development	27	5578	83	21424	0.111745	0.465466	1.24942	0.951774
GO:0007389	pattern specification process	27	5578	83	21424	0.111745	0.465466	1.24942	0.951774
GO:0097192	extrinsic apoptotic signaling pathway in absence of ligand	14	5578	39	21424	0.112896	0.465466	1.37875	0.947323
GO:0007017	microtubule-based process	14	5578	39	21424	0.112896	0.465466	1.37875	0.947323
GO:0008643	carbohydrate transport	14	5578	39	21424	0.112896	0.465466	1.37875	0.947323
GO:0007611	learning or memory	17	5578	49	21424	0.113159	0.465466	1.33252	0.946309
GO:0006829	zinc ion transport	10	5578	26	21424	0.113375	0.465466	1.47723	0.945482
GO:0006855	drug transmembrane transport	10	5578	26	21424	0.113375	0.465466	1.47723	0.945482
GO:0042476	odontogenesis	10	5578	26	21424	0.113375	0.465466	1.47723	0.945482
GO:0090200	positive regulation of release of cytochrome c from mitochondria	10	5578	26	21424	0.113375	0.465466	1.47723	0.945482
GO:0071479	cellular response to ionizing radiation	10	5578	26	21424	0.113375	0.465466	1.47723	0.945482
GO:0006259	DNA metabolic process	10	5578	26	21424	0.113375	0.465466	1.47723	0.945482
GO:0045773	positive regulation of axon extension	10	5578	26	21424	0.113375	0.465466	1.47723	0.945482
GO:0000183	chromatin silencing at rDNA	10	5578	26	21424	0.113375	0.465466	1.47723	0.945482
GO:0045665	negative regulation of neuron differentiation	22	5578	66	21424	0.114265	0.465466	1.28027	0.942088
GO:2000171	negative regulation of dendrite development	3	5578	5	21424	0.11472	0.465466	2.30448	0.94036
GO:0030300	regulation of intestinal cholesterol absorption	3	5578	5	21424	0.11472	0.465466	2.30448	0.94036
GO:0072162	metanephric mesenchymal cell differentiation	3	5578	5	21424	0.11472	0.465466	2.30448	0.94036
GO:0030311	poly-N-acetyllactosamine biosynthetic process	3	5578	5	21424	0.11472	0.465466	2.30448	0.94036
GO:0030299	intestinal cholesterol absorption	3	5578	5	21424	0.11472	0.465466	2.30448	0.94036
GO:0035246	peptidyl-arginine N-methylation	3	5578	5	21424	0.11472	0.465466	2.30448	0.94036
GO:1901166	neural crest cell migration involved in autonomic nervous system development	3	5578	5	21424	0.11472	0.465466	2.30448	0.94036
GO:0060298	positive regulation of sarcomere organization	3	5578	5	21424	0.11472	0.465466	2.30448	0.94036
GO:0050861	positive regulation of B cell receptor signaling pathway	3	5578	5	21424	0.11472	0.465466	2.30448	0.94036
GO:0051891	positive regulation of cardioblast differentiation	3	5578	5	21424	0.11472	0.465466	2.30448	0.94036
GO:0006405	RNA export from nucleus	3	5578	5	21424	0.11472	0.465466	2.30448	0.94036
GO:0097167	circadian regulation of translation	3	5578	5	21424	0.11472	0.465466	2.30448	0.94036
GO:0001514	selenocysteine incorporation	3	5578	5	21424	0.11472	0.465466	2.30448	0.94036
GO:0097151	positive regulation of inhibitory postsynaptic membrane potential	3	5578	5	21424	0.11472	0.465466	2.30448	0.94036
GO:0002819	regulation of adaptive immune response	3	5578	5	21424	0.11472	0.465466	2.30448	0.94036
GO:0061333	renal tubule morphogenesis	3	5578	5	21424	0.11472	0.465466	2.30448	0.94036
GO:0023051	regulation of signaling	3	5578	5	21424	0.11472	0.465466	2.30448	0.94036
GO:0035020	regulation of Rac protein signal transduction	3	5578	5	21424	0.11472	0.465466	2.30448	0.94036
GO:0043535	regulation of blood vessel endothelial cell migration	3	5578	5	21424	0.11472	0.465466	2.30448	0.94036
GO:0006547	histidine metabolic process	3	5578	5	21424	0.11472	0.465466	2.30448	0.94036
GO:0002904	positive regulation of B cell apoptotic process	3	5578	5	21424	0.11472	0.465466	2.30448	0.94036
GO:0097264	self proteolysis	3	5578	5	21424	0.11472	0.465466	2.30448	0.94036
GO:2001020	regulation of response to DNA damage stimulus	3	5578	5	21424	0.11472	0.465466	2.30448	0.94036
GO:0060575	intestinal epithelial cell differentiation	3	5578	5	21424	0.11472	0.465466	2.30448	0.94036
GO:0090336	positive regulation of brown fat cell differentiation	3	5578	5	21424	0.11472	0.465466	2.30448	0.94036
GO:0003209	cardiac atrium morphogenesis	3	5578	5	21424	0.11472	0.465466	2.30448	0.94036
GO:0045053	protein retention in Golgi apparatus	3	5578	5	21424	0.11472	0.465466	2.30448	0.94036
GO:0045061	thymic T cell selection	3	5578	5	21424	0.11472	0.465466	2.30448	0.94036
GO:0034349	glial cell apoptotic process	3	5578	5	21424	0.11472	0.465466	2.30448	0.94036
GO:0060666	dichotomous subdivision of terminal units involved in salivary gland branching	3	5578	5	21424	0.11472	0.465466	2.30448	0.94036
GO:0071028	nuclear mRNA surveillance	3	5578	5	21424	0.11472	0.465466	2.30448	0.94036
GO:1900102	negative regulation of endoplasmic reticulum unfolded protein response	3	5578	5	21424	0.11472	0.465466	2.30448	0.94036
GO:0072321	chaperone-mediated protein transport	3	5578	5	21424	0.11472	0.465466	2.30448	0.94036
GO:0030578	PML body organization	3	5578	5	21424	0.11472	0.465466	2.30448	0.94036
GO:0016266	O-glycan processing	3	5578	5	21424	0.11472	0.465466	2.30448	0.94036
GO:0001922	B-1 B cell homeostasis	3	5578	5	21424	0.11472	0.465466	2.30448	0.94036
GO:0090184	positive regulation of kidney development	3	5578	5	21424	0.11472	0.465466	2.30448	0.94036
GO:0050920	regulation of chemotaxis	3	5578	5	21424	0.11472	0.465466	2.30448	0.94036
GO:0035331	negative regulation of hippo signaling	3	5578	5	21424	0.11472	0.465466	2.30448	0.94036
GO:0006987	activation of signaling protein activity involved in unfolded protein response	3	5578	5	21424	0.11472	0.465466	2.30448	0.94036
GO:0042590	antigen processing and presentation of exogenous peptide antigen via MHC class I	3	5578	5	21424	0.11472	0.465466	2.30448	0.94036
GO:0048755	branching morphogenesis of a nerve	3	5578	5	21424	0.11472	0.465466	2.30448	0.94036
GO:0090277	positive regulation of peptide hormone secretion	3	5578	5	21424	0.11472	0.465466	2.30448	0.94036
GO:0035404	histone-serine phosphorylation	3	5578	5	21424	0.11472	0.465466	2.30448	0.94036
GO:0034134	toll-like receptor 2 signaling pathway	3	5578	5	21424	0.11472	0.465466	2.30448	0.94036
GO:0048742	regulation of skeletal muscle fiber development	3	5578	5	21424	0.11472	0.465466	2.30448	0.94036
GO:0051256	mitotic spindle midzone assembly	3	5578	5	21424	0.11472	0.465466	2.30448	0.94036
GO:0060948	cardiac vascular smooth muscle cell development	3	5578	5	21424	0.11472	0.465466	2.30448	0.94036
GO:0022614	membrane to membrane docking	3	5578	5	21424	0.11472	0.465466	2.30448	0.94036
GO:0007043	cell-cell junction assembly	3	5578	5	21424	0.11472	0.465466	2.30448	0.94036
GO:0032025	response to cobalt ion	3	5578	5	21424	0.11472	0.465466	2.30448	0.94036
GO:0045351	type I interferon biosynthetic process	3	5578	5	21424	0.11472	0.465466	2.30448	0.94036
GO:0044027	hypermethylation of CpG island	3	5578	5	21424	0.11472	0.465466	2.30448	0.94036
GO:0060978	angiogenesis involved in coronary vascular morphogenesis	3	5578	5	21424	0.11472	0.465466	2.30448	0.94036
GO:0010757	negative regulation of plasminogen activation	3	5578	5	21424	0.11472	0.465466	2.30448	0.94036
GO:0002326	B cell lineage commitment	3	5578	5	21424	0.11472	0.465466	2.30448	0.94036
GO:0071481	cellular response to X-ray	3	5578	5	21424	0.11472	0.465466	2.30448	0.94036
GO:0070120	ciliary neurotrophic factor-mediated signaling pathway	3	5578	5	21424	0.11472	0.465466	2.30448	0.94036
GO:0010453	regulation of cell fate commitment	3	5578	5	21424	0.11472	0.465466	2.30448	0.94036
GO:0060761	negative regulation of response to cytokine stimulus	3	5578	5	21424	0.11472	0.465466	2.30448	0.94036
GO:0033135	regulation of peptidyl-serine phosphorylation	3	5578	5	21424	0.11472	0.465466	2.30448	0.94036
GO:0072711	cellular response to hydroxyurea	3	5578	5	21424	0.11472	0.465466	2.30448	0.94036
GO:0010606	positive regulation of cytoplasmic mRNA processing body assembly	3	5578	5	21424	0.11472	0.465466	2.30448	0.94036
GO:0010572	positive regulation of platelet activation	3	5578	5	21424	0.11472	0.465466	2.30448	0.94036
GO:0046578	regulation of Ras protein signal transduction	3	5578	5	21424	0.11472	0.465466	2.30448	0.94036
GO:0046598	positive regulation of viral entry into host cell	3	5578	5	21424	0.11472	0.465466	2.30448	0.94036
GO:0060841	venous blood vessel development	3	5578	5	21424	0.11472	0.465466	2.30448	0.94036
GO:0051646	mitochondrion localization	3	5578	5	21424	0.11472	0.465466	2.30448	0.94036
GO:2000623	negative regulation of nuclear-transcribed mRNA catabolic process, nonsense-mediated decay	3	5578	5	21424	0.11472	0.465466	2.30448	0.94036
GO:0055129	L-proline biosynthetic process	3	5578	5	21424	0.11472	0.465466	2.30448	0.94036
GO:0002686	negative regulation of leukocyte migration	3	5578	5	21424	0.11472	0.465466	2.30448	0.94036
GO:2000481	positive regulation of cAMP-dependent protein kinase activity	3	5578	5	21424	0.11472	0.465466	2.30448	0.94036
GO:0061156	pulmonary artery morphogenesis	3	5578	5	21424	0.11472	0.465466	2.30448	0.94036
GO:0097094	craniofacial suture morphogenesis	3	5578	5	21424	0.11472	0.465466	2.30448	0.94036
GO:0097084	vascular smooth muscle cell development	3	5578	5	21424	0.11472	0.465466	2.30448	0.94036
GO:0000154	rRNA modification	3	5578	5	21424	0.11472	0.465466	2.30448	0.94036
GO:0010882	regulation of cardiac muscle contraction by calcium ion signaling	3	5578	5	21424	0.11472	0.465466	2.30448	0.94036
GO:0019218	regulation of steroid metabolic process	3	5578	5	21424	0.11472	0.465466	2.30448	0.94036
GO:1990441	negative regulation of transcription from RNA polymerase II promoter in response to endoplasmic reticulum stress	3	5578	5	21424	0.11472	0.465466	2.30448	0.94036
GO:0045719	negative regulation of glycogen biosynthetic process	3	5578	5	21424	0.11472	0.465466	2.30448	0.94036
GO:0043009	chordate embryonic development	3	5578	5	21424	0.11472	0.465466	2.30448	0.94036
GO:0010991	negative regulation of SMAD protein complex assembly	3	5578	5	21424	0.11472	0.465466	2.30448	0.94036
GO:0033634	positive regulation of cell-cell adhesion mediated by integrin	3	5578	5	21424	0.11472	0.465466	2.30448	0.94036
GO:0033629	negative regulation of cell adhesion mediated by integrin	3	5578	5	21424	0.11472	0.465466	2.30448	0.94036
GO:0044351	macropinocytosis	3	5578	5	21424	0.11472	0.465466	2.30448	0.94036
GO:0045636	positive regulation of melanocyte differentiation	3	5578	5	21424	0.11472	0.465466	2.30448	0.94036
GO:0031077	post-embryonic camera-type eye development	3	5578	5	21424	0.11472	0.465466	2.30448	0.94036
GO:0043084	penile erection	3	5578	5	21424	0.11472	0.465466	2.30448	0.94036
GO:2000780	negative regulation of double-strand break repair	3	5578	5	21424	0.11472	0.465466	2.30448	0.94036
GO:0002573	myeloid leukocyte differentiation	3	5578	5	21424	0.11472	0.465466	2.30448	0.94036
GO:0015860	purine nucleoside transmembrane transport	3	5578	5	21424	0.11472	0.465466	2.30448	0.94036
GO:0002553	histamine secretion by mast cell	3	5578	5	21424	0.11472	0.465466	2.30448	0.94036
GO:0006954	inflammatory response	83	5578	283	21424	0.115431	0.468087	1.12645	0.937677
GO:0012501	programmed cell death	9	5578	23	21424	0.118361	0.478352	1.50292	0.926793
GO:0006402	mRNA catabolic process	9	5578	23	21424	0.118361	0.478352	1.50292	0.926793
GO:0000387	spliceosomal snRNP assembly	9	5578	23	21424	0.118361	0.478352	1.50292	0.926793
GO:0048844	artery morphogenesis	9	5578	23	21424	0.118361	0.478352	1.50292	0.926793
GO:1900026	positive regulation of substrate adhesion-dependent cell spreading	9	5578	23	21424	0.118361	0.478352	1.50292	0.926793
GO:0044344	cellular response to fibroblast growth factor stimulus	9	5578	23	21424	0.118361	0.478352	1.50292	0.926793
GO:0000278	mitotic cell cycle	13	5578	36	21424	0.119091	0.480766	1.38696	0.92412
GO:0005977	glycogen metabolic process	13	5578	36	21424	0.119091	0.480766	1.38696	0.92412
GO:0009887	organ morphogenesis	32	5578	101	21424	0.119651	0.482757	1.21689	0.922083
GO:0050768	negative regulation of neurogenesis	8	5578	20	21424	0.123153	0.494947	1.53632	0.909554
GO:0031641	regulation of myelination	8	5578	20	21424	0.123153	0.494947	1.53632	0.909554
GO:0043542	endothelial cell migration	8	5578	20	21424	0.123153	0.494947	1.53632	0.909554
GO:0097503	sialylation	8	5578	20	21424	0.123153	0.494947	1.53632	0.909554
GO:0010719	negative regulation of epithelial to mesenchymal transition	8	5578	20	21424	0.123153	0.494947	1.53632	0.909554
GO:0022604	regulation of cell morphogenesis	8	5578	20	21424	0.123153	0.494947	1.53632	0.909554
GO:0045778	positive regulation of ossification	8	5578	20	21424	0.123153	0.494947	1.53632	0.909554
GO:0045668	negative regulation of osteoblast differentiation	18	5578	53	21424	0.124381	0.498274	1.30442	0.905247
GO:0035116	embryonic hindlimb morphogenesis	12	5578	33	21424	0.125652	0.498274	1.39666	0.900831
GO:0009306	protein secretion	12	5578	33	21424	0.125652	0.498274	1.39666	0.900831
GO:0007205	protein kinase C-activating G-protein coupled receptor signaling pathway	12	5578	33	21424	0.125652	0.498274	1.39666	0.900831
GO:0045595	regulation of cell differentiation	12	5578	33	21424	0.125652	0.498274	1.39666	0.900831
GO:0006139	nucleobase-containing compound metabolic process	12	5578	33	21424	0.125652	0.498274	1.39666	0.900831
GO:0035176	social behavior	15	5578	43	21424	0.126506	0.498274	1.33982	0.897888
GO:0050729	positive regulation of inflammatory response	15	5578	43	21424	0.126506	0.498274	1.33982	0.897888
GO:0006909	phagocytosis	15	5578	43	21424	0.126506	0.498274	1.33982	0.897888
GO:0001841	neural tube formation	7	5578	17	21424	0.127457	0.498274	1.58151	0.894635
GO:0048384	retinoic acid receptor signaling pathway	7	5578	17	21424	0.127457	0.498274	1.58151	0.894635
GO:0034614	cellular response to reactive oxygen species	7	5578	17	21424	0.127457	0.498274	1.58151	0.894635
GO:0046688	response to copper ion	7	5578	17	21424	0.127457	0.498274	1.58151	0.894635
GO:0045807	positive regulation of endocytosis	7	5578	17	21424	0.127457	0.498274	1.58151	0.894635
GO:0008631	intrinsic apoptotic signaling pathway in response to oxidative stress	7	5578	17	21424	0.127457	0.498274	1.58151	0.894635
GO:0032314	regulation of Rac GTPase activity	7	5578	17	21424	0.127457	0.498274	1.58151	0.894635
GO:0061136	regulation of proteasomal protein catabolic process	20	5578	60	21424	0.127738	0.498274	1.28027	0.893681
GO:0032927	positive regulation of activin receptor signaling pathway	4	5578	8	21424	0.128611	0.498274	1.9204	0.890721
GO:0032963	collagen metabolic process	4	5578	8	21424	0.128611	0.498274	1.9204	0.890721
GO:0031659	positive regulation of cyclin-dependent protein serine/threonine kinase activity involved in G1/S transition of mitotic cell cycle	4	5578	8	21424	0.128611	0.498274	1.9204	0.890721
GO:0030259	lipid glycosylation	4	5578	8	21424	0.128611	0.498274	1.9204	0.890721
GO:0060235	lens induction in camera-type eye	4	5578	8	21424	0.128611	0.498274	1.9204	0.890721
GO:0050863	regulation of T cell activation	4	5578	8	21424	0.128611	0.498274	1.9204	0.890721
GO:0000288	nuclear-transcribed mRNA catabolic process, deadenylation-dependent decay	4	5578	8	21424	0.128611	0.498274	1.9204	0.890721
GO:0097186	amelogenesis	4	5578	8	21424	0.128611	0.498274	1.9204	0.890721
GO:0050667	homocysteine metabolic process	4	5578	8	21424	0.128611	0.498274	1.9204	0.890721
GO:0006584	catecholamine metabolic process	4	5578	8	21424	0.128611	0.498274	1.9204	0.890721
GO:0042118	endothelial cell activation	4	5578	8	21424	0.128611	0.498274	1.9204	0.890721
GO:0042119	neutrophil activation	4	5578	8	21424	0.128611	0.498274	1.9204	0.890721
GO:0030705	cytoskeleton-dependent intracellular transport	4	5578	8	21424	0.128611	0.498274	1.9204	0.890721
GO:0003184	pulmonary valve morphogenesis	4	5578	8	21424	0.128611	0.498274	1.9204	0.890721
GO:0016458	gene silencing	4	5578	8	21424	0.128611	0.498274	1.9204	0.890721
GO:0090331	negative regulation of platelet aggregation	4	5578	8	21424	0.128611	0.498274	1.9204	0.890721
GO:0010269	response to selenium ion	4	5578	8	21424	0.128611	0.498274	1.9204	0.890721
GO:0030853	negative regulation of granulocyte differentiation	4	5578	8	21424	0.128611	0.498274	1.9204	0.890721
GO:2001214	positive regulation of vasculogenesis	4	5578	8	21424	0.128611	0.498274	1.9204	0.890721
GO:0060346	bone trabecula formation	4	5578	8	21424	0.128611	0.498274	1.9204	0.890721
GO:0016265	death	4	5578	8	21424	0.128611	0.498274	1.9204	0.890721
GO:0001956	positive regulation of neurotransmitter secretion	4	5578	8	21424	0.128611	0.498274	1.9204	0.890721
GO:0048660	regulation of smooth muscle cell proliferation	4	5578	8	21424	0.128611	0.498274	1.9204	0.890721
GO:0060411	cardiac septum morphogenesis	4	5578	8	21424	0.128611	0.498274	1.9204	0.890721
GO:0051168	nuclear export	4	5578	8	21424	0.128611	0.498274	1.9204	0.890721
GO:0035988	chondrocyte proliferation	4	5578	8	21424	0.128611	0.498274	1.9204	0.890721
GO:0060907	positive regulation of macrophage cytokine production	4	5578	8	21424	0.128611	0.498274	1.9204	0.890721
GO:0007097	nuclear migration	4	5578	8	21424	0.128611	0.498274	1.9204	0.890721
GO:0051292	nuclear pore complex assembly	4	5578	8	21424	0.128611	0.498274	1.9204	0.890721
GO:0046784	viral mRNA export from host cell nucleus	4	5578	8	21424	0.128611	0.498274	1.9204	0.890721
GO:0033194	response to hydroperoxide	4	5578	8	21424	0.128611	0.498274	1.9204	0.890721
GO:0005980	glycogen catabolic process	4	5578	8	21424	0.128611	0.498274	1.9204	0.890721
GO:0090557	establishment of endothelial intestinal barrier	4	5578	8	21424	0.128611	0.498274	1.9204	0.890721
GO:0070102	interleukin-6-mediated signaling pathway	4	5578	8	21424	0.128611	0.498274	1.9204	0.890721
GO:0060712	spongiotrophoblast layer development	4	5578	8	21424	0.128611	0.498274	1.9204	0.890721
GO:0070269	pyroptosis	4	5578	8	21424	0.128611	0.498274	1.9204	0.890721
GO:0009635	response to herbicide	4	5578	8	21424	0.128611	0.498274	1.9204	0.890721
GO:0010614	negative regulation of cardiac muscle hypertrophy	4	5578	8	21424	0.128611	0.498274	1.9204	0.890721
GO:0034501	protein localization to kinetochore	4	5578	8	21424	0.128611	0.498274	1.9204	0.890721
GO:0036089	cleavage furrow formation	4	5578	8	21424	0.128611	0.498274	1.9204	0.890721
GO:0045814	negative regulation of gene expression, epigenetic	4	5578	8	21424	0.128611	0.498274	1.9204	0.890721
GO:0031167	rRNA methylation	4	5578	8	21424	0.128611	0.498274	1.9204	0.890721
GO:0045955	negative regulation of calcium ion-dependent exocytosis	4	5578	8	21424	0.128611	0.498274	1.9204	0.890721
GO:0070886	positive regulation of calcineurin-NFAT signaling cascade	4	5578	8	21424	0.128611	0.498274	1.9204	0.890721
GO:0043279	response to alkaloid	4	5578	8	21424	0.128611	0.498274	1.9204	0.890721
GO:0051451	myoblast migration	4	5578	8	21424	0.128611	0.498274	1.9204	0.890721
GO:0006111	regulation of gluconeogenesis	4	5578	8	21424	0.128611	0.498274	1.9204	0.890721
GO:0051597	response to methylmercury	4	5578	8	21424	0.128611	0.498274	1.9204	0.890721
GO:0006020	inositol metabolic process	4	5578	8	21424	0.128611	0.498274	1.9204	0.890721
GO:2000737	negative regulation of stem cell differentiation	4	5578	8	21424	0.128611	0.498274	1.9204	0.890721
GO:1901214	regulation of neuron death	6	5578	14	21424	0.130729	0.499202	1.64606	0.883628
GO:2000353	positive regulation of endothelial cell apoptotic process	6	5578	14	21424	0.130729	0.499202	1.64606	0.883628
GO:0030048	actin filament-based movement	6	5578	14	21424	0.130729	0.499202	1.64606	0.883628
GO:0071354	cellular response to interleukin-6	6	5578	14	21424	0.130729	0.499202	1.64606	0.883628
GO:0030502	negative regulation of bone mineralization	6	5578	14	21424	0.130729	0.499202	1.64606	0.883628
GO:0060347	heart trabecula formation	6	5578	14	21424	0.130729	0.499202	1.64606	0.883628
GO:0010038	response to metal ion	6	5578	14	21424	0.130729	0.499202	1.64606	0.883628
GO:0060993	kidney morphogenesis	6	5578	14	21424	0.130729	0.499202	1.64606	0.883628
GO:0071498	cellular response to fluid shear stress	6	5578	14	21424	0.130729	0.499202	1.64606	0.883628
GO:0051000	positive regulation of nitric-oxide synthase activity	6	5578	14	21424	0.130729	0.499202	1.64606	0.883628
GO:0048011	neurotrophin TRK receptor signaling pathway	6	5578	14	21424	0.130729	0.499202	1.64606	0.883628
GO:0007588	excretion	6	5578	14	21424	0.130729	0.499202	1.64606	0.883628
GO:0043149	stress fiber assembly	6	5578	14	21424	0.130729	0.499202	1.64606	0.883628
GO:0018279	protein N-linked glycosylation via asparagine	6	5578	14	21424	0.130729	0.499202	1.64606	0.883628
GO:0043267	negative regulation of potassium ion transport	6	5578	14	21424	0.130729	0.499202	1.64606	0.883628
GO:2000573	positive regulation of DNA biosynthetic process	6	5578	14	21424	0.130729	0.499202	1.64606	0.883628
GO:0010875	positive regulation of cholesterol efflux	6	5578	14	21424	0.130729	0.499202	1.64606	0.883628
GO:0046939	nucleotide phosphorylation	6	5578	14	21424	0.130729	0.499202	1.64606	0.883628
GO:0050777	negative regulation of immune response	5	5578	11	21424	0.131897	0.499202	1.74582	0.879764
GO:0060174	limb bud formation	5	5578	11	21424	0.131897	0.499202	1.74582	0.879764
GO:0030262	apoptotic nuclear changes	5	5578	11	21424	0.131897	0.499202	1.74582	0.879764
GO:0043568	positive regulation of insulin-like growth factor receptor signaling pathway	5	5578	11	21424	0.131897	0.499202	1.74582	0.879764
GO:0043583	ear development	5	5578	11	21424	0.131897	0.499202	1.74582	0.879764
GO:0016446	somatic hypermutation of immunoglobulin genes	5	5578	11	21424	0.131897	0.499202	1.74582	0.879764
GO:0034244	negative regulation of transcription elongation from RNA polymerase II promoter	5	5578	11	21424	0.131897	0.499202	1.74582	0.879764
GO:0030857	negative regulation of epithelial cell differentiation	5	5578	11	21424	0.131897	0.499202	1.74582	0.879764
GO:0060644	mammary gland epithelial cell differentiation	5	5578	11	21424	0.131897	0.499202	1.74582	0.879764
GO:0060391	positive regulation of SMAD protein import into nucleus	5	5578	11	21424	0.131897	0.499202	1.74582	0.879764
GO:0030490	maturation of SSU-rRNA	5	5578	11	21424	0.131897	0.499202	1.74582	0.879764
GO:0006978	DNA damage response, signal transduction by p53 class mediator resulting in transcription of p21 class mediator	5	5578	11	21424	0.131897	0.499202	1.74582	0.879764
GO:0006977	DNA damage response, signal transduction by p53 class mediator resulting in cell cycle arrest	5	5578	11	21424	0.131897	0.499202	1.74582	0.879764
GO:0035413	positive regulation of catenin import into nucleus	5	5578	11	21424	0.131897	0.499202	1.74582	0.879764
GO:0048711	positive regulation of astrocyte differentiation	5	5578	11	21424	0.131897	0.499202	1.74582	0.879764
GO:0046622	positive regulation of organ growth	5	5578	11	21424	0.131897	0.499202	1.74582	0.879764
GO:0007062	sister chromatid cohesion	5	5578	11	21424	0.131897	0.499202	1.74582	0.879764
GO:0034698	response to gonadotropin	5	5578	11	21424	0.131897	0.499202	1.74582	0.879764
GO:0010759	positive regulation of macrophage chemotaxis	5	5578	11	21424	0.131897	0.499202	1.74582	0.879764
GO:0016973	poly(A)+ mRNA export from nucleus	5	5578	11	21424	0.131897	0.499202	1.74582	0.879764
GO:0060740	prostate gland epithelium morphogenesis	5	5578	11	21424	0.131897	0.499202	1.74582	0.879764
GO:0070201	regulation of establishment of protein localization	5	5578	11	21424	0.131897	0.499202	1.74582	0.879764
GO:1902176	negative regulation of oxidative stress-induced intrinsic apoptotic signaling pathway	5	5578	11	21424	0.131897	0.499202	1.74582	0.879764
GO:0043117	positive regulation of vascular permeability	5	5578	11	21424	0.131897	0.499202	1.74582	0.879764
GO:0000002	mitochondrial genome maintenance	5	5578	11	21424	0.131897	0.499202	1.74582	0.879764
GO:0048103	somatic stem cell division	5	5578	11	21424	0.131897	0.499202	1.74582	0.879764
GO:0051607	defense response to virus	43	5578	141	21424	0.133154	0.503692	1.17131	0.875647
GO:0048813	dendrite morphogenesis	14	5578	40	21424	0.133889	0.505945	1.34428	0.873254
GO:0018107	peptidyl-threonine phosphorylation	14	5578	40	21424	0.133889	0.505945	1.34428	0.873254
GO:0050680	negative regulation of epithelial cell proliferation	21	5578	64	21424	0.137552	0.507775	1.26026	0.861532
GO:0031532	actin cytoskeleton reorganization	16	5578	47	21424	0.139458	0.507775	1.30751	0.855557
GO:0003333	amino acid transmembrane transport	16	5578	47	21424	0.139458	0.507775	1.30751	0.855557
GO:0016126	sterol biosynthetic process	10	5578	27	21424	0.139908	0.507775	1.42252	0.854159
GO:0015758	glucose transport	10	5578	27	21424	0.139908	0.507775	1.42252	0.854159
GO:0051930	regulation of sensory perception of pain	13	5578	37	21424	0.141807	0.507775	1.34947	0.848302
GO:0046677	response to antibiotic	13	5578	37	21424	0.141807	0.507775	1.34947	0.848302
GO:0032508	DNA duplex unwinding	13	5578	37	21424	0.141807	0.507775	1.34947	0.848302
GO:0007409	axonogenesis	30	5578	96	21424	0.147095	0.507775	1.20025	0.832403
GO:0006611	protein export from nucleus	9	5578	24	21424	0.147594	0.507775	1.4403	0.830932
GO:0030001	metal ion transport	9	5578	24	21424	0.147594	0.507775	1.4403	0.830932
GO:0048741	skeletal muscle fiber development	9	5578	24	21424	0.147594	0.507775	1.4403	0.830932
GO:0009416	response to light stimulus	9	5578	24	21424	0.147594	0.507775	1.4403	0.830932
GO:0021772	olfactory bulb development	9	5578	24	21424	0.147594	0.507775	1.4403	0.830932
GO:0007259	JAK-STAT cascade	9	5578	24	21424	0.147594	0.507775	1.4403	0.830932
GO:0045740	positive regulation of DNA replication	15	5578	44	21424	0.147851	0.507775	1.30936	0.830175
GO:0032320	positive regulation of Ras GTPase activity	12	5578	34	21424	0.150313	0.507775	1.35558	0.823002
GO:0005975	carbohydrate metabolic process	62	5578	211	21424	0.15052	0.507775	1.12858	0.822405
GO:0051591	response to cAMP	19	5578	58	21424	0.15422	0.507775	1.25819	0.811859
GO:2000273	positive regulation of receptor activity	8	5578	21	21424	0.155604	0.507775	1.46316	0.807979
GO:0051968	positive regulation of synaptic transmission, glutamatergic	8	5578	21	21424	0.155604	0.507775	1.46316	0.807979
GO:0072661	protein targeting to plasma membrane	8	5578	21	21424	0.155604	0.507775	1.46316	0.807979
GO:0010165	response to X-ray	8	5578	21	21424	0.155604	0.507775	1.46316	0.807979
GO:0044070	regulation of anion transport	8	5578	21	21424	0.155604	0.507775	1.46316	0.807979
GO:0060716	labyrinthine layer blood vessel development	8	5578	21	21424	0.155604	0.507775	1.46316	0.807979
GO:0055072	iron ion homeostasis	14	5578	41	21424	0.156899	0.507775	1.31149	0.80438
GO:0000422	mitochondrion degradation	11	5578	31	21424	0.159471	0.507775	1.36287	0.79732
GO:0016575	histone deacetylation	11	5578	31	21424	0.159471	0.507775	1.36287	0.79732
GO:0016049	cell growth	16	5578	48	21424	0.161025	0.507775	1.28027	0.793108
GO:0034613	cellular protein localization	18	5578	55	21424	0.163487	0.507775	1.25699	0.786516
GO:0042325	regulation of phosphorylation	7	5578	18	21424	0.163832	0.507775	1.49365	0.785602
GO:0031589	cell-substrate adhesion	7	5578	18	21424	0.163832	0.507775	1.49365	0.785602
GO:0035567	non-canonical Wnt signaling pathway	7	5578	18	21424	0.163832	0.507775	1.49365	0.785602
GO:0030539	male genitalia development	7	5578	18	21424	0.163832	0.507775	1.49365	0.785602
GO:0002089	lens morphogenesis in camera-type eye	7	5578	18	21424	0.163832	0.507775	1.49365	0.785602
GO:0002063	chondrocyte development	7	5578	18	21424	0.163832	0.507775	1.49365	0.785602
GO:0042594	response to starvation	13	5578	38	21424	0.166678	0.507775	1.31396	0.77812
GO:1901223	negative regulation of NIK/NF-kappaB signaling	2	5578	3	21424	0.168053	0.507775	2.56054	0.774553
GO:0060128	corticotropin hormone secreting cell differentiation	2	5578	3	21424	0.168053	0.507775	2.56054	0.774553
GO:2000111	positive regulation of macrophage apoptotic process	2	5578	3	21424	0.168053	0.507775	2.56054	0.774553
GO:0072104	glomerular capillary formation	2	5578	3	21424	0.168053	0.507775	2.56054	0.774553
GO:0097411	hypoxia-inducible factor-1alpha signaling pathway	2	5578	3	21424	0.168053	0.507775	2.56054	0.774553
GO:2000121	regulation of removal of superoxide radicals	2	5578	3	21424	0.168053	0.507775	2.56054	0.774553
GO:0061470	T follicular helper cell differentiation	2	5578	3	21424	0.168053	0.507775	2.56054	0.774553
GO:0036465	synaptic vesicle recycling	2	5578	3	21424	0.168053	0.507775	2.56054	0.774553
GO:0036462	TRAIL-activated apoptotic signaling pathway	2	5578	3	21424	0.168053	0.507775	2.56054	0.774553
GO:0060139	positive regulation of apoptotic process by virus	2	5578	3	21424	0.168053	0.507775	2.56054	0.774553
GO:2000172	regulation of branching morphogenesis of a nerve	2	5578	3	21424	0.168053	0.507775	2.56054	0.774553
GO:0032911	negative regulation of transforming growth factor beta1 production	2	5578	3	21424	0.168053	0.507775	2.56054	0.774553
GO:1901203	positive regulation of extracellular matrix assembly	2	5578	3	21424	0.168053	0.507775	2.56054	0.774553
GO:0048478	replication fork protection	2	5578	3	21424	0.168053	0.507775	2.56054	0.774553
GO:0043620	regulation of DNA-templated transcription in response to stress	2	5578	3	21424	0.168053	0.507775	2.56054	0.774553
GO:0042306	regulation of protein import into nucleus	2	5578	3	21424	0.168053	0.507775	2.56054	0.774553
GO:0031627	telomeric loop formation	2	5578	3	21424	0.168053	0.507775	2.56054	0.774553
GO:0072179	nephric duct formation	2	5578	3	21424	0.168053	0.507775	2.56054	0.774553
GO:0043652	engulfment of apoptotic cell	2	5578	3	21424	0.168053	0.507775	2.56054	0.774553
GO:0060154	cellular process regulating host cell cycle in response to virus	2	5578	3	21424	0.168053	0.507775	2.56054	0.774553
GO:0061484	hematopoietic stem cell homeostasis	2	5578	3	21424	0.168053	0.507775	2.56054	0.774553
GO:0072161	mesenchymal cell differentiation involved in kidney development	2	5578	3	21424	0.168053	0.507775	2.56054	0.774553
GO:0001788	antibody-dependent cellular cytotoxicity	2	5578	3	21424	0.168053	0.507775	2.56054	0.774553
GO:0036444	calcium ion transmembrane import into mitochondrion	2	5578	3	21424	0.168053	0.507775	2.56054	0.774553
GO:0060266	negative regulation of respiratory burst involved in inflammatory response	2	5578	3	21424	0.168053	0.507775	2.56054	0.774553
GO:2000054	negative regulation of Wnt signaling pathway involved in dorsal/ventral axis specification	2	5578	3	21424	0.168053	0.507775	2.56054	0.774553
GO:0090074	negative regulation of protein homodimerization activity	2	5578	3	21424	0.168053	0.507775	2.56054	0.774553
GO:0006741	NADP biosynthetic process	2	5578	3	21424	0.168053	0.507775	2.56054	0.774553
GO:0060215	primitive hemopoiesis	2	5578	3	21424	0.168053	0.507775	2.56054	0.774553
GO:0030423	targeting of mRNA for destruction involved in RNA interference	2	5578	3	21424	0.168053	0.507775	2.56054	0.774553
GO:0072282	metanephric nephron tubule morphogenesis	2	5578	3	21424	0.168053	0.507775	2.56054	0.774553
GO:0072277	metanephric glomerular capillary formation	2	5578	3	21424	0.168053	0.507775	2.56054	0.774553
GO:0001820	serotonin secretion	2	5578	3	21424	0.168053	0.507775	2.56054	0.774553
GO:0016098	monoterpenoid metabolic process	2	5578	3	21424	0.168053	0.507775	2.56054	0.774553
GO:0001838	embryonic epithelial tube formation	2	5578	3	21424	0.168053	0.507775	2.56054	0.774553
GO:0001805	positive regulation of type III hypersensitivity	2	5578	3	21424	0.168053	0.507775	2.56054	0.774553
GO:0001866	NK T cell proliferation	2	5578	3	21424	0.168053	0.507775	2.56054	0.774553
GO:0043687	post-translational protein modification	2	5578	3	21424	0.168053	0.507775	2.56054	0.774553
GO:0042373	vitamin K metabolic process	2	5578	3	21424	0.168053	0.507775	2.56054	0.774553
GO:0090038	negative regulation of protein kinase C signaling	2	5578	3	21424	0.168053	0.507775	2.56054	0.774553
GO:0050851	antigen receptor-mediated signaling pathway	2	5578	3	21424	0.168053	0.507775	2.56054	0.774553
GO:0050855	regulation of B cell receptor signaling pathway	2	5578	3	21424	0.168053	0.507775	2.56054	0.774553
GO:0090043	regulation of tubulin deacetylation	2	5578	3	21424	0.168053	0.507775	2.56054	0.774553
GO:0048549	positive regulation of pinocytosis	2	5578	3	21424	0.168053	0.507775	2.56054	0.774553
GO:2000394	positive regulation of lamellipodium morphogenesis	2	5578	3	21424	0.168053	0.507775	2.56054	0.774553
GO:0019724	B cell mediated immunity	2	5578	3	21424	0.168053	0.507775	2.56054	0.774553
GO:1902306	negative regulation of sodium ion transmembrane transport	2	5578	3	21424	0.168053	0.507775	2.56054	0.774553
GO:0006419	alanyl-tRNA aminoacylation	2	5578	3	21424	0.168053	0.507775	2.56054	0.774553
GO:0006431	methionyl-tRNA aminoacylation	2	5578	3	21424	0.168053	0.507775	2.56054	0.774553
GO:0006428	isoleucyl-tRNA aminoacylation	2	5578	3	21424	0.168053	0.507775	2.56054	0.774553
GO:0006481	C-terminal protein methylation	2	5578	3	21424	0.168053	0.507775	2.56054	0.774553
GO:0045963	negative regulation of dopamine metabolic process	2	5578	3	21424	0.168053	0.507775	2.56054	0.774553
GO:0014829	vascular smooth muscle contraction	2	5578	3	21424	0.168053	0.507775	2.56054	0.774553
GO:0043331	response to dsRNA	2	5578	3	21424	0.168053	0.507775	2.56054	0.774553
[truncated: 5,211 more rows]

## Sheet: 1 week
GOID	GOTerm	DifGene	AllDifGene	GeneInGO	AllGene	P-Value	FDR	Enrichment	(-log10P)
GO:0006355	regulation of transcription, DNA-templated	884	4947	2224	21424	1.31192e-77	9.10998e-74	1.72138	76.8821
GO:0006351	transcription, DNA-templated	764	4947	1854	21424	2.10695e-74	7.31532e-71	1.78461	73.6763
GO:0000122	negative regulation of transcription from RNA polymerase II promoter	308	4947	692	21424	1.08384e-36	2.50874e-33	1.92754	35.965
GO:0045944	positive regulation of transcription from RNA polymerase II promoter	355	4947	953	21424	5.57955e-24	9.68611e-21	1.61322	23.2534
GO:0016567	protein ubiquitination	190	4947	445	21424	1.68073e-20	2.33419e-17	1.84907	19.7745
GO:0016568	chromatin modification	131	4947	270	21424	3.6817e-20	4.26096e-17	2.10119	19.434
GO:0045893	positive regulation of transcription, DNA-templated	219	4947	549	21424	4.19623e-19	4.16266e-16	1.72755	18.3771
GO:0016310	phosphorylation	265	4947	705	21424	1.00607e-18	8.73272e-16	1.62785	17.9974
GO:0006468	protein phosphorylation	234	4947	619	21424	5.30258e-17	4.09124e-14	1.63713	16.2755
GO:0006915	apoptotic process	217	4947	564	21424	7.76689e-17	5.39333e-14	1.66625	16.1098
GO:0045892	negative regulation of transcription, DNA-templated	206	4947	529	21424	1.06671e-16	6.73385e-14	1.68644	15.972
GO:0006366	transcription from RNA polymerase II promoter	216	4947	568	21424	4.09582e-16	2.37012e-13	1.64689	15.3877
GO:0006357	regulation of transcription from RNA polymerase II promoter	168	4947	426	21424	1.97627e-14	1.05563e-11	1.70788	13.7042
GO:0007049	cell cycle	221	4947	607	21424	4.24e-14	2.10304e-11	1.57675	13.3726
GO:0006974	cellular response to DNA damage stimulus	156	4947	393	21424	8.94732e-14	4.14201e-11	1.71906	13.0483
GO:0001701	in utero embryonic development	121	4947	286	21424	3.22695e-13	1.4005e-10	1.83222	12.4912
GO:0035556	intracellular signal transduction	153	4947	389	21424	3.72422e-13	1.52123e-10	1.70334	12.429
GO:0035023	regulation of Rho protein signal transduction	45	4947	73	21424	1.96134e-12	7.56643e-10	2.66961	11.7074
GO:0032321	positive regulation of Rho GTPase activity	55	4947	99	21424	2.95695e-12	1.08069e-09	2.40595	11.5292
GO:0008285	negative regulation of cell proliferation	136	4947	348	21424	1.28572e-11	4.46402e-09	1.69246	10.8909
GO:0001889	liver development	53	4947	98	21424	2.93803e-11	9.71509e-09	2.34212	10.5319
GO:0046777	protein autophosphorylation	76	4947	167	21424	1.32861e-10	4.19356e-08	1.97086	9.8766
GO:0007507	heart development	86	4947	203	21424	7.55076e-10	2.27967e-07	1.83468	9.12201
GO:0015031	protein transport	204	4947	606	21424	1.23274e-09	3.56672e-07	1.45786	8.90913
GO:0030335	positive regulation of cell migration	70	4947	159	21424	4.01873e-09	1.08089e-06	1.9066	8.39591
GO:0048511	rhythmic process	60	4947	129	21424	4.0471e-09	1.08089e-06	2.01428	8.39286
GO:0001525	angiogenesis	90	4947	226	21424	1.23818e-08	3.18442e-06	1.72462	7.90722
GO:0006281	DNA repair	113	4947	305	21424	2.31927e-08	5.75178e-06	1.60449	7.63465
GO:0043065	positive regulation of apoptotic process	107	4947	292	21424	1.03705e-07	2.48321e-05	1.58694	6.9842
GO:0003007	heart morphogenesis	32	4947	58	21424	1.27711e-07	2.95609e-05	2.38935	6.89377
GO:0001934	positive regulation of protein phosphorylation	64	4947	153	21424	1.86758e-07	4.18337e-05	1.81154	6.72872
GO:0007050	cell cycle arrest	42	4947	87	21424	2.31637e-07	5.02653e-05	2.09069	6.63519
GO:0043547	positive regulation of GTPase activity	102	4947	281	21424	3.44019e-07	7.23899e-05	1.572	6.46342
GO:0016477	cell migration	69	4947	173	21424	5.52412e-07	0.000112822	1.72728	6.25774
GO:0050790	regulation of catalytic activity	48	4947	108	21424	7.51225e-07	0.000149043	1.92476	6.12423
GO:0010628	positive regulation of gene expression	101	4947	284	21424	1.16732e-06	0.000225163	1.54015	5.93281
GO:0007569	cell aging	19	4947	29	21424	1.34107e-06	0.000251687	2.83736	5.87255
GO:0001570	vasculogenesis	32	4947	64	21424	2.36215e-06	0.000431653	2.16535	5.62669
GO:0043124	negative regulation of I-kappaB kinase/NF-kappaB signaling	21	4947	35	21424	3.03307e-06	0.000529925	2.59842	5.51812
GO:0018105	peptidyl-serine phosphorylation	42	4947	94	21424	3.05256e-06	0.000529925	1.935	5.51534
GO:0043433	negative regulation of sequence-specific DNA binding transcription factor activity	31	4947	62	21424	3.38398e-06	0.000573131	2.16535	5.47057
GO:0042326	negative regulation of phosphorylation	14	4947	19	21424	4.19954e-06	0.000694323	3.19105	5.3768
GO:0001843	neural tube closure	39	4947	86	21424	4.3667e-06	0.000705171	1.96392	5.35985
GO:0006397	mRNA processing	107	4947	314	21424	5.49584e-06	0.000867344	1.47575	5.25997
GO:0032956	regulation of actin cytoskeleton organization	21	4947	36	21424	5.69434e-06	0.000878699	2.52624	5.24456
GO:0051301	cell division	119	4947	358	21424	6.58806e-06	0.000993899	1.43954	5.18124
GO:0046329	negative regulation of JNK cascade	16	4947	24	21424	6.72714e-06	0.000993899	2.88714	5.17217
GO:0035264	multicellular organism growth	43	4947	100	21424	7.85162e-06	0.00113587	1.8622	5.10504
GO:0030308	negative regulation of cell growth	49	4947	119	21424	8.20748e-06	0.00114704	1.78323	5.08579
GO:0042752	regulation of circadian rhythm	26	4947	50	21424	8.2592e-06	0.00114704	2.25197	5.08306
GO:1903507	negative regulation of nucleic acid-templated transcription	21	4947	37	21424	1.03031e-05	0.00140284	2.45797	4.98703
GO:0048008	platelet-derived growth factor receptor signaling pathway	19	4947	32	21424	1.11688e-05	0.00149147	2.57136	4.95199
GO:0043066	negative regulation of apoptotic process	158	4947	507	21424	1.4835e-05	0.00194366	1.34961	4.82871
GO:0016573	histone acetylation	18	4947	30	21424	1.55777e-05	0.00200318	2.59842	4.8075
GO:0032922	circadian regulation of gene expression	29	4947	60	21424	1.61128e-05	0.00203432	2.09317	4.79283
GO:0051298	centrosome duplication	11	4947	14	21424	1.76447e-05	0.00215039	3.4027	4.75339
GO:0008380	RNA splicing	84	4947	240	21424	1.76515e-05	0.00215039	1.51575	4.75322
GO:0043407	negative regulation of MAP kinase activity	21	4947	38	21424	1.80235e-05	0.00215785	2.39328	4.74416
GO:0042787	protein ubiquitination involved in ubiquitin-dependent protein catabolic process	28	4947	58	21424	2.30924e-05	0.00271786	2.09069	4.63653
GO:0000910	cytokinesis	23	4947	44	21424	2.44022e-05	0.00282414	2.26378	4.61257
GO:0006605	protein targeting	20	4947	36	21424	2.57008e-05	0.00290913	2.40595	4.59005
GO:0071526	semaphorin-plexin signaling pathway	14	4947	21	21424	2.59744e-05	0.00290913	2.88714	4.58546
GO:0006200	ATP catabolic process	88	4947	257	21424	2.91606e-05	0.00320418	1.48289	4.5352
GO:0006986	response to unfolded protein	25	4947	50	21424	2.95316e-05	0.00320418	2.16535	4.52971
GO:0001666	response to hypoxia	69	4947	191	21424	3.02868e-05	0.00320509	1.5645	4.51875
GO:0070374	positive regulation of ERK1 and ERK2 cascade	49	4947	124	21424	3.04632e-05	0.00320509	1.71133	4.51623
GO:0060070	canonical Wnt signaling pathway	37	4947	86	21424	3.24088e-05	0.00331603	1.86321	4.48934
GO:0006260	DNA replication	48	4947	121	21424	3.24726e-05	0.00331603	1.71797	4.48848
GO:0018108	peptidyl-tyrosine phosphorylation	53	4947	138	21424	3.73859e-05	0.00376243	1.66324	4.42729
GO:0043410	positive regulation of MAPK cascade	39	4947	93	21424	4.05519e-05	0.00402275	1.8161	4.39199
GO:0002053	positive regulation of mesenchymal cell proliferation	20	4947	37	21424	4.38159e-05	0.0042258	2.34092	4.35837
GO:0030968	endoplasmic reticulum unfolded protein response	20	4947	37	21424	4.38159e-05	0.0042258	2.34092	4.35837
GO:0007623	circadian rhythm	45	4947	113	21424	5.04931e-05	0.00480307	1.72462	4.29677
GO:0042157	lipoprotein metabolic process	18	4947	32	21424	5.22143e-05	0.0048589	2.43602	4.28221
GO:0030154	cell differentiation	212	4947	724	21424	5.24795e-05	0.0048589	1.26811	4.28001
GO:1900745	positive regulation of p38MAPK cascade	8	4947	9	21424	5.75772e-05	0.00514014	3.84952	4.23975
GO:0031648	protein destabilization	16	4947	27	21424	5.77377e-05	0.00514014	2.56634	4.23854
GO:0071902	positive regulation of protein serine/threonine kinase activity	16	4947	27	21424	5.77377e-05	0.00514014	2.56634	4.23854
GO:0043524	negative regulation of neuron apoptotic process	55	4947	147	21424	6.27379e-05	0.00551458	1.62033	4.20247
GO:0030097	hemopoiesis	35	4947	82	21424	6.38814e-05	0.0055449	1.84847	4.19463
GO:0030324	lung development	48	4947	124	21424	6.74733e-05	0.00573005	1.6764	4.17087
GO:0009791	post-embryonic development	40	4947	98	21424	6.76648e-05	0.00573005	1.76763	4.16964
GO:0090090	negative regulation of canonical Wnt signaling pathway	38	4947	92	21424	7.50865e-05	0.00628193	1.78877	4.12444
GO:0007420	brain development	74	4947	214	21424	8.43434e-05	0.00697238	1.49753	4.07395
GO:0002376	immune system process	113	4947	355	21424	8.93025e-05	0.00729548	1.37851	4.04914
GO:0007596	blood coagulation	32	4947	74	21424	9.58844e-05	0.00739194	1.87274	4.01825
GO:0032092	positive regulation of protein binding	24	4947	50	21424	9.78869e-05	0.00739194	2.07874	4.00928
GO:0001822	kidney development	46	4947	119	21424	9.84221e-05	0.00739194	1.67405	4.00691
GO:0016055	Wnt signaling pathway	72	4947	208	21424	0.00010052	0.00739194	1.49909	3.99775
GO:0001568	blood vessel development	30	4947	68	21424	0.000100718	0.00739194	1.91061	3.99689
GO:0045732	positive regulation of protein catabolic process	25	4947	53	21424	0.000100886	0.00739194	2.04279	3.99617
GO:0035329	hippo signaling	12	4947	18	21424	0.000101174	0.00739194	2.88714	3.99493
GO:0017015	regulation of transforming growth factor beta receptor signaling pathway	12	4947	18	21424	0.000101174	0.00739194	2.88714	3.99493
GO:0008152	metabolic process	410	4947	1515	21424	0.000101738	0.00739194	1.17201	3.99251
GO:0008630	intrinsic apoptotic signaling pathway in response to DNA damage	26	4947	56	21424	0.000102706	0.00739194	2.01068	3.98841
GO:0031100	organ regeneration	28	4947	62	21424	0.000103309	0.00739194	1.9558	3.98586
GO:0045669	positive regulation of osteoblast differentiation	28	4947	62	21424	0.000103309	0.00739194	1.9558	3.98586
GO:0001944	vasculature development	19	4947	36	21424	0.000104322	0.00739194	2.28565	3.98163
GO:0019216	regulation of lipid metabolic process	16	4947	28	21424	0.000105857	0.00742496	2.47469	3.97528
GO:0030511	positive regulation of transforming growth factor beta receptor signaling pathway	14	4947	23	21424	0.000113078	0.00785217	2.63608	3.94662
GO:0043406	positive regulation of MAP kinase activity	24	4947	51	21424	0.000144653	0.0095275	2.03798	3.83967
GO:0048146	positive regulation of fibroblast proliferation	24	4947	51	21424	0.000144653	0.0095275	2.03798	3.83967
GO:0051897	positive regulation of protein kinase B signaling	36	4947	88	21424	0.000144814	0.0095275	1.77165	3.83919
GO:0006006	glucose metabolic process	28	4947	63	21424	0.000145279	0.0095275	1.92476	3.8378
GO:0006334	nucleosome assembly	25	4947	54	21424	0.000146913	0.0095275	2.00496	3.83294
GO:0006950	response to stress	27	4947	60	21424	0.000147023	0.0095275	1.94882	3.83262
GO:0043401	steroid hormone mediated signaling pathway	26	4947	57	21424	0.000147634	0.0095275	1.97541	3.83081
GO:0051091	positive regulation of sequence-specific DNA binding transcription factor activity	40	4947	101	21424	0.000148181	0.0095275	1.71513	3.82921
GO:0018022	peptidyl-lysine methylation	15	4947	26	21424	0.00015052	0.00954667	2.49848	3.82241
GO:0051645	Golgi localization	6	4947	6	21424	0.000151229	0.00954667	4.33071	3.82037
GO:0035162	embryonic hemopoiesis	13	4947	21	21424	0.000157124	0.00982947	2.68091	3.80376
GO:0048715	negative regulation of oligodendrocyte differentiation	10	4947	14	21424	0.000167783	0.0102435	3.09336	3.77525
GO:0006024	glycosaminoglycan biosynthetic process	10	4947	14	21424	0.000167783	0.0102435	3.09336	3.77525
GO:0060325	face morphogenesis	19	4947	37	21424	0.000168189	0.0102435	2.22388	3.7742
GO:0043123	positive regulation of I-kappaB kinase/NF-kappaB signaling	53	4947	145	21424	0.000169644	0.0102435	1.58295	3.77046
GO:0006470	protein dephosphorylation	50	4947	135	21424	0.000176368	0.0105578	1.60396	3.75358
GO:0030336	negative regulation of cell migration	37	4947	92	21424	0.00017875	0.0106089	1.7417	3.74775
GO:0007032	endosome organization	16	4947	29	21424	0.000185613	0.0107467	2.38935	3.73139
GO:0007257	activation of JUN kinase activity	16	4947	29	21424	0.000185613	0.0107467	2.38935	3.73139
GO:0006897	endocytosis	63	4947	180	21424	0.000185714	0.0107467	1.51575	3.73116
GO:0048286	lung alveolus development	22	4947	46	21424	0.000202232	0.0114026	2.07121	3.69415
GO:0043966	histone H3 acetylation	22	4947	46	21424	0.000202232	0.0114026	2.07121	3.69415
GO:0034599	cellular response to oxidative stress	22	4947	46	21424	0.000202232	0.0114026	2.07121	3.69415
GO:0010613	positive regulation of cardiac muscle hypertrophy	9	4947	12	21424	0.000203617	0.0114026	3.24803	3.69119
GO:0008360	regulation of cell shape	45	4947	119	21424	0.000210668	0.0116107	1.63766	3.6764
GO:0042632	cholesterol homeostasis	25	4947	55	21424	0.000210679	0.0116107	1.9685	3.67638
GO:0048514	blood vessel morphogenesis	17	4947	32	21424	0.000216693	0.0116695	2.30069	3.66416
GO:0046597	negative regulation of viral entry into host cell	12	4947	19	21424	0.000216787	0.0116695	2.73518	3.66397
GO:0051568	histone H3-K4 methylation	12	4947	19	21424	0.000216787	0.0116695	2.73518	3.66397
GO:0071361	cellular response to ethanol	7	4947	8	21424	0.000222771	0.0118994	3.78937	3.65214
GO:0060039	pericardium development	8	4947	10	21424	0.000229058	0.0120498	3.46456	3.64005
GO:0010225	response to UV-C	8	4947	10	21424	0.000229058	0.0120498	3.46456	3.64005
GO:0046627	negative regulation of insulin receptor signaling pathway	18	4947	35	21424	0.000242889	0.0125867	2.22722	3.61459
GO:0045787	positive regulation of cell cycle	18	4947	35	21424	0.000242889	0.0125867	2.22722	3.61459
GO:1903506	regulation of nucleic acid-templated transcription	30	4947	71	21424	0.000257174	0.0132283	1.82988	3.58977
GO:0030217	T cell differentiation	19	4947	38	21424	0.000263904	0.0134746	2.16535	3.57855
GO:0071356	cellular response to tumor necrosis factor	28	4947	65	21424	0.000277083	0.0139425	1.86553	3.55739
GO:0071407	cellular response to organic cyclic compound	28	4947	65	21424	0.000277083	0.0139425	1.86553	3.55739
GO:0009790	embryo development	41	4947	107	21424	0.000284854	0.0142304	1.65943	3.54538
GO:0071347	cellular response to interleukin-1	21	4947	44	21424	0.000290981	0.0142628	2.06693	3.53614
GO:0000186	activation of MAPKK activity	21	4947	44	21424	0.000290981	0.0142628	2.06693	3.53614
GO:0009966	regulation of signal transduction	26	4947	59	21424	0.000292558	0.0142628	1.90845	3.53379
GO:0000209	protein polyubiquitination	33	4947	81	21424	0.000294495	0.0142628	1.76436	3.53092
GO:0015012	heparan sulfate proteoglycan biosynthetic process	11	4947	17	21424	0.000296156	0.0142628	2.80222	3.52848
GO:0007599	hemostasis	22	4947	47	21424	0.000297827	0.0142628	2.02714	3.52604
GO:0045727	positive regulation of translation	23	4947	50	21424	0.000300886	0.014308	1.99212	3.5216
GO:0050772	positive regulation of axonogenesis	13	4947	22	21424	0.000302892	0.014308	2.55905	3.51871
GO:0006469	negative regulation of protein kinase activity	32	4947	78	21424	0.000311117	0.0145504	1.7767	3.50708
GO:0032259	methylation	63	4947	183	21424	0.000312212	0.0145504	1.4909	3.50555
GO:0043154	negative regulation of cysteine-type endopeptidase activity involved in apoptotic process	31	4947	75	21424	0.000327817	0.0151757	1.79002	3.48437
GO:0042327	positive regulation of phosphorylation	17	4947	33	21424	0.000351176	0.0161495	2.23097	3.45447
GO:0006637	acyl-CoA metabolic process	14	4947	25	21424	0.000382712	0.0173696	2.4252	3.41713
GO:0030100	regulation of endocytosis	14	4947	25	21424	0.000382712	0.0173696	2.4252	3.41713
GO:0045444	fat cell differentiation	27	4947	63	21424	0.000390733	0.0176185	1.85602	3.40812
GO:0046685	response to arsenic-containing substance	10	4947	15	21424	0.000398818	0.0176772	2.88714	3.39923
GO:0045725	positive regulation of glycogen biosynthetic process	10	4947	15	21424	0.000398818	0.0176772	2.88714	3.39923
GO:0007264	small GTPase mediated signal transduction	76	4947	231	21424	0.000399671	0.0176772	1.42482	3.3983
GO:0030522	intracellular receptor signaling pathway	19	4947	39	21424	0.000403857	0.0177493	2.10983	3.39377
GO:0042060	wound healing	36	4947	92	21424	0.000407781	0.017809	1.69462	3.38957
GO:0007067	mitotic nuclear division	85	4947	264	21424	0.000415867	0.0180486	1.39436	3.38105
GO:0031641	regulation of myelination	12	4947	20	21424	0.000428064	0.0183486	2.59842	3.36849
GO:0043153	entrainment of circadian clock by photoperiod	12	4947	20	21424	0.000428064	0.0183486	2.59842	3.36849
GO:0048015	phosphatidylinositol-mediated signaling	15	4947	28	21424	0.000451854	0.0192495	2.32002	3.345
GO:0007179	transforming growth factor beta receptor signaling pathway	30	4947	73	21424	0.000456817	0.0193423	1.77974	3.34026
GO:0008203	cholesterol metabolic process	33	4947	83	21424	0.000498619	0.0209843	1.72185	3.30223
GO:0048568	embryonic organ development	16	4947	31	21424	0.000508405	0.0211399	2.2352	3.29379
GO:0060412	ventricular septum morphogenesis	16	4947	31	21424	0.000508405	0.0211399	2.2352	3.29379
GO:0043691	reverse cholesterol transport	9	4947	13	21424	0.000525538	0.0217222	2.99818	3.2794
GO:0043507	positive regulation of JUN kinase activity	17	4947	34	21424	0.000552067	0.0226837	2.16535	3.25801
GO:0048536	spleen development	19	4947	40	21424	0.000603875	0.0246665	2.05709	3.21905
GO:0051225	spindle assembly	14	4947	26	21424	0.000653602	0.0255182	2.33192	3.18469
GO:0010634	positive regulation of epithelial cell migration	14	4947	26	21424	0.000653602	0.0255182	2.33192	3.18469
GO:0006686	sphingomyelin biosynthetic process	5	4947	5	21424	0.000655438	0.0255182	4.33071	3.18347
GO:0097167	circadian regulation of translation	5	4947	5	21424	0.000655438	0.0255182	4.33071	3.18347
GO:0048845	venous blood vessel morphogenesis	5	4947	5	21424	0.000655438	0.0255182	4.33071	3.18347
GO:1901857	positive regulation of cellular respiration	5	4947	5	21424	0.000655438	0.0255182	4.33071	3.18347
GO:0045601	regulation of endothelial cell differentiation	5	4947	5	21424	0.000655438	0.0255182	4.33071	3.18347
GO:0048333	mesodermal cell differentiation	8	4947	11	21424	0.000668824	0.0255182	3.1496	3.17469
GO:0048617	embryonic foregut morphogenesis	8	4947	11	21424	0.000668824	0.0255182	3.1496	3.17469
GO:0002011	morphogenesis of an epithelial sheet	8	4947	11	21424	0.000668824	0.0255182	3.1496	3.17469
GO:0045945	positive regulation of transcription from RNA polymerase III promoter	8	4947	11	21424	0.000668824	0.0255182	3.1496	3.17469
GO:0006342	chromatin silencing	8	4947	11	21424	0.000668824	0.0255182	3.1496	3.17469
GO:2000134	negative regulation of G1/S transition of mitotic cell cycle	15	4947	29	21424	0.000737112	0.0276676	2.24002	3.13247
GO:0001892	embryonic placenta development	15	4947	29	21424	0.000737112	0.0276676	2.24002	3.13247
GO:0032147	activation of protein kinase activity	15	4947	29	21424	0.000737112	0.0276676	2.24002	3.13247
GO:0048557	embryonic digestive tract morphogenesis	12	4947	21	21424	0.000789316	0.0293102	2.47469	3.10275
GO:0060045	positive regulation of cardiac muscle cell proliferation	12	4947	21	21424	0.000789316	0.0293102	2.47469	3.10275
GO:0043588	skin development	24	4947	56	21424	0.000806804	0.0298003	1.85602	3.09323
GO:0032851	positive regulation of Rab GTPase activity	29	4947	72	21424	0.000832471	0.0303979	1.74431	3.07963
GO:0034372	very-low-density lipoprotein particle remodeling	6	4947	7	21424	0.000849277	0.0303979	3.71203	3.07095
GO:0010863	positive regulation of phospholipase C activity	6	4947	7	21424	0.000849277	0.0303979	3.71203	3.07095
GO:0045656	negative regulation of monocyte differentiation	6	4947	7	21424	0.000849277	0.0303979	3.71203	3.07095
GO:0055012	ventricular cardiac muscle cell differentiation	6	4947	7	21424	0.000849277	0.0303979	3.71203	3.07095
GO:0033077	T cell differentiation in thymus	18	4947	38	21424	0.000871133	0.0303979	2.05139	3.05992
GO:0006417	regulation of translation	43	4947	119	21424	0.000872261	0.0303979	1.56488	3.05935
GO:0003151	outflow tract morphogenesis	21	4947	47	21424	0.000874976	0.0303979	1.935	3.058
GO:0070301	cellular response to hydrogen peroxide	21	4947	47	21424	0.000874976	0.0303979	1.935	3.058
GO:0006338	chromatin remodeling	32	4947	82	21424	0.000879295	0.0303979	1.69003	3.05587
GO:0016197	endosomal transport	19	4947	41	21424	0.000883735	0.0303979	2.00691	3.05368
GO:0051865	protein autoubiquitination	20	4947	44	21424	0.000884272	0.0303979	1.9685	3.05341
GO:0070936	protein K48-linked ubiquitination	20	4947	44	21424	0.000884272	0.0303979	1.9685	3.05341
GO:0021915	neural tube development	20	4947	44	21424	0.000884272	0.0303979	1.9685	3.05341
GO:0030036	actin cytoskeleton organization	53	4947	154	21424	0.000900595	0.0308066	1.49044	3.04547
GO:0046580	negative regulation of Ras protein signal transduction	13	4947	24	21424	0.000946646	0.0322231	2.3458	3.02381
GO:0007409	axonogenesis	36	4947	96	21424	0.00103055	0.0349081	1.62401	2.98693
GO:0017148	negative regulation of translation	25	4947	60	21424	0.00104121	0.0349283	1.80446	2.98246
GO:0071300	cellular response to retinoic acid	25	4947	60	21424	0.00104121	0.0349283	1.80446	2.98246
GO:0010718	positive regulation of epithelial to mesenchymal transition	14	4947	27	21424	0.00107048	0.0355666	2.24555	2.97042
GO:0051017	actin filament bundle assembly	14	4947	27	21424	0.00107048	0.0355666	2.24555	2.97042
GO:0032318	regulation of Ras GTPase activity	11	4947	19	21424	0.00113299	0.0372866	2.50725	2.94577
GO:0055088	lipid homeostasis	11	4947	19	21424	0.00113299	0.0372866	2.50725	2.94577
GO:0030224	monocyte differentiation	9	4947	14	21424	0.0011695	0.0375971	2.78402	2.932
GO:0032886	regulation of microtubule-based process	9	4947	14	21424	0.0011695	0.0375971	2.78402	2.932
GO:0071044	histone mRNA catabolic process	9	4947	14	21424	0.0011695	0.0375971	2.78402	2.932
GO:1902187	negative regulation of viral release from host cell	9	4947	14	21424	0.0011695	0.0375971	2.78402	2.932
GO:0051443	positive regulation of ubiquitin-protein transferase activity	9	4947	14	21424	0.0011695	0.0375971	2.78402	2.932
GO:0010923	negative regulation of phosphatase activity	22	4947	51	21424	0.00118301	0.0378563	1.86815	2.92701
GO:0009267	cellular response to starvation	21	4947	48	21424	0.00122043	0.0387676	1.89468	2.91349
GO:0007040	lysosome organization	16	4947	33	21424	0.00122265	0.0387676	2.09974	2.9127
GO:0048565	digestive tract development	17	4947	36	21424	0.00125798	0.0391724	2.04506	2.90033
GO:0048662	negative regulation of smooth muscle cell proliferation	17	4947	36	21424	0.00125798	0.0391724	2.04506	2.90033
GO:0048754	branching morphogenesis of an epithelial tube	17	4947	36	21424	0.00125798	0.0391724	2.04506	2.90033
GO:0055007	cardiac muscle cell differentiation	17	4947	36	21424	0.00125798	0.0391724	2.04506	2.90033
GO:0042593	glucose homeostasis	43	4947	121	21424	0.00128195	0.0395966	1.53901	2.89213
GO:0042981	regulation of apoptotic process	58	4947	174	21424	0.0012861	0.0395966	1.44357	2.89073
GO:0051726	regulation of cell cycle	49	4947	142	21424	0.00128871	0.0395966	1.4944	2.88984
GO:0010468	regulation of gene expression	76	4947	240	21424	0.00136668	0.0416552	1.37139	2.86433
GO:0006509	membrane protein ectodomain proteolysis	12	4947	22	21424	0.00137303	0.0416552	2.3622	2.86232
GO:0010033	response to organic substance	40	4947	111	21424	0.00137371	0.0416552	1.56061	2.86211
GO:0001764	neuron migration	41	4947	115	21424	0.00152754	0.0461184	1.54399	2.81601
GO:0016571	histone methylation	13	4947	25	21424	0.00155757	0.0468216	2.25197	2.80755
GO:0060213	positive regulation of nuclear-transcribed mRNA poly(A) tail shortening	8	4947	12	21424	0.00159924	0.0472053	2.88714	2.79609
GO:0048009	insulin-like growth factor receptor signaling pathway	8	4947	12	21424	0.00159924	0.0472053	2.88714	2.79609
GO:0045793	positive regulation of cell size	8	4947	12	21424	0.00159924	0.0472053	2.88714	2.79609
GO:0055089	fatty acid homeostasis	8	4947	12	21424	0.00159924	0.0472053	2.88714	2.79609
GO:0043623	cellular protein complex assembly	10	4947	17	21424	0.00162472	0.0472053	2.54747	2.78922
GO:0048384	retinoic acid receptor signaling pathway	10	4947	17	21424	0.00162472	0.0472053	2.54747	2.78922
GO:0060038	cardiac muscle cell proliferation	10	4947	17	21424	0.00162472	0.0472053	2.54747	2.78922
GO:0007250	activation of NF-kappaB-inducing kinase activity	10	4947	17	21424	0.00162472	0.0472053	2.54747	2.78922
GO:0060348	bone development	21	4947	49	21424	0.00167616	0.048497	1.85602	2.77568
GO:0050775	positive regulation of dendrite morphogenesis	14	4947	28	21424	0.00168911	0.0486688	2.16535	2.77234
GO:0030198	extracellular matrix organization	35	4947	95	21424	0.00171714	0.049272	1.59552	2.76519
GO:0030218	erythrocyte differentiation	20	4947	46	21424	0.00173601	0.049418	1.88292	2.76045
GO:0008284	positive regulation of cell proliferation	135	4947	466	21424	0.00173646	0.049418	1.2546	2.76033
GO:0000184	nuclear-transcribed mRNA catabolic process, nonsense-mediated decay	15	4947	31	21424	0.00177374	0.0501722	2.0955	2.75111
GO:0045087	innate immune response	96	4947	317	21424	0.00178185	0.0501722	1.31151	2.74913
GO:0070373	negative regulation of ERK1 and ERK2 cascade	19	4947	43	21424	0.00178464	0.0501722	1.91357	2.74845
GO:0001938	positive regulation of endothelial cell proliferation	25	4947	62	21424	0.00181405	0.0504974	1.74625	2.74135
GO:0001974	blood vessel remodeling	18	4947	40	21424	0.00181802	0.0504974	1.94882	2.7404
GO:0045599	negative regulation of fat cell differentiation	18	4947	40	21424	0.00181802	0.0504974	1.94882	2.7404
GO:0045429	positive regulation of nitric oxide biosynthetic process	17	4947	37	21424	0.0018313	0.0506634	1.98978	2.73724
GO:0008283	cell proliferation	65	4947	202	21424	0.00188003	0.0518054	1.39354	2.72583
GO:0007169	transmembrane receptor protein tyrosine kinase signaling pathway	36	4947	99	21424	0.00193792	0.0531893	1.5748	2.71267
GO:0006612	protein targeting to membrane	11	4947	20	21424	0.00199457	0.0543148	2.38189	2.70015
GO:0046579	positive regulation of Ras protein signal transduction	11	4947	20	21424	0.00199457	0.0543148	2.38189	2.70015
GO:0021987	cerebral cortex development	23	4947	56	21424	0.00204325	0.0554231	1.77868	2.68968
GO:0030851	granulocyte differentiation	7	4947	10	21424	0.00213536	0.0572508	3.03149	2.67053
GO:0045722	positive regulation of gluconeogenesis	7	4947	10	21424	0.00213536	0.0572508	3.03149	2.67053
GO:0045943	positive regulation of transcription from RNA polymerase I promoter	7	4947	10	21424	0.00213536	0.0572508	3.03149	2.67053
GO:0009612	response to mechanical stimulus	26	4947	66	21424	0.00219998	0.0587565	1.70604	2.65758
GO:0070372	regulation of ERK1 and ERK2 cascade	12	4947	23	21424	0.00227125	0.0601969	2.2595	2.64373
GO:0007159	leukocyte cell-cell adhesion	12	4947	23	21424	0.00227125	0.0601969	2.2595	2.64373
GO:0051497	negative regulation of stress fiber assembly	9	4947	15	21424	0.00232551	0.0609372	2.59842	2.63348
GO:2000811	negative regulation of anoikis	9	4947	15	21424	0.00232551	0.0609372	2.59842	2.63348
GO:0044257	cellular protein catabolic process	9	4947	15	21424	0.00232551	0.0609372	2.59842	2.63348
GO:0046330	positive regulation of JNK cascade	25	4947	63	21424	0.00235675	0.0615236	1.71853	2.62769
GO:0001933	negative regulation of protein phosphorylation	28	4947	73	21424	0.00242185	0.0629863	1.66109	2.61585
GO:0071479	cellular response to ionizing radiation	13	4947	26	21424	0.00246155	0.0635427	2.16535	2.60879
GO:0045773	positive regulation of axon extension	13	4947	26	21424	0.00246155	0.0635427	2.16535	2.60879
GO:0045860	positive regulation of protein kinase activity	24	4947	60	21424	0.00251946	0.0647967	1.73228	2.59869
GO:0042127	regulation of cell proliferation	63	4947	197	21424	0.00257392	0.0659531	1.38495	2.5894
GO:0048167	regulation of synaptic plasticity	17	4947	38	21424	0.00260857	0.06624	1.93742	2.5836
GO:0030032	lamellipodium assembly	15	4947	32	21424	0.00263281	0.06624	2.03002	2.57958
GO:0030177	positive regulation of Wnt signaling pathway	15	4947	32	21424	0.00263281	0.06624	2.03002	2.57958
GO:0040014	regulation of multicellular organism growth	15	4947	32	21424	0.00263281	0.06624	2.03002	2.57958
GO:0008333	endosome to lysosome transport	15	4947	32	21424	0.00263281	0.06624	2.03002	2.57958
GO:0060059	embryonic retina morphogenesis in camera-type eye	6	4947	8	21424	0.0027288	0.0666313	3.24803	2.56403
GO:0003197	endocardial cushion development	6	4947	8	21424	0.0027288	0.0666313	3.24803	2.56403
GO:0071372	cellular response to follicle-stimulating hormone stimulus	6	4947	8	21424	0.0027288	0.0666313	3.24803	2.56403
GO:0034380	high-density lipoprotein particle assembly	6	4947	8	21424	0.0027288	0.0666313	3.24803	2.56403
GO:0031102	neuron projection regeneration	6	4947	8	21424	0.0027288	0.0666313	3.24803	2.56403
GO:0051403	stress-activated MAPK cascade	6	4947	8	21424	0.0027288	0.0666313	3.24803	2.56403
GO:0010873	positive regulation of cholesterol esterification	6	4947	8	21424	0.0027288	0.0666313	3.24803	2.56403
GO:0050779	RNA destabilization	4	4947	4	21424	0.00284027	0.0666313	4.33071	2.54664
GO:0043648	dicarboxylic acid metabolic process	4	4947	4	21424	0.00284027	0.0666313	4.33071	2.54664
GO:0048592	eye morphogenesis	4	4947	4	21424	0.00284027	0.0666313	4.33071	2.54664
GO:0042159	lipoprotein catabolic process	4	4947	4	21424	0.00284027	0.0666313	4.33071	2.54664
GO:1901660	calcium ion export	4	4947	4	21424	0.00284027	0.0666313	4.33071	2.54664
GO:0003192	mitral valve formation	4	4947	4	21424	0.00284027	0.0666313	4.33071	2.54664
GO:0060534	trachea cartilage development	4	4947	4	21424	0.00284027	0.0666313	4.33071	2.54664
GO:0030835	negative regulation of actin filament depolymerization	4	4947	4	21424	0.00284027	0.0666313	4.33071	2.54664
GO:0019048	modulation by virus of host morphology or physiology	4	4947	4	21424	0.00284027	0.0666313	4.33071	2.54664
GO:0010499	proteasomal ubiquitin-independent protein catabolic process	4	4947	4	21424	0.00284027	0.0666313	4.33071	2.54664
GO:0002634	regulation of germinal center formation	4	4947	4	21424	0.00284027	0.0666313	4.33071	2.54664
GO:0070574	cadmium ion transmembrane transport	4	4947	4	21424	0.00284027	0.0666313	4.33071	2.54664
GO:0002521	leukocyte differentiation	4	4947	4	21424	0.00284027	0.0666313	4.33071	2.54664
GO:0031175	neuron projection development	42	4947	122	21424	0.00287909	0.0671814	1.4909	2.54074
GO:0046328	regulation of JNK cascade	10	4947	18	21424	0.00290242	0.0671814	2.40595	2.53724
GO:0010507	negative regulation of autophagy	10	4947	18	21424	0.00290242	0.0671814	2.40595	2.53724
GO:0045648	positive regulation of erythrocyte differentiation	10	4947	18	21424	0.00290242	0.0671814	2.40595	2.53724
GO:0050728	negative regulation of inflammatory response	28	4947	74	21424	0.00305043	0.0703727	1.63865	2.51564
GO:0032964	collagen biosynthetic process	5	4947	6	21424	0.00317648	0.0707149	3.60892	2.49805
GO:0065004	protein-DNA complex assembly	5	4947	6	21424	0.00317648	0.0707149	3.60892	2.49805
GO:0000212	meiotic spindle organization	5	4947	6	21424	0.00317648	0.0707149	3.60892	2.49805
GO:0042158	lipoprotein biosynthetic process	5	4947	6	21424	0.00317648	0.0707149	3.60892	2.49805
GO:0060449	bud elongation involved in lung branching	5	4947	6	21424	0.00317648	0.0707149	3.60892	2.49805
GO:0007182	common-partner SMAD protein phosphorylation	5	4947	6	21424	0.00317648	0.0707149	3.60892	2.49805
GO:0006054	N-acetylneuraminate metabolic process	5	4947	6	21424	0.00317648	0.0707149	3.60892	2.49805
GO:0044336	canonical Wnt signaling pathway involved in negative regulation of apoptotic process	5	4947	6	21424	0.00317648	0.0707149	3.60892	2.49805
GO:0016049	cell growth	20	4947	48	21424	0.00319765	0.0707149	1.80446	2.49517
GO:0001657	ureteric bud development	20	4947	48	21424	0.00319765	0.0707149	1.80446	2.49517
GO:0030512	negative regulation of transforming growth factor beta receptor signaling pathway	20	4947	48	21424	0.00319765	0.0707149	1.80446	2.49517
GO:0001932	regulation of protein phosphorylation	20	4947	48	21424	0.00319765	0.0707149	1.80446	2.49517
GO:0032436	positive regulation of proteasomal ubiquitin-dependent protein catabolic process	20	4947	48	21424	0.00319765	0.0707149	1.80446	2.49517
GO:0030225	macrophage differentiation	8	4947	13	21424	0.00331715	0.0707253	2.66505	2.47923
GO:0030212	hyaluronan metabolic process	8	4947	13	21424	0.00331715	0.0707253	2.66505	2.47923
GO:0030206	chondroitin sulfate biosynthetic process	8	4947	13	21424	0.00331715	0.0707253	2.66505	2.47923
GO:0016239	positive regulation of macroautophagy	8	4947	13	21424	0.00331715	0.0707253	2.66505	2.47923
GO:0051642	centrosome localization	8	4947	13	21424	0.00331715	0.0707253	2.66505	2.47923
GO:0061036	positive regulation of cartilage development	8	4947	13	21424	0.00331715	0.0707253	2.66505	2.47923
GO:0046907	intracellular transport	8	4947	13	21424	0.00331715	0.0707253	2.66505	2.47923
GO:0043069	negative regulation of programmed cell death	8	4947	13	21424	0.00331715	0.0707253	2.66505	2.47923
GO:0042149	cellular response to glucose starvation	11	4947	21	21424	0.00332034	0.0707253	2.26846	2.47882
GO:0060441	epithelial tube branching involved in lung morphogenesis	11	4947	21	21424	0.00332034	0.0707253	2.26846	2.47882
GO:0035924	cellular response to vascular endothelial growth factor stimulus	11	4947	21	21424	0.00332034	0.0707253	2.26846	2.47882
GO:0006306	DNA methylation	11	4947	21	21424	0.00332034	0.0707253	2.26846	2.47882
GO:2001237	negative regulation of extrinsic apoptotic signaling pathway	18	4947	42	21424	0.00351037	0.0745444	1.85602	2.45465
GO:0010575	positive regulation vascular endothelial growth factor production	12	4947	24	21424	0.00359586	0.0758956	2.16535	2.4442
GO:0045765	regulation of angiogenesis	12	4947	24	21424	0.00359586	0.0758956	2.16535	2.4442
GO:0010811	positive regulation of cell-substrate adhesion	17	4947	39	21424	0.00364164	0.0766159	1.88774	2.4387
GO:0050731	positive regulation of peptidyl-tyrosine phosphorylation	31	4947	85	21424	0.00365206	0.0766159	1.57943	2.43746
GO:0043491	protein kinase B signaling	16	4947	36	21424	0.0037447	0.078266	1.92476	2.42658
GO:0043392	negative regulation of DNA binding	13	4947	27	21424	0.00375325	0.078266	2.08515	2.42559
GO:0030513	positive regulation of BMP signaling pathway	15	4947	33	21424	0.00380794	0.0791157	1.9685	2.41931
GO:0048709	oligodendrocyte differentiation	14	4947	30	21424	0.00381678	0.0791157	2.021	2.4183
GO:0031398	positive regulation of protein ubiquitination	21	4947	52	21424	0.00399091	0.0824787	1.74894	2.39893
GO:0050679	positive regulation of epithelial cell proliferation	27	4947	72	21424	0.00414073	0.0851758	1.62401	2.38292
GO:0006914	autophagy	38	4947	110	21424	0.00414594	0.0851758	1.49606	2.38238
GO:0001706	endoderm formation	9	4947	16	21424	0.00423133	0.0856628	2.43602	2.37352
GO:0048598	embryonic morphogenesis	9	4947	16	21424	0.00423133	0.0856628	2.43602	2.37352
GO:0061028	establishment of endothelial barrier	9	4947	16	21424	0.00423133	0.0856628	2.43602	2.37352
GO:0032456	endocytic recycling	9	4947	16	21424	0.00423133	0.0856628	2.43602	2.37352
GO:0032331	negative regulation of chondrocyte differentiation	9	4947	16	21424	0.00423133	0.0856628	2.43602	2.37352
GO:0032496	response to lipopolysaccharide	57	4947	179	21424	0.00441242	0.0890692	1.37905	2.35532
GO:0001649	osteoblast differentiation	37	4947	107	21424	0.00454316	0.0914426	1.49753	2.34264
GO:0032897	negative regulation of viral transcription	7	4947	11	21424	0.00470181	0.0914547	2.7559	2.32774
GO:0030033	microvillus assembly	7	4947	11	21424	0.00470181	0.0914547	2.7559	2.32774
GO:0060644	mammary gland epithelial cell differentiation	7	4947	11	21424	0.00470181	0.0914547	2.7559	2.32774
GO:0006895	Golgi to endosome transport	7	4947	11	21424	0.00470181	0.0914547	2.7559	2.32774
GO:0046628	positive regulation of insulin receptor signaling pathway	7	4947	11	21424	0.00470181	0.0914547	2.7559	2.32774
GO:0010801	negative regulation of peptidyl-threonine phosphorylation	7	4947	11	21424	0.00470181	0.0914547	2.7559	2.32774
GO:0045176	apical protein localization	7	4947	11	21424	0.00470181	0.0914547	2.7559	2.32774
GO:1990001	inhibition of cysteine-type endopeptidase activity involved in apoptotic process	7	4947	11	21424	0.00470181	0.0914547	2.7559	2.32774
GO:0060740	prostate gland epithelium morphogenesis	7	4947	11	21424	0.00470181	0.0914547	2.7559	2.32774
GO:0032516	positive regulation of phosphoprotein phosphatase activity	7	4947	11	21424	0.00470181	0.0914547	2.7559	2.32774
GO:0045723	positive regulation of fatty acid biosynthetic process	7	4947	11	21424	0.00470181	0.0914547	2.7559	2.32774
GO:0036120	cellular response to platelet-derived growth factor stimulus	7	4947	11	21424	0.00470181	0.0914547	2.7559	2.32774
GO:0048469	cell maturation	18	4947	43	21424	0.0047529	0.0916782	1.81285	2.32304
GO:0006909	phagocytosis	18	4947	43	21424	0.0047529	0.0916782	1.81285	2.32304
GO:0007266	Rho protein signal transduction	18	4947	43	21424	0.0047529	0.0916782	1.81285	2.32304
GO:0001947	heart looping	22	4947	56	21424	0.00483595	0.0925039	1.70135	2.31552
GO:0030279	negative regulation of ossification	10	4947	19	21424	0.00486846	0.0925039	2.27932	2.31261
GO:0090398	cellular senescence	10	4947	19	21424	0.00486846	0.0925039	2.27932	2.31261
GO:0043984	histone H4-K16 acetylation	10	4947	19	21424	0.00486846	0.0925039	2.27932	2.31261
GO:0046849	bone remodeling	10	4947	19	21424	0.00486846	0.0925039	2.27932	2.31261
GO:0032868	response to insulin	25	4947	66	21424	0.00487564	0.0925039	1.64042	2.31197
GO:0018107	peptidyl-threonine phosphorylation	17	4947	40	21424	0.00498954	0.0944069	1.84055	2.30194
GO:0014070	response to organic cyclic compound	48	4947	147	21424	0.00500754	0.0944902	1.41411	2.30038
GO:0009058	biosynthetic process	21	4947	53	21424	0.00519405	0.0977438	1.71594	2.28449
GO:0007026	negative regulation of microtubule depolymerization	11	4947	22	21424	0.00526765	0.0985946	2.16535	2.27838
GO:0032007	negative regulation of TOR signaling	11	4947	22	21424	0.00526765	0.0985946	2.16535	2.27838
GO:0051216	cartilage development	29	4947	80	21424	0.00533079	0.0995081	1.56988	2.27321
GO:0048589	developmental growth	15	4947	34	21424	0.00537838	0.0995932	1.91061	2.26935
GO:0034504	protein localization to nucleus	15	4947	34	21424	0.00537838	0.0995932	1.91061	2.26935
GO:0032320	positive regulation of Ras GTPase activity	15	4947	34	21424	0.00537838	0.0995932	1.91061	2.26935
GO:0090305	nucleic acid phosphodiester bond hydrolysis	33	4947	94	21424	0.00547217	0.100492	1.52035	2.26184
GO:0034968	histone lysine methylation	12	4947	25	21424	0.00547736	0.100492	2.07874	2.26143
GO:0060612	adipose tissue development	14	4947	31	21424	0.00549929	0.100492	1.9558	2.25969
GO:0030501	positive regulation of bone mineralization	14	4947	31	21424	0.00549929	0.100492	1.9558	2.25969
GO:0046854	phosphatidylinositol phosphorylation	14	4947	31	21424	0.00549929	0.100492	1.9558	2.25969
GO:0043161	proteasome-mediated ubiquitin-dependent protein catabolic process	45	4947	137	21424	0.00569812	0.103852	1.42249	2.24427
GO:0000165	MAPK cascade	32	4947	91	21424	0.00599457	0.108931	1.52289	2.22224
GO:0048661	positive regulation of smooth muscle cell proliferation	25	4947	67	21424	0.00610125	0.108931	1.61593	2.21458
GO:0032924	activin receptor signaling pathway	8	4947	14	21424	0.0061807	0.108931	2.47469	2.20896
GO:0001736	establishment of planar polarity	8	4947	14	21424	0.0061807	0.108931	2.47469	2.20896
GO:0001779	natural killer cell differentiation	8	4947	14	21424	0.0061807	0.108931	2.47469	2.20896
GO:0060216	definitive hemopoiesis	8	4947	14	21424	0.0061807	0.108931	2.47469	2.20896
GO:0042059	negative regulation of epidermal growth factor receptor signaling pathway	8	4947	14	21424	0.0061807	0.108931	2.47469	2.20896
GO:0071397	cellular response to cholesterol	8	4947	14	21424	0.0061807	0.108931	2.47469	2.20896
GO:1900153	positive regulation of nuclear-transcribed mRNA catabolic process, deadenylation-dependent decay	8	4947	14	21424	0.0061807	0.108931	2.47469	2.20896
GO:0031954	positive regulation of protein autophosphorylation	8	4947	14	21424	0.0061807	0.108931	2.47469	2.20896
GO:0035909	aorta morphogenesis	8	4947	14	21424	0.0061807	0.108931	2.47469	2.20896
GO:0019395	fatty acid oxidation	8	4947	14	21424	0.0061807	0.108931	2.47469	2.20896
GO:0031076	embryonic camera-type eye development	8	4947	14	21424	0.0061807	0.108931	2.47469	2.20896
GO:1902533	positive regulation of intracellular signal transduction	6	4947	9	21424	0.00658449	0.112065	2.88714	2.18148
GO:0043551	regulation of phosphatidylinositol 3-kinase activity	6	4947	9	21424	0.00658449	0.112065	2.88714	2.18148
GO:0043569	negative regulation of insulin-like growth factor receptor signaling pathway	6	4947	9	21424	0.00658449	0.112065	2.88714	2.18148
GO:0060426	lung vasculature development	6	4947	9	21424	0.00658449	0.112065	2.88714	2.18148
GO:0035455	response to interferon-alpha	6	4947	9	21424	0.00658449	0.112065	2.88714	2.18148
GO:0035970	peptidyl-threonine dephosphorylation	6	4947	9	21424	0.00658449	0.112065	2.88714	2.18148
GO:0010761	fibroblast migration	6	4947	9	21424	0.00658449	0.112065	2.88714	2.18148
GO:0007184	SMAD protein import into nucleus	6	4947	9	21424	0.00658449	0.112065	2.88714	2.18148
GO:0060736	prostate gland growth	6	4947	9	21424	0.00658449	0.112065	2.88714	2.18148
GO:0070244	negative regulation of thymocyte apoptotic process	6	4947	9	21424	0.00658449	0.112065	2.88714	2.18148
GO:0000185	activation of MAPKKK activity	6	4947	9	21424	0.00658449	0.112065	2.88714	2.18148
GO:2000505	regulation of energy homeostasis	6	4947	9	21424	0.00658449	0.112065	2.88714	2.18148
GO:0032319	regulation of Rho GTPase activity	6	4947	9	21424	0.00658449	0.112065	2.88714	2.18148
GO:0031017	exocrine pancreas development	6	4947	9	21424	0.00658449	0.112065	2.88714	2.18148
GO:0014068	positive regulation of phosphatidylinositol 3-kinase signaling	21	4947	54	21424	0.00668097	0.112682	1.68416	2.17516
GO:0035914	skeletal muscle cell differentiation	21	4947	54	21424	0.00668097	0.112682	1.68416	2.17516
GO:0097191	extrinsic apoptotic signaling pathway	17	4947	41	21424	0.00671811	0.112682	1.79566	2.17275
GO:0001569	patterning of blood vessels	17	4947	41	21424	0.00671811	0.112682	1.79566	2.17275
GO:0002062	chondrocyte differentiation	17	4947	41	21424	0.00671811	0.112682	1.79566	2.17275
GO:0045600	positive regulation of fat cell differentiation	17	4947	41	21424	0.00671811	0.112682	1.79566	2.17275
GO:0006396	RNA processing	26	4947	71	21424	0.00693754	0.116083	1.58589	2.15879
GO:0031647	regulation of protein stability	16	4947	38	21424	0.00708905	0.117766	1.82345	2.14941
GO:0043473	pigmentation	16	4947	38	21424	0.00708905	0.117766	1.82345	2.14941
GO:0015914	phospholipid transport	16	4947	38	21424	0.00708905	0.117766	1.82345	2.14941
GO:0000226	microtubule cytoskeleton organization	28	4947	78	21424	0.0071168	0.117945	1.55461	2.14772
GO:0048596	embryonic camera-type eye morphogenesis	9	4947	17	21424	0.00716377	0.118117	2.29273	2.14486
GO:0043280	positive regulation of cysteine-type endopeptidase activity involved in apoptotic process	20	4947	51	21424	0.00720254	0.118117	1.69832	2.14251
GO:0009968	negative regulation of signal transduction	20	4947	51	21424	0.00720254	0.118117	1.69832	2.14251
GO:0006461	protein complex assembly	23	4947	61	21424	0.00721224	0.118117	1.63289	2.14193
GO:0023014	signal transduction by phosphorylation	23	4947	61	21424	0.00721224	0.118117	1.63289	2.14193
GO:0030168	platelet activation	15	4947	35	21424	0.00743254	0.121154	1.85602	2.12886
GO:0000079	regulation of cyclin-dependent protein serine/threonine kinase activity	15	4947	35	21424	0.00743254	0.121154	1.85602	2.12886
GO:0016192	vesicle-mediated transport	66	4947	217	21424	0.00757739	0.123226	1.31717	2.12048
GO:0097150	neuronal stem cell maintenance	10	4947	20	21424	0.00774236	0.124561	2.16535	2.11113
GO:0032874	positive regulation of stress-activated MAPK cascade	10	4947	20	21424	0.00774236	0.124561	2.16535	2.11113
GO:0006970	response to osmotic stress	10	4947	20	21424	0.00774236	0.124561	2.16535	2.11113
GO:0016601	Rac protein signal transduction	10	4947	20	21424	0.00774236	0.124561	2.16535	2.11113
GO:0001942	hair follicle development	19	4947	48	21424	0.00774916	0.124561	1.71424	2.11075
GO:0050821	protein stabilization	33	4947	96	21424	0.00782357	0.125466	1.48868	2.1066
GO:0051291	protein heterooligomerization	29	4947	82	21424	0.00788539	0.126166	1.53159	2.10318
GO:0043967	histone H4 acetylation	13	4947	29	21424	0.00795086	0.12663	1.94135	2.09959
GO:0008625	extrinsic apoptotic signaling pathway via death domain receptors	13	4947	29	21424	0.00795086	0.12663	1.94135	2.09959
GO:0060425	lung morphogenesis	11	4947	23	21424	0.00801435	0.12695	2.07121	2.09613
GO:0007029	endoplasmic reticulum organization	11	4947	23	21424	0.00801435	0.12695	2.07121	2.09613
GO:0001782	B cell homeostasis	12	4947	26	21424	0.00806234	0.12695	1.99879	2.09354
GO:0030099	myeloid cell differentiation	12	4947	26	21424	0.00806234	0.12695	1.99879	2.09354
GO:0006829	zinc ion transport	12	4947	26	21424	0.00806234	0.12695	1.99879	2.09354
GO:0032088	negative regulation of NF-kappaB transcription factor activity	24	4947	65	21424	0.00825933	0.129279	1.59903	2.08305
GO:0034976	response to endoplasmic reticulum stress	24	4947	65	21424	0.00825933	0.129279	1.59903	2.08305
GO:0006869	lipid transport	36	4947	107	21424	0.00826614	0.129279	1.45706	2.0827
GO:0043525	positive regulation of neuron apoptotic process	21	4947	55	21424	0.00849818	0.130857	1.65354	2.07067
GO:0045766	positive regulation of angiogenesis	37	4947	111	21424	0.00883085	0.130857	1.44357	2.054
GO:0090073	positive regulation of protein homodimerization activity	5	4947	7	21424	0.00899449	0.130857	3.09336	2.04602
GO:0032717	negative regulation of interleukin-8 production	5	4947	7	21424	0.00899449	0.130857	3.09336	2.04602
GO:0048842	positive regulation of axon extension involved in axon guidance	5	4947	7	21424	0.00899449	0.130857	3.09336	2.04602
GO:0060509	Type I pneumocyte differentiation	5	4947	7	21424	0.00899449	0.130857	3.09336	2.04602
GO:0016584	nucleosome positioning	5	4947	7	21424	0.00899449	0.130857	3.09336	2.04602
GO:0048679	regulation of axon regeneration	5	4947	7	21424	0.00899449	0.130857	3.09336	2.04602
GO:0001955	blood vessel maturation	5	4947	7	21424	0.00899449	0.130857	3.09336	2.04602
GO:0048732	gland development	5	4947	7	21424	0.00899449	0.130857	3.09336	2.04602
GO:0046626	regulation of insulin receptor signaling pathway	5	4947	7	21424	0.00899449	0.130857	3.09336	2.04602
GO:0060982	coronary artery morphogenesis	5	4947	7	21424	0.00899449	0.130857	3.09336	2.04602
GO:0002098	tRNA wobble uridine modification	5	4947	7	21424	0.00899449	0.130857	3.09336	2.04602
GO:0010452	histone H3-K36 methylation	5	4947	7	21424	0.00899449	0.130857	3.09336	2.04602
GO:0051101	regulation of DNA binding	5	4947	7	21424	0.00899449	0.130857	3.09336	2.04602
GO:0010544	negative regulation of platelet activation	5	4947	7	21424	0.00899449	0.130857	3.09336	2.04602
GO:0043276	anoikis	5	4947	7	21424	0.00899449	0.130857	3.09336	2.04602
GO:0002467	germinal center formation	5	4947	7	21424	0.00899449	0.130857	3.09336	2.04602
GO:0010960	magnesium ion homeostasis	5	4947	7	21424	0.00899449	0.130857	3.09336	2.04602
GO:0010898	positive regulation of triglyceride catabolic process	5	4947	7	21424	0.00899449	0.130857	3.09336	2.04602
GO:0016311	dephosphorylation	64	4947	211	21424	0.00899991	0.130857	1.31358	2.04576
GO:0031643	positive regulation of myelination	7	4947	12	21424	0.0090454	0.130857	2.52624	2.04357
GO:0051896	regulation of protein kinase B signaling	7	4947	12	21424	0.0090454	0.130857	2.52624	2.04357
GO:0014898	cardiac muscle hypertrophy in response to stress	7	4947	12	21424	0.0090454	0.130857	2.52624	2.04357
GO:0030194	positive regulation of blood coagulation	7	4947	12	21424	0.0090454	0.130857	2.52624	2.04357
GO:0042789	mRNA transcription from RNA polymerase II promoter	7	4947	12	21424	0.0090454	0.130857	2.52624	2.04357
GO:0040037	negative regulation of fibroblast growth factor receptor signaling pathway	7	4947	12	21424	0.0090454	0.130857	2.52624	2.04357
GO:0003222	ventricular trabecula myocardium morphogenesis	7	4947	12	21424	0.0090454	0.130857	2.52624	2.04357
GO:0001945	lymph vessel development	7	4947	12	21424	0.0090454	0.130857	2.52624	2.04357
GO:0002260	lymphocyte homeostasis	7	4947	12	21424	0.0090454	0.130857	2.52624	2.04357
GO:0046621	negative regulation of organ growth	7	4947	12	21424	0.0090454	0.130857	2.52624	2.04357
GO:0033160	positive regulation of protein import into nucleus, translocation	7	4947	12	21424	0.0090454	0.130857	2.52624	2.04357
GO:0035810	positive regulation of urine volume	7	4947	12	21424	0.0090454	0.130857	2.52624	2.04357
GO:0033235	positive regulation of protein sumoylation	7	4947	12	21424	0.0090454	0.130857	2.52624	2.04357
GO:0043116	negative regulation of vascular permeability	7	4947	12	21424	0.0090454	0.130857	2.52624	2.04357
GO:0043249	erythrocyte maturation	7	4947	12	21424	0.0090454	0.130857	2.52624	2.04357
GO:0006979	response to oxidative stress	43	4947	133	21424	0.00916425	0.132301	1.40015	2.0379
GO:0060548	negative regulation of cell death	25	4947	69	21424	0.00931855	0.134249	1.5691	2.03065
GO:0000723	telomere maintenance	15	4947	36	21424	0.0100667	0.144428	1.80446	1.99711
GO:0010595	positive regulation of endothelial cell migration	15	4947	36	21424	0.0100667	0.144428	1.80446	1.99711
GO:0006629	lipid metabolic process	127	4947	457	21424	0.0103336	0.144592	1.2035	1.98575
GO:2000045	regulation of G1/S transition of mitotic cell cycle	8	4947	15	21424	0.0105866	0.144592	2.30971	1.97524
GO:0014912	negative regulation of smooth muscle cell migration	8	4947	15	21424	0.0105866	0.144592	2.30971	1.97524
GO:0001678	cellular glucose homeostasis	8	4947	15	21424	0.0105866	0.144592	2.30971	1.97524
GO:0001946	lymphangiogenesis	8	4947	15	21424	0.0105866	0.144592	2.30971	1.97524
GO:0022011	myelination in peripheral nervous system	8	4947	15	21424	0.0105866	0.144592	2.30971	1.97524
GO:0043981	histone H4-K5 acetylation	8	4947	15	21424	0.0105866	0.144592	2.30971	1.97524
GO:0043982	histone H4-K8 acetylation	8	4947	15	21424	0.0105866	0.144592	2.30971	1.97524
GO:0009451	RNA modification	8	4947	15	21424	0.0105866	0.144592	2.30971	1.97524
GO:0008219	cell death	14	4947	33	21424	0.0106178	0.144592	1.83727	1.97396
GO:0035019	somatic stem cell maintenance	18	4947	46	21424	0.0107687	0.144592	1.69462	1.96784
GO:0000737	DNA catabolic process, endonucleolytic	18	4947	46	21424	0.0107687	0.144592	1.69462	1.96784
GO:0009411	response to UV	18	4947	46	21424	0.0107687	0.144592	1.69462	1.96784
GO:0006695	cholesterol biosynthetic process	13	4947	30	21424	0.0111122	0.144592	1.87664	1.9542
GO:0014911	positive regulation of smooth muscle cell migration	13	4947	30	21424	0.0111122	0.144592	1.87664	1.9542
GO:0009314	response to radiation	13	4947	30	21424	0.0111122	0.144592	1.87664	1.9542
GO:0006958	complement activation, classical pathway	13	4947	30	21424	0.0111122	0.144592	1.87664	1.9542
GO:0002076	osteoblast development	9	4947	18	21424	0.0114251	0.144592	2.16535	1.94214
GO:0051145	smooth muscle cell differentiation	9	4947	18	21424	0.0114251	0.144592	2.16535	1.94214
GO:0045598	regulation of fat cell differentiation	9	4947	18	21424	0.0114251	0.144592	2.16535	1.94214
GO:0071901	negative regulation of protein serine/threonine kinase activity	9	4947	18	21424	0.0114251	0.144592	2.16535	1.94214
GO:0043388	positive regulation of DNA binding	12	4947	27	21424	0.0115096	0.144592	1.92476	1.93894
GO:0043484	regulation of RNA splicing	12	4947	27	21424	0.0115096	0.144592	1.92476	1.93894
GO:0035458	cellular response to interferon-beta	12	4947	27	21424	0.0115096	0.144592	1.92476	1.93894
GO:0007155	cell adhesion	150	4947	550	21424	0.0115409	0.144592	1.1811	1.93776
GO:0043570	maintenance of DNA repeat elements	4	4947	5	21424	0.0115796	0.144592	3.46456	1.93631
GO:0060236	regulation of mitotic spindle organization	4	4947	5	21424	0.0115796	0.144592	3.46456	1.93631
GO:0060298	positive regulation of sarcomere organization	4	4947	5	21424	0.0115796	0.144592	3.46456	1.93631
GO:0001885	endothelial cell development	4	4947	5	21424	0.0115796	0.144592	3.46456	1.93631
GO:0032688	negative regulation of interferon-beta production	4	4947	5	21424	0.0115796	0.144592	3.46456	1.93631
GO:0070989	oxidative demethylation	4	4947	5	21424	0.0115796	0.144592	3.46456	1.93631
GO:0003209	cardiac atrium morphogenesis	4	4947	5	21424	0.0115796	0.144592	3.46456	1.93631
GO:0046321	positive regulation of fatty acid oxidation	4	4947	5	21424	0.0115796	0.144592	3.46456	1.93631
GO:1900102	negative regulation of endoplasmic reticulum unfolded protein response	4	4947	5	21424	0.0115796	0.144592	3.46456	1.93631
GO:0031848	protection from non-homologous end joining at telomere	4	4947	5	21424	0.0115796	0.144592	3.46456	1.93631
GO:0030578	PML body organization	4	4947	5	21424	0.0115796	0.144592	3.46456	1.93631
GO:0001922	B-1 B cell homeostasis	4	4947	5	21424	0.0115796	0.144592	3.46456	1.93631
GO:0006987	activation of signaling protein activity involved in unfolded protein response	4	4947	5	21424	0.0115796	0.144592	3.46456	1.93631
GO:0035412	regulation of catenin import into nucleus	4	4947	5	21424	0.0115796	0.144592	3.46456	1.93631
GO:0060956	endocardial cell differentiation	4	4947	5	21424	0.0115796	0.144592	3.46456	1.93631
GO:0051387	negative regulation of neurotrophin TRK receptor signaling pathway	4	4947	5	21424	0.0115796	0.144592	3.46456	1.93631
GO:0034770	histone H4-K20 methylation	4	4947	5	21424	0.0115796	0.144592	3.46456	1.93631
GO:0002322	B cell proliferation involved in immune response	4	4947	5	21424	0.0115796	0.144592	3.46456	1.93631
GO:0060718	chorionic trophoblast cell differentiation	4	4947	5	21424	0.0115796	0.144592	3.46456	1.93631
GO:0051150	regulation of smooth muscle cell differentiation	4	4947	5	21424	0.0115796	0.144592	3.46456	1.93631
GO:0048143	astrocyte activation	4	4947	5	21424	0.0115796	0.144592	3.46456	1.93631
GO:1990441	negative regulation of transcription from RNA polymerase II promoter in response to endoplasmic reticulum stress	4	4947	5	21424	0.0115796	0.144592	3.46456	1.93631
GO:0045719	negative regulation of glycogen biosynthetic process	4	4947	5	21424	0.0115796	0.144592	3.46456	1.93631
GO:0045657	positive regulation of monocyte differentiation	4	4947	5	21424	0.0115796	0.144592	3.46456	1.93631
GO:0043009	chordate embryonic development	4	4947	5	21424	0.0115796	0.144592	3.46456	1.93631
GO:0010991	negative regulation of SMAD protein complex assembly	4	4947	5	21424	0.0115796	0.144592	3.46456	1.93631
GO:0032364	oxygen homeostasis	4	4947	5	21424	0.0115796	0.144592	3.46456	1.93631
GO:1903053	regulation of extracellular matrix organization	4	4947	5	21424	0.0115796	0.144592	3.46456	1.93631
GO:0045637	regulation of myeloid cell differentiation	4	4947	5	21424	0.0115796	0.144592	3.46456	1.93631
GO:0019722	calcium-mediated signaling	17	4947	43	21424	0.0116105	0.144592	1.71214	1.93515
GO:2000352	negative regulation of endothelial cell apoptotic process	11	4947	24	21424	0.0117531	0.144592	1.98491	1.92985
GO:0001578	microtubule bundle formation	11	4947	24	21424	0.0117531	0.144592	1.98491	1.92985
GO:0048821	erythrocyte development	11	4947	24	21424	0.0117531	0.144592	1.98491	1.92985
GO:0045453	bone resorption	11	4947	24	21424	0.0117531	0.144592	1.98491	1.92985
GO:1902042	negative regulation of extrinsic apoptotic signaling pathway via death domain receptors	11	4947	24	21424	0.0117531	0.144592	1.98491	1.92985
GO:0009987	cellular process	11	4947	24	21424	0.0117531	0.144592	1.98491	1.92985
GO:0032757	positive regulation of interleukin-8 production	10	4947	21	21424	0.0117624	0.144592	2.06224	1.9295
GO:0045921	positive regulation of exocytosis	10	4947	21	21424	0.0117624	0.144592	2.06224	1.9295
GO:0090263	positive regulation of canonical Wnt signaling pathway	22	4947	60	21424	0.0121896	0.144592	1.58793	1.91401
GO:0061419	positive regulation of transcription from RNA polymerase II promoter in response to hypoxia	3	4947	3	21424	0.0123061	0.144592	4.33071	1.90988
GO:0000432	positive regulation of transcription from RNA polymerase II promoter by glucose	3	4947	3	21424	0.0123061	0.144592	4.33071	1.90988
GO:0072277	metanephric glomerular capillary formation	3	4947	3	21424	0.0123061	0.144592	4.33071	1.90988
GO:0031345	negative regulation of cell projection organization	3	4947	3	21424	0.0123061	0.144592	4.33071	1.90988
GO:0097155	fasciculation of sensory neuron axon	3	4947	3	21424	0.0123061	0.144592	4.33071	1.90988
GO:0048340	paraxial mesoderm morphogenesis	3	4947	3	21424	0.0123061	0.144592	4.33071	1.90988
GO:0072017	distal tubule development	3	4947	3	21424	0.0123061	0.144592	4.33071	1.90988
GO:0030208	dermatan sulfate biosynthetic process	3	4947	3	21424	0.0123061	0.144592	4.33071	1.90988
GO:0030201	heparan sulfate proteoglycan metabolic process	3	4947	3	21424	0.0123061	0.144592	4.33071	1.90988
GO:0030174	regulation of DNA-dependent DNA replication initiation	3	4947	3	21424	0.0123061	0.144592	4.33071	1.90988
GO:0048866	stem cell fate specification	3	4947	3	21424	0.0123061	0.144592	4.33071	1.90988
GO:0003273	cell migration involved in endocardial cushion formation	3	4947	3	21424	0.0123061	0.144592	4.33071	1.90988
GO:0034058	endosomal vesicle fusion	3	4947	3	21424	0.0123061	0.144592	4.33071	1.90988
GO:0060319	primitive erythrocyte differentiation	3	4947	3	21424	0.0123061	0.144592	4.33071	1.90988
GO:0001998	angiotensin mediated vasoconstriction involved in regulation of systemic arterial blood pressure	3	4947	3	21424	0.0123061	0.144592	4.33071	1.90988
GO:0048659	smooth muscle cell proliferation	3	4947	3	21424	0.0123061	0.144592	4.33071	1.90988
GO:0060443	mammary gland morphogenesis	3	4947	3	21424	0.0123061	0.144592	4.33071	1.90988
GO:0006990	positive regulation of transcription from RNA polymerase II promoter involved in unfolded protein response	3	4947	3	21424	0.0123061	0.144592	4.33071	1.90988
GO:0000819	sister chromatid segregation	3	4947	3	21424	0.0123061	0.144592	4.33071	1.90988
GO:0010159	specification of organ position	3	4947	3	21424	0.0123061	0.144592	4.33071	1.90988
GO:0035947	regulation of gluconeogenesis by regulation of transcription from RNA polymerase II promoter	3	4947	3	21424	0.0123061	0.144592	4.33071	1.90988
GO:0010641	positive regulation of platelet-derived growth factor receptor signaling pathway	3	4947	3	21424	0.0123061	0.144592	4.33071	1.90988
GO:0046605	regulation of centrosome cycle	3	4947	3	21424	0.0123061	0.144592	4.33071	1.90988
GO:0032055	negative regulation of translation in response to stress	3	4947	3	21424	0.0123061	0.144592	4.33071	1.90988
GO:0021508	floor plate formation	3	4947	3	21424	0.0123061	0.144592	4.33071	1.90988
GO:0002331	pre-B cell allelic exclusion	3	4947	3	21424	0.0123061	0.144592	4.33071	1.90988
GO:0002068	glandular epithelial cell development	3	4947	3	21424	0.0123061	0.144592	4.33071	1.90988
GO:0090526	regulation of gluconeogenesis involved in cellular glucose homeostasis	3	4947	3	21424	0.0123061	0.144592	4.33071	1.90988
GO:0060729	intestinal epithelial structure maintenance	3	4947	3	21424	0.0123061	0.144592	4.33071	1.90988
GO:0033157	regulation of intracellular protein transport	3	4947	3	21424	0.0123061	0.144592	4.33071	1.90988
GO:0038091	positive regulation of cell proliferation by VEGF-activated platelet derived growth factor receptor signaling pathway	3	4947	3	21424	0.0123061	0.144592	4.33071	1.90988
GO:1903428	positive regulation of reactive oxygen species biosynthetic process	3	4947	3	21424	0.0123061	0.144592	4.33071	1.90988
GO:0061073	ciliary body morphogenesis	3	4947	3	21424	0.0123061	0.144592	4.33071	1.90988
GO:0051799	negative regulation of hair follicle development	3	4947	3	21424	0.0123061	0.144592	4.33071	1.90988
GO:0006282	regulation of DNA repair	3	4947	3	21424	0.0123061	0.144592	4.33071	1.90988
GO:0010871	negative regulation of receptor biosynthetic process	3	4947	3	21424	0.0123061	0.144592	4.33071	1.90988
GO:0070562	regulation of vitamin D receptor signaling pathway	3	4947	3	21424	0.0123061	0.144592	4.33071	1.90988
GO:0015732	prostaglandin transport	3	4947	3	21424	0.0123061	0.144592	4.33071	1.90988
GO:0044332	Wnt signaling pathway involved in dorsal/ventral axis specification	3	4947	3	21424	0.0123061	0.144592	4.33071	1.90988
GO:0044337	canonical Wnt signaling pathway involved in positive regulation of apoptotic process	3	4947	3	21424	0.0123061	0.144592	4.33071	1.90988
GO:0032374	regulation of cholesterol transport	3	4947	3	21424	0.0123061	0.144592	4.33071	1.90988
GO:0055070	copper ion homeostasis	3	4947	3	21424	0.0123061	0.144592	4.33071	1.90988
GO:0031053	primary miRNA processing	3	4947	3	21424	0.0123061	0.144592	4.33071	1.90988
GO:0032855	positive regulation of Rac GTPase activity	16	4947	40	21424	0.0124857	0.145828	1.73228	1.90359
GO:0034446	substrate adhesion-dependent cell spreading	16	4947	40	21424	0.0124857	0.145828	1.73228	1.90359
GO:0038083	peptidyl-tyrosine autophosphorylation	16	4947	40	21424	0.0124857	0.145828	1.73228	1.90359
GO:0032869	cellular response to insulin stimulus	28	4947	81	21424	0.0124953	0.145828	1.49703	1.90325
GO:0043627	response to estrogen	26	4947	74	21424	0.0125628	0.146124	1.5216	1.90091
GO:0000902	cell morphogenesis	26	4947	74	21424	0.0125628	0.146124	1.5216	1.90091
GO:0006486	protein glycosylation	48	4947	154	21424	0.0128556	0.149279	1.34983	1.89091
GO:0031669	cellular response to nutrient levels	6	4947	10	21424	0.0132582	0.151922	2.59842	1.87752
GO:0003181	atrioventricular valve morphogenesis	6	4947	10	21424	0.0132582	0.151922	2.59842	1.87752
GO:0060429	epithelium development	6	4947	10	21424	0.0132582	0.151922	2.59842	1.87752
GO:0010172	embryonic body morphogenesis	6	4947	10	21424	0.0132582	0.151922	2.59842	1.87752
GO:0010744	positive regulation of macrophage derived foam cell differentiation	6	4947	10	21424	0.0132582	0.151922	2.59842	1.87752
GO:0080182	histone H3-K4 trimethylation	6	4947	10	21424	0.0132582	0.151922	2.59842	1.87752
GO:0045576	mast cell activation	6	4947	10	21424	0.0132582	0.151922	2.59842	1.87752
GO:0021707	cerebellar granule cell differentiation	6	4947	10	21424	0.0132582	0.151922	2.59842	1.87752
GO:0007265	Ras protein signal transduction	15	4947	37	21424	0.0133832	0.153102	1.75569	1.87344
GO:0060021	palate development	27	4947	78	21424	0.0137328	0.156843	1.49909	1.86224
GO:0001890	placenta development	18	4947	47	21424	0.0137612	0.156909	1.65857	1.86134
GO:0006511	ubiquitin-dependent protein catabolic process	47	4947	151	21424	0.0140717	0.160186	1.34797	1.85165
GO:0051898	negative regulation of protein kinase B signaling	14	4947	34	21424	0.0142854	0.161824	1.78323	1.84511
GO:0006367	transcription initiation from RNA polymerase II promoter	14	4947	34	21424	0.0142854	0.161824	1.78323	1.84511
GO:0070534	protein K63-linked ubiquitination	14	4947	34	21424	0.0142854	0.161824	1.78323	1.84511
GO:0007005	mitochondrion organization	20	4947	54	21424	0.0145628	0.164697	1.60396	1.83675
GO:0032091	negative regulation of protein binding	17	4947	44	21424	0.0149327	0.168332	1.67323	1.82586
GO:0045740	positive regulation of DNA replication	17	4947	44	21424	0.0149327	0.168332	1.67323	1.82586
GO:0040008	regulation of growth	24	4947	68	21424	0.0151524	0.170409	1.52848	1.81952
GO:0042771	intrinsic apoptotic signaling pathway in response to DNA damage by p53 class mediator	13	4947	31	21424	0.015166	0.170409	1.8161	1.81913
GO:0006536	glutamate metabolic process	7	4947	13	21424	0.0157284	0.173914	2.33192	1.80332
GO:0060444	branching involved in mammary gland duct morphogenesis	7	4947	13	21424	0.0157284	0.173914	2.33192	1.80332
GO:0031929	TOR signaling	7	4947	13	21424	0.0157284	0.173914	2.33192	1.80332
GO:0007095	mitotic G2 DNA damage checkpoint	7	4947	13	21424	0.0157284	0.173914	2.33192	1.80332
GO:0010812	negative regulation of cell-substrate adhesion	7	4947	13	21424	0.0157284	0.173914	2.33192	1.80332
GO:0070208	protein heterotrimerization	7	4947	13	21424	0.0157284	0.173914	2.33192	1.80332
GO:0045821	positive regulation of glycolytic process	7	4947	13	21424	0.0157284	0.173914	2.33192	1.80332
GO:0021795	cerebral cortex cell migration	7	4947	13	21424	0.0157284	0.173914	2.33192	1.80332
GO:0031103	axon regeneration	7	4947	13	21424	0.0157284	0.173914	2.33192	1.80332
GO:0033700	phospholipid efflux	7	4947	13	21424	0.0157284	0.173914	2.33192	1.80332
GO:0030178	negative regulation of Wnt signaling pathway	19	4947	51	21424	0.0159082	0.175622	1.6134	1.79838
GO:0048169	regulation of long-term neuronal synaptic plasticity	12	4947	28	21424	0.0159852	0.176192	1.85602	1.79628
GO:0032526	response to retinoic acid	21	4947	58	21424	0.0164433	0.180955	1.56801	1.78401
GO:0016032	viral process	11	4947	25	21424	0.016684	0.183023	1.90551	1.7777
GO:0033344	cholesterol efflux	11	4947	25	21424	0.016684	0.183023	1.90551	1.7777
GO:0001522	pseudouridine synthesis	8	4947	16	21424	0.0169419	0.184107	2.16535	1.77104
GO:0035024	negative regulation of Rho protein signal transduction	8	4947	16	21424	0.0169419	0.184107	2.16535	1.77104
GO:0043488	regulation of mRNA stability	8	4947	16	21424	0.0169419	0.184107	2.16535	1.77104
GO:0048745	smooth muscle tissue development	8	4947	16	21424	0.0169419	0.184107	2.16535	1.77104
GO:0000038	very long-chain fatty acid metabolic process	8	4947	16	21424	0.0169419	0.184107	2.16535	1.77104
GO:0051493	regulation of cytoskeleton organization	8	4947	16	21424	0.0169419	0.184107	2.16535	1.77104
GO:0050770	regulation of axonogenesis	10	4947	22	21424	0.0171747	0.185476	1.9685	1.76511
GO:0072001	renal system development	10	4947	22	21424	0.0171747	0.185476	1.9685	1.76511
GO:0034394	protein localization to cell surface	10	4947	22	21424	0.0171747	0.185476	1.9685	1.76511
GO:0014065	phosphatidylinositol 3-kinase signaling	10	4947	22	21424	0.0171747	0.185476	1.9685	1.76511
GO:0007190	activation of adenylate cyclase activity	9	4947	19	21424	0.0173261	0.186531	2.05139	1.7613
GO:0032332	positive regulation of chondrocyte differentiation	9	4947	19	21424	0.0173261	0.186531	2.05139	1.7613
GO:0001658	branching involved in ureteric bud morphogenesis	18	4947	48	21424	0.0173684	0.186697	1.62401	1.76024
GO:2001235	positive regulation of apoptotic signaling pathway	15	4947	38	21424	0.0174881	0.187114	1.70949	1.75726
GO:0007173	epidermal growth factor receptor signaling pathway	15	4947	38	21424	0.0174881	0.187114	1.70949	1.75726
GO:0045859	regulation of protein kinase activity	15	4947	38	21424	0.0174881	0.187114	1.70949	1.75726
GO:0030900	forebrain development	28	4947	83	21424	0.0176281	0.188322	1.46096	1.75379
GO:0000082	G1/S transition of mitotic cell cycle	20	4947	55	21424	0.0180283	0.192302	1.5748	1.74404
GO:0051924	regulation of calcium ion transport	14	4947	35	21424	0.018854	0.198782	1.73228	1.7246
GO:0007417	central nervous system development	27	4947	80	21424	0.0194083	0.198782	1.46161	1.71201
GO:0019934	cGMP-mediated signaling	5	4947	8	21424	0.0194373	0.198782	2.70669	1.71136
GO:0001881	receptor recycling	5	4947	8	21424	0.0194373	0.198782	2.70669	1.71136
GO:0042347	negative regulation of NF-kappaB import into nucleus	5	4947	8	21424	0.0194373	0.198782	2.70669	1.71136
GO:0000288	nuclear-transcribed mRNA catabolic process, deadenylation-dependent decay	5	4947	8	21424	0.0194373	0.198782	2.70669	1.71136
GO:0072015	glomerular visceral epithelial cell development	5	4947	8	21424	0.0194373	0.198782	2.70669	1.71136
GO:0003184	pulmonary valve morphogenesis	5	4947	8	21424	0.0194373	0.198782	2.70669	1.71136
GO:0034333	adherens junction assembly	5	4947	8	21424	0.0194373	0.198782	2.70669	1.71136
GO:0035372	protein localization to microtubule	5	4947	8	21424	0.0194373	0.198782	2.70669	1.71136
GO:0060485	mesenchyme development	5	4947	8	21424	0.0194373	0.198782	2.70669	1.71136
GO:1900029	positive regulation of ruffle assembly	5	4947	8	21424	0.0194373	0.198782	2.70669	1.71136
GO:0060463	lung lobe morphogenesis	5	4947	8	21424	0.0194373	0.198782	2.70669	1.71136
GO:0000731	DNA synthesis involved in DNA repair	5	4947	8	21424	0.0194373	0.198782	2.70669	1.71136
GO:0007016	cytoskeletal anchoring at plasma membrane	5	4947	8	21424	0.0194373	0.198782	2.70669	1.71136
GO:0051168	nuclear export	5	4947	8	21424	0.0194373	0.198782	2.70669	1.71136
GO:0007064	mitotic sister chromatid cohesion	5	4947	8	21424	0.0194373	0.198782	2.70669	1.71136
GO:0007175	negative regulation of epidermal growth factor-activated receptor activity	5	4947	8	21424	0.0194373	0.198782	2.70669	1.71136
GO:0007183	SMAD protein complex assembly	5	4947	8	21424	0.0194373	0.198782	2.70669	1.71136
GO:0070269	pyroptosis	5	4947	8	21424	0.0194373	0.198782	2.70669	1.71136
GO:0010591	regulation of lamellipodium assembly	5	4947	8	21424	0.0194373	0.198782	2.70669	1.71136
GO:0045814	negative regulation of gene expression, epigenetic	5	4947	8	21424	0.0194373	0.198782	2.70669	1.71136
GO:0043254	regulation of protein complex assembly	5	4947	8	21424	0.0194373	0.198782	2.70669	1.71136
GO:0043279	response to alkaloid	5	4947	8	21424	0.0194373	0.198782	2.70669	1.71136
GO:0051444	negative regulation of ubiquitin-protein transferase activity	5	4947	8	21424	0.0194373	0.198782	2.70669	1.71136
GO:0006120	mitochondrial electron transport, NADH to ubiquinone	5	4947	8	21424	0.0194373	0.198782	2.70669	1.71136
GO:0031063	regulation of histone deacetylation	5	4947	8	21424	0.0194373	0.198782	2.70669	1.71136
GO:0031054	pre-miRNA processing	5	4947	8	21424	0.0194373	0.198782	2.70669	1.71136
GO:0001503	ossification	30	4947	91	21424	0.0200381	0.204624	1.42771	1.69814
GO:0000724	double-strand break repair via homologous recombination	21	4947	59	21424	0.0201048	0.205004	1.54144	1.6967
GO:2001238	positive regulation of extrinsic apoptotic signaling pathway	13	4947	32	21424	0.0202546	0.206229	1.75935	1.69348
GO:0048468	cell development	16	4947	42	21424	0.0206556	0.210003	1.64979	1.68496
GO:0042493	response to drug	96	4947	344	21424	0.0207128	0.210277	1.20857	1.68376
GO:0010976	positive regulation of neuron projection development	31	4947	95	21424	0.0211921	0.214829	1.41318	1.67383
GO:0030316	osteoclast differentiation	12	4947	29	21424	0.0216565	0.218897	1.79202	1.66441
GO:0001702	gastrulation with mouth forming second	12	4947	29	21424	0.0216565	0.218897	1.79202	1.66441
GO:0010942	positive regulation of cell death	15	4947	39	21424	0.0224886	0.226648	1.66566	1.64804
GO:0071897	DNA biosynthetic process	15	4947	39	21424	0.0224886	0.226648	1.66566	1.64804
GO:0006513	protein monoubiquitination	11	4947	26	21424	0.0230065	0.23053	1.83222	1.63815
GO:0071364	cellular response to epidermal growth factor stimulus	11	4947	26	21424	0.0230065	0.23053	1.83222	1.63815
GO:0006259	DNA metabolic process	11	4947	26	21424	0.0230065	0.23053	1.83222	1.63815
GO:0006352	DNA-templated transcription, initiation	11	4947	26	21424	0.0230065	0.23053	1.83222	1.63815
GO:2000036	regulation of stem cell maintenance	6	4947	11	21424	0.0235258	0.230739	2.3622	1.62846
GO:0001893	maternal placenta development	6	4947	11	21424	0.0235258	0.230739	2.3622	1.62846
GO:0042074	cell migration involved in gastrulation	6	4947	11	21424	0.0235258	0.230739	2.3622	1.62846
GO:0030166	proteoglycan biosynthetic process	6	4947	11	21424	0.0235258	0.230739	2.3622	1.62846
GO:0042770	signal transduction in response to DNA damage	6	4947	11	21424	0.0235258	0.230739	2.3622	1.62846
GO:1901653	cellular response to peptide	6	4947	11	21424	0.0235258	0.230739	2.3622	1.62846
GO:0035413	positive regulation of catenin import into nucleus	6	4947	11	21424	0.0235258	0.230739	2.3622	1.62846
GO:0048711	positive regulation of astrocyte differentiation	6	4947	11	21424	0.0235258	0.230739	2.3622	1.62846
GO:0014067	negative regulation of phosphatidylinositol 3-kinase signaling	6	4947	11	21424	0.0235258	0.230739	2.3622	1.62846
GO:0008210	estrogen metabolic process	6	4947	11	21424	0.0235258	0.230739	2.3622	1.62846
GO:0000042	protein targeting to Golgi	6	4947	11	21424	0.0235258	0.230739	2.3622	1.62846
GO:0007614	short-term memory	6	4947	11	21424	0.0235258	0.230739	2.3622	1.62846
GO:0048103	somatic stem cell division	6	4947	11	21424	0.0235258	0.230739	2.3622	1.62846
GO:0051457	maintenance of protein location in nucleus	6	4947	11	21424	0.0235258	0.230739	2.3622	1.62846
GO:0019433	triglyceride catabolic process	6	4947	11	21424	0.0235258	0.230739	2.3622	1.62846
GO:0048538	thymus development	17	4947	46	21424	0.023745	0.232561	1.60048	1.62443
GO:0000281	mitotic cytokinesis	10	4947	23	21424	0.024221	0.236555	1.88292	1.61581
GO:0007585	respiratory gaseous exchange	10	4947	23	21424	0.024221	0.236555	1.88292	1.61581
GO:0045668	negative regulation of osteoblast differentiation	19	4947	53	21424	0.0243031	0.237024	1.55252	1.61434
GO:0040007	growth	14	4947	36	21424	0.024446	0.237417	1.68416	1.61179
GO:0051276	chromosome organization	14	4947	36	21424	0.024446	0.237417	1.68416	1.61179
GO:0007492	endoderm development	14	4947	36	21424	0.024446	0.237417	1.68416	1.61179
GO:0007166	cell surface receptor signaling pathway	42	4947	137	21424	0.0249841	0.238474	1.32766	1.60234
GO:0050768	negative regulation of neurogenesis	9	4947	20	21424	0.0251673	0.238474	1.94882	1.59916
GO:0030318	melanocyte differentiation	9	4947	20	21424	0.0251673	0.238474	1.94882	1.59916
GO:0048593	camera-type eye morphogenesis	9	4947	20	21424	0.0251673	0.238474	1.94882	1.59916
GO:0043409	negative regulation of MAPK cascade	9	4947	20	21424	0.0251673	0.238474	1.94882	1.59916
GO:0030193	regulation of blood coagulation	9	4947	20	21424	0.0251673	0.238474	1.94882	1.59916
GO:0045332	phospholipid translocation	9	4947	20	21424	0.0251673	0.238474	1.94882	1.59916
GO:0052696	flavonoid glucuronidation	9	4947	20	21424	0.0251673	0.238474	1.94882	1.59916
GO:0009813	flavonoid biosynthetic process	9	4947	20	21424	0.0251673	0.238474	1.94882	1.59916
GO:0010906	regulation of glucose metabolic process	9	4947	20	21424	0.0251673	0.238474	1.94882	1.59916
GO:0007059	chromosome segregation	26	4947	78	21424	0.0251994	0.238474	1.44357	1.59861
GO:0000187	activation of MAPK activity	26	4947	78	21424	0.0251994	0.238474	1.44357	1.59861
GO:0006656	phosphatidylcholine biosynthetic process	7	4947	14	21424	0.025276	0.238474	2.16535	1.59729
GO:0035265	organ growth	7	4947	14	21424	0.025276	0.238474	2.16535	1.59729
GO:0048699	generation of neurons	7	4947	14	21424	0.025276	0.238474	2.16535	1.59729
GO:0030520	intracellular estrogen receptor signaling pathway	7	4947	14	21424	0.025276	0.238474	2.16535	1.59729
GO:0060979	vasculogenesis involved in coronary vascular morphogenesis	7	4947	14	21424	0.025276	0.238474	2.16535	1.59729
GO:0014032	neural crest cell development	7	4947	14	21424	0.025276	0.238474	2.16535	1.59729
GO:0048011	neurotrophin TRK receptor signaling pathway	7	4947	14	21424	0.025276	0.238474	2.16535	1.59729
GO:2000573	positive regulation of DNA biosynthetic process	7	4947	14	21424	0.025276	0.238474	2.16535	1.59729
GO:0055093	response to hyperoxia	7	4947	14	21424	0.025276	0.238474	2.16535	1.59729
GO:0050730	regulation of peptidyl-tyrosine phosphorylation	8	4947	17	21424	0.0256336	0.239247	2.03798	1.59119
GO:0030889	negative regulation of B cell proliferation	8	4947	17	21424	0.0256336	0.239247	2.03798	1.59119
GO:0007009	plasma membrane organization	8	4947	17	21424	0.0256336	0.239247	2.03798	1.59119
GO:0045190	isotype switching	8	4947	17	21424	0.0256336	0.239247	2.03798	1.59119
GO:0035855	megakaryocyte development	8	4947	17	21424	0.0256336	0.239247	2.03798	1.59119
GO:0048026	positive regulation of mRNA splicing, via spliceosome	8	4947	17	21424	0.0256336	0.239247	2.03798	1.59119
GO:0006325	chromatin organization	8	4947	17	21424	0.0256336	0.239247	2.03798	1.59119
GO:0008631	intrinsic apoptotic signaling pathway in response to oxidative stress	8	4947	17	21424	0.0256336	0.239247	2.03798	1.59119
GO:0010862	positive regulation of pathway-restricted SMAD protein phosphorylation	16	4947	43	21424	0.0260156	0.242486	1.61143	1.58477
GO:0006184	GTP catabolic process	61	4947	210	21424	0.0262286	0.244144	1.25797	1.58122
GO:0035116	embryonic hindlimb morphogenesis	13	4947	33	21424	0.0265185	0.245854	1.70604	1.57645
GO:0010332	response to gamma radiation	13	4947	33	21424	0.0265185	0.245854	1.70604	1.57645
GO:0045595	regulation of cell differentiation	13	4947	33	21424	0.0265185	0.245854	1.70604	1.57645
GO:0071560	cellular response to transforming growth factor beta stimulus	18	4947	50	21424	0.026729	0.247475	1.55905	1.57302
GO:0001501	skeletal system development	33	4947	104	21424	0.0268642	0.248396	1.37417	1.57083
GO:0006886	intracellular protein transport	74	4947	261	21424	0.0272303	0.248564	1.22786	1.56495
GO:0008104	protein localization	25	4947	75	21424	0.0277861	0.248564	1.44357	1.55617
GO:0050881	musculoskeletal movement	4	4947	6	21424	0.0283859	0.248564	2.88714	1.5469
GO:0016075	rRNA catabolic process	4	4947	6	21424	0.0283859	0.248564	2.88714	1.5469
GO:0090031	positive regulation of steroid hormone biosynthetic process	4	4947	6	21424	0.0283859	0.248564	2.88714	1.5469
GO:0043353	enucleate erythrocyte differentiation	4	4947	6	21424	0.0283859	0.248564	2.88714	1.5469
GO:0061309	cardiac neural crest cell development involved in outflow tract morphogenesis	4	4947	6	21424	0.0283859	0.248564	2.88714	1.5469
GO:0072091	regulation of stem cell proliferation	4	4947	6	21424	0.0283859	0.248564	2.88714	1.5469
GO:0006546	glycine catabolic process	4	4947	6	21424	0.0283859	0.248564	2.88714	1.5469
GO:1902237	positive regulation of endoplasmic reticulum stress-induced intrinsic apoptotic signaling pathway	4	4947	6	21424	0.0283859	0.248564	2.88714	1.5469
GO:2001028	positive regulation of endothelial cell chemotaxis	4	4947	6	21424	0.0283859	0.248564	2.88714	1.5469
GO:0003149	membranous septum morphogenesis	4	4947	6	21424	0.0283859	0.248564	2.88714	1.5469
GO:0090344	negative regulation of cell aging	4	4947	6	21424	0.0283859	0.248564	2.88714	1.5469
GO:0060628	regulation of ER to Golgi vesicle-mediated transport	4	4947	6	21424	0.0283859	0.248564	2.88714	1.5469
GO:2001224	positive regulation of neuron migration	4	4947	6	21424	0.0283859	0.248564	2.88714	1.5469
GO:0030579	ubiquitin-dependent SMAD protein catabolic process	4	4947	6	21424	0.0283859	0.248564	2.88714	1.5469
GO:0001957	intramembranous ossification	4	4947	6	21424	0.0283859	0.248564	2.88714	1.5469
GO:0090150	establishment of protein localization to membrane	4	4947	6	21424	0.0283859	0.248564	2.88714	1.5469
GO:0035357	peroxisome proliferator activated receptor signaling pathway	4	4947	6	21424	0.0283859	0.248564	2.88714	1.5469
GO:0000729	DNA double-strand break processing	4	4947	6	21424	0.0283859	0.248564	2.88714	1.5469
GO:0002281	macrophage activation involved in immune response	4	4947	6	21424	0.0283859	0.248564	2.88714	1.5469
GO:0051222	positive regulation of protein transport	4	4947	6	21424	0.0283859	0.248564	2.88714	1.5469
GO:0020027	hemoglobin metabolic process	4	4947	6	21424	0.0283859	0.248564	2.88714	1.5469
GO:0010830	regulation of myotube differentiation	4	4947	6	21424	0.0283859	0.248564	2.88714	1.5469
GO:0007167	enzyme linked receptor protein signaling pathway	4	4947	6	21424	0.0283859	0.248564	2.88714	1.5469
GO:0071499	cellular response to laminar fluid shear stress	4	4947	6	21424	0.0283859	0.248564	2.88714	1.5469
GO:0010457	centriole-centriole cohesion	4	4947	6	21424	0.0283859	0.248564	2.88714	1.5469
GO:0010498	proteasomal protein catabolic process	4	4947	6	21424	0.0283859	0.248564	2.88714	1.5469
GO:0051152	positive regulation of smooth muscle cell differentiation	4	4947	6	21424	0.0283859	0.248564	2.88714	1.5469
GO:0071557	histone H3-K27 demethylation	4	4947	6	21424	0.0283859	0.248564	2.88714	1.5469
GO:0071559	response to transforming growth factor beta	4	4947	6	21424	0.0283859	0.248564	2.88714	1.5469
GO:0048012	hepatocyte growth factor receptor signaling pathway	4	4947	6	21424	0.0283859	0.248564	2.88714	1.5469
GO:0045820	negative regulation of glycolytic process	4	4947	6	21424	0.0283859	0.248564	2.88714	1.5469
GO:0051782	negative regulation of cell division	4	4947	6	21424	0.0283859	0.248564	2.88714	1.5469
GO:0006307	DNA dealkylation involved in DNA repair	4	4947	6	21424	0.0283859	0.248564	2.88714	1.5469
GO:0032534	regulation of microvillus assembly	4	4947	6	21424	0.0283859	0.248564	2.88714	1.5469
GO:0051492	regulation of stress fiber assembly	4	4947	6	21424	0.0283859	0.248564	2.88714	1.5469
GO:0006004	fucose metabolic process	4	4947	6	21424	0.0283859	0.248564	2.88714	1.5469
GO:0033601	positive regulation of mammary gland epithelial cell proliferation	4	4947	6	21424	0.0283859	0.248564	2.88714	1.5469
GO:0008595	anterior/posterior axis specification, embryo	4	4947	6	21424	0.0283859	0.248564	2.88714	1.5469
GO:0046834	lipid phosphorylation	4	4947	6	21424	0.0283859	0.248564	2.88714	1.5469
GO:0051534	negative regulation of NFAT protein import into nucleus	4	4947	6	21424	0.0283859	0.248564	2.88714	1.5469
GO:0030433	ER-associated ubiquitin-dependent protein catabolic process	15	4947	40	21424	0.0284903	0.249164	1.62401	1.5453
GO:0010506	regulation of autophagy	12	4947	30	21424	0.0286859	0.250245	1.73228	1.54233
GO:0045840	positive regulation of mitosis	12	4947	30	21424	0.0286859	0.250245	1.73228	1.54233
GO:0007030	Golgi organization	21	4947	61	21424	0.0292857	0.255157	1.4909	1.53334
GO:0007160	cell-matrix adhesion	26	4947	79	21424	0.0295277	0.256943	1.4253	1.52977
GO:0002931	response to ischemia	11	4947	27	21424	0.0309107	0.267636	1.76436	1.50989
GO:0090307	spindle assembly involved in mitosis	11	4947	27	21424	0.0309107	0.267636	1.76436	1.50989
GO:0071375	cellular response to peptide hormone stimulus	11	4947	27	21424	0.0309107	0.267636	1.76436	1.50989
GO:0045739	positive regulation of DNA repair	11	4947	27	21424	0.0309107	0.267636	1.76436	1.50989
GO:0002244	hematopoietic progenitor cell differentiation	30	4947	94	21424	0.0311591	0.26896	1.38214	1.50641
GO:0038032	termination of G-protein coupled receptor signaling pathway	14	4947	37	21424	0.0311798	0.26896	1.63865	1.50613
GO:0032508	DNA duplex unwinding	14	4947	37	21424	0.0311798	0.26896	1.63865	1.50613
GO:0016337	single organismal cell-cell adhesion	34	4947	109	21424	0.031856	0.274452	1.35086	1.49681
GO:0042733	embryonic digit morphogenesis	20	4947	58	21424	0.0323213	0.277663	1.49335	1.49051
GO:0031667	response to nutrient levels	16	4947	44	21424	0.0323487	0.277663	1.5748	1.49014
GO:0030514	negative regulation of BMP signaling pathway	16	4947	44	21424	0.0323487	0.277663	1.5748	1.49014
GO:0050727	regulation of inflammatory response	18	4947	51	21424	0.0326312	0.279742	1.52848	1.48637
GO:0060135	maternal process involved in female pregnancy	10	4947	24	21424	0.0331267	0.281557	1.80446	1.47982
GO:2000377	regulation of reactive oxygen species metabolic process	10	4947	24	21424	0.0331267	0.281557	1.80446	1.47982
GO:0006487	protein N-linked glycosylation	10	4947	24	21424	0.0331267	0.281557	1.80446	1.47982
GO:0030001	metal ion transport	10	4947	24	21424	0.0331267	0.281557	1.80446	1.47982
GO:0009416	response to light stimulus	10	4947	24	21424	0.0331267	0.281557	1.80446	1.47982
GO:0021772	olfactory bulb development	10	4947	24	21424	0.0331267	0.281557	1.80446	1.47982
GO:0043044	ATP-dependent chromatin remodeling	10	4947	24	21424	0.0331267	0.281557	1.80446	1.47982
GO:0060395	SMAD protein signal transduction	23	4947	69	21424	0.0338386	0.287127	1.44357	1.47059
GO:0050873	brown fat cell differentiation	13	4947	34	21424	0.0340913	0.287127	1.65586	1.46736
GO:0031397	negative regulation of protein ubiquitination	13	4947	34	21424	0.0340913	0.287127	1.65586	1.46736
GO:0030879	mammary gland development	13	4947	34	21424	0.0340913	0.287127	1.65586	1.46736
GO:0048013	ephrin receptor signaling pathway	13	4947	34	21424	0.0340913	0.287127	1.65586	1.46736
GO:0016525	negative regulation of angiogenesis	21	4947	62	21424	0.0349166	0.287127	1.46685	1.45697
GO:0019933	cAMP-mediated signaling	9	4947	21	21424	0.035221	0.287127	1.85602	1.4532
GO:0030010	establishment of cell polarity	9	4947	21	21424	0.035221	0.287127	1.85602	1.4532
GO:2000463	positive regulation of excitatory postsynaptic membrane potential	9	4947	21	21424	0.035221	0.287127	1.85602	1.4532
GO:0048814	regulation of dendrite morphogenesis	9	4947	21	21424	0.035221	0.287127	1.85602	1.4532
GO:0006807	nitrogen compound metabolic process	9	4947	21	21424	0.035221	0.287127	1.85602	1.4532
GO:0045736	negative regulation of cyclin-dependent protein serine/threonine kinase activity	9	4947	21	21424	0.035221	0.287127	1.85602	1.4532
GO:0043011	myeloid dendritic cell differentiation	9	4947	21	21424	0.035221	0.287127	1.85602	1.4532
GO:0000578	embryonic axis specification	5	4947	9	21424	0.0355033	0.287127	2.40595	1.44973
GO:0051893	regulation of focal adhesion assembly	5	4947	9	21424	0.0355033	0.287127	2.40595	1.44973
GO:0097178	ruffle assembly	5	4947	9	21424	0.0355033	0.287127	2.40595	1.44973
GO:0000375	RNA splicing, via transesterification reactions	5	4947	9	21424	0.0355033	0.287127	2.40595	1.44973
GO:0071243	cellular response to arsenic-containing substance	5	4947	9	21424	0.0355033	0.287127	2.40595	1.44973
GO:0003203	endocardial cushion morphogenesis	5	4947	9	21424	0.0355033	0.287127	2.40595	1.44973
GO:0009312	oligosaccharide biosynthetic process	5	4947	9	21424	0.0355033	0.287127	2.40595	1.44973
GO:0001973	adenosine receptor signaling pathway	5	4947	9	21424	0.0355033	0.287127	2.40595	1.44973
GO:0003014	renal system process	5	4947	9	21424	0.0355033	0.287127	2.40595	1.44973
GO:0040019	positive regulation of embryonic development	5	4947	9	21424	0.0355033	0.287127	2.40595	1.44973
GO:0035999	tetrahydrofolate interconversion	5	4947	9	21424	0.0355033	0.287127	2.40595	1.44973
GO:0032000	positive regulation of fatty acid beta-oxidation	5	4947	9	21424	0.0355033	0.287127	2.40595	1.44973
GO:0033173	calcineurin-NFAT signaling cascade	5	4947	9	21424	0.0355033	0.287127	2.40595	1.44973
GO:0051131	chaperone-mediated protein complex assembly	5	4947	9	21424	0.0355033	0.287127	2.40595	1.44973
GO:0071539	protein localization to centrosome	5	4947	9	21424	0.0355033	0.287127	2.40595	1.44973
GO:0003417	growth plate cartilage development	5	4947	9	21424	0.0355033	0.287127	2.40595	1.44973
GO:0032464	positive regulation of protein homooligomerization	5	4947	9	21424	0.0355033	0.287127	2.40595	1.44973
GO:0033962	cytoplasmic mRNA processing body assembly	5	4947	9	21424	0.0355033	0.287127	2.40595	1.44973
GO:0045906	negative regulation of vasoconstriction	5	4947	9	21424	0.0355033	0.287127	2.40595	1.44973
GO:2000810	regulation of tight junction assembly	5	4947	9	21424	0.0355033	0.287127	2.40595	1.44973
GO:0051533	positive regulation of NFAT protein import into nucleus	5	4947	9	21424	0.0355033	0.287127	2.40595	1.44973
GO:0043068	positive regulation of programmed cell death	5	4947	9	21424	0.0355033	0.287127	2.40595	1.44973
GO:0009967	positive regulation of signal transduction	15	4947	41	21424	0.0355941	0.287127	1.5844	1.44862
GO:0043536	positive regulation of blood vessel endothelial cell migration	8	4947	18	21424	0.0370004	0.287127	1.92476	1.43179
GO:0090314	positive regulation of protein targeting to membrane	8	4947	18	21424	0.0370004	0.287127	1.92476	1.43179
GO:0002063	chondrocyte development	8	4947	18	21424	0.0370004	0.287127	1.92476	1.43179
GO:0046426	negative regulation of JAK-STAT cascade	8	4947	18	21424	0.0370004	0.287127	1.92476	1.43179
GO:0046856	phosphatidylinositol dephosphorylation	8	4947	18	21424	0.0370004	0.287127	1.92476	1.43179
GO:0045071	negative regulation of viral genome replication	12	4947	31	21424	0.0372249	0.287127	1.6764	1.42917
GO:0051258	protein polymerization	12	4947	31	21424	0.0372249	0.287127	1.6764	1.42917
GO:0045184	establishment of protein localization	12	4947	31	21424	0.0372249	0.287127	1.6764	1.42917
GO:0048489	synaptic vesicle transport	6	4947	12	21424	0.0380062	0.287127	2.16535	1.42015
GO:0050771	negative regulation of axonogenesis	6	4947	12	21424	0.0380062	0.287127	2.16535	1.42015
GO:0016045	detection of bacterium	6	4947	12	21424	0.0380062	0.287127	2.16535	1.42015
GO:0006744	ubiquinone biosynthetic process	6	4947	12	21424	0.0380062	0.287127	2.16535	1.42015
GO:0097284	hepatocyte apoptotic process	6	4947	12	21424	0.0380062	0.287127	2.16535	1.42015
GO:0090303	positive regulation of wound healing	6	4947	12	21424	0.0380062	0.287127	2.16535	1.42015
GO:0048608	reproductive structure development	6	4947	12	21424	0.0380062	0.287127	2.16535	1.42015
GO:0050927	positive regulation of positive chemotaxis	6	4947	12	21424	0.0380062	0.287127	2.16535	1.42015
GO:0060487	lung epithelial cell differentiation	6	4947	12	21424	0.0380062	0.287127	2.16535	1.42015
GO:0051272	positive regulation of cellular component movement	6	4947	12	21424	0.0380062	0.287127	2.16535	1.42015
GO:0008347	glial cell migration	6	4947	12	21424	0.0380062	0.287127	2.16535	1.42015
GO:0007020	microtubule nucleation	6	4947	12	21424	0.0380062	0.287127	2.16535	1.42015
GO:0010763	positive regulation of fibroblast migration	6	4947	12	21424	0.0380062	0.287127	2.16535	1.42015
GO:0033197	response to vitamin E	6	4947	12	21424	0.0380062	0.287127	2.16535	1.42015
GO:0045197	establishment or maintenance of epithelial cell apical/basal polarity	6	4947	12	21424	0.0380062	0.287127	2.16535	1.42015
GO:0030903	notochord development	6	4947	12	21424	0.0380062	0.287127	2.16535	1.42015
GO:0050868	negative regulation of T cell activation	7	4947	15	21424	0.0381292	0.287127	2.021	1.41874
GO:0048255	mRNA stabilization	7	4947	15	21424	0.0381292	0.287127	2.021	1.41874
GO:0070997	neuron death	7	4947	15	21424	0.0381292	0.287127	2.021	1.41874
GO:1902236	negative regulation of endoplasmic reticulum stress-induced intrinsic apoptotic signaling pathway	7	4947	15	21424	0.0381292	0.287127	2.021	1.41874
GO:0030220	platelet formation	7	4947	15	21424	0.0381292	0.287127	2.021	1.41874
GO:0006956	complement activation	7	4947	15	21424	0.0381292	0.287127	2.021	1.41874
GO:0030949	positive regulation of vascular endothelial growth factor receptor signaling pathway	7	4947	15	21424	0.0381292	0.287127	2.021	1.41874
GO:0006171	cAMP biosynthetic process	7	4947	15	21424	0.0381292	0.287127	2.021	1.41874
GO:0055117	regulation of cardiac muscle contraction	7	4947	15	21424	0.0381292	0.287127	2.021	1.41874
GO:0070848	response to growth factor	7	4947	15	21424	0.0381292	0.287127	2.021	1.41874
GO:0021680	cerebellar Purkinje cell layer development	7	4947	15	21424	0.0381292	0.287127	2.021	1.41874
GO:0006606	protein import into nucleus	14	4947	38	21424	0.0391667	0.287127	1.59552	1.40708
GO:0090502	RNA phosphodiester bond hydrolysis, endonucleolytic	14	4947	38	21424	0.0391667	0.287127	1.59552	1.40708
GO:0007399	nervous system development	98	4947	361	21424	0.0392279	0.287127	1.17565	1.40641
GO:0001541	ovarian follicle development	18	4947	52	21424	0.0394429	0.287127	1.49909	1.40403
GO:0000045	autophagic vacuole assembly	16	4947	45	21424	0.0397414	0.287127	1.53981	1.40076
GO:0051781	positive regulation of cell division	16	4947	45	21424	0.0397414	0.287127	1.53981	1.40076
GO:0009749	response to glucose	26	4947	81	21424	0.0398531	0.287127	1.3901	1.39954
GO:0051881	regulation of mitochondrial membrane potential	11	4947	28	21424	0.0405684	0.287127	1.70135	1.39181
GO:0006493	protein O-linked glycosylation	11	4947	28	21424	0.0405684	0.287127	1.70135	1.39181
GO:1901224	positive regulation of NIK/NF-kappaB signaling	3	4947	4	21424	0.0407037	0.287127	3.24803	1.39037
GO:0072102	glomerulus morphogenesis	3	4947	4	21424	0.0407037	0.287127	3.24803	1.39037
GO:0032925	regulation of activin receptor signaling pathway	3	4947	4	21424	0.0407037	0.287127	3.24803	1.39037
GO:0035196	production of miRNAs involved in gene silencing by miRNA	3	4947	4	21424	0.0407037	0.287127	3.24803	1.39037
GO:0032909	regulation of transforming growth factor beta2 production	3	4947	4	21424	0.0407037	0.287127	3.24803	1.39037
GO:0061428	negative regulation of transcription from RNA polymerase II promoter in response to hypoxia	3	4947	4	21424	0.0407037	0.287127	3.24803	1.39037
GO:0072193	ureter smooth muscle cell differentiation	3	4947	4	21424	0.0407037	0.287127	3.24803	1.39037
GO:0032958	inositol phosphate biosynthetic process	3	4947	4	21424	0.0407037	0.287127	3.24803	1.39037
GO:0060192	negative regulation of lipase activity	3	4947	4	21424	0.0407037	0.287127	3.24803	1.39037
GO:1901299	negative regulation of hydrogen peroxide-mediated programmed cell death	3	4947	4	21424	0.0407037	0.287127	3.24803	1.39037
GO:0032970	regulation of actin filament-based process	3	4947	4	21424	0.0407037	0.287127	3.24803	1.39037
GO:0050702	interleukin-1 beta secretion	3	4947	4	21424	0.0407037	0.287127	3.24803	1.39037
GO:0060267	positive regulation of respiratory burst	3	4947	4	21424	0.0407037	0.287127	3.24803	1.39037
GO:0048570	notochord morphogenesis	3	4947	4	21424	0.0407037	0.287127	3.24803	1.39037
GO:2000065	negative regulation of cortisol biosynthetic process	3	4947	4	21424	0.0407037	0.287127	3.24803	1.39037
GO:0060214	endocardium formation	3	4947	4	21424	0.0407037	0.287127	3.24803	1.39037
GO:0036289	peptidyl-serine autophosphorylation	3	4947	4	21424	0.0407037	0.287127	3.24803	1.39037
GO:0019695	choline metabolic process	3	4947	4	21424	0.0407037	0.287127	3.24803	1.39037
GO:0014834	skeletal muscle satellite cell maintenance involved in skeletal muscle regeneration	3	4947	4	21424	0.0407037	0.287127	3.24803	1.39037
GO:2000278	regulation of DNA biosynthetic process	3	4947	4	21424	0.0407037	0.287127	3.24803	1.39037
GO:0060075	regulation of resting membrane potential	3	4947	4	21424	0.0407037	0.287127	3.24803	1.39037
GO:0031507	heterochromatin assembly	3	4947	4	21424	0.0407037	0.287127	3.24803	1.39037
GO:0061384	heart trabecula morphogenesis	3	4947	4	21424	0.0407037	0.287127	3.24803	1.39037
GO:2000347	positive regulation of hepatocyte proliferation	3	4947	4	21424	0.0407037	0.287127	3.24803	1.39037
GO:0060596	mammary placode formation	3	4947	4	21424	0.0407037	0.287127	3.24803	1.39037
GO:2001013	epithelial cell proliferation involved in renal tubule morphogenesis	3	4947	4	21424	0.0407037	0.287127	3.24803	1.39037
GO:0042737	drug catabolic process	3	4947	4	21424	0.0407037	0.287127	3.24803	1.39037
GO:0003195	tricuspid valve formation	3	4947	4	21424	0.0407037	0.287127	3.24803	1.39037
GO:0090330	regulation of platelet aggregation	3	4947	4	21424	0.0407037	0.287127	3.24803	1.39037
GO:0090312	positive regulation of protein deacetylation	3	4947	4	21424	0.0407037	0.287127	3.24803	1.39037
GO:0060528	secretory columnal luminar epithelial cell differentiation involved in prostate glandular acinus development	3	4947	4	21424	0.0407037	0.287127	3.24803	1.39037
GO:0010273	detoxification of copper ion	3	4947	4	21424	0.0407037	0.287127	3.24803	1.39037
GO:0060512	prostate gland morphogenesis	3	4947	4	21424	0.0407037	0.287127	3.24803	1.39037
GO:0034261	negative regulation of Ras GTPase activity	3	4947	4	21424	0.0407037	0.287127	3.24803	1.39037
GO:0003219	cardiac right ventricle formation	3	4947	4	21424	0.0407037	0.287127	3.24803	1.39037
GO:0016577	histone demethylation	3	4947	4	21424	0.0407037	0.287127	3.24803	1.39037
GO:0003266	regulation of secondary heart field cardioblast proliferation	3	4947	4	21424	0.0407037	0.287127	3.24803	1.39037
GO:0003289	atrial septum primum morphogenesis	3	4947	4	21424	0.0407037	0.287127	3.24803	1.39037
GO:1901532	regulation of hematopoietic progenitor cell differentiation	3	4947	4	21424	0.0407037	0.287127	3.24803	1.39037
GO:0034391	regulation of smooth muscle cell apoptotic process	3	4947	4	21424	0.0407037	0.287127	3.24803	1.39037
GO:0060350	endochondral bone morphogenesis	3	4947	4	21424	0.0407037	0.287127	3.24803	1.39037
GO:0060337	type I interferon signaling pathway	3	4947	4	21424	0.0407037	0.287127	3.24803	1.39037
GO:0048619	embryonic hindgut morphogenesis	3	4947	4	21424	0.0407037	0.287127	3.24803	1.39037
GO:0031937	positive regulation of chromatin silencing	3	4947	4	21424	0.0407037	0.287127	3.24803	1.39037
GO:2001171	positive regulation of ATP biosynthetic process	3	4947	4	21424	0.0407037	0.287127	3.24803	1.39037
GO:0031998	regulation of fatty acid beta-oxidation	3	4947	4	21424	0.0407037	0.287127	3.24803	1.39037
GO:0048713	regulation of oligodendrocyte differentiation	3	4947	4	21424	0.0407037	0.287127	3.24803	1.39037
GO:0010748	negative regulation of plasma membrane long-chain fatty acid transport	3	4947	4	21424	0.0407037	0.287127	3.24803	1.39037
GO:0010668	ectodermal cell differentiation	3	4947	4	21424	0.0407037	0.287127	3.24803	1.39037
GO:0010638	positive regulation of organelle organization	3	4947	4	21424	0.0407037	0.287127	3.24803	1.39037
GO:0019087	transformation of host cell by virus	3	4947	4	21424	0.0407037	0.287127	3.24803	1.39037
GO:0007091	metaphase/anaphase transition of mitotic cell cycle	3	4947	4	21424	0.0407037	0.287127	3.24803	1.39037
GO:0045324	late endosome to vacuole transport	3	4947	4	21424	0.0407037	0.287127	3.24803	1.39037
GO:0045347	negative regulation of MHC class II biosynthetic process	3	4947	4	21424	0.0407037	0.287127	3.24803	1.39037
GO:0007221	positive regulation of transcription of Notch receptor target	3	4947	4	21424	0.0407037	0.287127	3.24803	1.39037
GO:0051345	positive regulation of hydrolase activity	3	4947	4	21424	0.0407037	0.287127	3.24803	1.39037
GO:0051343	positive regulation of cyclic-nucleotide phosphodiesterase activity	3	4947	4	21424	0.0407037	0.287127	3.24803	1.39037
GO:0051295	establishment of meiotic spindle localization	3	4947	4	21424	0.0407037	0.287127	3.24803	1.39037
GO:2000973	regulation of pro-B cell differentiation	3	4947	4	21424	0.0407037	0.287127	3.24803	1.39037
GO:0071763	nuclear membrane organization	3	4947	4	21424	0.0407037	0.287127	3.24803	1.39037
GO:0071482	cellular response to light stimulus	3	4947	4	21424	0.0407037	0.287127	3.24803	1.39037
GO:0003383	apical constriction	3	4947	4	21424	0.0407037	0.287127	3.24803	1.39037
GO:0030953	astral microtubule organization	3	4947	4	21424	0.0407037	0.287127	3.24803	1.39037
GO:0042992	negative regulation of transcription factor import into nucleus	3	4947	4	21424	0.0407037	0.287127	3.24803	1.39037
GO:0033159	negative regulation of protein import into nucleus, translocation	3	4947	4	21424	0.0407037	0.287127	3.24803	1.39037
GO:0010626	negative regulation of Schwann cell proliferation	3	4947	4	21424	0.0407037	0.287127	3.24803	1.39037
GO:0038165	oncostatin-M-mediated signaling pathway	3	4947	4	21424	0.0407037	0.287127	3.24803	1.39037
GO:0000076	DNA replication checkpoint	3	4947	4	21424	0.0407037	0.287127	3.24803	1.39037
GO:0061030	epithelial cell differentiation involved in mammary gland alveolus development	3	4947	4	21424	0.0407037	0.287127	3.24803	1.39037
GO:0061031	endodermal digestive tract morphogenesis	3	4947	4	21424	0.0407037	0.287127	3.24803	1.39037
GO:0032489	regulation of Cdc42 protein signal transduction	3	4947	4	21424	0.0407037	0.287127	3.24803	1.39037
GO:2000672	negative regulation of motor neuron apoptotic process	3	4947	4	21424	0.0407037	0.287127	3.24803	1.39037
GO:0048144	fibroblast proliferation	3	4947	4	21424	0.0407037	0.287127	3.24803	1.39037
GO:0070837	dehydroascorbic acid transport	3	4947	4	21424	0.0407037	0.287127	3.24803	1.39037
GO:0010989	negative regulation of low-density lipoprotein particle clearance	3	4947	4	21424	0.0407037	0.287127	3.24803	1.39037
GO:0051450	myoblast proliferation	3	4947	4	21424	0.0407037	0.287127	3.24803	1.39037
GO:0032204	regulation of telomere maintenance	3	4947	4	21424	0.0407037	0.287127	3.24803	1.39037
GO:0045540	regulation of cholesterol biosynthetic process	3	4947	4	21424	0.0407037	0.287127	3.24803	1.39037
GO:0055098	response to low-density lipoprotein particle	3	4947	4	21424	0.0407037	0.287127	3.24803	1.39037
GO:0055099	response to high density lipoprotein particle	3	4947	4	21424	0.0407037	0.287127	3.24803	1.39037
GO:0006116	NADH oxidation	3	4947	4	21424	0.0407037	0.287127	3.24803	1.39037
GO:0044320	cellular response to leptin stimulus	3	4947	4	21424	0.0407037	0.287127	3.24803	1.39037
GO:0018023	peptidyl-lysine trimethylation	3	4947	4	21424	0.0407037	0.287127	3.24803	1.39037
GO:0032348	negative regulation of aldosterone biosynthetic process	3	4947	4	21424	0.0407037	0.287127	3.24803	1.39037
GO:2000741	positive regulation of mesenchymal stem cell differentiation	3	4947	4	21424	0.0407037	0.287127	3.24803	1.39037
GO:0043067	regulation of programmed cell death	3	4947	4	21424	0.0407037	0.287127	3.24803	1.39037
GO:0002520	immune system development	3	4947	4	21424	0.0407037	0.287127	3.24803	1.39037
GO:0005975	carbohydrate metabolic process	60	4947	211	21424	0.0407287	0.287127	1.23148	1.3901
GO:0050885	neuromuscular process controlling balance	19	4947	56	21424	0.0426724	0.298929	1.46935	1.36985
GO:0007162	negative regulation of cell adhesion	13	4947	35	21424	0.0430952	0.298929	1.60855	1.36557
GO:0031018	endocrine pancreas development	15	4947	42	21424	0.0438932	0.298929	1.54668	1.3576
GO:0043552	positive regulation of phosphatidylinositol 3-kinase activity	10	4947	25	21424	0.0440885	0.298929	1.73228	1.35567
GO:0071353	cellular response to interleukin-4	10	4947	25	21424	0.0440885	0.298929	1.73228	1.35567
GO:0072332	intrinsic apoptotic signaling pathway by p53 class mediator	10	4947	25	21424	0.0440885	0.298929	1.73228	1.35567
GO:0007498	mesoderm development	10	4947	25	21424	0.0440885	0.298929	1.73228	1.35567
GO:0045672	positive regulation of osteoclast differentiation	10	4947	25	21424	0.0440885	0.298929	1.73228	1.35567
GO:0032355	response to estradiol	29	4947	93	21424	0.0449554	0.298929	1.35044	1.34722
GO:0071260	cellular response to mechanical stimulus	23	4947	71	21424	0.0462829	0.298929	1.4029	1.33458
GO:0045666	positive regulation of neuron differentiation	30	4947	97	21424	0.0464716	0.298929	1.33939	1.33281
GO:0007416	synapse assembly	12	4947	32	21424	0.047407	0.298929	1.62401	1.32416
GO:0042311	vasodilation	9	4947	22	21424	0.0477147	0.298929	1.77165	1.32135
GO:0031572	G2 DNA damage checkpoint	9	4947	22	21424	0.0477147	0.298929	1.77165	1.32135
GO:0035050	embryonic heart tube development	9	4947	22	21424	0.0477147	0.298929	1.77165	1.32135
GO:0090503	RNA phosphodiester bond hydrolysis, exonucleolytic	9	4947	22	21424	0.0477147	0.298929	1.77165	1.32135
GO:0016925	protein sumoylation	9	4947	22	21424	0.0477147	0.298929	1.77165	1.32135
GO:0045216	cell-cell junction organization	9	4947	22	21424	0.0477147	0.298929	1.77165	1.32135
GO:0048010	vascular endothelial growth factor receptor signaling pathway	9	4947	22	21424	0.0477147	0.298929	1.77165	1.32135
GO:0097192	extrinsic apoptotic signaling pathway in absence of ligand	14	4947	39	21424	0.0485065	0.298929	1.55461	1.3142
GO:0007017	microtubule-based process	14	4947	39	21424	0.0485065	0.298929	1.55461	1.3142
GO:0006919	activation of cysteine-type endopeptidase activity involved in apoptotic process	24	4947	75	21424	0.0485409	0.298929	1.38583	1.31389
GO:0051092	positive regulation of NF-kappaB transcription factor activity	32	4947	105	21424	0.049252	0.298929	1.31983	1.30758
GO:0000398	mRNA splicing, via spliceosome	19	4947	57	21424	0.0505855	0.298929	1.44357	1.29597
GO:0045070	positive regulation of viral genome replication	8	4947	19	21424	0.051309	0.298929	1.82345	1.28981
GO:0003281	ventricular septum development	8	4947	19	21424	0.051309	0.298929	1.82345	1.28981
GO:0016339	calcium-dependent cell-cell adhesion via plasma membrane cell adhesion molecules	8	4947	19	21424	0.051309	0.298929	1.82345	1.28981
GO:0007052	mitotic spindle organization	8	4947	19	21424	0.051309	0.298929	1.82345	1.28981
GO:0060749	mammary gland alveolus development	8	4947	19	21424	0.051309	0.298929	1.82345	1.28981
GO:0007520	myoblast fusion	8	4947	19	21424	0.051309	0.298929	1.82345	1.28981
GO:0021904	dorsal/ventral neural tube patterning	8	4947	19	21424	0.051309	0.298929	1.82345	1.28981
GO:0046847	filopodium assembly	8	4947	19	21424	0.051309	0.298929	1.82345	1.28981
GO:0050714	positive regulation of protein secretion	11	4947	29	21424	0.0521257	0.298929	1.64268	1.28295
GO:0001837	epithelial to mesenchymal transition	11	4947	29	21424	0.0521257	0.298929	1.64268	1.28295
GO:0046326	positive regulation of glucose import	11	4947	29	21424	0.0521257	0.298929	1.64268	1.28295
GO:0007080	mitotic metaphase plate congression	11	4947	29	21424	0.0521257	0.298929	1.64268	1.28295
GO:0048147	negative regulation of fibroblast proliferation	11	4947	29	21424	0.0521257	0.298929	1.64268	1.28295
GO:0007010	cytoskeleton organization	30	4947	98	21424	0.0526371	0.298929	1.32573	1.27871
GO:0071456	cellular response to hypoxia	26	4947	83	21424	0.0526395	0.298929	1.35661	1.27869
GO:0060125	negative regulation of growth hormone secretion	2	4947	2	21424	0.0533108	0.298929	4.33071	1.27318
GO:2000124	regulation of endocannabinoid signaling pathway	2	4947	2	21424	0.0533108	0.298929	4.33071	1.27318
GO:2000144	positive regulation of DNA-templated transcription, initiation	2	4947	2	21424	0.0533108	0.298929	4.33071	1.27318
GO:0061418	regulation of transcription from RNA polymerase II promoter in response to hypoxia	2	4947	2	21424	0.0533108	0.298929	4.33071	1.27318
GO:1902511	negative regulation of apoptotic DNA fragmentation	2	4947	2	21424	0.0533108	0.298929	4.33071	1.27318
GO:2000156	regulation of retrograde vesicle-mediated transport, Golgi to ER	2	4947	2	21424	0.0533108	0.298929	4.33071	1.27318
GO:0032902	nerve growth factor production	2	4947	2	21424	0.0533108	0.298929	4.33071	1.27318
GO:0043624	cellular protein complex disassembly	2	4947	2	21424	0.0533108	0.298929	4.33071	1.27318
GO:0032957	inositol trisphosphate metabolic process	2	4947	2	21424	0.0533108	0.298929	4.33071	1.27318
GO:0060152	microtubule-based peroxisome localization	2	4947	2	21424	0.0533108	0.298929	4.33071	1.27318
GO:0072139	glomerular parietal epithelial cell differentiation	2	4947	2	21424	0.0533108	0.298929	4.33071	1.27318
GO:0072160	nephron tubule epithelial cell differentiation	2	4947	2	21424	0.0533108	0.298929	4.33071	1.27318
GO:0042245	RNA repair	2	4947	2	21424	0.0533108	0.298929	4.33071	1.27318
GO:0036438	maintenance of lens transparency	2	4947	2	21424	0.0533108	0.298929	4.33071	1.27318
GO:0035261	external genitalia morphogenesis	2	4947	2	21424	0.0533108	0.298929	4.33071	1.27318
GO:0090083	regulation of inclusion body assembly	2	4947	2	21424	0.0533108	0.298929	4.33071	1.27318
GO:0060282	positive regulation of oocyte development	2	4947	2	21424	0.0533108	0.298929	4.33071	1.27318
GO:0065001	specification of axis polarity	2	4947	2	21424	0.0533108	0.298929	4.33071	1.27318
GO:2000105	positive regulation of DNA-dependent DNA replication	2	4947	2	21424	0.0533108	0.298929	4.33071	1.27318
GO:0048239	negative regulation of DNA recombination at telomere	2	4947	2	21424	0.0533108	0.298929	4.33071	1.27318
GO:0036273	response to statin	2	4947	2	21424	0.0533108	0.298929	4.33071	1.27318
GO:0051875	pigment granule localization	2	4947	2	21424	0.0533108	0.298929	4.33071	1.27318
GO:0006424	glutamyl-tRNA aminoacylation	2	4947	2	21424	0.0533108	0.298929	4.33071	1.27318
GO:0006436	tryptophanyl-tRNA aminoacylation	2	4947	2	21424	0.0533108	0.298929	4.33071	1.27318
GO:0006433	prolyl-tRNA aminoacylation	2	4947	2	21424	0.0533108	0.298929	4.33071	1.27318
GO:0044708	single-organism behavior	2	4947	2	21424	0.0533108	0.298929	4.33071	1.27318
GO:0044691	tooth eruption	2	4947	2	21424	0.0533108	0.298929	4.33071	1.27318
GO:0070980	biphenyl catabolic process	2	4947	2	21424	0.0533108	0.298929	4.33071	1.27318
GO:0031325	positive regulation of cellular metabolic process	2	4947	2	21424	0.0533108	0.298929	4.33071	1.27318
GO:0043314	negative regulation of neutrophil degranulation	2	4947	2	21424	0.0533108	0.298929	4.33071	1.27318
GO:0043313	regulation of neutrophil degranulation	2	4947	2	21424	0.0533108	0.298929	4.33071	1.27318
GO:0097156	fasciculation of motor neuron axon	2	4947	2	21424	0.0533108	0.298929	4.33071	1.27318
GO:0014846	esophagus smooth muscle contraction	2	4947	2	21424	0.0533108	0.298929	4.33071	1.27318
GO:0061324	canonical Wnt signaling pathway involved in positive regulation of cardiac outflow tract cell proliferation	2	4947	2	21424	0.0533108	0.298929	4.33071	1.27318
GO:0048378	regulation of lateral mesodermal cell fate specification	2	4947	2	21424	0.0533108	0.298929	4.33071	1.27318
GO:0048320	axial mesoderm formation	2	4947	2	21424	0.0533108	0.298929	4.33071	1.27318
GO:0032803	regulation of low-density lipoprotein particle receptor catabolic process	2	4947	2	21424	0.0533108	0.298929	4.33071	1.27318
GO:0006532	aspartate biosynthetic process	2	4947	2	21424	0.0533108	0.298929	4.33071	1.27318
GO:0048332	mesoderm morphogenesis	2	4947	2	21424	0.0533108	0.298929	4.33071	1.27318
GO:0050651	dermatan sulfate proteoglycan biosynthetic process	2	4947	2	21424	0.0533108	0.298929	4.33071	1.27318
GO:0044861	protein transport into plasma membrane raft	2	4947	2	21424	0.0533108	0.298929	4.33071	1.27318
GO:1902235	regulation of endoplasmic reticulum stress-induced intrinsic apoptotic signaling pathway	2	4947	2	21424	0.0533108	0.298929	4.33071	1.27318
GO:0032877	positive regulation of DNA endoreduplication	2	4947	2	21424	0.0533108	0.298929	4.33071	1.27318
GO:0043482	cellular pigment accumulation	2	4947	2	21424	0.0533108	0.298929	4.33071	1.27318
GO:0032782	bile acid secretion	2	4947	2	21424	0.0533108	0.298929	4.33071	1.27318
GO:0002902	regulation of B cell apoptotic process	2	4947	2	21424	0.0533108	0.298929	4.33071	1.27318
GO:0044774	mitotic DNA integrity checkpoint	2	4947	2	21424	0.0533108	0.298929	4.33071	1.27318
GO:0001672	regulation of chromatin assembly or disassembly	2	4947	2	21424	0.0533108	0.298929	4.33071	1.27318
GO:0051935	L-glutamate uptake involved in synaptic transmission	2	4947	2	21424	0.0533108	0.298929	4.33071	1.27318
GO:0051904	pigment granule transport	2	4947	2	21424	0.0533108	0.298929	4.33071	1.27318
GO:0036303	lymph vessel morphogenesis	2	4947	2	21424	0.0533108	0.298929	4.33071	1.27318
GO:0042701	progesterone secretion	2	4947	2	21424	0.0533108	0.298929	4.33071	1.27318
GO:0003169	coronary vein morphogenesis	2	4947	2	21424	0.0533108	0.298929	4.33071	1.27318
GO:0048822	enucleate erythrocyte development	2	4947	2	21424	0.0533108	0.298929	4.33071	1.27318
GO:1901631	positive regulation of presynaptic membrane organization	2	4947	2	21424	0.0533108	0.298929	4.33071	1.27318
GO:0010265	SCF complex assembly	2	4947	2	21424	0.0533108	0.298929	4.33071	1.27318
GO:0034205	beta-amyloid formation	2	4947	2	21424	0.0533108	0.298929	4.33071	1.27318
GO:0060532	bronchus cartilage development	2	4947	2	21424	0.0533108	0.298929	4.33071	1.27318
GO:0035583	sequestering of TGFbeta in extracellular matrix	2	4947	2	21424	0.0533108	0.298929	4.33071	1.27318
GO:0030801	positive regulation of cyclic nucleotide metabolic process	2	4947	2	21424	0.0533108	0.298929	4.33071	1.27318
GO:0072660	maintenance of protein location in plasma membrane	2	4947	2	21424	0.0533108	0.298929	4.33071	1.27318
GO:1900220	semaphorin-plexin signaling pathway involved in bone trabecula morphogenesis	2	4947	2	21424	0.0533108	0.298929	4.33071	1.27318
GO:1900226	negative regulation of NLRP3 inflammasome complex assembly	2	4947	2	21424	0.0533108	0.298929	4.33071	1.27318
GO:0072674	multinuclear osteoclast differentiation	2	4947	2	21424	0.0533108	0.298929	4.33071	1.27318
GO:0045082	positive regulation of interleukin-10 biosynthetic process	2	4947	2	21424	0.0533108	0.298929	4.33071	1.27318
GO:0003290	atrial septum secundum morphogenesis	2	4947	2	21424	0.0533108	0.298929	4.33071	1.27318
GO:0009403	toxin biosynthetic process	2	4947	2	21424	0.0533108	0.298929	4.33071	1.27318
GO:0035607	fibroblast growth factor receptor signaling pathway involved in orbitofrontal cortex development	2	4947	2	21424	0.0533108	0.298929	4.33071	1.27318
GO:1902861	copper ion import into cell	2	4947	2	21424	0.0533108	0.298929	4.33071	1.27318
GO:0071306	cellular response to vitamin E	2	4947	2	21424	0.0533108	0.298929	4.33071	1.27318
GO:0060354	negative regulation of cell adhesion molecule production	2	4947	2	21424	0.0533108	0.298929	4.33071	1.27318
GO:0034048	negative regulation of protein phosphatase type 2A activity	2	4947	2	21424	0.0533108	0.298929	4.33071	1.27318
GO:0030505	inorganic diphosphate transport	2	4947	2	21424	0.0533108	0.298929	4.33071	1.27318
GO:0046022	positive regulation of transcription from RNA polymerase II promoter during mitosis	2	4947	2	21424	0.0533108	0.298929	4.33071	1.27318
GO:2001273	regulation of glucose import in response to insulin stimulus	2	4947	2	21424	0.0533108	0.298929	4.33071	1.27318
GO:0030576	Cajal body organization	2	4947	2	21424	0.0533108	0.298929	4.33071	1.27318
GO:1900195	positive regulation of oocyte maturation	2	4947	2	21424	0.0533108	0.298929	4.33071	1.27318
GO:0042488	positive regulation of odontogenesis of dentin-containing tooth	2	4947	2	21424	0.0533108	0.298929	4.33071	1.27318
GO:0090169	regulation of spindle assembly	2	4947	2	21424	0.0533108	0.298929	4.33071	1.27318
GO:0090118	receptor-mediated endocytosis of low-density lipoprotein particle involved in cholesterol transport	2	4947	2	21424	0.0533108	0.298929	4.33071	1.27318
GO:1901301	regulation of cargo loading into COPII-coated vesicle	2	4947	2	21424	0.0533108	0.298929	4.33071	1.27318
GO:0060433	bronchus development	2	4947	2	21424	0.0533108	0.298929	4.33071	1.27318
GO:1901339	regulation of store-operated calcium channel activity	2	4947	2	21424	0.0533108	0.298929	4.33071	1.27318
GO:0003032	detection of oxygen	2	4947	2	21424	0.0533108	0.298929	4.33071	1.27318
GO:0035441	cell migration involved in vasculogenesis	2	4947	2	21424	0.0533108	0.298929	4.33071	1.27318
GO:0035425	autocrine signaling	2	4947	2	21424	0.0533108	0.298929	4.33071	1.27318
GO:0035411	catenin import into nucleus	2	4947	2	21424	0.0533108	0.298929	4.33071	1.27318
GO:0034146	toll-like receptor 5 signaling pathway	2	4947	2	21424	0.0533108	0.298929	4.33071	1.27318
GO:0090234	regulation of kinetochore assembly	2	4947	2	21424	0.0533108	0.298929	4.33071	1.27318
GO:0048753	pigment granule organization	2	4947	2	21424	0.0533108	0.298929	4.33071	1.27318
GO:0002282	microglial cell activation involved in immune response	2	4947	2	21424	0.0533108	0.298929	4.33071	1.27318
GO:0002268	follicular dendritic cell differentiation	2	4947	2	21424	0.0533108	0.298929	4.33071	1.27318
GO:1903033	positive regulation of microtubule plus-end binding	2	4947	2	21424	0.0533108	0.298929	4.33071	1.27318
GO:0046619	optic placode formation involved in camera-type eye formation	2	4947	2	21424	0.0533108	0.298929	4.33071	1.27318
GO:0046631	alpha-beta T cell activation	2	4947	2	21424	0.0533108	0.298929	4.33071	1.27318
GO:0007057	spindle assembly involved in female meiosis I	2	4947	2	21424	0.0533108	0.298929	4.33071	1.27318
GO:0019046	release from viral latency	2	4947	2	21424	0.0533108	0.298929	4.33071	1.27318
GO:0035984	cellular response to trichostatin A	2	4947	2	21424	0.0533108	0.298929	4.33071	1.27318
GO:0045368	positive regulation of interleukin-13 biosynthetic process	2	4947	2	21424	0.0533108	0.298929	4.33071	1.27318
GO:0034696	response to prostaglandin F	2	4947	2	21424	0.0533108	0.298929	4.33071	1.27318
GO:0071615	oxidative deethylation	2	4947	2	21424	0.0533108	0.298929	4.33071	1.27318
GO:0070475	rRNA base methylation	2	4947	2	21424	0.0533108	0.298929	4.33071	1.27318
GO:0009820	alkaloid metabolic process	2	4947	2	21424	0.0533108	0.298929	4.33071	1.27318
GO:0010868	negative regulation of triglyceride biosynthetic process	2	4947	2	21424	0.0533108	0.298929	4.33071	1.27318
GO:0019100	male germ-line sex determination	2	4947	2	21424	0.0533108	0.298929	4.33071	1.27318
GO:0071709	membrane assembly	2	4947	2	21424	0.0533108	0.298929	4.33071	1.27318
GO:0010760	negative regulation of macrophage chemotaxis	2	4947	2	21424	0.0533108	0.298929	4.33071	1.27318
GO:0046725	negative regulation by virus of viral protein levels in host cell	2	4947	2	21424	0.0533108	0.298929	4.33071	1.27318
GO:0002001	renin secretion into blood stream	2	4947	2	21424	0.0533108	0.298929	4.33071	1.27318
GO:0070124	mitochondrial translational initiation	2	4947	2	21424	0.0533108	0.298929	4.33071	1.27318
GO:0002019	regulation of renal output by angiotensin	2	4947	2	21424	0.0533108	0.298929	4.33071	1.27318
GO:0014013	regulation of gliogenesis	2	4947	2	21424	0.0533108	0.298929	4.33071	1.27318
GO:0003365	establishment of cell polarity involved in ameboidal cell migration	2	4947	2	21424	0.0533108	0.298929	4.33071	1.27318
GO:0014076	response to fluoxetine	2	4947	2	21424	0.0533108	0.298929	4.33071	1.27318
GO:0038018	Wnt receptor catabolic process	2	4947	2	21424	0.0533108	0.298929	4.33071	1.27318
GO:0030997	regulation of centriole-centriole cohesion	2	4947	2	21424	0.0533108	0.298929	4.33071	1.27318
GO:0090559	regulation of membrane permeability	2	4947	2	21424	0.0533108	0.298929	4.33071	1.27318
GO:0090527	actin filament reorganization	2	4947	2	21424	0.0533108	0.298929	4.33071	1.27318
GO:0071409	cellular response to cycloheximide	2	4947	2	21424	0.0533108	0.298929	4.33071	1.27318
GO:0035791	platelet-derived growth factor receptor-beta signaling pathway	2	4947	2	21424	0.0533108	0.298929	4.33071	1.27318
GO:0071436	sodium ion export	2	4947	2	21424	0.0533108	0.298929	4.33071	1.27318
GO:0034445	negative regulation of plasma lipoprotein particle oxidation	2	4947	2	21424	0.0533108	0.298929	4.33071	1.27318
GO:0060741	prostate gland stromal morphogenesis	2	4947	2	21424	0.0533108	0.298929	4.33071	1.27318
GO:1901838	positive regulation of transcription of nuclear large rRNA transcript from RNA polymerase I promoter	2	4947	2	21424	0.0533108	0.298929	4.33071	1.27318
GO:0003430	growth plate cartilage chondrocyte growth	2	4947	2	21424	0.0533108	0.298929	4.33071	1.27318
GO:0070237	positive regulation of activation-induced cell death of T cells	2	4947	2	21424	0.0533108	0.298929	4.33071	1.27318
GO:0002190	cap-independent translational initiation	2	4947	2	21424	0.0533108	0.298929	4.33071	1.27318
GO:0009645	response to low light intensity stimulus	2	4947	2	21424	0.0533108	0.298929	4.33071	1.27318
GO:0035900	response to isolation stress	2	4947	2	21424	0.0533108	0.298929	4.33071	1.27318
GO:0046511	sphinganine biosynthetic process	2	4947	2	21424	0.0533108	0.298929	4.33071	1.27318
GO:0009583	detection of light stimulus	2	4947	2	21424	0.0533108	0.298929	4.33071	1.27318
GO:0060849	regulation of transcription involved in lymphatic endothelial cell fate commitment	2	4947	2	21424	0.0533108	0.298929	4.33071	1.27318
GO:0003420	regulation of growth plate cartilage chondrocyte proliferation	2	4947	2	21424	0.0533108	0.298929	4.33071	1.27318
GO:0003413	chondrocyte differentiation involved in endochondral bone morphogenesis	2	4947	2	21424	0.0533108	0.298929	4.33071	1.27318
GO:0003415	chondrocyte hypertrophy	2	4947	2	21424	0.0533108	0.298929	4.33071	1.27318
GO:0060837	blood vessel endothelial cell differentiation	2	4947	2	21424	0.0533108	0.298929	4.33071	1.27318
GO:0033274	response to vitamin B2	2	4947	2	21424	0.0533108	0.298929	4.33071	1.27318
GO:0051661	maintenance of centrosome location	2	4947	2	21424	0.0533108	0.298929	4.33071	1.27318
GO:0061047	positive regulation of branching involved in lung morphogenesis	2	4947	2	21424	0.0533108	0.298929	4.33071	1.27318
GO:0045818	negative regulation of glycogen catabolic process	2	4947	2	21424	0.0533108	0.298929	4.33071	1.27318
GO:1902174	positive regulation of keratinocyte apoptotic process	2	4947	2	21424	0.0533108	0.298929	4.33071	1.27318
GO:0007521	muscle cell fate determination	2	4947	2	21424	0.0533108	0.298929	4.33071	1.27318
GO:0051684	maintenance of Golgi location	2	4947	2	21424	0.0533108	0.298929	4.33071	1.27318
GO:0061000	negative regulation of dendritic spine development	2	4947	2	21424	0.0533108	0.298929	4.33071	1.27318
GO:0019551	glutamate catabolic process to 2-oxoglutarate	2	4947	2	21424	0.0533108	0.298929	4.33071	1.27318
GO:0019550	glutamate catabolic process to aspartate	2	4947	2	21424	0.0533108	0.298929	4.33071	1.27318
GO:0007493	endodermal cell fate determination	2	4947	2	21424	0.0533108	0.298929	4.33071	1.27318
GO:0031119	tRNA pseudouridine synthesis	2	4947	2	21424	0.0533108	0.298929	4.33071	1.27318
GO:0031104	dendrite regeneration	2	4947	2	21424	0.0533108	0.298929	4.33071	1.27318
GO:0055118	negative regulation of cardiac muscle contraction	2	4947	2	21424	0.0533108	0.298929	4.33071	1.27318
GO:0001300	chronological cell aging	2	4947	2	21424	0.0533108	0.298929	4.33071	1.27318
GO:1903373	positive regulation of endoplasmic reticulum tubular network organization	2	4947	2	21424	0.0533108	0.298929	4.33071	1.27318
GO:0097117	guanylate kinase-associated protein clustering	2	4947	2	21424	0.0533108	0.298929	4.33071	1.27318
GO:1902003	regulation of beta-amyloid formation	2	4947	2	21424	0.0533108	0.298929	4.33071	1.27318
GO:0032635	interleukin-6 production	2	4947	2	21424	0.0533108	0.298929	4.33071	1.27318
GO:0045903	positive regulation of translational fidelity	2	4947	2	21424	0.0533108	0.298929	4.33071	1.27318
GO:0061145	lung smooth muscle development	2	4947	2	21424	0.0533108	0.298929	4.33071	1.27318
GO:0019585	glucuronate metabolic process	2	4947	2	21424	0.0533108	0.298929	4.33071	1.27318
GO:0070859	positive regulation of bile acid biosynthetic process	2	4947	2	21424	0.0533108	0.298929	4.33071	1.27318
GO:0032535	regulation of cellular component size	2	4947	2	21424	0.0533108	0.298929	4.33071	1.27318
GO:0070816	phosphorylation of RNA polymerase II C-terminal domain	2	4947	2	21424	0.0533108	0.298929	4.33071	1.27318
GO:0002495	antigen processing and presentation of peptide antigen via MHC class II	2	4947	2	21424	0.0533108	0.298929	4.33071	1.27318
GO:0033615	mitochondrial proton-transporting ATP synthase complex assembly	2	4947	2	21424	0.0533108	0.298929	4.33071	1.27318
GO:1903225	negative regulation of endodermal cell differentiation	2	4947	2	21424	0.0533108	0.298929	4.33071	1.27318
GO:0019249	lactate biosynthetic process	2	4947	2	21424	0.0533108	0.298929	4.33071	1.27318
GO:0021589	cerebellum structural organization	2	4947	2	21424	0.0533108	0.298929	4.33071	1.27318
GO:0022898	regulation of transmembrane transporter activity	2	4947	2	21424	0.0533108	0.298929	4.33071	1.27318
GO:0070563	negative regulation of vitamin D receptor signaling pathway	2	4947	2	21424	0.0533108	0.298929	4.33071	1.27318
GO:0032268	regulation of cellular protein metabolic process	2	4947	2	21424	0.0533108	0.298929	4.33071	1.27318
GO:0070571	negative regulation of neuron projection regeneration	2	4947	2	21424	0.0533108	0.298929	4.33071	1.27318
GO:0070535	histone H2A K63-linked ubiquitination	2	4947	2	21424	0.0533108	0.298929	4.33071	1.27318
GO:0051552	flavone metabolic process	2	4947	2	21424	0.0533108	0.298929	4.33071	1.27318
GO:0018117	protein adenylylation	2	4947	2	21424	0.0533108	0.298929	4.33071	1.27318
GO:0006109	regulation of carbohydrate metabolic process	2	4947	2	21424	0.0533108	0.298929	4.33071	1.27318
GO:0070602	regulation of centromeric sister chromatid cohesion	2	4947	2	21424	0.0533108	0.298929	4.33071	1.27318
GO:0046985	positive regulation of hemoglobin biosynthetic process	2	4947	2	21424	0.0533108	0.298929	4.33071	1.27318
GO:0034970	histone H3-R2 methylation	2	4947	2	21424	0.0533108	0.298929	4.33071	1.27318
GO:0007352	zygotic specification of dorsal/ventral axis	2	4947	2	21424	0.0533108	0.298929	4.33071	1.27318
GO:0044334	canonical Wnt signaling pathway involved in positive regulation of epithelial to mesenchymal transition	2	4947	2	21424	0.0533108	0.298929	4.33071	1.27318
GO:0007354	zygotic determination of anterior/posterior axis, embryo	2	4947	2	21424	0.0533108	0.298929	4.33071	1.27318
GO:0071955	recycling endosome to Golgi transport	2	4947	2	21424	0.0533108	0.298929	4.33071	1.27318
GO:0032370	positive regulation of lipid transport	2	4947	2	21424	0.0533108	0.298929	4.33071	1.27318
GO:0031022	nuclear migration along microfilament	2	4947	2	21424	0.0533108	0.298929	4.33071	1.27318
GO:0021691	cerebellar Purkinje cell layer maturation	2	4947	2	21424	0.0533108	0.298929	4.33071	1.27318
GO:0021692	cerebellar Purkinje cell layer morphogenesis	2	4947	2	21424	0.0533108	0.298929	4.33071	1.27318
GO:0031087	deadenylation-independent decapping of nuclear-transcribed mRNA	2	4947	2	21424	0.0533108	0.298929	4.33071	1.27318
GO:0055017	cardiac muscle tissue growth	2	4947	2	21424	0.0533108	0.298929	4.33071	1.27318
GO:0007595	lactation	15	4947	43	21424	0.0534705	0.298929	1.51071	1.27189
GO:0009617	response to bacterium	13	4947	36	21424	0.0536361	0.298929	1.56387	1.27054
GO:0042475	odontogenesis of dentin-containing tooth	20	4947	61	21424	0.0537008	0.298929	1.4199	1.27002
GO:0035148	tube formation	4	4947	7	21424	0.0542411	0.298929	2.47469	1.26567
GO:0006620	posttranslational protein targeting to membrane	4	4947	7	21424	0.0542411	0.298929	2.47469	1.26567
GO:0031666	positive regulation of lipopolysaccharide-mediated signaling pathway	4	4947	7	21424	0.0542411	0.298929	2.47469	1.26567
GO:0043619	regulation of transcription from RNA polymerase II promoter in response to oxidative stress	4	4947	7	21424	0.0542411	0.298929	2.47469	1.26567
GO:0001711	endodermal cell fate commitment	4	4947	7	21424	0.0542411	0.298929	2.47469	1.26567
GO:2000020	positive regulation of male gonad development	4	4947	7	21424	0.0542411	0.298929	2.47469	1.26567
GO:0006777	Mo-molybdopterin cofactor biosynthetic process	4	4947	7	21424	0.0542411	0.298929	2.47469	1.26567
GO:2000096	positive regulation of Wnt signaling pathway, planar cell polarity pathway	4	4947	7	21424	0.0542411	0.298929	2.47469	1.26567
GO:0048227	plasma membrane to endosome transport	4	4947	7	21424	0.0542411	0.298929	2.47469	1.26567
GO:0030219	megakaryocyte differentiation	4	4947	7	21424	0.0542411	0.298929	2.47469	1.26567
GO:0030210	heparin biosynthetic process	4	4947	7	21424	0.0542411	0.298929	2.47469	1.26567
GO:0031497	chromatin assembly	4	4947	7	21424	0.0542411	0.298929	2.47469	1.26567
GO:0042795	snRNA transcription from RNA polymerase II promoter	4	4947	7	21424	0.0542411	0.298929	2.47469	1.26567
GO:0048806	genitalia development	4	4947	7	21424	0.0542411	0.298929	2.47469	1.26567
GO:0040036	regulation of fibroblast growth factor receptor signaling pathway	4	4947	7	21424	0.0542411	0.298929	2.47469	1.26567
GO:0060527	prostate epithelial cord arborization involved in prostate glandular acinus morphogenesis	4	4947	7	21424	0.0542411	0.298929	2.47469	1.26567
GO:0060510	Type II pneumocyte differentiation	4	4947	7	21424	0.0542411	0.298929	2.47469	1.26567
GO:0060687	regulation of branching involved in prostate gland morphogenesis	4	4947	7	21424	0.0542411	0.298929	2.47469	1.26567
GO:0008064	regulation of actin polymerization or depolymerization	4	4947	7	21424	0.0542411	0.298929	2.47469	1.26567
GO:0034392	negative regulation of smooth muscle cell apoptotic process	4	4947	7	21424	0.0542411	0.298929	2.47469	1.26567
GO:0034374	low-density lipoprotein particle remodeling	4	4947	7	21424	0.0542411	0.298929	2.47469	1.26567
GO:0046323	glucose import	4	4947	7	21424	0.0542411	0.298929	2.47469	1.26567
GO:2001259	positive regulation of cation channel activity	4	4947	7	21424	0.0542411	0.298929	2.47469	1.26567
GO:2001275	positive regulation of glucose import in response to insulin stimulus	4	4947	7	21424	0.0542411	0.298929	2.47469	1.26567
GO:0042541	hemoglobin biosynthetic process	4	4947	7	21424	0.0542411	0.298929	2.47469	1.26567
GO:0035308	negative regulation of protein dephosphorylation	4	4947	7	21424	0.0542411	0.298929	2.47469	1.26567
GO:0043931	ossification involved in bone maturation	4	4947	7	21424	0.0542411	0.298929	2.47469	1.26567
GO:0060440	trachea formation	4	4947	7	21424	0.0542411	0.298929	2.47469	1.26567
GO:0031987	locomotion involved in locomotory behavior	4	4947	7	21424	0.0542411	0.298929	2.47469	1.26567
GO:0043951	negative regulation of cAMP-mediated signaling	4	4947	7	21424	0.0542411	0.298929	2.47469	1.26567
GO:0034144	negative regulation of toll-like receptor 4 signaling pathway	4	4947	7	21424	0.0542411	0.298929	2.47469	1.26567
GO:0070327	thyroid hormone transport	4	4947	7	21424	0.0542411	0.298929	2.47469	1.26567
GO:0015677	copper ion import	4	4947	7	21424	0.0542411	0.298929	2.47469	1.26567
GO:1990138	neuron projection extension	4	4947	7	21424	0.0542411	0.298929	2.47469	1.26567
GO:0071455	cellular response to hyperoxia	4	4947	7	21424	0.0542411	0.298929	2.47469	1.26567
GO:0014047	glutamate secretion	4	4947	7	21424	0.0542411	0.298929	2.47469	1.26567
GO:0051149	positive regulation of muscle cell differentiation	4	4947	7	21424	0.0542411	0.298929	2.47469	1.26567
GO:0038084	vascular endothelial growth factor signaling pathway	4	4947	7	21424	0.0542411	0.298929	2.47469	1.26567
GO:0035879	plasma membrane lactate transport	4	4947	7	21424	0.0542411	0.298929	2.47469	1.26567
GO:0010586	miRNA metabolic process	4	4947	7	21424	0.0542411	0.298929	2.47469	1.26567
GO:0002674	negative regulation of acute inflammatory response	4	4947	7	21424	0.0542411	0.298929	2.47469	1.26567
GO:0045910	negative regulation of DNA recombination	4	4947	7	21424	0.0542411	0.298929	2.47469	1.26567
GO:0006013	mannose metabolic process	4	4947	7	21424	0.0542411	0.298929	2.47469	1.26567
GO:0010890	positive regulation of sequestering of triglyceride	4	4947	7	21424	0.0542411	0.298929	2.47469	1.26567
GO:0010886	positive regulation of cholesterol storage	4	4947	7	21424	0.0542411	0.298929	2.47469	1.26567
GO:0015808	L-alanine transport	4	4947	7	21424	0.0542411	0.298929	2.47469	1.26567
GO:0045022	early endosome to late endosome transport	7	4947	16	21424	0.0546083	0.299289	1.89468	1.26274
GO:2001241	positive regulation of extrinsic apoptotic signaling pathway in absence of ligand	7	4947	16	21424	0.0546083	0.299289	1.89468	1.26274
GO:0010035	response to inorganic substance	7	4947	16	21424	0.0546083	0.299289	1.89468	1.26274
GO:0008361	regulation of cell size	7	4947	16	21424	0.0546083	0.299289	1.89468	1.26274
GO:0007088	regulation of mitosis	7	4947	16	21424	0.0546083	0.299289	1.89468	1.26274
GO:0006198	cAMP catabolic process	7	4947	16	21424	0.0546083	0.299289	1.89468	1.26274
GO:0043277	apoptotic cell clearance	7	4947	16	21424	0.0546083	0.299289	1.89468	1.26274
GO:0042542	response to hydrogen peroxide	18	4947	54	21424	0.0560481	0.304947	1.44357	1.25144
GO:0006302	double-strand break repair	18	4947	54	21424	0.0560481	0.304947	1.44357	1.25144
GO:0030330	DNA damage response, signal transduction by p53 class mediator	6	4947	13	21424	0.0571016	0.304947	1.99879	1.24335
GO:0001783	B cell apoptotic process	6	4947	13	21424	0.0571016	0.304947	1.99879	1.24335
GO:0035278	negative regulation of translation involved in gene silencing by miRNA	6	4947	13	21424	0.0571016	0.304947	1.99879	1.24335
GO:0006779	porphyrin-containing compound biosynthetic process	6	4947	13	21424	0.0571016	0.304947	1.99879	1.24335
GO:0033993	response to lipid	6	4947	13	21424	0.0571016	0.304947	1.99879	1.24335
GO:0031396	regulation of protein ubiquitination	6	4947	13	21424	0.0571016	0.304947	1.99879	1.24335
GO:0050673	epithelial cell proliferation	6	4947	13	21424	0.0571016	0.304947	1.99879	1.24335
GO:1902230	negative regulation of intrinsic apoptotic signaling pathway in response to DNA damage	6	4947	13	21424	0.0571016	0.304947	1.99879	1.24335
GO:0046325	negative regulation of glucose import	6	4947	13	21424	0.0571016	0.304947	1.99879	1.24335
GO:0060389	pathway-restricted SMAD protein phosphorylation	6	4947	13	21424	0.0571016	0.304947	1.99879	1.24335
GO:0006882	cellular zinc ion homeostasis	6	4947	13	21424	0.0571016	0.304947	1.99879	1.24335
GO:0034122	negative regulation of toll-like receptor signaling pathway	6	4947	13	21424	0.0571016	0.304947	1.99879	1.24335
GO:0007051	spindle organization	6	4947	13	21424	0.0571016	0.304947	1.99879	1.24335
GO:0060828	regulation of canonical Wnt signaling pathway	6	4947	13	21424	0.0571016	0.304947	1.99879	1.24335
GO:0045737	positive regulation of cyclin-dependent protein serine/threonine kinase activity	6	4947	13	21424	0.0571016	0.304947	1.99879	1.24335
GO:0006309	apoptotic DNA fragmentation	6	4947	13	21424	0.0571016	0.304947	1.99879	1.24335
GO:0021675	nerve development	6	4947	13	21424	0.0571016	0.304947	1.99879	1.24335
GO:0045667	regulation of osteoblast differentiation	6	4947	13	21424	0.0571016	0.304947	1.99879	1.24335
GO:0043087	regulation of GTPase activity	6	4947	13	21424	0.0571016	0.304947	1.99879	1.24335
GO:0006855	drug transmembrane transport	10	4947	26	21424	0.0572648	0.304947	1.66566	1.24211
GO:0042476	odontogenesis	10	4947	26	21424	0.0572648	0.304947	1.66566	1.24211
GO:0048541	Peyer's patch development	5	4947	10	21424	0.0577485	0.304947	2.16535	1.23846
GO:0051895	negative regulation of focal adhesion assembly	5	4947	10	21424	0.0577485	0.304947	2.16535	1.23846
GO:0070935	3'-UTR-mediated mRNA stabilization	5	4947	10	21424	0.0577485	0.304947	2.16535	1.23846
GO:0043534	blood vessel endothelial cell migration	5	4947	10	21424	0.0577485	0.304947	2.16535	1.23846
GO:0060674	placenta blood vessel development	5	4947	10	21424	0.0577485	0.304947	2.16535	1.23846
GO:0000956	nuclear-transcribed mRNA catabolic process	5	4947	10	21424	0.0577485	0.304947	2.16535	1.23846
GO:0008015	blood circulation	5	4947	10	21424	0.0577485	0.304947	2.16535	1.23846
GO:0034063	stress granule assembly	5	4947	10	21424	0.0577485	0.304947	2.16535	1.23846
GO:0006817	phosphate ion transport	5	4947	10	21424	0.0577485	0.304947	2.16535	1.23846
GO:0006884	cell volume homeostasis	5	4947	10	21424	0.0577485	0.304947	2.16535	1.23846
GO:1900182	positive regulation of protein localization to nucleus	5	4947	10	21424	0.0577485	0.304947	2.16535	1.23846
GO:0001952	regulation of cell-matrix adhesion	5	4947	10	21424	0.0577485	0.304947	2.16535	1.23846
GO:0090162	establishment of epithelial cell polarity	5	4947	10	21424	0.0577485	0.304947	2.16535	1.23846
GO:0003085	negative regulation of systemic arterial blood pressure	5	4947	10	21424	0.0577485	0.304947	2.16535	1.23846
GO:0048703	embryonic viscerocranium morphogenesis	5	4947	10	21424	0.0577485	0.304947	2.16535	1.23846
GO:0035457	cellular response to interferon-alpha	5	4947	10	21424	0.0577485	0.304947	2.16535	1.23846
GO:0046632	alpha-beta T cell differentiation	5	4947	10	21424	0.0577485	0.304947	2.16535	1.23846
GO:0033126	positive regulation of GTP catabolic process	5	4947	10	21424	0.0577485	0.304947	2.16535	1.23846
GO:0051156	glucose 6-phosphate metabolic process	5	4947	10	21424	0.0577485	0.304947	2.16535	1.23846
GO:0032434	regulation of proteasomal ubiquitin-dependent protein catabolic process	5	4947	10	21424	0.0577485	0.304947	2.16535	1.23846
GO:0015937	coenzyme A biosynthetic process	5	4947	10	21424	0.0577485	0.304947	2.16535	1.23846
GO:0043206	extracellular fibril organization	5	4947	10	21424	0.0577485	0.304947	2.16535	1.23846
GO:0033598	mammary gland epithelial cell proliferation	5	4947	10	21424	0.0577485	0.304947	2.16535	1.23846
GO:0071875	adrenergic receptor signaling pathway	5	4947	10	21424	0.0577485	0.304947	2.16535	1.23846
GO:0055091	phospholipid homeostasis	5	4947	10	21424	0.0577485	0.304947	2.16535	1.23846
GO:0042254	ribosome biogenesis	25	4947	80	21424	0.0580469	0.30629	1.35335	1.23622
GO:0009888	tissue development	12	4947	33	21424	0.0593434	0.312585	1.5748	1.22663
GO:0009409	response to cold	12	4947	33	21424	0.0593434	0.312585	1.5748	1.22663
GO:0035335	peptidyl-tyrosine dephosphorylation	30	4947	99	21424	0.0593749	0.312585	1.31233	1.2264
GO:0051028	mRNA transport	26	4947	84	21424	0.0600359	0.315825	1.34046	1.22159
GO:0019827	stem cell maintenance	20	4947	62	21424	0.0626456	0.328964	1.397	1.20311
GO:0032715	negative regulation of interleukin-6 production	9	4947	23	21424	0.0628178	0.328964	1.69462	1.20192
GO:0048844	artery morphogenesis	9	4947	23	21424	0.0628178	0.328964	1.69462	1.20192
GO:0048872	homeostasis of number of cells	9	4947	23	21424	0.0628178	0.328964	1.69462	1.20192
GO:0048041	focal adhesion assembly	9	4947	23	21424	0.0628178	0.328964	1.69462	1.20192
GO:0070830	tight junction assembly	9	4947	23	21424	0.0628178	0.328964	1.69462	1.20192
GO:0048873	homeostasis of number of cells within a tissue	11	4947	30	21424	0.065696	0.343519	1.58793	1.18246
GO:0045931	positive regulation of mitotic cell cycle	11	4947	30	21424	0.065696	0.343519	1.58793	1.18246
GO:0051930	regulation of sensory perception of pain	13	4947	37	21424	0.0657999	0.343545	1.5216	1.18178
GO:0070527	platelet aggregation	13	4947	37	21424	0.0657999	0.343545	1.5216	1.18178
GO:0034613	cellular protein localization	18	4947	55	21424	0.0659506	0.344073	1.41732	1.18078
GO:0007584	response to nutrient	25	4947	81	21424	0.0661692	0.344954	1.33664	1.17934
GO:0001708	cell fate specification	8	4947	20	21424	0.0687368	0.356466	1.73228	1.16281
GO:0030521	androgen receptor signaling pathway	8	4947	20	21424	0.0687368	0.356466	1.73228	1.16281
GO:0035307	positive regulation of protein dephosphorylation	8	4947	20	21424	0.0687368	0.356466	1.73228	1.16281
GO:0033365	protein localization to organelle	8	4947	20	21424	0.0687368	0.356466	1.73228	1.16281
GO:0007163	establishment or maintenance of cell polarity	8	4947	20	21424	0.0687368	0.356466	1.73228	1.16281
GO:0022604	regulation of cell morphogenesis	8	4947	20	21424	0.0687368	0.356466	1.73228	1.16281
GO:0045778	positive regulation of ossification	8	4947	20	21424	0.0687368	0.356466	1.73228	1.16281
GO:0007275	multicellular organismal development	252	4947	1005	21424	0.0690355	0.357748	1.08591	1.16093
GO:0034097	response to cytokine	27	4947	89	21424	0.0699606	0.362272	1.31381	1.15515
GO:1901215	negative regulation of neuron death	14	4947	41	21424	0.0715683	0.369495	1.47878	1.14528
GO:0030890	positive regulation of B cell proliferation	14	4947	41	21424	0.0715683	0.369495	1.47878	1.14528
GO:0051402	neuron apoptotic process	14	4947	41	21424	0.0715683	0.369495	1.47878	1.14528
GO:0055072	iron ion homeostasis	14	4947	41	21424	0.0715683	0.369495	1.47878	1.14528
GO:0009615	response to virus	28	4947	93	21424	0.0716475	0.369629	1.30387	1.1448
GO:0032781	positive regulation of ATPase activity	10	4947	27	21424	0.0727672	0.37457	1.60396	1.13806
GO:0000077	DNA damage checkpoint	10	4947	27	21424	0.0727672	0.37457	1.60396	1.13806
GO:0007249	I-kappaB kinase/NF-kappaB signaling	10	4947	27	21424	0.0727672	0.37457	1.60396	1.13806
GO:0060041	retina development in camera-type eye	24	4947	78	21424	0.0729635	0.374982	1.33252	1.13689
GO:0030282	bone mineralization	12	4947	34	21424	0.0731172	0.374982	1.52848	1.13598
GO:0060079	regulation of excitatory postsynaptic membrane potential	12	4947	34	21424	0.0731172	0.374982	1.52848	1.13598
GO:0034644	cellular response to UV	12	4947	34	21424	0.0731172	0.374982	1.52848	1.13598
GO:0000086	G2/M transition of mitotic cell cycle	12	4947	34	21424	0.0731172	0.374982	1.52848	1.13598
GO:0071333	cellular response to glucose stimulus	17	4947	52	21424	0.0731965	0.375112	1.41581	1.13551
GO:0009887	organ morphogenesis	30	4947	101	21424	0.0746525	0.381541	1.28635	1.12696
GO:1901216	positive regulation of neuron death	7	4947	17	21424	0.0748905	0.381541	1.78323	1.12557
GO:0048566	embryonic digestive tract development	7	4947	17	21424	0.0748905	0.381541	1.78323	1.12557
GO:0042692	muscle cell differentiation	7	4947	17	21424	0.0748905	0.381541	1.78323	1.12557
GO:0032148	activation of protein kinase B activity	7	4947	17	21424	0.0748905	0.381541	1.78323	1.12557
GO:0071480	cellular response to gamma radiation	7	4947	17	21424	0.0748905	0.381541	1.78323	1.12557
GO:0010596	negative regulation of endothelial cell migration	7	4947	17	21424	0.0748905	0.381541	1.78323	1.12557
GO:0006298	mismatch repair	7	4947	17	21424	0.0748905	0.381541	1.78323	1.12557
GO:0032870	cellular response to hormone stimulus	21	4947	67	21424	0.0754528	0.383842	1.35739	1.12232
GO:0071363	cellular response to growth factor stimulus	21	4947	67	21424	0.0754528	0.383842	1.35739	1.12232
GO:0006631	fatty acid metabolic process	44	4947	156	21424	0.0791568	0.394881	1.22148	1.10151
GO:0021549	cerebellum development	13	4947	38	21424	0.0796491	0.394881	1.48156	1.09882
GO:0035690	cellular response to drug	19	4947	60	21424	0.080399	0.394881	1.37139	1.09475
GO:0008277	regulation of G-protein coupled receptor protein signaling pathway	19	4947	60	21424	0.080399	0.394881	1.37139	1.09475
GO:0008286	insulin receptor signaling pathway	19	4947	60	21424	0.080399	0.394881	1.37139	1.09475
GO:0019915	lipid storage	9	4947	24	21424	0.0806324	0.394881	1.62401	1.09349
GO:0042832	defense response to protozoan	9	4947	24	21424	0.0806324	0.394881	1.62401	1.09349
GO:0048741	skeletal muscle fiber development	9	4947	24	21424	0.0806324	0.394881	1.62401	1.09349
GO:0007178	transmembrane receptor protein serine/threonine kinase signaling pathway	9	4947	24	21424	0.0806324	0.394881	1.62401	1.09349
GO:0032312	regulation of ARF GTPase activity	9	4947	24	21424	0.0806324	0.394881	1.62401	1.09349
GO:0006094	gluconeogenesis	9	4947	24	21424	0.0806324	0.394881	1.62401	1.09349
GO:0006790	sulfur compound metabolic process	6	4947	14	21424	0.0809707	0.394881	1.85602	1.09167
GO:2000353	positive regulation of endothelial cell apoptotic process	6	4947	14	21424	0.0809707	0.394881	1.85602	1.09167
GO:0031334	positive regulation of protein complex assembly	6	4947	14	21424	0.0809707	0.394881	1.85602	1.09167
GO:0071380	cellular response to prostaglandin E stimulus	6	4947	14	21424	0.0809707	0.394881	1.85602	1.09167
GO:0071398	cellular response to fatty acid	6	4947	14	21424	0.0809707	0.394881	1.85602	1.09167
GO:0016574	histone ubiquitination	6	4947	14	21424	0.0809707	0.394881	1.85602	1.09167
GO:0071157	negative regulation of cell cycle arrest	6	4947	14	21424	0.0809707	0.394881	1.85602	1.09167
GO:0000738	DNA catabolic process, exonucleolytic	6	4947	14	21424	0.0809707	0.394881	1.85602	1.09167
GO:0060993	kidney morphogenesis	6	4947	14	21424	0.0809707	0.394881	1.85602	1.09167
GO:0071498	cellular response to fluid shear stress	6	4947	14	21424	0.0809707	0.394881	1.85602	1.09167
GO:0051000	positive regulation of nitric-oxide synthase activity	6	4947	14	21424	0.0809707	0.394881	1.85602	1.09167
GO:0060766	negative regulation of androgen receptor signaling pathway	6	4947	14	21424	0.0809707	0.394881	1.85602	1.09167
GO:0071577	zinc ion transmembrane transport	6	4947	14	21424	0.0809707	0.394881	1.85602	1.09167
GO:0051146	striated muscle cell differentiation	6	4947	14	21424	0.0809707	0.394881	1.85602	1.09167
GO:0008209	androgen metabolic process	6	4947	14	21424	0.0809707	0.394881	1.85602	1.09167
GO:0051085	chaperone mediated protein folding requiring cofactor	6	4947	14	21424	0.0809707	0.394881	1.85602	1.09167
GO:0031116	positive regulation of microtubule polymerization	6	4947	14	21424	0.0809707	0.394881	1.85602	1.09167
GO:0043149	stress fiber assembly	6	4947	14	21424	0.0809707	0.394881	1.85602	1.09167
GO:0006337	nucleosome disassembly	6	4947	14	21424	0.0809707	0.394881	1.85602	1.09167
GO:0032270	positive regulation of cellular protein metabolic process	6	4947	14	21424	0.0809707	0.394881	1.85602	1.09167
GO:0031000	response to caffeine	6	4947	14	21424	0.0809707	0.394881	1.85602	1.09167
GO:0048705	skeletal system morphogenesis	16	4947	49	21424	0.0813322	0.394881	1.41411	1.08974
GO:0051928	positive regulation of calcium ion transport	11	4947	31	21424	0.0813552	0.394881	1.5367	1.08961
GO:0050680	negative regulation of epithelial cell proliferation	20	4947	64	21424	0.0834985	0.394881	1.35335	1.07832
GO:0050793	regulation of developmental process	3	4947	5	21424	0.0843898	0.394881	2.59842	1.07371
GO:0030300	regulation of intestinal cholesterol absorption	3	4947	5	21424	0.0843898	0.394881	2.59842	1.07371
GO:0043584	nose development	3	4947	5	21424	0.0843898	0.394881	2.59842	1.07371
GO:0035246	peptidyl-arginine N-methylation	3	4947	5	21424	0.0843898	0.394881	2.59842	1.07371
GO:0016125	sterol metabolic process	3	4947	5	21424	0.0843898	0.394881	2.59842	1.07371
GO:0016139	glycoside catabolic process	3	4947	5	21424	0.0843898	0.394881	2.59842	1.07371
GO:0050861	positive regulation of B cell receptor signaling pathway	3	4947	5	21424	0.0843898	0.394881	2.59842	1.07371
GO:0051891	positive regulation of cardioblast differentiation	3	4947	5	21424	0.0843898	0.394881	2.59842	1.07371
GO:0006405	RNA export from nucleus	3	4947	5	21424	0.0843898	0.394881	2.59842	1.07371
GO:0043405	regulation of MAP kinase activity	3	4947	5	21424	0.0843898	0.394881	2.59842	1.07371
GO:2000467	positive regulation of glycogen (starch) synthase activity	3	4947	5	21424	0.0843898	0.394881	2.59842	1.07371
GO:0035020	regulation of Rac protein signal transduction	3	4947	5	21424	0.0843898	0.394881	2.59842	1.07371
GO:0050650	chondroitin sulfate proteoglycan biosynthetic process	3	4947	5	21424	0.0843898	0.394881	2.59842	1.07371
GO:0043504	mitochondrial DNA repair	3	4947	5	21424	0.0843898	0.394881	2.59842	1.07371
GO:0006572	tyrosine catabolic process	3	4947	5	21424	0.0843898	0.394881	2.59842	1.07371
GO:0043535	regulation of blood vessel endothelial cell migration	3	4947	5	21424	0.0843898	0.394881	2.59842	1.07371
GO:0060033	anatomical structure regression	3	4947	5	21424	0.0843898	0.394881	2.59842	1.07371
GO:0043486	histone exchange	3	4947	5	21424	0.0843898	0.394881	2.59842	1.07371
GO:0002904	positive regulation of B cell apoptotic process	3	4947	5	21424	0.0843898	0.394881	2.59842	1.07371
GO:0097264	self proteolysis	3	4947	5	21424	0.0843898	0.394881	2.59842	1.07371
GO:0071219	cellular response to molecule of bacterial origin	3	4947	5	21424	0.0843898	0.394881	2.59842	1.07371
GO:2001020	regulation of response to DNA damage stimulus	3	4947	5	21424	0.0843898	0.394881	2.59842	1.07371
GO:0060575	intestinal epithelial cell differentiation	3	4947	5	21424	0.0843898	0.394881	2.59842	1.07371
GO:0003179	heart valve morphogenesis	3	4947	5	21424	0.0843898	0.394881	2.59842	1.07371
GO:0042796	snRNA transcription from RNA polymerase III promoter	3	4947	5	21424	0.0843898	0.394881	2.59842	1.07371
GO:0003157	endocardium development	3	4947	5	21424	0.0843898	0.394881	2.59842	1.07371
GO:0042759	long-chain fatty acid biosynthetic process	3	4947	5	21424	0.0843898	0.394881	2.59842	1.07371
GO:0090336	positive regulation of brown fat cell differentiation	3	4947	5	21424	0.0843898	0.394881	2.59842	1.07371
GO:0035630	bone mineralization involved in bone maturation	3	4947	5	21424	0.0843898	0.394881	2.59842	1.07371
GO:0010324	membrane invagination	3	4947	5	21424	0.0843898	0.394881	2.59842	1.07371
GO:0034349	glial cell apoptotic process	3	4947	5	21424	0.0843898	0.394881	2.59842	1.07371
GO:0060665	regulation of branching involved in salivary gland morphogenesis by mesenchymal-epithelial signaling	3	4947	5	21424	0.0843898	0.394881	2.59842	1.07371
GO:0016202	regulation of striated muscle tissue development	3	4947	5	21424	0.0843898	0.394881	2.59842	1.07371
GO:0060339	negative regulation of type I interferon-mediated signaling pathway	3	4947	5	21424	0.0843898	0.394881	2.59842	1.07371
GO:0001936	regulation of endothelial cell proliferation	3	4947	5	21424	0.0843898	0.394881	2.59842	1.07371
GO:0042482	positive regulation of odontogenesis	3	4947	5	21424	0.0843898	0.394881	2.59842	1.07371
GO:0090184	positive regulation of kidney development	3	4947	5	21424	0.0843898	0.394881	2.59842	1.07371
GO:0035331	negative regulation of hippo signaling	3	4947	5	21424	0.0843898	0.394881	2.59842	1.07371
GO:0071168	protein localization to chromatin	3	4947	5	21424	0.0843898	0.394881	2.59842	1.07371
GO:0048755	branching morphogenesis of a nerve	3	4947	5	21424	0.0843898	0.394881	2.59842	1.07371
GO:0090277	positive regulation of peptide hormone secretion	3	4947	5	21424	0.0843898	0.394881	2.59842	1.07371
GO:0035404	histone-serine phosphorylation	3	4947	5	21424	0.0843898	0.394881	2.59842	1.07371
GO:0060948	cardiac vascular smooth muscle cell development	3	4947	5	21424	0.0843898	0.394881	2.59842	1.07371
GO:0022614	membrane to membrane docking	3	4947	5	21424	0.0843898	0.394881	2.59842	1.07371
GO:0007007	inner mitochondrial membrane organization	3	4947	5	21424	0.0843898	0.394881	2.59842	1.07371
GO:0007044	cell-substrate junction assembly	3	4947	5	21424	0.0843898	0.394881	2.59842	1.07371
GO:0032025	response to cobalt ion	3	4947	5	21424	0.0843898	0.394881	2.59842	1.07371
GO:0044027	hypermethylation of CpG island	3	4947	5	21424	0.0843898	0.394881	2.59842	1.07371
GO:0060978	angiogenesis involved in coronary vascular morphogenesis	3	4947	5	21424	0.0843898	0.394881	2.59842	1.07371
GO:0010757	negative regulation of plasminogen activation	3	4947	5	21424	0.0843898	0.394881	2.59842	1.07371
GO:0016926	protein desumoylation	3	4947	5	21424	0.0843898	0.394881	2.59842	1.07371
GO:0002326	B cell lineage commitment	3	4947	5	21424	0.0843898	0.394881	2.59842	1.07371
GO:0003344	pericardium morphogenesis	3	4947	5	21424	0.0843898	0.394881	2.59842	1.07371
GO:0070120	ciliary neurotrophic factor-mediated signaling pathway	3	4947	5	21424	0.0843898	0.394881	2.59842	1.07371
GO:0002051	osteoblast fate commitment	3	4947	5	21424	0.0843898	0.394881	2.59842	1.07371
GO:0010453	regulation of cell fate commitment	3	4947	5	21424	0.0843898	0.394881	2.59842	1.07371
GO:0060761	negative regulation of response to cytokine stimulus	3	4947	5	21424	0.0843898	0.394881	2.59842	1.07371
GO:0072711	cellular response to hydroxyurea	3	4947	5	21424	0.0843898	0.394881	2.59842	1.07371
GO:0051098	regulation of binding	3	4947	5	21424	0.0843898	0.394881	2.59842	1.07371
GO:0051057	positive regulation of small GTPase mediated signal transduction	3	4947	5	21424	0.0843898	0.394881	2.59842	1.07371
GO:0046578	regulation of Ras protein signal transduction	3	4947	5	21424	0.0843898	0.394881	2.59842	1.07371
GO:0046598	positive regulation of viral entry into host cell	3	4947	5	21424	0.0843898	0.394881	2.59842	1.07371
GO:0060841	venous blood vessel development	3	4947	5	21424	0.0843898	0.394881	2.59842	1.07371
GO:0060836	lymphatic endothelial cell differentiation	3	4947	5	21424	0.0843898	0.394881	2.59842	1.07371
GO:0060850	regulation of transcription involved in cell fate commitment	3	4947	5	21424	0.0843898	0.394881	2.59842	1.07371
GO:0051646	mitochondrion localization	3	4947	5	21424	0.0843898	0.394881	2.59842	1.07371
GO:0051601	exocyst localization	3	4947	5	21424	0.0843898	0.394881	2.59842	1.07371
GO:0061009	common bile duct development	3	4947	5	21424	0.0843898	0.394881	2.59842	1.07371
GO:0002686	negative regulation of leukocyte migration	3	4947	5	21424	0.0843898	0.394881	2.59842	1.07371
GO:2000481	positive regulation of cAMP-dependent protein kinase activity	3	4947	5	21424	0.0843898	0.394881	2.59842	1.07371
GO:0006369	termination of RNA polymerase II transcription	3	4947	5	21424	0.0843898	0.394881	2.59842	1.07371
GO:0061156	pulmonary artery morphogenesis	3	4947	5	21424	0.0843898	0.394881	2.59842	1.07371
GO:0097094	craniofacial suture morphogenesis	3	4947	5	21424	0.0843898	0.394881	2.59842	1.07371
GO:0070863	positive regulation of protein exit from endoplasmic reticulum	3	4947	5	21424	0.0843898	0.394881	2.59842	1.07371
GO:0032205	negative regulation of telomere maintenance	3	4947	5	21424	0.0843898	0.394881	2.59842	1.07371
GO:0010891	negative regulation of sequestering of triglyceride	3	4947	5	21424	0.0843898	0.394881	2.59842	1.07371
GO:0010882	regulation of cardiac muscle contraction by calcium ion signaling	3	4947	5	21424	0.0843898	0.394881	2.59842	1.07371
GO:0051574	positive regulation of histone H3-K9 methylation	3	4947	5	21424	0.0843898	0.394881	2.59842	1.07371
GO:0033634	positive regulation of cell-cell adhesion mediated by integrin	3	4947	5	21424	0.0843898	0.394881	2.59842	1.07371
GO:0045629	negative regulation of T-helper 2 cell differentiation	3	4947	5	21424	0.0843898	0.394881	2.59842	1.07371
GO:0045630	positive regulation of T-helper 2 cell differentiation	3	4947	5	21424	0.0843898	0.394881	2.59842	1.07371
GO:0045636	positive regulation of melanocyte differentiation	3	4947	5	21424	0.0843898	0.394881	2.59842	1.07371
GO:0031077	post-embryonic camera-type eye development	3	4947	5	21424	0.0843898	0.394881	2.59842	1.07371
GO:0043084	penile erection	3	4947	5	21424	0.0843898	0.394881	2.59842	1.07371
GO:0007389	pattern specification process	25	4947	83	21424	0.0847091	0.395241	1.30443	1.07207
GO:0021762	substantia nigra development	14	4947	42	21424	0.0854059	0.395241	1.44357	1.06851
GO:0042147	retrograde transport, endosome to Golgi	17	4947	53	21424	0.0854589	0.395241	1.38909	1.06824
GO:0006699	bile acid biosynthetic process	5	4947	11	21424	0.0862674	0.395241	1.9685	1.06415
GO:0006661	phosphatidylinositol biosynthetic process	5	4947	11	21424	0.0862674	0.395241	1.9685	1.06415
GO:0060174	limb bud formation	5	4947	11	21424	0.0862674	0.395241	1.9685	1.06415
GO:0043568	positive regulation of insulin-like growth factor receptor signaling pathway	5	4947	11	21424	0.0862674	0.395241	1.9685	1.06415
GO:0043583	ear development	5	4947	11	21424	0.0862674	0.395241	1.9685	1.06415
GO:0016446	somatic hypermutation of immunoglobulin genes	5	4947	11	21424	0.0862674	0.395241	1.9685	1.06415
GO:0034244	negative regulation of transcription elongation from RNA polymerase II promoter	5	4947	11	21424	0.0862674	0.395241	1.9685	1.06415
GO:0003215	cardiac right ventricle morphogenesis	5	4947	11	21424	0.0862674	0.395241	1.9685	1.06415
GO:0045088	regulation of innate immune response	5	4947	11	21424	0.0862674	0.395241	1.9685	1.06415
GO:0042535	positive regulation of tumor necrosis factor biosynthetic process	5	4947	11	21424	0.0862674	0.395241	1.9685	1.06415
GO:0043923	positive regulation by host of viral transcription	5	4947	11	21424	0.0862674	0.395241	1.9685	1.06415
GO:2001141	regulation of RNA biosynthetic process	5	4947	11	21424	0.0862674	0.395241	1.9685	1.06415
GO:0006977	DNA damage response, signal transduction by p53 class mediator resulting in cell cycle arrest	5	4947	11	21424	0.0862674	0.395241	1.9685	1.06415
GO:0034698	response to gonadotropin	5	4947	11	21424	0.0862674	0.395241	1.9685	1.06415
GO:0010759	positive regulation of macrophage chemotaxis	5	4947	11	21424	0.0862674	0.395241	1.9685	1.06415
GO:0046548	retinal rod cell development	5	4947	11	21424	0.0862674	0.395241	1.9685	1.06415
GO:1902176	negative regulation of oxidative stress-induced intrinsic apoptotic signaling pathway	5	4947	11	21424	0.0862674	0.395241	1.9685	1.06415
GO:0032469	endoplasmic reticulum calcium ion homeostasis	5	4947	11	21424	0.0862674	0.395241	1.9685	1.06415
GO:0006264	mitochondrial DNA replication	5	4947	11	21424	0.0862674	0.395241	1.9685	1.06415
GO:0006275	regulation of DNA replication	5	4947	11	21424	0.0862674	0.395241	1.9685	1.06415
GO:0009950	dorsal/ventral axis specification	5	4947	11	21424	0.0862674	0.395241	1.9685	1.06415
GO:0009725	response to hormone	21	4947	68	21424	0.0863075	0.395241	1.33742	1.06395
GO:0050890	cognition	12	4947	35	21424	0.0887808	0.395241	1.48481	1.05168
GO:0060136	embryonic process involved in female pregnancy	4	4947	8	21424	0.0890449	0.395241	2.16535	1.05039
GO:0050774	negative regulation of dendrite morphogenesis	4	4947	8	21424	0.0890449	0.395241	2.16535	1.05039
GO:0031659	positive regulation of cyclin-dependent protein serine/threonine kinase activity involved in G1/S transition of mitotic cell cycle	4	4947	8	21424	0.0890449	0.395241	2.16535	1.05039
GO:0060235	lens induction in camera-type eye	4	4947	8	21424	0.0890449	0.395241	2.16535	1.05039
GO:2000009	negative regulation of protein localization to cell surface	4	4947	8	21424	0.0890449	0.395241	2.16535	1.05039
GO:0090051	negative regulation of cell migration involved in sprouting angiogenesis	4	4947	8	21424	0.0890449	0.395241	2.16535	1.05039
GO:0035239	tube morphogenesis	4	4947	8	21424	0.0890449	0.395241	2.16535	1.05039
GO:0000290	deadenylation-dependent decapping of nuclear-transcribed mRNA	4	4947	8	21424	0.0890449	0.395241	2.16535	1.05039
GO:0006465	signal peptide processing	4	4947	8	21424	0.0890449	0.395241	2.16535	1.05039
GO:0014824	artery smooth muscle contraction	4	4947	8	21424	0.0890449	0.395241	2.16535	1.05039
GO:0060087	relaxation of vascular smooth muscle	4	4947	8	21424	0.0890449	0.395241	2.16535	1.05039
GO:0030705	cytoskeleton-dependent intracellular transport	4	4947	8	21424	0.0890449	0.395241	2.16535	1.05039
GO:0003139	secondary heart field specification	4	4947	8	21424	0.0890449	0.395241	2.16535	1.05039
GO:0035562	negative regulation of chromatin binding	4	4947	8	21424	0.0890449	0.395241	2.16535	1.05039
GO:0010269	response to selenium ion	4	4947	8	21424	0.0890449	0.395241	2.16535	1.05039
GO:0030823	regulation of cGMP metabolic process	4	4947	8	21424	0.0890449	0.395241	2.16535	1.05039
GO:0003208	cardiac ventricle morphogenesis	4	4947	8	21424	0.0890449	0.395241	2.16535	1.05039
GO:0030853	negative regulation of granulocyte differentiation	4	4947	8	21424	0.0890449	0.395241	2.16535	1.05039
GO:0060603	mammary gland duct morphogenesis	4	4947	8	21424	0.0890449	0.395241	2.16535	1.05039
GO:0060346	bone trabecula formation	4	4947	8	21424	0.0890449	0.395241	2.16535	1.05039
GO:0016265	death	4	4947	8	21424	0.0890449	0.395241	2.16535	1.05039
GO:0048660	regulation of smooth muscle cell proliferation	4	4947	8	21424	0.0890449	0.395241	2.16535	1.05039
GO:0090286	cytoskeletal anchoring at nuclear membrane	4	4947	8	21424	0.0890449	0.395241	2.16535	1.05039
GO:0060411	cardiac septum morphogenesis	4	4947	8	21424	0.0890449	0.395241	2.16535	1.05039
GO:0034115	negative regulation of heterotypic cell-cell adhesion	4	4947	8	21424	0.0890449	0.395241	2.16535	1.05039
GO:0052697	xenobiotic glucuronidation	4	4947	8	21424	0.0890449	0.395241	2.16535	1.05039
GO:0021513	spinal cord dorsal/ventral patterning	4	4947	8	21424	0.0890449	0.395241	2.16535	1.05039
GO:0045410	positive regulation of interleukin-6 biosynthetic process	4	4947	8	21424	0.0890449	0.395241	2.16535	1.05039
GO:0051292	nuclear pore complex assembly	4	4947	8	21424	0.0890449	0.395241	2.16535	1.05039
GO:0045446	endothelial cell differentiation	4	4947	8	21424	0.0890449	0.395241	2.16535	1.05039
GO:0046785	microtubule polymerization	4	4947	8	21424	0.0890449	0.395241	2.16535	1.05039
GO:0071493	cellular response to UV-B	4	4947	8	21424	0.0890449	0.395241	2.16535	1.05039
GO:0005980	glycogen catabolic process	4	4947	8	21424	0.0890449	0.395241	2.16535	1.05039
GO:0035729	cellular response to hepatocyte growth factor stimulus	4	4947	8	21424	0.0890449	0.395241	2.16535	1.05039
GO:0045124	regulation of bone resorption	4	4947	8	21424	0.0890449	0.395241	2.16535	1.05039
GO:0060712	spongiotrophoblast layer development	4	4947	8	21424	0.0890449	0.395241	2.16535	1.05039
GO:0010614	negative regulation of cardiac muscle hypertrophy	4	4947	8	21424	0.0890449	0.395241	2.16535	1.05039
GO:0061037	negative regulation of cartilage development	4	4947	8	21424	0.0890449	0.395241	2.16535	1.05039
GO:0032502	developmental process	4	4947	8	21424	0.0890449	0.395241	2.16535	1.05039
GO:0070723	response to cholesterol	4	4947	8	21424	0.0890449	0.395241	2.16535	1.05039
GO:0032481	positive regulation of type I interferon production	4	4947	8	21424	0.0890449	0.395241	2.16535	1.05039
GO:0031123	RNA 3'-end processing	4	4947	8	21424	0.0890449	0.395241	2.16535	1.05039
GO:2000480	negative regulation of cAMP-dependent protein kinase activity	4	4947	8	21424	0.0890449	0.395241	2.16535	1.05039
GO:0006333	chromatin assembly or disassembly	4	4947	8	21424	0.0890449	0.395241	2.16535	1.05039
GO:0070886	positive regulation of calcineurin-NFAT signaling cascade	4	4947	8	21424	0.0890449	0.395241	2.16535	1.05039
GO:0010941	regulation of cell death	4	4947	8	21424	0.0890449	0.395241	2.16535	1.05039
GO:0021587	cerebellum morphogenesis	4	4947	8	21424	0.0890449	0.395241	2.16535	1.05039
GO:0070544	histone H3-K36 demethylation	4	4947	8	21424	0.0890449	0.395241	2.16535	1.05039
GO:0007406	negative regulation of neuroblast proliferation	4	4947	8	21424	0.0890449	0.395241	2.16535	1.05039
GO:0044319	wound healing, spreading of cells	4	4947	8	21424	0.0890449	0.395241	2.16535	1.05039
GO:0033689	negative regulation of osteoblast proliferation	4	4947	8	21424	0.0890449	0.395241	2.16535	1.05039
GO:0021695	cerebellar cortex development	4	4947	8	21424	0.0890449	0.395241	2.16535	1.05039
GO:2000737	negative regulation of stem cell differentiation	4	4947	8	21424	0.0890449	0.395241	2.16535	1.05039
GO:0051259	protein oligomerization	18	4947	57	21424	0.0891578	0.395241	1.36759	1.04984
GO:2000273	positive regulation of receptor activity	8	4947	21	21424	0.0893619	0.395241	1.64979	1.04885
GO:0072661	protein targeting to plasma membrane	8	4947	21	21424	0.0893619	0.395241	1.64979	1.04885
GO:0009755	hormone-mediated signaling pathway	8	4947	21	21424	0.0893619	0.395241	1.64979	1.04885
GO:0032008	positive regulation of TOR signaling	8	4947	21	21424	0.0893619	0.395241	1.64979	1.04885
GO:0044070	regulation of anion transport	8	4947	21	21424	0.0893619	0.395241	1.64979	1.04885
GO:0000188	inactivation of MAPK activity	8	4947	21	21424	0.0893619	0.395241	1.64979	1.04885
GO:2001243	negative regulation of intrinsic apoptotic signaling pathway	10	4947	28	21424	0.0906554	0.400707	1.54668	1.04261
GO:0043086	negative regulation of catalytic activity	23	4947	76	21424	0.0911651	0.402704	1.31061	1.04017
GO:0006810	transport	468	4947	1923	21424	0.0921556	0.40682	1.05396	1.03548
GO:0008202	steroid metabolic process	24	4947	80	21424	0.0932615	0.411441	1.29921	1.0303
GO:0010212	response to ionizing radiation	16	4947	50	21424	0.0949859	0.418782	1.38583	1.02234
GO:0045165	cell fate commitment	20	4947	65	21424	0.0954581	0.420597	1.33252	1.02019
GO:0042307	positive regulation of protein import into nucleus	7	4947	18	21424	0.0990024	0.433463	1.68416	1.00435
GO:0032722	positive regulation of chemokine production	7	4947	18	21424	0.0990024	0.433463	1.68416	1.00435
GO:0014902	myotube differentiation	7	4947	18	21424	0.0990024	0.433463	1.68416	1.00435
GO:0035567	non-canonical Wnt signaling pathway	7	4947	18	21424	0.0990024	0.433463	1.68416	1.00435
GO:0030539	male genitalia development	7	4947	18	21424	0.0990024	0.433463	1.68416	1.00435
GO:0071108	protein K48-linked deubiquitination	7	4947	18	21424	0.0990024	0.433463	1.68416	1.00435
GO:1990090	cellular response to nerve growth factor stimulus	7	4947	18	21424	0.0990024	0.433463	1.68416	1.00435
GO:0002089	lens morphogenesis in camera-type eye	7	4947	18	21424	0.0990024	0.433463	1.68416	1.00435
GO:0032465	regulation of cytokinesis	7	4947	18	21424	0.0990024	0.433463	1.68416	1.00435
GO:0008589	regulation of smoothened signaling pathway	7	4947	18	21424	0.0990024	0.433463	1.68416	1.00435
GO:0031122	cytoplasmic microtubule organization	11	4947	32	21424	0.0991375	0.433508	1.48868	1.00376
GO:0031069	hair follicle morphogenesis	11	4947	32	21424	0.0991375	0.433508	1.48868	1.00376
GO:0050729	positive regulation of inflammatory response	14	4947	43	21424	0.100823	0.440601	1.41	0.996441
GO:0030325	adrenal gland development	9	4947	25	21424	0.101188	0.441364	1.55905	0.99487
GO:0010508	positive regulation of autophagy	9	4947	25	21424	0.101188	0.441364	1.55905	0.99487
GO:0046488	phosphatidylinositol metabolic process	9	4947	25	21424	0.101188	0.441364	1.55905	0.99487
GO:0000278	mitotic cell cycle	12	4947	36	21424	0.106353	0.454102	1.44357	0.973249
GO:0005977	glycogen metabolic process	12	4947	36	21424	0.106353	0.454102	1.44357	0.973249
GO:0032482	Rab protein signal transduction	20	4947	66	21424	0.108459	0.454102	1.31233	0.964734
GO:2000114	regulation of establishment of cell polarity	6	4947	15	21424	0.109532	0.454102	1.73228	0.96046
GO:0048490	anterograde synaptic vesicle transport	6	4947	15	21424	0.109532	0.454102	1.73228	0.96046
GO:0006672	ceramide metabolic process	6	4947	15	21424	0.109532	0.454102	1.73228	0.96046
GO:0001759	organ induction	6	4947	15	21424	0.109532	0.454102	1.73228	0.96046
GO:0097502	mannosylation	6	4947	15	21424	0.109532	0.454102	1.73228	0.96046
GO:0060292	long term synaptic depression	6	4947	15	21424	0.109532	0.454102	1.73228	0.96046
GO:0001833	inner cell mass cell proliferation	6	4947	15	21424	0.109532	0.454102	1.73228	0.96046
GO:0070986	left/right axis specification	6	4947	15	21424	0.109532	0.454102	1.73228	0.96046
GO:0050678	regulation of epithelial cell proliferation	6	4947	15	21424	0.109532	0.454102	1.73228	0.96046
GO:0003148	outflow tract septum morphogenesis	6	4947	15	21424	0.109532	0.454102	1.73228	0.96046
GO:0016578	histone deubiquitination	6	4947	15	21424	0.109532	0.454102	1.73228	0.96046
GO:0034389	lipid particle organization	6	4947	15	21424	0.109532	0.454102	1.73228	0.96046
GO:0010039	response to iron ion	6	4947	15	21424	0.109532	0.454102	1.73228	0.96046
GO:0050930	induction of positive chemotaxis	6	4947	15	21424	0.109532	0.454102	1.73228	0.96046
GO:0006998	nuclear envelope organization	6	4947	15	21424	0.109532	0.454102	1.73228	0.96046
GO:0040015	negative regulation of multicellular organism growth	6	4947	15	21424	0.109532	0.454102	1.73228	0.96046
GO:0002224	toll-like receptor signaling pathway	6	4947	15	21424	0.109532	0.454102	1.73228	0.96046
GO:0010633	negative regulation of epithelial cell migration	6	4947	15	21424	0.109532	0.454102	1.73228	0.96046
GO:0045333	cellular respiration	6	4947	15	21424	0.109532	0.454102	1.73228	0.96046
GO:0015693	magnesium ion transport	6	4947	15	21424	0.109532	0.454102	1.73228	0.96046
GO:0045445	myoblast differentiation	6	4947	15	21424	0.109532	0.454102	1.73228	0.96046
GO:0002042	cell migration involved in sprouting angiogenesis	6	4947	15	21424	0.109532	0.454102	1.73228	0.96046
GO:0051770	positive regulation of nitric-oxide synthase biosynthetic process	6	4947	15	21424	0.109532	0.454102	1.73228	0.96046
GO:0045947	negative regulation of translational initiation	6	4947	15	21424	0.109532	0.454102	1.73228	0.96046
GO:0006376	mRNA splice site selection	6	4947	15	21424	0.109532	0.454102	1.73228	0.96046
GO:0031297	replication fork processing	6	4947	15	21424	0.109532	0.454102	1.73228	0.96046
GO:0045785	positive regulation of cell adhesion	16	4947	51	21424	0.109991	0.454102	1.35865	0.958642
GO:0006479	protein methylation	10	4947	29	21424	0.110934	0.454102	1.49335	0.954934
GO:0001958	endochondral ossification	10	4947	29	21424	0.110934	0.454102	1.49335	0.954934
GO:0043029	T cell homeostasis	10	4947	29	21424	0.110934	0.454102	1.49335	0.954934
GO:0030155	regulation of cell adhesion	13	4947	40	21424	0.112523	0.454102	1.40748	0.948759
GO:0048813	dendrite morphogenesis	13	4947	40	21424	0.112523	0.454102	1.40748	0.948759
GO:0023019	signal transduction involved in regulation of gene expression	8	4947	22	21424	0.11316	0.454102	1.5748	0.946306
GO:0048675	axon extension	8	4947	22	21424	0.11316	0.454102	1.5748	0.946306
GO:0009190	cyclic nucleotide biosynthetic process	8	4947	22	21424	0.11316	0.454102	1.5748	0.946306
GO:0070328	triglyceride homeostasis	8	4947	22	21424	0.11316	0.454102	1.5748	0.946306
GO:0033209	tumor necrosis factor-mediated signaling pathway	8	4947	22	21424	0.11316	0.454102	1.5748	0.946306
GO:0045862	positive regulation of proteolysis	8	4947	22	21424	0.11316	0.454102	1.5748	0.946306
GO:0051056	regulation of small GTPase mediated signal transduction	17	4947	55	21424	0.113745	0.454102	1.33858	0.944069
GO:0006364	rRNA processing	32	4947	113	21424	0.114569	0.454102	1.22639	0.940933
GO:0007205	protein kinase C-activating G-protein coupled receptor signaling pathway	11	4947	33	21424	0.119035	0.454102	1.44357	0.924327
GO:0060252	positive regulation of glial cell proliferation	5	4947	12	21424	0.12074	0.454102	1.80446	0.91815
GO:0001817	regulation of cytokine production	5	4947	12	21424	0.12074	0.454102	1.80446	0.91815
GO:0043666	regulation of phosphoprotein phosphatase activity	5	4947	12	21424	0.12074	0.454102	1.80446	0.91815
GO:0001886	endothelial cell morphogenesis	5	4947	12	21424	0.12074	0.454102	1.80446	0.91815
GO:0042026	protein refolding	5	4947	12	21424	0.12074	0.454102	1.80446	0.91815
GO:1903543	positive regulation of exosomal secretion	5	4947	12	21424	0.12074	0.454102	1.80446	0.91815
GO:0043518	negative regulation of DNA damage response, signal transduction by p53 class mediator	5	4947	12	21424	0.12074	0.454102	1.80446	0.91815
GO:0032793	positive regulation of CREB transcription factor activity	5	4947	12	21424	0.12074	0.454102	1.80446	0.91815
GO:0042698	ovulation cycle	5	4947	12	21424	0.12074	0.454102	1.80446	0.91815
GO:0034260	negative regulation of GTPase activity	5	4947	12	21424	0.12074	0.454102	1.80446	0.91815
GO:0045059	positive thymic T cell selection	5	4947	12	21424	0.12074	0.454102	1.80446	0.91815
GO:0009303	rRNA transcription	5	4947	12	21424	0.12074	0.454102	1.80446	0.91815
GO:0060322	head development	5	4947	12	21424	0.12074	0.454102	1.80446	0.91815
GO:0060317	cardiac epithelial to mesenchymal transition	5	4947	12	21424	0.12074	0.454102	1.80446	0.91815
GO:0060394	negative regulation of pathway-restricted SMAD protein phosphorylation	5	4947	12	21424	0.12074	0.454102	1.80446	0.91815
GO:0043968	histone H2A acetylation	5	4947	12	21424	0.12074	0.454102	1.80446	0.91815
GO:0070306	lens fiber cell differentiation	5	4947	12	21424	0.12074	0.454102	1.80446	0.91815
GO:0002064	epithelial cell development	5	4947	12	21424	0.12074	0.454102	1.80446	0.91815
GO:0046470	phosphatidylcholine metabolic process	5	4947	12	21424	0.12074	0.454102	1.80446	0.91815
GO:0034453	microtubule anchoring	5	4947	12	21424	0.12074	0.454102	1.80446	0.91815
GO:0035815	positive regulation of renal sodium excretion	5	4947	12	21424	0.12074	0.454102	1.80446	0.91815
GO:0045744	negative regulation of G-protein coupled receptor protein signaling pathway	5	4947	12	21424	0.12074	0.454102	1.80446	0.91815
GO:0006368	transcription elongation from RNA polymerase II promoter	5	4947	12	21424	0.12074	0.454102	1.80446	0.91815
GO:0031274	positive regulation of pseudopodium assembly	5	4947	12	21424	0.12074	0.454102	1.80446	0.91815
GO:0046889	positive regulation of lipid biosynthetic process	5	4947	12	21424	0.12074	0.454102	1.80446	0.91815
GO:0051571	positive regulation of histone H3-K4 methylation	5	4947	12	21424	0.12074	0.454102	1.80446	0.91815
GO:0033138	positive regulation of peptidyl-serine phosphorylation	20	4947	67	21424	0.122504	0.454102	1.29275	0.911848
GO:0048535	lymph node development	9	4947	26	21424	0.124442	0.454102	1.49909	0.905033
GO:0006928	cellular component movement	9	4947	26	21424	0.124442	0.454102	1.49909	0.905033
GO:0008406	gonad development	9	4947	26	21424	0.124442	0.454102	1.49909	0.905033
GO:0006289	nucleotide-excision repair	12	4947	37	21424	0.125819	0.454102	1.40455	0.900254
GO:0009611	response to wounding	16	4947	52	21424	0.126344	0.454102	1.33252	0.898444
GO:0043393	regulation of protein binding	7	4947	19	21424	0.126824	0.454102	1.59552	0.8968
GO:0000302	response to reactive oxygen species	7	4947	19	21424	0.126824	0.454102	1.59552	0.8968
GO:0030866	cortical actin cytoskeleton organization	7	4947	19	21424	0.126824	0.454102	1.59552	0.8968
GO:0006890	retrograde vesicle-mediated transport, Golgi to ER	7	4947	19	21424	0.126824	0.454102	1.59552	0.8968
GO:0006997	nucleus organization	7	4947	19	21424	0.126824	0.454102	1.59552	0.8968
GO:0002092	positive regulation of receptor internalization	7	4947	19	21424	0.126824	0.454102	1.59552	0.8968
GO:0008156	negative regulation of DNA replication	7	4947	19	21424	0.126824	0.454102	1.59552	0.8968
GO:0061178	regulation of insulin secretion involved in cellular response to glucose stimulus	7	4947	19	21424	0.126824	0.454102	1.59552	0.8968
GO:0006261	DNA-dependent DNA replication	7	4947	19	21424	0.126824	0.454102	1.59552	0.8968
GO:0097190	apoptotic signaling pathway	13	4947	41	21424	0.131538	0.454102	1.37315	0.88095
GO:0032313	regulation of Rab GTPase activity	13	4947	41	21424	0.131538	0.454102	1.37315	0.88095
GO:0032691	negative regulation of interleukin-1 beta production	4	4947	9	21424	0.131878	0.454102	1.92476	0.879827
GO:0006390	transcription from mitochondrial promoter	4	4947	9	21424	0.131878	0.454102	1.92476	0.879827
GO:0014883	transition between fast and slow fiber	4	4947	9	21424	0.131878	0.454102	1.92476	0.879827
GO:2000270	negative regulation of fibroblast apoptotic process	4	4947	9	21424	0.131878	0.454102	1.92476	0.879827
GO:0035067	negative regulation of histone acetylation	4	4947	9	21424	0.131878	0.454102	1.92476	0.879827
GO:0032836	glomerular basement membrane development	4	4947	9	21424	0.131878	0.454102	1.92476	0.879827
GO:0032835	glomerulus development	4	4947	9	21424	0.131878	0.454102	1.92476	0.879827
GO:0042743	hydrogen peroxide metabolic process	4	4947	9	21424	0.131878	0.454102	1.92476	0.879827
GO:0034332	adherens junction organization	4	4947	9	21424	0.131878	0.454102	1.92476	0.879827
GO:0006828	manganese ion transport	4	4947	9	21424	0.131878	0.454102	1.92476	0.879827
GO:0048667	cell morphogenesis involved in neuron differentiation	4	4947	9	21424	0.131878	0.454102	1.92476	0.879827
GO:0090141	positive regulation of mitochondrial fission	4	4947	9	21424	0.131878	0.454102	1.92476	0.879827
GO:0022027	interkinetic nuclear migration	4	4947	9	21424	0.131878	0.454102	1.92476	0.879827
GO:0006983	ER overload response	4	4947	9	21424	0.131878	0.454102	1.92476	0.879827
GO:0003094	glomerular filtration	4	4947	9	21424	0.131878	0.454102	1.92476	0.879827
GO:0003084	positive regulation of systemic arterial blood pressure	4	4947	9	21424	0.131878	0.454102	1.92476	0.879827
GO:0035414	negative regulation of catenin import into nucleus	4	4947	9	21424	0.131878	0.454102	1.92476	0.879827
GO:0034116	positive regulation of heterotypic cell-cell adhesion	4	4947	9	21424	0.131878	0.454102	1.92476	0.879827
GO:0002218	activation of innate immune response	4	4947	9	21424	0.131878	0.454102	1.92476	0.879827
GO:0009743	response to carbohydrate	4	4947	9	21424	0.131878	0.454102	1.92476	0.879827
GO:0034616	response to laminar fluid shear stress	4	4947	9	21424	0.131878	0.454102	1.92476	0.879827
GO:0060947	cardiac vascular smooth muscle cell differentiation	4	4947	9	21424	0.131878	0.454102	1.92476	0.879827
GO:0007199	G-protein coupled receptor signaling pathway coupled to cGMP nucleotide second messenger	4	4947	9	21424	0.131878	0.454102	1.92476	0.879827
GO:0003376	sphingosine-1-phosphate signaling pathway	4	4947	9	21424	0.131878	0.454102	1.92476	0.879827
GO:0051001	negative regulation of nitric-oxide synthase activity	4	4947	9	21424	0.131878	0.454102	1.92476	0.879827
GO:0042994	cytoplasmic sequestering of transcription factor	4	4947	9	21424	0.131878	0.454102	1.92476	0.879827
GO:0010447	response to acidic pH	4	4947	9	21424	0.131878	0.454102	1.92476	0.879827
GO:0046415	urate metabolic process	4	4947	9	21424	0.131878	0.454102	1.92476	0.879827
GO:0070257	positive regulation of mucus secretion	4	4947	9	21424	0.131878	0.454102	1.92476	0.879827
GO:0035871	protein K11-linked deubiquitination	4	4947	9	21424	0.131878	0.454102	1.92476	0.879827
GO:0071514	genetic imprinting	4	4947	9	21424	0.131878	0.454102	1.92476	0.879827
GO:0061032	visceral serous pericardium development	4	4947	9	21424	0.131878	0.454102	1.92476	0.879827
GO:0007494	midgut development	4	4947	9	21424	0.131878	0.454102	1.92476	0.879827
GO:0045741	positive regulation of epidermal growth factor-activated receptor activity	4	4947	9	21424	0.131878	0.454102	1.92476	0.879827
GO:0043297	apical junction assembly	4	4947	9	21424	0.131878	0.454102	1.92476	0.879827
GO:0051489	regulation of filopodium assembly	4	4947	9	21424	0.131878	0.454102	1.92476	0.879827
GO:0033673	negative regulation of kinase activity	4	4947	9	21424	0.131878	0.454102	1.92476	0.879827
GO:2000772	regulation of cellular senescence	4	4947	9	21424	0.131878	0.454102	1.92476	0.879827
GO:0030334	regulation of cell migration	18	4947	60	21424	0.132748	0.454102	1.29921	0.876971
GO:0042177	negative regulation of protein catabolic process	10	4947	30	21424	0.133553	0.454102	1.44357	0.874345
GO:1901222	regulation of NIK/NF-kappaB signaling	2	4947	3	21424	0.13532	0.454102	2.88714	0.868638
GO:0060128	corticotropin hormone secreting cell differentiation	2	4947	3	21424	0.13532	0.454102	2.88714	0.868638
GO:2000111	positive regulation of macrophage apoptotic process	2	4947	3	21424	0.13532	0.454102	2.88714	0.868638
GO:0072104	glomerular capillary formation	2	4947	3	21424	0.13532	0.454102	2.88714	0.868638
GO:0097411	hypoxia-inducible factor-1alpha signaling pathway	2	4947	3	21424	0.13532	0.454102	2.88714	0.868638
GO:2000121	regulation of removal of superoxide radicals	2	4947	3	21424	0.13532	0.454102	2.88714	0.868638
GO:0060139	positive regulation of apoptotic process by virus	2	4947	3	21424	0.13532	0.454102	2.88714	0.868638
GO:0032911	negative regulation of transforming growth factor beta1 production	2	4947	3	21424	0.13532	0.454102	2.88714	0.868638
GO:1901203	positive regulation of extracellular matrix assembly	2	4947	3	21424	0.13532	0.454102	2.88714	0.868638
GO:0043620	regulation of DNA-templated transcription in response to stress	2	4947	3	21424	0.13532	0.454102	2.88714	0.868638
GO:0031627	telomeric loop formation	2	4947	3	21424	0.13532	0.454102	2.88714	0.868638
GO:0043652	engulfment of apoptotic cell	2	4947	3	21424	0.13532	0.454102	2.88714	0.868638
GO:0060154	cellular process regulating host cell cycle in response to virus	2	4947	3	21424	0.13532	0.454102	2.88714	0.868638
GO:0061484	hematopoietic stem cell homeostasis	2	4947	3	21424	0.13532	0.454102	2.88714	0.868638
GO:0072138	mesenchymal cell proliferation involved in ureteric bud development	2	4947	3	21424	0.13532	0.454102	2.88714	0.868638
GO:0072161	mesenchymal cell differentiation involved in kidney development	2	4947	3	21424	0.13532	0.454102	2.88714	0.868638
GO:0030242	peroxisome degradation	2	4947	3	21424	0.13532	0.454102	2.88714	0.868638
GO:0001754	eye photoreceptor cell differentiation	2	4947	3	21424	0.13532	0.454102	2.88714	0.868638
GO:0001732	formation of cytoplasmic translation initiation complex	2	4947	3	21424	0.13532	0.454102	2.88714	0.868638
GO:2000210	positive regulation of anoikis	2	4947	3	21424	0.13532	0.454102	2.88714	0.868638
GO:0060266	negative regulation of respiratory burst involved in inflammatory response	2	4947	3	21424	0.13532	0.454102	2.88714	0.868638
GO:2000051	negative regulation of non-canonical Wnt signaling pathway	2	4947	3	21424	0.13532	0.454102	2.88714	0.868638
GO:0090074	negative regulation of protein homodimerization activity	2	4947	3	21424	0.13532	0.454102	2.88714	0.868638
GO:0006741	NADP biosynthetic process	2	4947	3	21424	0.13532	0.454102	2.88714	0.868638
GO:0090091	positive regulation of extracellular matrix disassembly	2	4947	3	21424	0.13532	0.454102	2.88714	0.868638
GO:0030423	targeting of mRNA for destruction involved in RNA interference	2	4947	3	21424	0.13532	0.454102	2.88714	0.868638
GO:0001915	negative regulation of T cell mediated cytotoxicity	2	4947	3	21424	0.13532	0.454102	2.88714	0.868638
GO:0072282	metanephric nephron tubule morphogenesis	2	4947	3	21424	0.13532	0.454102	2.88714	0.868638
GO:0016098	monoterpenoid metabolic process	2	4947	3	21424	0.13532	0.454102	2.88714	0.868638
GO:0042373	vitamin K metabolic process	2	4947	3	21424	0.13532	0.454102	2.88714	0.868638
GO:0090038	negative regulation of protein kinase C signaling	2	4947	3	21424	0.13532	0.454102	2.88714	0.868638
GO:0001887	selenium compound metabolic process	2	4947	3	21424	0.13532	0.454102	2.88714	0.868638
GO:0090043	regulation of tubulin deacetylation	2	4947	3	21424	0.13532	0.454102	2.88714	0.868638
GO:0048549	positive regulation of pinocytosis	2	4947	3	21424	0.13532	0.454102	2.88714	0.868638
GO:0019724	B cell mediated immunity	2	4947	3	21424	0.13532	0.454102	2.88714	0.868638
GO:1902306	negative regulation of sodium ion transmembrane transport	2	4947	3	21424	0.13532	0.454102	2.88714	0.868638
GO:0006481	C-terminal protein methylation	2	4947	3	21424	0.13532	0.454102	2.88714	0.868638
GO:1901026	ripoptosome assembly involved in necroptotic process	2	4947	3	21424	0.13532	0.454102	2.88714	0.868638
GO:1901031	regulation of response to reactive oxygen species	2	4947	3	21424	0.13532	0.454102	2.88714	0.868638
GO:0048295	positive regulation of isotype switching to IgE isotypes	2	4947	3	21424	0.13532	0.454102	2.88714	0.868638
GO:0006382	adenosine to inosine editing	2	4947	3	21424	0.13532	0.454102	2.88714	0.868638
GO:0032651	regulation of interleukin-1 beta production	2	4947	3	21424	0.13532	0.454102	2.88714	0.868638
GO:0014829	vascular smooth muscle contraction	2	4947	3	21424	0.13532	0.454102	2.88714	0.868638
GO:0043331	response to dsRNA	2	4947	3	21424	0.13532	0.454102	2.88714	0.868638
GO:0030035	microspike assembly	2	4947	3	21424	0.13532	0.454102	2.88714	0.868638
GO:0001543	ovarian follicle rupture	2	4947	3	21424	0.13532	0.454102	2.88714	0.868638
GO:0001547	antral ovarian follicle growth	2	4947	3	21424	0.13532	0.454102	2.88714	0.868638
GO:0001560	regulation of cell growth by extracellular stimulus	2	4947	3	21424	0.13532	0.454102	2.88714	0.868638
GO:0001573	ganglioside metabolic process	2	4947	3	21424	0.13532	0.454102	2.88714	0.868638
GO:0042089	cytokine biosynthetic process	2	4947	3	21424	0.13532	0.454102	2.88714	0.868638
GO:0035022	positive regulation of Rac protein signal transduction	2	4947	3	21424	0.13532	0.454102	2.88714	0.868638
GO:0006517	protein deglycosylation	2	4947	3	21424	0.13532	0.454102	2.88714	0.868638
GO:0006534	cysteine metabolic process	2	4947	3	21424	0.13532	0.454102	2.88714	0.868638
GO:0006533	aspartate catabolic process	2	4947	3	21424	0.13532	0.454102	2.88714	0.868638
GO:2000286	receptor internalization involved in canonical Wnt signaling pathway	2	4947	3	21424	0.13532	0.454102	2.88714	0.868638
GO:0035054	embryonic heart tube anterior/posterior pattern specification	2	4947	3	21424	0.13532	0.454102	2.88714	0.868638
GO:0072012	glomerulus vasculature development	2	4947	3	21424	0.13532	0.454102	2.88714	0.868638
GO:0072044	collecting duct development	2	4947	3	21424	0.13532	0.454102	2.88714	0.868638
GO:1902263	apoptotic process involved in embryonic digit morphogenesis	2	4947	3	21424	0.13532	0.454102	2.88714	0.868638
GO:0044828	negative regulation by host of viral genome replication	2	4947	3	21424	0.13532	0.454102	2.88714	0.868638
GO:0060060	post-embryonic retina morphogenesis in camera-type eye	2	4947	3	21424	0.13532	0.454102	2.88714	0.868638
GO:0042133	neurotransmitter metabolic process	2	4947	3	21424	0.13532	0.454102	2.88714	0.868638
GO:0032788	saturated monocarboxylic acid metabolic process	2	4947	3	21424	0.13532	0.454102	2.88714	0.868638
GO:0032789	unsaturated monocarboxylic acid metabolic process	2	4947	3	21424	0.13532	0.454102	2.88714	0.868638
GO:0032787	monocarboxylic acid metabolic process	2	4947	3	21424	0.13532	0.454102	2.88714	0.868638
GO:0097296	activation of cysteine-type endopeptidase activity involved in apoptotic signaling pathway	2	4947	3	21424	0.13532	0.454102	2.88714	0.868638
GO:0002934	desmosome organization	2	4947	3	21424	0.13532	0.454102	2.88714	0.868638
GO:0017196	N-terminal peptidyl-methionine acetylation	2	4947	3	21424	0.13532	0.454102	2.88714	0.868638
GO:0051902	negative regulation of mitochondrial depolarization	2	4947	3	21424	0.13532	0.454102	2.88714	0.868638
GO:0003130	BMP signaling pathway involved in heart induction	2	4947	3	21424	0.13532	0.454102	2.88714	0.868638
GO:2001027	negative regulation of endothelial cell chemotaxis	2	4947	3	21424	0.13532	0.454102	2.88714	0.868638
GO:0060523	prostate epithelial cord elongation	2	4947	3	21424	0.13532	0.454102	2.88714	0.868638
GO:0060544	regulation of necroptotic process	2	4947	3	21424	0.13532	0.454102	2.88714	0.868638
GO:0035526	retrograde transport, plasma membrane to Golgi	2	4947	3	21424	0.13532	0.454102	2.88714	0.868638
GO:0060502	epithelial cell proliferation involved in lung morphogenesis	2	4947	3	21424	0.13532	0.454102	2.88714	0.868638
GO:0048871	multicellular organismal homeostasis	2	4947	3	21424	0.13532	0.454102	2.88714	0.868638
GO:0071379	cellular response to prostaglandin stimulus	2	4947	3	21424	0.13532	0.454102	2.88714	0.868638
GO:0003223	ventricular compact myocardium morphogenesis	2	4947	3	21424	0.13532	0.454102	2.88714	0.868638
GO:0071389	cellular response to mineralocorticoid stimulus	2	4947	3	21424	0.13532	0.454102	2.88714	0.868638
GO:0003256	regulation of transcription from RNA polymerase II promoter involved in myocardial precursor cell differentiation	2	4947	3	21424	0.13532	0.454102	2.88714	0.868638
GO:1900222	negative regulation of beta-amyloid clearance	2	4947	3	21424	0.13532	0.454102	2.88714	0.868638
GO:0035622	intrahepatic bile duct development	2	4947	3	21424	0.13532	0.454102	2.88714	0.868638
GO:0034340	response to type I interferon	2	4947	3	21424	0.13532	0.454102	2.88714	0.868638
GO:0033043	regulation of organelle organization	2	4947	3	21424	0.13532	0.454102	2.88714	0.868638
GO:0060623	regulation of chromosome condensation	2	4947	3	21424	0.13532	0.454102	2.88714	0.868638
GO:0060368	regulation of Fc receptor mediated stimulatory signaling pathway	2	4947	3	21424	0.13532	0.454102	2.88714	0.868638
GO:0046068	cGMP metabolic process	2	4947	3	21424	0.13532	0.454102	2.88714	0.868638
GO:1901492	positive regulation of lymphangiogenesis	2	4947	3	21424	0.13532	0.454102	2.88714	0.868638
GO:0060379	cardiac muscle cell myoblast differentiation	2	4947	3	21424	0.13532	0.454102	2.88714	0.868638
GO:0050999	regulation of nitric-oxide synthase activity	2	4947	3	21424	0.13532	0.454102	2.88714	0.868638
GO:2001274	negative regulation of glucose import in response to insulin stimulus	2	4947	3	21424	0.13532	0.454102	2.88714	0.868638
GO:0060333	interferon-gamma-mediated signaling pathway	2	4947	3	21424	0.13532	0.454102	2.88714	0.868638
GO:0060336	negative regulation of interferon-gamma-mediated signaling pathway	2	4947	3	21424	0.13532	0.454102	2.88714	0.868638
GO:0072383	plus-end-directed vesicle transport along microtubule	2	4947	3	21424	0.13532	0.454102	2.88714	0.868638
GO:0060399	positive regulation of growth hormone receptor signaling pathway	2	4947	3	21424	0.13532	0.454102	2.88714	0.868638
GO:0001959	regulation of cytokine-mediated signaling pathway	2	4947	3	21424	0.13532	0.454102	2.88714	0.868638
GO:0001996	positive regulation of heart rate by epinephrine-norepinephrine	2	4947	3	21424	0.13532	0.454102	2.88714	0.868638
GO:0001997	positive regulation of the force of heart contraction by epinephrine-norepinephrine	2	4947	3	21424	0.13532	0.454102	2.88714	0.868638
GO:0048633	positive regulation of skeletal muscle tissue growth	2	4947	3	21424	0.13532	0.454102	2.88714	0.868638
GO:0035305	negative regulation of dephosphorylation	2	4947	3	21424	0.13532	0.454102	2.88714	0.868638
GO:0090160	Golgi to lysosome transport	2	4947	3	21424	0.13532	0.454102	2.88714	0.868638
GO:0035359	negative regulation of peroxisome proliferator activated receptor signaling pathway	2	4947	3	21424	0.13532	0.454102	2.88714	0.868638
GO:0048609	multicellular organismal reproductive process	2	4947	3	21424	0.13532	0.454102	2.88714	0.868638
GO:0048625	myoblast fate commitment	2	4947	3	21424	0.13532	0.454102	2.88714	0.868638
GO:0060491	regulation of cell projection assembly	2	4947	3	21424	0.13532	0.454102	2.88714	0.868638
GO:0031959	mineralocorticoid receptor signaling pathway	2	4947	3	21424	0.13532	0.454102	2.88714	0.868638
GO:2001137	positive regulation of endocytic recycling	2	4947	3	21424	0.13532	0.454102	2.88714	0.868638
GO:0006991	response to sterol depletion	2	4947	3	21424	0.13532	0.454102	2.88714	0.868638
GO:0042663	regulation of endodermal cell fate specification	2	4947	3	21424	0.13532	0.454102	2.88714	0.868638
GO:0015014	heparan sulfate proteoglycan biosynthetic process, polysaccharide chain biosynthetic process	2	4947	3	21424	0.13532	0.454102	2.88714	0.868638
GO:0009113	purine nucleobase biosynthetic process	2	4947	3	21424	0.13532	0.454102	2.88714	0.868638
GO:0034111	negative regulation of homotypic cell-cell adhesion	2	4947	3	21424	0.13532	0.454102	2.88714	0.868638
GO:0090292	nuclear matrix anchoring at nuclear membrane	2	4947	3	21424	0.13532	0.454102	2.88714	0.868638
GO:0090271	positive regulation of fibroblast growth factor production	2	4947	3	21424	0.13532	0.454102	2.88714	0.868638
GO:0009191	ribonucleoside diphosphate catabolic process	2	4947	3	21424	0.13532	0.454102	2.88714	0.868638
GO:0034141	positive regulation of toll-like receptor 3 signaling pathway	2	4947	3	21424	0.13532	0.454102	2.88714	0.868638
GO:0034121	regulation of toll-like receptor signaling pathway	2	4947	3	21424	0.13532	0.454102	2.88714	0.868638
GO:0006903	vesicle targeting	2	4947	3	21424	0.13532	0.454102	2.88714	0.868638
GO:0070368	positive regulation of hepatocyte differentiation	2	4947	3	21424	0.13532	0.454102	2.88714	0.868638
GO:0039536	negative regulation of RIG-I signaling pathway	2	4947	3	21424	0.13532	0.454102	2.88714	0.868638
GO:0051250	negative regulation of lymphocyte activation	2	4947	3	21424	0.13532	0.454102	2.88714	0.868638
GO:0051252	regulation of RNA metabolic process	2	4947	3	21424	0.13532	0.454102	2.88714	0.868638
GO:0051220	cytoplasmic sequestering of protein	2	4947	3	21424	0.13532	0.454102	2.88714	0.868638
GO:0060916	mesenchymal cell proliferation involved in lung development	2	4947	3	21424	0.13532	0.454102	2.88714	0.868638
GO:0010632	regulation of epithelial cell migration	2	4947	3	21424	0.13532	0.454102	2.88714	0.868638
GO:0035928	rRNA import into mitochondrion	2	4947	3	21424	0.13532	0.454102	2.88714	0.868638
GO:0033314	mitotic DNA replication checkpoint	2	4947	3	21424	0.13532	0.454102	2.88714	0.868638
GO:0007098	centrosome cycle	2	4947	3	21424	0.13532	0.454102	2.88714	0.868638
GO:0046668	regulation of retinal cell programmed cell death	2	4947	3	21424	0.13532	0.454102	2.88714	0.868638
GO:1900748	positive regulation of vascular endothelial growth factor signaling pathway	2	4947	3	21424	0.13532	0.454102	2.88714	0.868638
GO:0032066	nucleolus to nucleoplasm transport	2	4947	3	21424	0.13532	0.454102	2.88714	0.868638
GO:0002337	B-1a B cell differentiation	2	4947	3	21424	0.13532	0.454102	2.88714	0.868638
GO:0086003	cardiac muscle cell contraction	2	4947	3	21424	0.13532	0.454102	2.88714	0.868638
GO:0009804	coumarin metabolic process	2	4947	3	21424	0.13532	0.454102	2.88714	0.868638
GO:0010834	telomere maintenance via telomere shortening	2	4947	3	21424	0.13532	0.454102	2.88714	0.868638
GO:0010792	DNA double-strand break processing involved in repair via single-strand annealing	2	4947	3	21424	0.13532	0.454102	2.88714	0.868638
GO:0010751	negative regulation of nitric oxide mediated signal transduction	2	4947	3	21424	0.13532	0.454102	2.88714	0.868638
GO:0051294	establishment of spindle orientation	2	4947	3	21424	0.13532	0.454102	2.88714	0.868638
GO:2000974	negative regulation of pro-B cell differentiation	2	4947	3	21424	0.13532	0.454102	2.88714	0.868638
GO:1901985	positive regulation of protein acetylation	2	4947	3	21424	0.13532	0.454102	2.88714	0.868638
GO:0002315	marginal zone B cell differentiation	2	4947	3	21424	0.13532	0.454102	2.88714	0.868638
GO:0003308	negative regulation of Wnt signaling pathway involved in heart development	2	4947	3	21424	0.13532	0.454102	2.88714	0.868638
GO:0002025	vasodilation by norepinephrine-epinephrine involved in regulation of systemic arterial blood pressure	2	4947	3	21424	0.13532	0.454102	2.88714	0.868638
GO:0002086	diaphragm contraction	2	4947	3	21424	0.13532	0.454102	2.88714	0.868638
GO:0051036	regulation of endosome size	2	4947	3	21424	0.13532	0.454102	2.88714	0.868638
GO:0009436	glyoxylate catabolic process	2	4947	3	21424	0.13532	0.454102	2.88714	0.868638
GO:0034421	post-translational protein acetylation	2	4947	3	21424	0.13532	0.454102	2.88714	0.868638
GO:1990000	amyloid fibril formation	2	4947	3	21424	0.13532	0.454102	2.88714	0.868638
GO:0071417	cellular response to organonitrogen compound	2	4947	3	21424	0.13532	0.454102	2.88714	0.868638
GO:0035793	positive regulation of metanephric mesenchymal cell migration by platelet-derived growth factor receptor-beta signaling pathway	2	4947	3	21424	0.13532	0.454102	2.88714	0.868638
GO:1901874	negative regulation of post-translational protein modification	2	4947	3	21424	0.13532	0.454102	2.88714	0.868638
GO:0046486	glycerolipid metabolic process	2	4947	3	21424	0.13532	0.454102	2.88714	0.868638
GO:0072709	cellular response to sorbitol	2	4947	3	21424	0.13532	0.454102	2.88714	0.868638
GO:0034499	late endosome to Golgi transport	2	4947	3	21424	0.13532	0.454102	2.88714	0.868638
GO:0060745	mammary gland branching involved in pregnancy	2	4947	3	21424	0.13532	0.454102	2.88714	0.868638
GO:0038110	interleukin-2-mediated signaling pathway	2	4947	3	21424	0.13532	0.454102	2.88714	0.868638
GO:0002158	osteoclast proliferation	2	4947	3	21424	0.13532	0.454102	2.88714	0.868638
GO:0070231	T cell apoptotic process	2	4947	3	21424	0.13532	0.454102	2.88714	0.868638
GO:0051128	regulation of cellular component organization	2	4947	3	21424	0.13532	0.454102	2.88714	0.868638
GO:0051154	negative regulation of striated muscle cell differentiation	2	4947	3	21424	0.13532	0.454102	2.88714	0.868638
GO:0035910	ascending aorta morphogenesis	2	4947	3	21424	0.13532	0.454102	2.88714	0.868638
GO:0009642	response to light intensity	2	4947	3	21424	0.13532	0.454102	2.88714	0.868638
GO:0051088	PMA-inducible membrane protein ectodomain proteolysis	2	4947	3	21424	0.13532	0.454102	2.88714	0.868638
GO:0051046	regulation of secretion	2	4947	3	21424	0.13532	0.454102	2.88714	0.868638
GO:0045218	zonula adherens maintenance	2	4947	3	21424	0.13532	0.454102	2.88714	0.868638
GO:1901727	positive regulation of histone deacetylase activity	2	4947	3	21424	0.13532	0.454102	2.88714	0.868638
GO:0036003	positive regulation of transcription from RNA polymerase II promoter in response to stress	2	4947	3	21424	0.13532	0.454102	2.88714	0.868638
GO:0021828	gonadotrophin-releasing hormone neuronal migration to the hypothalamus	2	4947	3	21424	0.13532	0.454102	2.88714	0.868638
GO:0061010	gall bladder development	2	4947	3	21424	0.13532	0.454102	2.88714	0.868638
GO:1902110	positive regulation of mitochondrial membrane permeability involved in apoptotic process	2	4947	3	21424	0.13532	0.454102	2.88714	0.868638
GO:0061002	negative regulation of dendritic spine morphogenesis	2	4947	3	21424	0.13532	0.454102	2.88714	0.868638
GO:0021847	ventricular zone neuroblast division	2	4947	3	21424	0.13532	0.454102	2.88714	0.868638
GO:0032439	endosome localization	2	4947	3	21424	0.13532	0.454102	2.88714	0.868638
GO:0021775	smoothened signaling pathway involved in ventral spinal cord interneuron specification	2	4947	3	21424	0.13532	0.454102	2.88714	0.868638
GO:0021776	smoothened signaling pathway involved in spinal cord motor neuron cell fate specification	2	4947	3	21424	0.13532	0.454102	2.88714	0.868638
GO:0045794	negative regulation of cell volume	2	4947	3	21424	0.13532	0.454102	2.88714	0.868638
GO:0021769	orbitofrontal cortex development	2	4947	3	21424	0.13532	0.454102	2.88714	0.868638
GO:0001306	age-dependent response to oxidative stress	2	4947	3	21424	0.13532	0.454102	2.88714	0.868638
GO:0002637	regulation of immunoglobulin production	2	4947	3	21424	0.13532	0.454102	2.88714	0.868638
GO:2000670	positive regulation of dendritic cell apoptotic process	2	4947	3	21424	0.13532	0.454102	2.88714	0.868638
GO:0070782	phosphatidylserine exposure on apoptotic cell surface	2	4947	3	21424	0.13532	0.454102	2.88714	0.868638
GO:0050434	positive regulation of viral transcription	2	4947	3	21424	0.13532	0.454102	2.88714	0.868638
GO:0021903	rostrocaudal neural tube patterning	2	4947	3	21424	0.13532	0.454102	2.88714	0.868638
GO:1903375	facioacoustic ganglion development	2	4947	3	21424	0.13532	0.454102	2.88714	0.868638
GO:0097107	postsynaptic density assembly	2	4947	3	21424	0.13532	0.454102	2.88714	0.868638
GO:0006312	mitotic recombination	2	4947	3	21424	0.13532	0.454102	2.88714	0.868638
GO:0045900	negative regulation of translational elongation	2	4947	3	21424	0.13532	0.454102	2.88714	0.868638
GO:0006295	nucleotide-excision repair, DNA incision, 3'-to lesion	2	4947	3	21424	0.13532	0.454102	2.88714	0.868638
GO:0070858	negative regulation of bile acid biosynthetic process	2	4947	3	21424	0.13532	0.454102	2.88714	0.868638
GO:0021882	regulation of transcription from RNA polymerase II promoter involved in forebrain neuron fate commitment	2	4947	3	21424	0.13532	0.454102	2.88714	0.868638
GO:0018242	protein O-linked glycosylation via serine	2	4947	3	21424	0.13532	0.454102	2.88714	0.868638
GO:0070857	regulation of bile acid biosynthetic process	2	4947	3	21424	0.13532	0.454102	2.88714	0.868638
GO:0097051	establishment of protein localization to endoplasmic reticulum membrane	2	4947	3	21424	0.13532	0.454102	2.88714	0.868638
GO:0002756	MyD88-independent toll-like receptor signaling pathway	2	4947	3	21424	0.13532	0.454102	2.88714	0.868638
GO:2000544	regulation of endothelial cell chemotaxis to fibroblast growth factor	2	4947	3	21424	0.13532	0.454102	2.88714	0.868638
GO:0010909	positive regulation of heparan sulfate proteoglycan biosynthetic process	2	4947	3	21424	0.13532	0.454102	2.88714	0.868638
GO:0086100	endothelin receptor signaling pathway	2	4947	3	21424	0.13532	0.454102	2.88714	0.868638
GO:0046929	negative regulation of neurotransmitter secretion	2	4947	3	21424	0.13532	0.454102	2.88714	0.868638
GO:0051452	intracellular pH reduction	2	4947	3	21424	0.13532	0.454102	2.88714	0.868638
[truncated: 5,026 more rows]

## Sheet: 2 weeks
GOID	GOTerm	DifGene	AllDifGene	GeneInGO	AllGene	P-Value	FDR	Enrichment	(-log10P)
[truncated: 6,992 more rows]

[truncated: 2 more sheets: 4 weeks, 8 weeks]
