# Supplementary material for: Mettl3-mediated mRNA m6A modification controls postnatal liver development by modulating the transcription factor Hnf4a
Source: Nat Commun. 2022 Aug 5;13:4555. doi: 10.1038/s41467-022-32169-4 (PMC9355946; doi:10.1038/s41467-022-32169-4)
Supplement: Supplementary file 6 — Supplementary Dataset 3 [file 41467_2022_32169_MOESM6_ESM.xlsx]

## Sheet: day 1
Ensembl_gene_id	log2FC (KO/Control)	P value	FDR	Gene name	gene_biotype	Mettl3 cKO #rep1 FPKM	Mettl3 cKO #rep2 FPKM	Control #rep1 FPKM	Control #rep2 FPKM
ENSMUSG00000029836	-0.622774	0.0574127	0.474332	Cbx3	protein_coding	3.12018	5.69838	6.80075	7.32687
ENSMUSG00000029830	-3.57499	0.326815	1	Svopl	protein_coding	0	0	0	0.0930197
ENSMUSG00000005864	-0.986376	0.638376	1	Cnga2	protein_coding	0.0227454	0.0461163	0.0984008	0.0424053
ENSMUSG00000029832	-0.918699	0.315473	1	Nfe2l3	protein_coding	0.273947	0.22217	0.355543	0.612877
ENSMUSG00000029833	0.113911	0.648982	0.947128	Trim24	protein_coding	13.9832	9.59598	12.5501	9.6917
ENSMUSG00000029838	-0.802287	0.21077	0.74433	Ptn	protein_coding	0.354182	0.966676	1.20812	1.19365
ENSMUSG00000030827	3.17697	0.0519023	0.447456	Fgf21	protein_coding	54.5958	3.78881	4.91404	1.43456
ENSMUSG00000030825	0.261421	0.863517	1	Hsd17b14	protein_coding	0.39824	0.151393	0.0538393	0.417632
ENSMUSG00000030826	0.322839	0.169283	0.700128	Bcat2	protein_coding	35.0972	22.5768	22.9638	24.2565
ENSMUSG00000030823	-0.0549684	0.919632	0.991098	9130019O22Rik	protein_coding	0.934499	0.528328	0.816336	0.737096
ENSMUSG00000030824	-0.13175	0.497957	0.907471	Nucb1	protein_coding	24.729	28.2281	28.5937	31.4049
ENSMUSG00000030822	0.181206	0.418049	0.872917	Prr14	protein_coding	35.4843	24.1481	27.489	26.343
ENSMUSG00000005871	0.127419	0.546277	0.92575	Apc	protein_coding	4.06998	3.53652	3.54713	3.61501
ENSMUSG00000029823	0.0952726	0.640629	0.945784	Luc7l2	protein_coding	85.6362	57.8425	66.9213	70.6931
ENSMUSG00000029826	0.0800057	0.682915	0.953586	Zc3hav1	protein_coding	26.3601	30.4236	27.4729	28.028
ENSMUSG00000029821	0.222265	0.639939	0.945605	Gsdme	protein_coding	0.783057	0.915949	0.732903	0.772055
ENSMUSG00000005873	-0.221237	0.329795	0.833593	Reep5	protein_coding	14.4249	17.6748	17.3982	21.3931
ENSMUSG00000029822	0.18265	0.707999	0.957993	Osbpl3	protein_coding	0.525856	0.598362	0.522309	0.500192
ENSMUSG00000030816	0.360194	0.10541	0.59745	Rnf40	protein_coding	26.7203	17.3447	17.8907	17.2165
ENSMUSG00000029828	0.458045	0.418311	0.873043	4921507P07Rik	protein_coding	1.96357	0.921008	1.23618	0.901532
ENSMUSG00000030814	-0.528349	0.0574634	0.474332	Bcl7c	protein_coding	2.26904	2.5382	2.98599	4.19902
ENSMUSG00000030815	0.538659	0.0100448	0.213307	Phkg2	protein_coding	39.5697	31.6047	25.3084	24.9969
ENSMUSG00000054808	-0.137351	0.454393	0.892549	Actn4	protein_coding	49.0379	46.0128	48.604	59.3348
ENSMUSG00000030811	0.101818	0.682461	0.953586	Fbxl19	protein_coding	7.86691	6.09288	6.85227	6.49471
ENSMUSG00000005846	0.0183067	0.926722	0.992136	Rsl1d1	protein_coding	43.2843	46.4584	46.6976	44.6571
ENSMUSG00000029814	-0.319779	0.166414	0.696373	Igf2bp3	protein_coding	6.11109	6.55283	7.61557	8.71682
ENSMUSG00000029815	-0.215433	0.461114	0.895353	Malsu1	protein_coding	4.30167	4.41094	5.50807	4.90867
ENSMUSG00000029810	-0.516945	0.00774805	0.183383	Tmem176b	protein_coding	72.4408	81.8394	104.876	123.623
ENSMUSG00000029811	-0.289632	0.871514	1	Aoc1	protein_coding	0.0984698	0.0499118	0.0266249	0.160634
ENSMUSG00000029816	0.323296	0.741204	1	Gpnmb	protein_coding	0.094153	0.477237	0.285126	0.193087
ENSMUSG00000030805	0.2399	0.343736	0.838076	Stx4a	protein_coding	36.9042	22.4664	23.7618	27.7529
ENSMUSG00000029817	0.351369	0.0740446	0.520782	Tra2a	protein_coding	33.5949	27.5663	22.2663	27.1145
ENSMUSG00000030806	0.630531	0.21955	0.75179	Stx1b	protein_coding	0.752846	0.965678	0.631449	0.515595
ENSMUSG00000029819	-1.50839	0.761955	1	Npy	protein_coding	0	0	0.133171	0
ENSMUSG00000030801	0.126815	0.638726	0.945568	Kat8	protein_coding	12.4466	10.0226	9.73813	11.4378
ENSMUSG00000030802	-0.106229	0.684231	0.953658	Bckdk	protein_coding	5.40344	5.9342	5.62269	7.0021
ENSMUSG00000054814	-0.0906301	0.773297	0.966146	Usp46	protein_coding	2.22108	2.84808	3.02264	2.55033
ENSMUSG00000030800	1.07874	6.95604e-05	0.00726048	Prss8	protein_coding	14.3373	14.2292	5.7386	8.24339
ENSMUSG00000029802	-0.159759	0.427099	0.877336	Abcg2	protein_coding	15.1891	17.2517	19.025	18.3747
ENSMUSG00000029804	0.0494558	0.915032	0.990121	Herc3	protein_coding	0.780739	1.19468	0.764743	1.22213
ENSMUSG00000054827	-1.10969	0.00923823	0.202696	Cyp2c50	protein_coding	2.02504	2.05288	3.18195	5.948
ENSMUSG00000054823	0.0810701	0.697898	0.95597	Nsd3	protein_coding	5.93813	6.27147	5.34823	6.58972
ENSMUSG00000054822	3.49065	0.308001	1	1700041G16Rik	lincRNA	0.0764167	0.0774673	0	0
ENSMUSG00000029878	-2.83848	0.526111	1	Dbpht2	lincRNA	0	0	0	0.0364903
ENSMUSG00000030869	-0.163855	0.453109	0.891487	Ndufab1	protein_coding	16.4064	20.531	21.4274	21.3624
ENSMUSG00000030867	-0.0481664	0.835138	0.97559	Plk1	protein_coding	27.319	35.9837	36.0594	31.5519
ENSMUSG00000030868	0.26931	0.205463	0.738446	Dctn5	protein_coding	25.0291	20.8906	17.5354	21.7241
ENSMUSG00000030865	0.250766	0.632248	0.943468	Chp2	protein_coding	2.44114	1.98946	1.60483	2.23094
ENSMUSG00000030866	-2.28425	0.415206	1	Ern2	protein_coding	0	0.0238925	0.0764711	0.0439398
ENSMUSG00000015222	-0.000458295	0.999189	0.999878	Map2	protein_coding	0.657052	0.869298	0.590185	0.996586
ENSMUSG00000015224	0.951096	9.46477e-05	0.00897565	Cyp2j9	protein_coding	19.4291	14.8488	9.83799	8.32556
ENSMUSG00000030861	-0.48136	0.0931908	0.573538	Acadsb	protein_coding	3.19751	5.40246	5.61501	6.89071
ENSMUSG00000030862	-2.21495	0.140054	1	Cpxm2	protein_coding	0.0597702	0.0201973	0.0861921	0.297152
ENSMUSG00000029860	-0.00943962	0.967631	0.998594	Zyx	protein_coding	26.9543	18.6377	19.6476	27.5918
ENSMUSG00000029861	-0.973805	0.792139	1	Fam131b	protein_coding	0.0169815	0	0.0183662	0.0158297
ENSMUSG00000029862	-0.131159	0.893089	1	Clcn1	protein_coding	0.216252	0.239154	0.382722	0.128281
ENSMUSG00000029867	-1.35195	0.786431	1	Llcfc1	protein_coding	0	0	0	0.087672
ENSMUSG00000029868	1.53195	0.758859	1	Trpv6	protein_coding	0	0.0241704	0	0
ENSMUSG00000029869	-0.681157	0.526399	1	Ephb6	protein_coding	0.166727	0.0938998	0.220395	0.207225
ENSMUSG00000029863	-0.374417	0.155027	0.680551	Casp2	protein_coding	5.27282	7.16712	7.88138	8.83627
ENSMUSG00000029864	-0.167585	0.606713	0.936805	Gstk1	protein_coding	8.68654	16.1443	13.3364	15.7293
ENSMUSG00000029866	0.171023	0.349698	0.84485	Kel	protein_coding	154.287	167.299	149.469	145.106
ENSMUSG00000030858	2.98182	0.000554013	0.0324513	1700007K09Rik	protein_coding	4.71446	2.49354	0.554228	0.382147
ENSMUSG00000030859	1.47269	0.7681	1	Fam24a	protein_coding	0.0980197	0	0	0
ENSMUSG00000030852	0.717073	0.0185198	0.290352	Tacc2	protein_coding	3.60463	1.91708	1.66127	1.77001
ENSMUSG00000030850	0.050201	0.851707	0.979477	Ate1	protein_coding	4.0623	3.26767	3.59763	3.677
ENSMUSG00000030851	-2.40217	0.603398	1	Ldhc	protein_coding	0	0	0.0550183	0.0474197
ENSMUSG00000005881	-0.133029	0.516428	0.915	Ergic3	protein_coding	40.6916	34.9403	40.2876	45.1028
ENSMUSG00000005882	-0.0898157	0.722757	0.960651	Uqcc1	protein_coding	6.68062	7.50961	7.12708	8.49395
ENSMUSG00000029851	0.191165	0.853302	1	Tcaf2	protein_coding	0.170472	0.188526	0.0670447	0.260033
ENSMUSG00000029859	0.169824	0.482244	0.903101	Epha1	protein_coding	25.6581	15.3907	17.5714	19.7892
ENSMUSG00000005886	-0.106318	0.664419	0.950323	Ncoa2	protein_coding	3.22403	2.60258	3.28399	3.15642
ENSMUSG00000005883	-0.465955	0.765854	1	Spo11	protein_coding	0.0962863	0.0390441	0.0833103	0.107706
ENSMUSG00000030849	0.439538	0.0713573	0.514953	Fgfr2	protein_coding	10.4168	7.09852	6.51809	6.71798
ENSMUSG00000030847	0.306172	0.289666	0.80905	Bag3	protein_coding	6.69174	5.34978	4.4719	5.55321
ENSMUSG00000030846	0.274959	0.178137	0.708504	Tial1	protein_coding	34.6033	25.8569	26.6886	24.4914
ENSMUSG00000030844	0.034892	0.88054	0.986301	Rgs10	protein_coding	34.6876	32.9166	30.7496	37.3549
ENSMUSG00000030842	-0.536851	0.0502676	0.442223	Lamtor1	protein_coding	10.1874	15.546	17.1307	21.7109
ENSMUSG00000015202	0.306039	0.365258	0.851958	Cnksr3	protein_coding	2.97207	2.58251	2.01175	2.61971
ENSMUSG00000005892	-3.03271	0.431105	1	Trh	protein_coding	0	0	0.108923	0.04694
ENSMUSG00000005893	-0.134505	0.567397	0.931265	Nr2c2	protein_coding	4.35632	5.29392	5.68738	5.25021
ENSMUSG00000029840	-0.546	0.0091787	0.202696	Mtpn	protein_coding	11.9849	13.7911	18.7105	20.1949
ENSMUSG00000029847	0.43255	0.721299	1	Slc23a4	protein_coding	0.288381	0.22738	0.242586	0.149345
ENSMUSG00000005899	0.0960799	0.635517	0.944531	Smpd4	protein_coding	16.6	13.2513	14.3779	14.2957
ENSMUSG00000029848	3.05794	0.43069	1	Stra8	protein_coding	0.0773067	0.0391848	0	0
ENSMUSG00000005897	-0.188443	0.502021	0.908882	Nr2c1	protein_coding	3.75351	3.4265	3.85762	4.57818
ENSMUSG00000029843	-0.387174	0.868438	1	Slc13a4	protein_coding	0.0406723	0.0206158	0.0439889	0.0379136
ENSMUSG00000029844	-0.686802	0.544776	1	Hoxa1	protein_coding	0.247684	0.188317	0.569247	0.144302
ENSMUSG00000030838	-2.83541	0.267478	1	Ush1c	protein_coding	0.0226862	0	0.122681	0.0422949
ENSMUSG00000030839	0.0230371	0.962519	0.998048	Sergef	protein_coding	1.31134	1.46784	1.59555	1.22239
ENSMUSG00000030834	0.13344	0.50593	0.911217	Abcc6	protein_coding	33.4729	33.1945	34.2476	28.1854
ENSMUSG00000030835	0.296598	0.211191	0.744728	Nomo1	protein_coding	9.9373	8.72962	6.48045	9.21749
ENSMUSG00000015217	-0.175377	0.417166	0.872682	Hmgb3	protein_coding	26.3094	27.1576	32.8225	29.333
ENSMUSG00000030830	0.210454	0.431854	0.879665	Itgal	protein_coding	7.64717	4.77586	4.70553	6.31984
ENSMUSG00000015214	-0.144697	0.570842	0.931265	Mtmr1	protein_coding	6.03797	4.20247	5.76684	5.83845
ENSMUSG00000005823	-0.148897	0.604696	0.936582	Gpr108	protein_coding	7.58462	5.63178	6.90788	8.15551
ENSMUSG00000005824	0.0592123	0.909882	0.989581	Tnfsf14	protein_coding	2.02441	1.63419	1.21638	2.41129
ENSMUSG00000064193	-2.43078	0.0127281	0.240749	Gm4735	processed_pseudogene	6.90497	1.62789	15.8044	31.1353
ENSMUSG00000088154	5.16228	0.0251276	1	Gm25637	snRNA	6.51327	1.98085	0	0
ENSMUSG00000005836	0.188689	0.59387	0.935584	Gata6	protein_coding	4.64759	2.45528	3.32745	3.03061
ENSMUSG00000005802	0.013429	0.965079	0.998545	Slc30a4	protein_coding	2.7836	1.87693	2.30627	2.42815
ENSMUSG00000005800	-0.110505	0.71392	0.959625	Mmp8	protein_coding	6.95483	11.5662	11.1586	9.56391
ENSMUSG00000088185	-1.51089	0.315993	1	Scarna2	scaRNA	0.168338	0.682611	1.27446	1.25536
ENSMUSG00000005803	-0.709791	0.0546484	0.459494	Sqor	protein_coding	2.80875	4.4846	4.9364	7.4947
ENSMUSG00000005804	-0.325076	0.348767	0.84365	Bloc1s6	protein_coding	1.98034	3.02149	3.07212	3.43099
ENSMUSG00000005813	0.0238105	0.923474	0.991543	Metap1	protein_coding	6.63465	5.50645	6.05765	6.21968
ENSMUSG00000088179	2.43646	0.61876	1	Gm23106	snRNA	1.38004	0	0	0
ENSMUSG00000088170	-1.50839	0.761955	1	Gm25219	misc_RNA	0	0	0.228409	0
ENSMUSG00000113651	-0.903464	0.607912	1	Gm4900	processed_pseudogene	0.171234	0.0433969	0.324094	0.0798095
ENSMUSG00000113654	-1.50839	0.761955	1	Gm30893	antisense_RNA	0	0	0.0834718	0
ENSMUSG00000064272	2.0337	0.331344	1	Gpbar1	protein_coding	0.324149	0.197163	0.0701163	0.0604325
ENSMUSG00000088246	1.44449	0.223577	1	Gm25911	miRNA	8.7115	21.4474	8.0759	3.48027
ENSMUSG00000113662	-0.91363	0.586342	1	Gm35558	TEC	0	0.191033	0.203808	0.17566
ENSMUSG00000113665	1.53195	0.758859	1	CT009757.4	TEC	0	0.0278041	0	0
ENSMUSG00000113668	-0.289264	0.759734	1	AC122295.1	unprocessed_pseudogene	2.51466	1.45671	3.10825	1.84179
ENSMUSG00000113660	-0.490179	0.201843	0.733772	Gm5626	processed_pseudogene	6.45541	5.74283	6.19814	11.5439
ENSMUSG00000064284	-0.356383	0.390562	0.86206	Cdpf1	protein_coding	4.75332	4.11004	6.12375	5.53864
ENSMUSG00000040296	0.38566	0.106985	0.602033	Ddx58	protein_coding	12.7907	10.158	7.45189	10.6654
ENSMUSG00000040297	0.186727	0.362683	0.851006	Suco	protein_coding	9.36277	9.03367	8.44648	8.19378
ENSMUSG00000040298	2.28781	0.156981	1	Btbd16	protein_coding	0.284126	0.0822949	0	0.0756726
ENSMUSG00000064288	0.904294	0.384937	1	Hist1h4k	protein_coding	2.90383	2.94376	2.17428	1.04111
ENSMUSG00000064289	-0.112764	0.64624	0.947128	Tank	protein_coding	8.31758	7.85584	9.16346	8.83697
ENSMUSG00000113669	0.7386	0.236997	0.769125	AC163354.1	lincRNA	2.22823	0.834041	0.815667	1.05452
ENSMUSG00000064280	-3.63809	0.267683	1	Ccdc146	protein_coding	0	0	0.0222411	0.0766774
ENSMUSG00000064281	-2.83848	0.526111	1	Rpl19-ps1	processed_pseudogene	0	0	0	0.329771
ENSMUSG00000113679	0.452888	0.823954	1	Gm10432	processed_transcript	0.101825	0	0.0471979	0.0271196
ENSMUSG00000040289	-0.229771	0.814476	1	Hey1	protein_coding	0.345152	0.233265	0.373298	0.321741
ENSMUSG00000039296	-1.35195	0.786431	1	Spdye4a	protein_coding	0	0	0	0.0357147
ENSMUSG00000088264	1.47269	0.7681	1	Gm24783	snRNA	0.69692	0	0	0
ENSMUSG00000039294	0.200842	0.42864	0.87819	BC017643	protein_coding	15.1667	10.0845	11.0084	11.5039
ENSMUSG00000040287	0.163064	0.751354	0.963959	Stac3	protein_coding	2.49178	1.46037	1.51592	2.10501
ENSMUSG00000064294	0.601101	0.00675481	0.170743	Aox3	protein_coding	15.5544	11.4427	9.32778	8.91399
ENSMUSG00000040280	-0.626545	0.319419	0.828146	Ndufa4l2	protein_coding	1.75282	1.35046	2.50239	2.41821
ENSMUSG00000040282	0.298273	0.295087	0.813964	BC052040	protein_coding	7.14532	5.86626	6.04089	4.80788
ENSMUSG00000039298	0.478416	0.0418303	0.410815	Cdk5rap2	protein_coding	3.58255	3.91209	3.02213	2.517
ENSMUSG00000040283	0.340543	0.271275	0.79629	Btnl9	protein_coding	3.21168	2.37153	2.53013	1.98357
ENSMUSG00000113683	2.59384	0.32523	1	CT030159.2	antisense_RNA	0.0800138	0.162228	0.0432692	0
ENSMUSG00000088259	1.53195	0.758859	1	Gm24290	misc_RNA	0	0.73594	0	0
ENSMUSG00000113681	-1.50839	0.761955	1	Gm45930	processed_pseudogene	0	0	0.258134	0
ENSMUSG00000113682	-1.35195	0.786431	1	AC153152.3	TEC	0	0	0	0.0572378
ENSMUSG00000039285	-0.0542271	0.794055	0.968454	Azi2	protein_coding	16.4585	16.8512	18.422	17.1977
ENSMUSG00000040274	-0.301892	0.192299	0.726278	Cdk6	protein_coding	2.55789	2.83214	3.56437	3.2863
ENSMUSG00000040276	0.332659	0.782574	1	Pacsin1	protein_coding	0.216228	0.0674465	0.0899463	0.139543
ENSMUSG00000088254	-3.33098	0.348768	1	Gm24289	scaRNA	0	0	0.558334	1.44367
ENSMUSG00000040270	-0.177316	0.568698	0.931265	Bach2	protein_coding	1.10635	1.1136	1.30689	1.27999
ENSMUSG00000039286	-0.231472	0.296307	0.814579	Fndc3b	protein_coding	6.79108	5.27363	7.4981	7.02859
ENSMUSG00000040272	0.542905	0.160139	0.688607	Accs	protein_coding	2.33978	1.474	1.26529	1.4177
ENSMUSG00000078881	-2.40217	0.603398	1	Gm14434	protein_coding	0	0	0.0503507	0.0433968
ENSMUSG00000064231	-3.25327	0.413656	1	Gm5321	processed_pseudogene	0	0	0	0.581342
ENSMUSG00000078889	-0.0910829	0.911637	0.989653	Gm14288	protein_coding	0.304066	0.308247	0.350785	0.321235
ENSMUSG00000078887	0.834436	0.459232	1	Gm6710	protein_coding	0.418571	0.466758	0.316892	0.19509
ENSMUSG00000078870	0.904914	0.173221	0.702242	Gm14410	protein_coding	1.94111	2.15823	1.15128	1.10902
ENSMUSG00000078875	0.395405	0.759945	1	Gm14419	protein_coding	0.199234	0.444341	0.430961	0.0742881
ENSMUSG00000078872	1.53195	0.758859	1	Gm14401	protein_coding	0	0.0578152	0	0
ENSMUSG00000064246	-0.278804	0.38675	0.860829	Chil1	protein_coding	5.07816	7.83722	7.58259	8.69026
ENSMUSG00000064247	-0.520491	0.524899	0.918629	Plcxd1	protein_coding	0.462651	0.17055	0.341166	0.588096
ENSMUSG00000078878	-0.15496	0.837244	0.976515	Gm14305	protein_coding	0.508083	1.1589	0.870064	1.06565
ENSMUSG00000078879	0.901827	0.818889	1	Zfp973	protein_coding	0.107632	0	0.0582047	0
ENSMUSG00000078877	0.139377	0.826418	0.973746	Gm14295	protein_coding	0.612066	1.21276	0.992964	0.726155
ENSMUSG00000064259	1.47269	0.7681	1	Vmn1r13	protein_coding	0.0133127	0	0	0
ENSMUSG00000088226	0.0955038	0.944962	1	Gm22596	misc_RNA	1.32327	1.11788	0.715586	1.64468
ENSMUSG00000064254	-0.876197	0.00060646	0.0345535	Ethe1	protein_coding	12.9616	17.9958	29.9164	28.8928
ENSMUSG00000078896	-2.94015	0.4574	1	Zfp965	protein_coding	0	0	0.0593037	0.102227
ENSMUSG00000078894	0.131103	0.978031	1	2210418O10Rik	protein_coding	0	0.0184803	0	0.0169932
ENSMUSG00000088217	-1.50839	0.761955	1	Gm22079	snRNA	0	0	0.711085	0
ENSMUSG00000064262	0.570675	0.0978229	0.582474	Gimap8	protein_coding	7.43235	3.66666	3.14858	4.50232
ENSMUSG00000064263	-0.0046881	0.998845	1	Platr26	lincRNA	0.217448	0	0.11759	0.101349
ENSMUSG00000064267	0.0417391	0.892912	0.98775	Hvcn1	protein_coding	4.69583	3.9544	3.57393	5.09529
ENSMUSG00000064264	0.216985	0.702875	0.957173	Zfp428	protein_coding	2.24052	2.27133	1.59423	2.41832
ENSMUSG00000078898	0.131103	0.978031	1	Zfp968	protein_coding	0	0.0477366	0	0.0438952
ENSMUSG00000054871	0.140783	0.840813	0.977272	Tmem158	protein_coding	2.32035	0.784085	0.616385	2.27681
ENSMUSG00000040229	-1.41778	0.6996	1	Gpr34	protein_coding	0.0333774	0	0	0.0933405
ENSMUSG00000040225	0.00749617	0.97165	0.999352	Prrc2c	protein_coding	6.30755	5.49747	6.50734	5.54083
ENSMUSG00000039230	-0.0576847	0.809895	0.971309	Tbcd	protein_coding	5.68267	6.69656	6.13046	7.20638
ENSMUSG00000040220	0.350724	0.316805	0.826724	Gas8	protein_coding	3.37511	2.26064	2.3901	2.13491
ENSMUSG00000039233	0.27935	0.182924	0.716152	Tbce	protein_coding	33.7377	27.4603	24.5832	27.2818
ENSMUSG00000039234	0.0290156	0.907791	0.989581	Sec24d	protein_coding	5.39252	5.26754	5.29151	5.47616
ENSMUSG00000039231	-0.0790651	0.707771	0.957993	Suv39h1	protein_coding	16.931	18.0707	19.7146	18.3887
ENSMUSG00000039232	0.0550491	0.843344	0.97776	Stx11	protein_coding	3.59065	3.45378	3.28738	3.70517
ENSMUSG00000039238	0.783581	0.0179515	0.286288	Zfp750	protein_coding	6.46894	3.58497	2.79858	3.17589
ENSMUSG00000039236	-0.0633212	0.731738	0.961587	Isg20	protein_coding	120.086	121.347	123.291	137.102
ENSMUSG00000054874	0.316242	0.126747	0.638386	Pcnx3	protein_coding	10.4001	8.31579	7.75126	7.68239
ENSMUSG00000039239	-0.309455	0.673176	0.953118	Tgfb2	protein_coding	0.395049	0.179526	0.235731	0.495237
ENSMUSG00000030890	0.0390123	0.838014	0.976922	Ilk	protein_coding	49.9286	41.714	43.6103	48.1676
ENSMUSG00000040219	0.662192	0.411913	0.870101	Ttc12	protein_coding	0.480237	0.331051	0.186983	0.340224
ENSMUSG00000064202	-0.130207	0.804541	0.970085	4430402I18Rik	protein_coding	0.924648	1.28552	1.05719	1.45297
ENSMUSG00000064208	-0.264294	0.700092	0.95664	Gm10145	processed_pseudogene	2.41358	4.43475	4.73133	3.79665
ENSMUSG00000040212	-0.185817	0.477893	0.90068	Emp3	protein_coding	23.6455	20.1858	26.0544	25.1905
ENSMUSG00000040213	-0.386109	0.0420841	0.410961	Kyat3	protein_coding	33.305	35.4091	41.8989	51.002
ENSMUSG00000039220	-0.112016	0.68374	0.953586	Ppp1r10	protein_coding	12.3497	14.5784	10.3098	20.0468
ENSMUSG00000039221	-0.308127	0.205446	0.738446	Rpl22l1	protein_coding	17.1308	17.5515	25.0065	19.1013
ENSMUSG00000054889	-0.287341	0.23739	0.769871	Dsp	protein_coding	2.20876	2.12127	2.57746	2.87168
ENSMUSG00000039224	3.844	0.222973	1	D1Pas1	protein_coding	0.0216974	0.0879828	0	0
ENSMUSG00000078838	3.43579	0.369726	1	Gm17382	lincRNA	0.184127	0	0	0
ENSMUSG00000030897	1.55821	0.457287	1	Cnga4	protein_coding	0.140282	0.0853263	0	0.0784601
ENSMUSG00000030894	0.3576	0.0547799	0.459644	Tpp1	protein_coding	34.5152	34.0892	26.3721	28.8616
ENSMUSG00000030895	-0.486377	0.00806918	0.188459	Hpx	protein_coding	961.369	1020.96	1267.35	1608.09
ENSMUSG00000030881	0.535054	0.0231963	0.319419	Arfip2	protein_coding	9.85528	7.43352	5.67685	6.58705
ENSMUSG00000054892	2.46732	0.0883113	1	Txk	protein_coding	0.183988	0.119904	0.0568546	0
ENSMUSG00000030882	1.08679	0.00206951	0.0840291	Dnhd1	protein_coding	1.32327	0.714473	0.440759	0.540779
ENSMUSG00000054893	-0.200989	0.760793	0.965018	Zfp667	protein_coding	0.434984	0.460137	0.429546	0.634664
ENSMUSG00000054894	0.0911372	0.77515	0.966147	Atp5s	protein_coding	6.62488	6.45086	6.74086	5.89113
ENSMUSG00000030880	0.298754	0.22723	0.759005	Polr3e	protein_coding	7.02902	5.50849	4.97827	5.49894
ENSMUSG00000040209	-0.148444	0.611517	0.936805	Zfp704	protein_coding	0.861453	1.00608	0.986185	1.15522
ENSMUSG00000078864	0.290822	0.833274	1	Gm14322	protein_coding	0.452966	0.459194	0.699861	0.0603203
ENSMUSG00000078861	0.322511	0.703233	0.957285	Zfp931	protein_coding	0.576334	0.943801	0.479485	0.7852
ENSMUSG00000078862	-1.34863	0.0633365	0.495265	Gm14326	protein_coding	0.462814	0.469177	1.2931	1.15046
ENSMUSG00000040204	-0.431973	0.120755	0.632404	Pclaf	protein_coding	8.78726	14.6606	15.6411	17.2555
ENSMUSG00000064215	0.165274	0.657453	0.94852	Ifi27	protein_coding	10.9139	13.5226	7.09775	15.6262
ENSMUSG00000040205	1.89536	0.232308	1	Cuzd1	protein_coding	0.247135	0.1879	0.0334109	0.0863896
ENSMUSG00000015243	-0.0423372	0.823934	0.973554	Abca1	protein_coding	12.7812	10.8089	12.7363	12.2118
ENSMUSG00000039210	0.021669	0.935655	0.993922	Gpatch2	protein_coding	3.60169	3.71131	3.36639	4.07585
ENSMUSG00000064210	0.124763	0.624274	0.939198	Ano6	protein_coding	5.53066	4.28748	4.09996	5.16872
ENSMUSG00000030889	-0.599436	0.716175	1	Vwa3a	protein_coding	0.0609329	0.0308853	0.0988525	0.0426
ENSMUSG00000039215	1.47269	0.7681	1	Svs1	protein_coding	0.0251142	0	0	0
ENSMUSG00000078867	0.254218	0.85206	1	Gm14418	protein_coding	0.147757	0.499295	0.426149	0.137735
ENSMUSG00000078868	0.0430925	0.984193	1	Gm14412	protein_coding	0.088162	0.0893741	0.0953511	0.0821821
ENSMUSG00000030887	-0.360508	0.524154	0.918486	Pdzd9	protein_coding	1.24678	0.810209	1.45218	1.25162
ENSMUSG00000078865	4.24291	0.172963	1	Gm14406	protein_coding	0.361902	0	0	0
ENSMUSG00000030888	0.0245332	0.943626	0.995701	Rrp8	protein_coding	2.73929	2.70753	2.32075	3.21314
ENSMUSG00000078866	0.929112	0.00290958	0.100766	Zfp970	protein_coding	11.5487	10.1765	6.8217	4.88583
ENSMUSG00000039219	0.0708894	0.743113	0.962039	Arid4b	protein_coding	6.80995	6.7349	6.55547	6.73579
ENSMUSG00000039217	0.0546595	0.843969	0.97776	Il18	protein_coding	18.1908	16.2855	15.5009	18.7187
ENSMUSG00000078869	3.802	0.22739	1	Gm14409	protein_coding	0.19912	0.134572	0	0
ENSMUSG00000015247	-0.440282	0.0651106	0.499187	Nipsnap3b	protein_coding	16.8842	17.617	20.7378	27.7106
ENSMUSG00000030884	-0.471671	0.0305791	0.35947	Uqcrc2	protein_coding	49.3284	65.657	84.6776	80.2468
ENSMUSG00000039218	0.252749	0.171715	0.701033	Srrm2	protein_coding	62.498	60.8067	56.7524	49.6032
ENSMUSG00000030870	-0.0465142	0.843505	0.97776	Ubfd1	protein_coding	5.33218	5.24522	5.48719	5.77437
ENSMUSG00000029882	3.46402	0.318903	1	2210010C04Rik	protein_coding	0.0976079	0.0329833	0	0
ENSMUSG00000030871	0.36053	0.217882	0.751078	Ears2	protein_coding	2.95836	2.8981	2.12281	2.58534
ENSMUSG00000078853	0.530179	0.0348817	0.378845	Igtp	protein_coding	91.9232	61.6006	40.5579	69.1417
ENSMUSG00000113600	-0.328721	0.692813	0.955255	Gm7868	processed_pseudogene	1.02488	2.49354	3.32537	1.24198
ENSMUSG00000113601	1.95298	0.515696	1	CT030185.2	TEC	0.1596	0.0539315	0.0575382	0
ENSMUSG00000078851	0.019836	0.971371	0.999352	Hist3h2a	protein_coding	1.55882	1.0535	1.54543	1.08981
ENSMUSG00000064225	-0.159866	0.372969	0.856398	Paqr9	protein_coding	38.8899	34.6538	43.4305	40.9884
ENSMUSG00000039200	-1.70919	0.287962	1	Atf7ip2	protein_coding	0.0501743	0.0508641	0.244196	0.0935421
ENSMUSG00000039201	0.185547	0.613257	0.937019	Tbc1d25	protein_coding	3.60567	2.37457	2.61877	2.7723
ENSMUSG00000030878	-0.28718	0.156677	0.683255	Cdr2	protein_coding	25.4814	30.3951	33.5797	36.9783
ENSMUSG00000113603	-0.381434	0.86571	1	CT030159.1	TEC	0.0308235	0.093742	0.166685	0
ENSMUSG00000030879	0.159195	0.492476	0.905967	Mrpl17	protein_coding	6.76872	8.95225	6.75278	7.84919
ENSMUSG00000039205	0.310814	0.12828	0.640274	Ciz1	protein_coding	17.5007	13.9471	12.2558	13.8176
ENSMUSG00000113604	-1.35195	0.786431	1	Gm19786	unprocessed_pseudogene	0	0	0	0.112009
ENSMUSG00000030876	-0.166075	0.442797	0.885451	Mettl9	protein_coding	14.4743	16.1592	18.0821	17.3781
ENSMUSG00000039202	-0.732271	0.00739064	0.1773	Abhd2	protein_coding	11.8569	22.4063	30.5358	28.6518
ENSMUSG00000113605	0.704472	0.827746	1	4930425K24Rik	TEC	0.0975623	0	0	0.0606299
ENSMUSG00000030877	2.54322	0.60289	1	Mfsd13b	protein_coding	0	0.0750401	0	0
ENSMUSG00000113606	0.828472	0.70783	1	AC125543.4	processed_pseudogene	1.19132	1.81154	0.644231	1.11051
ENSMUSG00000039208	-0.370912	0.419635	0.873776	Metrnl	protein_coding	2.98467	2.06757	3.22805	3.47778
ENSMUSG00000039209	1.65358	0.616733	1	Rpl39l	protein_coding	0.173148	0.0877642	0	0.0807018
ENSMUSG00000030872	0.122434	0.590384	0.934587	Gga2	protein_coding	7.20316	6.181	5.91958	6.74102
ENSMUSG00000039206	0.116804	0.715662	0.959625	Daglb	protein_coding	2.87228	2.05707	1.94736	2.73074
ENSMUSG00000030873	1.22478	0.541876	1	Scnn1b	protein_coding	0.107591	0.0818026	0.0581822	0.0250733
ENSMUSG00000113610	2.43646	0.61876	1	AC125409.3	TEC	0.213452	0	0	0
ENSMUSG00000113611	-0.451964	0.807795	1	AC162801.1	processed_pseudogene	1.40792	0.356819	1.14205	1.31242
ENSMUSG00000113613	0.961073	0.790305	1	Gm40893	antisense_RNA	0.0462149	0.0468503	0.0499834	0
ENSMUSG00000040268	0.1411	0.520627	0.917379	Plekha1	protein_coding	11.7906	9.87644	9.35951	10.8705
ENSMUSG00000040269	0.159222	0.483778	0.903101	Mrps28	protein_coding	52.8698	61.6272	54.8707	50.9431
ENSMUSG00000040263	0.206812	0.400043	0.864147	Klhdc4	protein_coding	9.04964	9.47321	7.42048	9.16937
ENSMUSG00000040264	0.187924	0.907697	1	Gbp2b	protein_coding	0.0246872	0.22524	0.0267003	0.207115
ENSMUSG00000040265	-0.0999598	0.909118	0.989581	Dnm3	protein_coding	0.16675	0.122086	0.0701349	0.25043
ENSMUSG00000039278	0.131103	0.978031	1	Pcsk1n	protein_coding	0	0.0322162	0	0.0296238
ENSMUSG00000039275	-0.129193	0.574346	0.932371	Foxk2	protein_coding	6.84587	6.54663	6.51981	8.61635
ENSMUSG00000040260	0.412641	0.30117	0.817115	Daam2	protein_coding	1.1828	0.694196	0.850031	0.587557
ENSMUSG00000113615	1.43241	0.613434	1	AC124687.4	lincRNA	0.752614	0	0	0.280626
ENSMUSG00000054836	0.197721	0.632387	0.943468	Elp6	protein_coding	4.20853	2.16504	2.41173	3.27899
ENSMUSG00000113616	-2.53722	0.602161	1	Gm45941	lincRNA	0	0	0.223333	0
ENSMUSG00000113617	3.02085	0.482535	1	Gm8655	processed_pseudogene	0.245394	0	0	0
ENSMUSG00000113621	-0.7843	0.846744	1	2900060N12Rik	bidirectional_promoter_lncRNA	0	0.0189869	0	0.034918
ENSMUSG00000113623	-2.21127	0.447573	1	AC122357.1	transcribed_processed_pseudogene	0.0460013	0	0.0497525	0.171525
ENSMUSG00000039270	-0.248281	0.378162	0.85817	Megf9	protein_coding	1.81178	2.47864	2.59684	2.68091
ENSMUSG00000040258	-1.86413	0.543433	1	Nxph4	protein_coding	0	0.0421792	0.045	0.116355
ENSMUSG00000039262	0.0957592	0.619556	0.938299	Prrc2b	protein_coding	7.77186	7.29609	6.90108	7.63434
ENSMUSG00000039263	0.604032	0.00414685	0.124173	Npepl1	protein_coding	45.0865	32.5329	24.901	27.5186
ENSMUSG00000040253	0.429802	0.128462	0.640274	Gbp7	protein_coding	5.85939	4.30395	2.9135	4.87179
ENSMUSG00000040254	-0.499029	0.231597	0.76341	Sema3d	protein_coding	0.817696	0.593699	0.848522	1.20515
ENSMUSG00000039264	0.69323	0.162211	0.690501	Gimap3	protein_coding	2.0469	1.87742	1.40559	1.09032
ENSMUSG00000040250	-0.211766	0.337134	0.835592	Ints13	protein_coding	8.92167	8.04623	10.6977	9.48847
ENSMUSG00000113625	0.555034	0.781089	1	Gm3379	processed_pseudogene	0.434218	0.220094	0.35222	0.101192
ENSMUSG00000113626	-1.47683	0.211434	1	Gm7240	transcribed_processed_pseudogene	0.0933792	0.189326	0.605963	0.203106
ENSMUSG00000039269	2.54322	0.60289	1	2300002M23Rik	protein_coding	0	0.0977181	0	0
ENSMUSG00000054843	-0.719245	0.0473709	0.431724	Atrnl1	protein_coding	0.826011	0.891045	1.23697	1.68804
ENSMUSG00000054850	0.314545	0.868419	1	Smim10l2a	protein_coding	0.116493	0.0590474	0.0629963	0.0814437
ENSMUSG00000113630	0.860469	0.157022	0.68343	4930404H11Rik	lincRNA	3.01578	1.72318	1.5419	1.12449
ENSMUSG00000113631	-0.725166	0.58085	1	AC171003.1	TEC	0.209285	0.16973	0.407433	0.234108
ENSMUSG00000113634	3.02085	0.482535	1	Gm36756	antisense_RNA	0.172221	0	0	0
ENSMUSG00000040249	-0.00237817	0.989469	0.999878	Lrp1	protein_coding	22.6846	18.8015	19.9728	22.7997
ENSMUSG00000015290	-0.0363516	0.860059	0.981556	Ubl4a	protein_coding	22.2889	21.8431	23.7978	22.7989
ENSMUSG00000040247	0.100824	0.732346	0.961587	Tbc1d10c	protein_coding	8.95927	7.87682	6.60282	9.60801
ENSMUSG00000039252	0.138971	0.81725	0.972081	Lgi2	protein_coding	0.507361	0.26264	0.303555	0.412572
ENSMUSG00000040242	-0.141999	0.463782	0.896322	Fgfr1op2	protein_coding	27.3928	25.3654	27.8469	32.1892
ENSMUSG00000039253	-0.438399	0.131091	0.644795	Fn3krp	protein_coding	6.44375	10.7097	11.8746	12.2712
ENSMUSG00000039254	0.291536	0.233712	0.766132	Pomt1	protein_coding	7.72038	8.52456	6.81535	6.88551
ENSMUSG00000113637	-0.358893	0.911104	1	Gm7049	processed_pseudogene	0	0.0825353	0	0.11384
ENSMUSG00000039257	-3.33098	0.348768	1	Vstm2b	protein_coding	0	0	0.0286924	0.0741891
ENSMUSG00000015289	-0.297825	0.308974	0.822099	Lage3	protein_coding	6.4213	9.33984	9.77573	10.3124
ENSMUSG00000054855	0.596791	0.484949	0.903649	Rnd1	protein_coding	0.316351	1.02624	0.342147	0.589786
ENSMUSG00000113642	3.3583	0.146763	1	CT030170.6	transcribed_unprocessed_pseudogene	0.107632	0.436449	0.0582047	0
ENSMUSG00000040234	0.0595065	0.801923	0.970085	Tm7sf3	protein_coding	11.6118	8.65416	9.1864	10.8041
ENSMUSG00000040236	0.401733	0.0663474	0.501331	Trappc5	protein_coding	9.54296	9.72221	7.29656	7.7469
ENSMUSG00000040231	-0.264903	0.773803	1	Syngr4	protein_coding	0.432422	1.38816	1.01331	1.27646
ENSMUSG00000015291	0.179833	0.362286	0.851006	Gdi1	protein_coding	33.3564	27.5643	24.6967	30.7248
ENSMUSG00000039244	-0.340456	0.244682	0.775681	E130309D02Rik	protein_coding	2.68798	2.69191	3.1186	3.91794
ENSMUSG00000039242	-0.00507815	0.98438	0.999352	B3galnt2	protein_coding	5.13916	6.31713	5.9262	5.95902
ENSMUSG00000078812	-0.621911	0.00686696	0.172345	Eif5a	protein_coding	189.337	277.193	323.268	424.42
ENSMUSG00000113647	1.56786	0.412668	1	AC131739.1	bidirectional_promoter_lncRNA	0.391843	0.113494	0.121084	0.0521807
ENSMUSG00000078813	0.0294408	0.919694	0.991098	Leng1	protein_coding	6.08472	5.50067	6.00422	5.67201
ENSMUSG00000039246	-0.641773	0.126053	0.636119	Lyplal1	protein_coding	2.82655	2.41769	3.34363	5.10498
ENSMUSG00000078810	-0.131439	0.750309	0.963631	Gp6	protein_coding	0.921352	0.742426	0.830403	1.04605
ENSMUSG00000054863	-1.85523	0.187714	1	Fam19a5	protein_coding	0.0270649	0.109748	0.263447	0.252291
ENSMUSG00000078816	1.09448	0.0341931	0.37805	Prkcg	protein_coding	2.18414	1.0619	0.84366	0.706367
ENSMUSG00000078817	1.12844	0.00010328	0.00947627	Nlrp12	protein_coding	3.01784	2.63103	1.43613	1.21903
ENSMUSG00000029713	-0.0579641	0.75333	0.963959	Gnb2	protein_coding	96.2574	90.2499	90.2879	110.161
ENSMUSG00000029714	0.462937	0.0266072	0.339256	Gigyf1	protein_coding	17.0131	13.4157	11.8051	10.8315
ENSMUSG00000029715	0.576757	0.0770892	0.529462	Pop7	protein_coding	10.9335	12.0849	7.40018	8.54802
ENSMUSG00000029716	-0.099224	0.567883	0.931265	Tfr2	protein_coding	103.063	95.3042	104.941	114.006
ENSMUSG00000029710	0.105416	0.63675	0.944696	Ephb4	protein_coding	11.048	8.53012	8.68376	10.0292
ENSMUSG00000029711	-0.676106	0.653837	1	Epo	protein_coding	0.326045	0.247895	0.264474	0.683842
ENSMUSG00000029712	3.46402	0.318903	1	Actl6b	protein_coding	0.0674439	0.0227904	0	0
ENSMUSG00000030708	-0.595635	0.570799	1	Dnajb13	protein_coding	0.349536	0.109028	0.232639	0.476209
ENSMUSG00000030706	0.0785409	0.740834	0.962039	Mrpl48	protein_coding	9.67719	6.97434	8.23232	7.92921
ENSMUSG00000029718	0.0906996	0.701171	0.957073	Pcolce	protein_coding	10.6448	11.0932	10.5461	10.5035
ENSMUSG00000030707	0.18945	0.388745	0.861199	Coro1a	protein_coding	84.3325	55.7275	56.7362	69.353
ENSMUSG00000030704	-0.512778	0.0130996	0.244191	Rab6a	protein_coding	15.3739	16.8162	23.8742	23.5079
ENSMUSG00000030703	0.655559	0.236861	0.769096	Gdpd3	protein_coding	3.88527	2.3386	1.51013	2.54654
ENSMUSG00000030701	-0.80236	0.264794	0.791986	Plekhb1	protein_coding	0.349334	0.430023	0.593717	0.814097
ENSMUSG00000029703	0.113686	0.623498	0.939198	Lrwd1	protein_coding	16.163	14.8773	16.5926	12.8316
ENSMUSG00000029705	-0.167324	0.474782	0.900178	Cux1	protein_coding	2.11319	1.97197	2.15659	2.57597
ENSMUSG00000029701	0.150404	0.483814	0.903101	Rbm28	protein_coding	10.3328	9.00335	8.44065	9.50103
ENSMUSG00000029706	-1.35195	0.786431	1	Pax4	protein_coding	0	0	0	0.0474197
ENSMUSG00000029707	-0.298127	0.871443	1	Fscn3	protein_coding	0.183207	0.0742904	0.317035	0
ENSMUSG00000029708	-0.458772	0.0941742	0.575803	Gcc1	protein_coding	2.83264	2.73485	3.95516	3.92584
ENSMUSG00000005732	-0.294354	0.155002	0.680551	Ranbp1	protein_coding	79.5196	95.7196	113.514	108.435
ENSMUSG00000054708	0.699889	0.0143067	0.259091	Ankrd24	protein_coding	6.25499	3.90215	3.12233	3.27978
ENSMUSG00000054702	-0.87666	0.118131	0.626979	Ap1s3	protein_coding	0.726968	0.54044	1.258	1.12943
ENSMUSG00000029752	-0.252616	0.202316	0.733949	Asns	protein_coding	38.9598	43.2102	50.0257	51.0439
ENSMUSG00000029757	3.12843	0.4527	1	Dync1i1	protein_coding	0	0.0779804	0	0
ENSMUSG00000029759	-0.508774	0.0368965	0.388776	Pon3	protein_coding	9.72367	10.7694	14.7831	15.3219
ENSMUSG00000030748	0.0850183	0.705209	0.957491	Il4ra	protein_coding	6.6828	7.27203	6.42466	7.16889
ENSMUSG00000030747	-0.366774	0.0832365	0.547604	Dgat2	protein_coding	38.2351	47.0064	50.7165	63.2992
ENSMUSG00000030744	-0.381193	0.0299711	0.356175	Rps3	protein_coding	121.255	125.164	157.167	174.24
ENSMUSG00000030745	0.26093	0.547983	0.92682	Il21r	protein_coding	3.45811	1.66801	1.93037	2.44366
ENSMUSG00000030742	-0.255517	0.570936	0.931265	Lat	protein_coding	2.13863	1.96155	1.83573	3.22768
ENSMUSG00000030741	0.65293	0.00237967	0.0921227	Spns1	protein_coding	19.422	15.5165	10.9898	11.85
ENSMUSG00000030739	-0.219458	0.562766	0.931265	Myh14	protein_coding	1.07235	0.837062	0.951031	1.33948
ENSMUSG00000030737	-0.158028	0.839148	0.977131	Slco2b1	protein_coding	0.365879	0.258024	0.516149	0.192774
ENSMUSG00000030738	-0.101529	0.583309	0.932793	Eif3c	protein_coding	36.4426	36.9645	39.6371	41.5945
ENSMUSG00000030735	0.496508	0.768292	1	Gm9755	processed_pseudogene	0.0513953	0.416815	0.111173	0.239546
ENSMUSG00000030733	0.1921	0.327676	0.833208	Sh2b1	protein_coding	25.7571	21.9051	20.3488	22.5932
ENSMUSG00000015112	-0.188741	0.311161	0.823497	Slc25a13	protein_coding	45.3076	44.6855	54.2671	51.31
ENSMUSG00000030731	-0.225497	0.916721	1	Syt3	protein_coding	0.0795874	0.0268939	0.0286924	0.0989189
ENSMUSG00000030730	0.687202	0.506889	1	Atp2a1	protein_coding	0.360787	0.162554	0.108391	0.22421
ENSMUSG00000029730	-0.0933556	0.63557	0.944531	Mcm7	protein_coding	54.069	62.1588	66.2649	61.6531
ENSMUSG00000029735	-0.263115	0.395375	0.862659	Tpk1	protein_coding	4.04428	4.65535	6.01081	4.74286
ENSMUSG00000029736	-0.477837	0.812524	1	Nobox	protein_coding	0.0368157	0.111965	0.0796355	0.137274
ENSMUSG00000005763	-0.321483	0.756598	1	Cd247	protein_coding	0.164979	0.238925	0.280394	0.241669
ENSMUSG00000030729	-0.0527846	0.884736	0.986921	Pgm2l1	protein_coding	0.773129	0.871731	0.964159	0.794229
ENSMUSG00000030726	0.249063	0.254898	0.78384	Pold3	protein_coding	24.1163	21.2941	21.7357	17.4425
ENSMUSG00000030727	0.503894	0.0653571	0.499187	Rabep2	protein_coding	7.26481	6.22189	5.01236	4.76379
ENSMUSG00000030724	0.664338	0.0135451	0.248884	Cd19	protein_coding	24.7302	14.019	10.5031	14.5772
ENSMUSG00000030725	0.0691621	0.853622	0.980067	Lipt2	protein_coding	3.81357	4.9281	4.62312	3.98462
ENSMUSG00000030722	-0.251743	0.388353	0.860945	Nfatc2ip	protein_coding	3.64094	3.23223	4.2938	4.12263
ENSMUSG00000030720	0.339859	0.229657	0.762567	Cln3	protein_coding	7.63719	5.11734	4.58886	5.76024
ENSMUSG00000005779	-0.552155	0.00850705	0.196092	Psmb4	protein_coding	58.7934	72.0238	91.5587	107.195
ENSMUSG00000029725	0.571259	0.0342546	0.378134	Ppp1r35	protein_coding	24.6401	19.5101	15.69	14.8142
ENSMUSG00000029726	0.43078	0.0622306	0.492892	Mepce	protein_coding	15.1727	18.9726	11.928	14.3305
ENSMUSG00000029727	0.166664	0.82171	0.972752	Cyp3a13	protein_coding	7.63878	11.3528	12.367	4.9449
ENSMUSG00000029720	0.623594	0.572773	1	Gm20605	protein_coding	0.281016	0.0791333	0.135081	0.101872
ENSMUSG00000029722	-0.337903	0.126982	0.638755	Agfg2	protein_coding	12.1654	13.92	16.8311	17.2237
ENSMUSG00000005774	0.213406	0.458844	0.894053	Rfx5	protein_coding	3.46111	3.04828	2.99806	2.77378
ENSMUSG00000029723	-0.0494698	0.81736	0.972081	Tsc22d4	protein_coding	12.8781	12.9132	12.0547	15.544
ENSMUSG00000030717	1.41009	0.00252437	0.0938668	Nupr1	protein_coding	3.78483	1.99055	0.923336	1.29983
ENSMUSG00000029729	-0.191747	0.403596	0.865506	Zkscan1	protein_coding	4.699	5.06294	4.88145	6.66872
ENSMUSG00000030718	-0.36195	0.147043	0.671362	Ppme1	protein_coding	6.76304	7.41674	9.27232	9.53851
ENSMUSG00000030713	1.53195	0.758859	1	Klk7	protein_coding	0	0.0372824	0	0
ENSMUSG00000030714	0.12536	0.617682	0.937747	Sgf29	protein_coding	20.5039	15.8855	16.0287	18.2714
ENSMUSG00000030711	-0.777679	0.000554711	0.0324513	Sult1a1	protein_coding	124.327	178.585	280.318	257.204
ENSMUSG00000005705	1.47269	0.7681	1	Agrp	protein_coding	0.0949483	0	0	0
ENSMUSG00000005718	0.555458	0.0685006	0.508354	Tfap4	protein_coding	6.43159	5.98504	4.24497	4.45808
ENSMUSG00000064080	0.0162974	0.965505	0.998545	Fbln2	protein_coding	1.92214	1.16619	1.59066	1.53386
ENSMUSG00000064090	0.0643285	0.839894	0.977268	Vrk2	protein_coding	4.05627	4.83503	5.15838	3.59416
ENSMUSG00000088054	-2.40217	0.603398	1	Mir1968	miRNA	0	0	1.10846	0.955367
ENSMUSG00000088058	1.47269	0.7681	1	Gm26153	snoRNA	0.548756	0	0	0
ENSMUSG00000113536	0.116545	0.813044	0.971309	CT030170.4	transcribed_unprocessed_pseudogene	3.98758	1.74558	2.64646	2.74559
ENSMUSG00000064158	1.28197	0.41347	1	Izumo1	protein_coding	0.149554	0.30322	0	0.195174
ENSMUSG00000040189	0.547501	0.386663	0.860829	Ccdc114	protein_coding	1.11869	0.5791	0.566342	0.62125
ENSMUSG00000039196	0.895811	0.214411	0.748418	Orm1	protein_coding	4.94589	1.91439	2.72323	1.00591
ENSMUSG00000039197	-0.320124	0.103063	0.592413	Adk	protein_coding	33.3431	35.1836	47.0406	41.0031
ENSMUSG00000039194	0.131103	0.978031	1	Rlbp1	protein_coding	0	0.0329833	0	0.0303291
ENSMUSG00000040187	1.19774	0.00343305	0.111554	Arntl2	protein_coding	3.39281	2.14377	1.131	1.34306
ENSMUSG00000039195	-0.25707	0.381308	0.85817	1110008P14Rik	protein_coding	4.60532	6.1259	6.07492	7.22109
ENSMUSG00000040188	0.0689846	0.777799	0.966147	Scamp2	protein_coding	14.683	11.2316	11.0808	14.3534
ENSMUSG00000040181	0.25628	0.287568	0.806216	Fmo1	protein_coding	62.0632	96.6948	72.6085	65.1114
ENSMUSG00000040183	-0.0652434	0.90383	0.989126	Ankrd6	protein_coding	0.69945	0.467682	0.627723	0.624263
ENSMUSG00000039199	0.708752	0.0211548	0.306897	Zdhhc1	protein_coding	5.84404	4.42486	2.91114	3.54889
ENSMUSG00000078794	-0.189949	0.719405	0.960276	Dact3	protein_coding	0.979279	0.827286	1.16	0.956326
ENSMUSG00000113543	-0.19232	0.777624	0.966147	Gm36264	lincRNA	1.34258	1.29917	1.51806	1.59284
ENSMUSG00000078798	-1.89852	6.21653e-06	0.00111189	Sult2a1	protein_coding	2.45972	7.61914	19.2871	19.999
ENSMUSG00000078796	1.12942	0.629314	1	Zfp541	protein_coding	0.0714204	0.0144805	0	0.0399457
ENSMUSG00000088119	-1.39998	0.58231	1	Gm24060	snRNA	1.4672	0	3.17369	0.683842
ENSMUSG00000039193	1.73193	0.0113219	0.226919	Nlrc4	protein_coding	1.16214	0.515426	0.176752	0.338535
ENSMUSG00000039191	-0.494604	0.0982883	0.583535	Rbpj	protein_coding	1.81695	2.00938	2.47357	3.10316
ENSMUSG00000040174	0.439201	0.112193	0.612791	Alkbh3	protein_coding	14.0383	11.3952	9.45565	9.82624
ENSMUSG00000039183	-0.12387	0.597552	0.935869	Nubp2	protein_coding	18.3734	18.7248	19.3445	22.397
ENSMUSG00000040177	0.521668	0.140782	0.661356	2310057M21Rik	protein_coding	1.41998	1.26217	0.823528	1.10305
ENSMUSG00000040170	0.345743	0.458401	0.894052	Fmo2	protein_coding	1.02841	1.28581	0.722977	1.16637
ENSMUSG00000039187	0.044554	0.871826	0.983818	Fanci	protein_coding	3.63089	4.18274	4.20283	3.60839
ENSMUSG00000078799	0.131103	0.978031	1	Sult2a5	protein_coding	0	0.0675432	0	0.062108
ENSMUSG00000113555	-1.02832	0.629085	1	Gm10095	processed_pseudogene	0.14429	0.292547	0.78028	0.134503
ENSMUSG00000040167	-0.299175	0.311254	0.823497	Ikzf5	protein_coding	2.50136	3.20557	3.47099	3.79818
ENSMUSG00000039182	0.13153	0.727773	0.960932	AW209491	protein_coding	2.17638	3.10337	2.17279	2.83135
ENSMUSG00000039178	0.118318	0.763893	0.965018	Tbc1d19	protein_coding	2.54485	2.57984	2.35443	2.51514
ENSMUSG00000039179	1.41316	0.466687	1	Tekt5	protein_coding	0.193267	0.117554	0.0836107	0.0360316
ENSMUSG00000064179	0.348319	0.481217	0.903101	Tnnt1	protein_coding	4.34341	2.93542	2.9182	2.94459
ENSMUSG00000039176	0.321522	0.121588	0.632795	Polg	protein_coding	13.3657	10.0607	9.84867	9.36716
ENSMUSG00000064177	-2.73165	0.0491112	1	Ghrl	protein_coding	0.312871	0	1.01515	1.09369
ENSMUSG00000113569	-1.35195	0.786431	1	AC134917.1	processed_pseudogene	0	0	0	0.0448343
ENSMUSG00000088139	0.454326	0.795813	1	Gm27343	snRNA	1.10622	7.85002	4.78572	2.06238
ENSMUSG00000040158	-0.246172	0.595463	0.935584	Tax1bp3	protein_coding	1.29157	1.36277	1.48241	1.76909
ENSMUSG00000039163	0.570578	0.0851007	0.551593	Cmc1	protein_coding	11.6253	18.554	11.864	9.16956
ENSMUSG00000040152	-0.139926	0.56013	0.931243	Thbs1	protein_coding	12.6442	9.35076	9.76988	15.2414
ENSMUSG00000039164	-0.201579	0.64236	0.946301	Naif1	protein_coding	0.959202	0.835648	1.10226	1.01988
ENSMUSG00000039167	-0.288297	0.485627	0.90397	Adgrl4	protein_coding	1.3918	1.03239	1.22994	1.81953
ENSMUSG00000039168	-0.204595	0.331828	0.834375	Dap	protein_coding	50.0617	60.8364	60.0577	72.4015
ENSMUSG00000039166	0.0101083	0.972231	0.999352	Akap7	protein_coding	5.47976	5.14142	5.13849	5.733
ENSMUSG00000040151	-0.428979	0.156009	0.682689	Hs2st1	protein_coding	1.5457	1.87577	2.28187	2.48207
ENSMUSG00000064181	0.13663	0.639147	0.945568	Rab3ip	protein_coding	5.05202	6.43468	5.2118	5.60293
ENSMUSG00000054793	-0.49632	0.525752	0.918629	Cadm4	protein_coding	0.741748	0.29424	0.767353	0.721499
ENSMUSG00000113577	-1.50839	0.761955	1	Gm19238	processed_pseudogene	0	0	0.0598214	0
ENSMUSG00000078765	2.43646	0.61876	1	U2af1l4	protein_coding	0.157674	0	0	0
ENSMUSG00000078762	0.221723	0.529263	0.920394	Haus5	protein_coding	4.20638	4.58726	4.54938	3.20815
ENSMUSG00000054792	0.304524	0.29675	0.814664	Klhl18	protein_coding	3.45605	2.86379	2.35649	2.91348
ENSMUSG00000078763	0.088661	0.842192	0.977507	Slfn1	protein_coding	2.05636	3.0701	2.3858	2.61393
ENSMUSG00000113570	-4.07756	0.166772	1	Gm5953	TEC	0	0	0.144065	0.0248337
ENSMUSG00000113571	-3.03271	0.431105	1	AC122314.1	TEC	0	0	0.0673292	0.0290152
ENSMUSG00000078768	0.645789	0.24004	0.772579	Zfp566	protein_coding	2.28365	1.57092	1.23493	1.29246
ENSMUSG00000113585	-0.803431	0.24731	0.77863	Gm19605	processed_transcript	0.964373	1.17316	1.87742	1.97772
ENSMUSG00000113587	0.856281	0.748155	1	Gm36287	lincRNA	0.437764	0	0	0.244843
ENSMUSG00000113589	-3.53789	0.335377	1	AC124732.3	TEC	0	0	0.170822	0
ENSMUSG00000064127	-0.187205	0.577267	0.932545	Med14	protein_coding	1.121	1.54227	1.58046	1.55811
ENSMUSG00000064128	0.414084	0.18673	0.720035	Cenpj	protein_coding	2.53506	3.25324	2.34556	2.14455
ENSMUSG00000064125	1.089	0.25164	1	Prr36	protein_coding	0.317056	0.183666	0.114304	0.126665
ENSMUSG00000113581	0.246628	0.652959	0.947128	AL591207.1	bidirectional_promoter_lncRNA	3.18159	1.74066	1.52935	2.73041
ENSMUSG00000113582	-2.83848	0.526111	1	Gm33929	lincRNA	0	0	0	0.531049
ENSMUSG00000064120	-0.388502	0.0456809	0.426335	Mocs1	protein_coding	25.4168	25.2856	33.8134	34.594
ENSMUSG00000078783	-0.147313	0.906146	1	Gm9733	protein_coding	0.338311	1.14321	0.975728	0.735849
ENSMUSG00000113596	1.53195	0.758859	1	AC158536.1	processed_pseudogene	0	0.275977	0	0
ENSMUSG00000078780	0.0651027	0.92408	0.99159	Gm5150	protein_coding	1.78255	1.28243	0.932859	2.09046
ENSMUSG00000078786	0.463012	0.149939	0.675043	BC024978	protein_coding	1.56752	1.46233	1.08169	1.1833
ENSMUSG00000078787	-1.35195	0.786431	1	Cyp2t4	protein_coding	0	0	0	0.0406285
ENSMUSG00000078784	0.211676	0.402814	0.865405	1810022K09Rik	protein_coding	25.4667	25.3354	25.4246	19.6444
ENSMUSG00000064138	-0.122844	0.716028	0.959625	Fam172a	protein_coding	2.66807	2.0331	2.16907	3.1047
ENSMUSG00000088102	1.47269	0.7681	1	Gm24113	misc_RNA	0.252507	0	0	0
ENSMUSG00000078789	0.294708	0.468648	0.898628	Dph1	protein_coding	2.80202	2.57631	2.32574	2.18676
ENSMUSG00000078771	-0.071531	0.882391	0.98634	Evi2a	protein_coding	1.55277	1.38893	1.48182	1.70288
ENSMUSG00000078772	-0.443628	0.747756	1	Gm12353	protein_coding	0.377394	0.765165	0.68028	0.938122
ENSMUSG00000078776	-2.83848	0.526111	1	9530053A07Rik	protein_coding	0	0	0	0.0246017
ENSMUSG00000078773	0.513417	0.0964681	0.57921	Rad54b	protein_coding	4.37093	4.38179	3.02025	3.30484
ENSMUSG00000064147	0.595389	0.0170173	0.278898	Rab44	protein_coding	17.3509	10.4883	8.695	10.1819
ENSMUSG00000064141	0.637629	0.0615734	0.491544	Zfp69	protein_coding	5.75358	3.82863	3.09542	3.21799
ENSMUSG00000064140	0.0280999	0.988559	1	Trim38	protein_coding	0.0697269	0.106028	0.113119	0.0649975
ENSMUSG00000064145	-0.260992	0.240766	0.772654	Arih2	protein_coding	8.36518	8.96631	9.98854	11.4732
ENSMUSG00000040195	-0.0364185	0.918713	0.990872	Nemp1	protein_coding	1.64883	3.53133	2.54934	2.99822
ENSMUSG00000078779	0.322935	0.473927	0.900178	Zfp59	protein_coding	1.43967	1.27446	1.22811	1.00179
ENSMUSG00000030782	0.480926	0.0988588	0.584616	Tgfb1i1	protein_coding	10.9653	5.87508	5.39246	6.96298
ENSMUSG00000030780	0.262849	0.212638	0.745949	BC017158	protein_coding	15.8717	16.4751	14.0387	13.7524
ENSMUSG00000030781	0.693213	0.33053	0.833604	Slc5a2	protein_coding	0.887602	0.775694	0.628953	0.427964
ENSMUSG00000054752	0.183986	0.750202	0.963631	Fsd1l	protein_coding	0.438667	0.274388	0.363399	0.278409
ENSMUSG00000029790	-0.00554306	0.988092	0.999537	Cep41	protein_coding	1.74131	2.18651	1.90471	2.17657
ENSMUSG00000078721	0.26821	0.825698	1	Fam205a1	protein_coding	0.151285	0.102243	0.0909009	0.125354
ENSMUSG00000040105	-0.402126	0.183814	0.716495	Plpp6	protein_coding	3.43707	3.4349	4.35008	5.02178
ENSMUSG00000029797	-0.217389	0.730885	0.961587	Sspo	protein_coding	0.156652	0.0862086	0.1307	0.158543
ENSMUSG00000029798	0.207169	0.485041	0.903695	Herc6	protein_coding	3.65492	3.11234	2.38759	3.66595
ENSMUSG00000040102	0.192379	0.594894	0.935584	Klhl42	protein_coding	1.20101	1.43172	0.998265	1.38907
ENSMUSG00000015143	0.123715	0.606839	0.936805	Actn1	protein_coding	20.8665	12.9229	14.3523	17.4504
ENSMUSG00000039110	0.307691	0.868391	1	Mycbpap	protein_coding	0.163261	0.0206882	0	0.152187
ENSMUSG00000015149	0.120732	0.56419	0.931265	Sirt2	protein_coding	26.1057	22.026	22.4665	23.0461
ENSMUSG00000039116	-0.351206	0.618081	0.937747	Adgrg6	protein_coding	0.246337	0.173721	0.231674	0.319483
ENSMUSG00000054757	-0.966275	0.000123473	0.0107674	Akr1c20	protein_coding	12.9272	16.8039	30.3304	29.7371
ENSMUSG00000039117	0.239355	0.27086	0.796184	Taf4	protein_coding	12.3255	10.3991	10.3607	9.4005
ENSMUSG00000030788	-0.0908883	0.671532	0.952972	Rnf141	protein_coding	9.50131	8.56173	9.93526	9.85564
ENSMUSG00000039114	-1.00554	8.83453e-07	0.000235532	Nrn1	protein_coding	46.7748	54.4868	92.7464	118.025
ENSMUSG00000030789	0.323555	0.512768	0.912751	Itgax	protein_coding	1.27464	0.733393	0.838328	0.802829
ENSMUSG00000039115	-0.203147	0.45814	0.894052	Itga9	protein_coding	2.25357	2.47578	2.41587	3.22049
ENSMUSG00000030786	-0.0251424	0.928377	0.992351	Itgam	protein_coding	3.05145	3.04813	2.9783	3.42724
ENSMUSG00000054753	2.43646	0.61876	1	AU018091	protein_coding	0.0404129	0	0	0
ENSMUSG00000030787	-0.629049	0.0182463	0.287675	Lyve1	protein_coding	6.35973	5.37264	7.68601	11.0483
ENSMUSG00000030785	1.11852	0.392769	1	Cox6a2	protein_coding	0.61493	1.14287	0.554228	0.28661
ENSMUSG00000029782	-0.0496235	0.837271	0.976515	Tmem209	protein_coding	6.1534	5.46046	5.95761	6.4185
ENSMUSG00000030771	4.03986	0.179385	1	Micalcl	protein_coding	0.145252	0.0294499	0	0
ENSMUSG00000030772	-0.495528	0.286588	0.805656	Dkk3	protein_coding	0.892158	1.03062	1.25662	1.54725
ENSMUSG00000029784	1.94788	0.27285	1	Ssmem1	protein_coding	0.312054	0.26362	0.05625	0.0969626
ENSMUSG00000030770	-0.273209	0.218565	0.751391	Parva	protein_coding	5.37919	5.51334	6.74253	6.82968
ENSMUSG00000054763	-1.50839	0.761955	1	Defb42	protein_coding	0	0	0.039484	0
ENSMUSG00000029780	-0.0942573	0.658881	0.948539	Nt5c3	protein_coding	49.3401	64.6439	60.9662	65.0898
ENSMUSG00000029781	-0.643985	0.0461871	0.427429	Fkbp9	protein_coding	3.68263	6.78561	7.31456	9.75878
ENSMUSG00000029787	-0.378874	0.239159	0.771613	Avl9	protein_coding	1.22248	1.47232	1.64989	1.97719
ENSMUSG00000029788	-0.7843	0.846744	1	Cpa5	protein_coding	0	0.0323046	0	0.0594101
ENSMUSG00000078719	-4.22933	0.128785	1	Msmp	protein_coding	0	0	0.405787	0.262308
ENSMUSG00000039100	-0.368364	0.0719486	0.515796	2020-03-06	protein_coding	7.31432	7.08759	9.23525	9.93154
ENSMUSG00000030779	0.813267	5.43333e-05	0.00609309	Rbbp6	protein_coding	53.1944	38.7045	27.9761	25.556
ENSMUSG00000039105	0.0437933	0.814801	0.971309	Atp6v1g1	protein_coding	93.9461	86.8966	87.528	93.1832
ENSMUSG00000078713	-0.132046	0.631832	0.943468	Tomm5	protein_coding	29.5577	46.0471	40.2409	45.8628
ENSMUSG00000039103	-0.202408	0.709284	0.958379	Nexn	protein_coding	1.0057	1.04708	1.44047	0.988157
ENSMUSG00000030775	1.47269	0.7681	1	Trat1	protein_coding	0.101889	0	0	0
ENSMUSG00000039109	-0.0892788	0.814812	0.971309	F13a1	protein_coding	1.56948	1.41229	1.52581	1.74248
ENSMUSG00000054764	0.578743	0.845099	1	Mtnr1a	protein_coding	0.12527	0	0.0451618	0.0389245
ENSMUSG00000054766	-0.429098	0.0344803	0.378796	Set	protein_coding	23.3618	26.2508	31.8628	37.2505
ENSMUSG00000030774	0.537596	0.0418389	0.410815	Pak1	protein_coding	8.41307	7.00739	4.69711	6.25274
ENSMUSG00000039108	0.0335514	0.896074	0.98775	Lsm14b	protein_coding	9.20717	7.65423	8.95923	7.94973
ENSMUSG00000078716	0.678359	0.331731	0.834375	Tmem8b	protein_coding	0.585647	0.282714	0.331783	0.220969
ENSMUSG00000029771	0.165096	0.577773	0.932545	Irf5	protein_coding	9.57838	6.46287	6.02058	8.69678
ENSMUSG00000030760	0.0587624	0.802621	0.970085	Acer3	protein_coding	2.53202	2.79735	2.64544	2.63526
ENSMUSG00000029772	-0.141482	0.668261	0.952169	Ahcyl2	protein_coding	1.58176	1.87761	1.84234	2.10459
ENSMUSG00000030761	0.616202	0.00685299	0.1723	Myo7a	protein_coding	13.8158	9.13012	7.89299	7.4174
ENSMUSG00000054770	0.489177	0.122814	0.633084	Kctd18	protein_coding	3.23729	2.18317	2.01361	1.94273
ENSMUSG00000029775	0.176724	0.366769	0.852294	Klhdc10	protein_coding	13.5581	12.9663	12.1601	12
ENSMUSG00000029776	-0.239654	0.262562	0.789697	Hibadh	protein_coding	20.0118	26.6738	28.2718	28.8092
ENSMUSG00000029777	-0.286256	0.16872	0.699071	Gars	protein_coding	25.5928	30.0412	34.3938	35.7307
ENSMUSG00000029778	1.72256	0.625067	1	Adcyap1r1	protein_coding	0	0.0347062	0	0.0106378
ENSMUSG00000015120	0.0214403	0.919967	0.991168	Ube2i	protein_coding	34.9346	24.875	30.6972	29.6646
ENSMUSG00000015127	0.437863	0.652337	0.947128	Unkl	protein_coding	2.111	2.24333	2.62954	0.624272
ENSMUSG00000030768	0.304716	0.370633	0.854609	Disp1	protein_coding	2.37714	1.7294	1.45185	1.96824
ENSMUSG00000030769	-0.424528	0.750713	1	Slc5a11	protein_coding	0.203608	0.0884602	0.157293	0.244025
ENSMUSG00000030766	0.381882	0.124511	0.635386	Arhgap17	protein_coding	11.8122	7.89938	7.66526	7.83202
ENSMUSG00000030762	-0.575439	0.0104241	0.217443	Aqp8	protein_coding	28.1674	35.3489	50.3852	47.4021
ENSMUSG00000015126	0.535511	0.0285586	0.34822	Tsr3	protein_coding	26.7192	23.2932	15.6821	19.8928
ENSMUSG00000030763	-0.354502	0.325113	0.832329	Lcmt1	protein_coding	3.35247	4.87794	5.24682	5.66191
ENSMUSG00000029761	-0.516636	0.00922516	0.202696	Cald1	protein_coding	16.9671	18.8864	24.2993	28.7766
ENSMUSG00000030750	-0.188021	0.472639	0.900178	Nsmce1	protein_coding	15.3696	16.7794	19.3821	18.3874
ENSMUSG00000029762	0.0504256	0.87761	0.985609	Akr1b8	protein_coding	7.80058	6.13897	6.66053	7.17581
ENSMUSG00000029763	-0.150862	0.57943	0.932545	Exoc4	protein_coding	3.0483	3.36848	3.54688	3.81117
ENSMUSG00000064105	-0.252744	0.500037	0.907932	Cnnm2	protein_coding	1.62576	1.62825	1.97017	2.02673
ENSMUSG00000029769	0.242093	0.853095	1	Ccdc136	protein_coding	0.2368	0.0369316	0.0985037	0.135839
ENSMUSG00000064109	0.583454	0.42538	0.876998	Hcst	protein_coding	4.09953	3.51653	2.72851	2.49865
ENSMUSG00000029765	-0.432803	0.352748	0.847676	Plxna4	protein_coding	0.346377	0.219462	0.316087	0.469189
ENSMUSG00000029767	-1.01118	1.21175e-05	0.00192382	Calu	protein_coding	14.2881	18.5323	29.0856	39.6751
ENSMUSG00000015133	0.505088	0.0786927	0.533303	Lrrk1	protein_coding	3.83703	2.31873	2.15069	2.28879
ENSMUSG00000030759	-0.0412479	0.866152	0.982873	Far1	protein_coding	4.49445	4.61319	4.6179	5.0537
ENSMUSG00000030757	0.274247	0.668662	0.952203	Zkscan2	protein_coding	0.302583	0.225547	0.24063	0.207397
ENSMUSG00000078735	-1.51371	0.64919	1	Il11ra2	protein_coding	0.0536505	0	0.0580254	0.100023
ENSMUSG00000015134	-0.657941	0.427858	0.877557	Aldh1a3	protein_coding	0.222658	0.266759	0.437845	0.358505
ENSMUSG00000030753	-0.0655067	0.787964	0.967708	Thap12	protein_coding	6.28969	7.09728	7.00504	7.46844
ENSMUSG00000030754	-0.096059	0.640435	0.945739	Copb1	protein_coding	19.7246	17.6309	21.5582	19.4545
ENSMUSG00000030751	-0.309052	0.177808	0.707924	Psma1	protein_coding	61.452	83.8273	98.5335	87.5215
ENSMUSG00000030752	0.246648	0.556012	0.929395	Kdm8	protein_coding	2.45045	2.01097	1.9877	1.87634
ENSMUSG00000040146	0.787464	0.254815	0.78384	Rgl3	protein_coding	0.538642	0.672059	0.358502	0.366925
ENSMUSG00000040147	-0.575552	0.0158705	0.270021	Maob	protein_coding	27.2293	39.5594	54.7415	48.232
ENSMUSG00000039153	0.471412	0.485171	0.9037	Runx2	protein_coding	0.323497	0.273287	0.221588	0.22114
ENSMUSG00000039156	-0.0411066	0.880959	0.98634	Stim2	protein_coding	3.05097	2.97836	3.04005	3.35753
ENSMUSG00000054717	-0.243185	0.250834	0.781415	Hmgb2	protein_coding	44.6315	57.7729	63.7016	61.6524
ENSMUSG00000039157	-0.365771	0.163922	0.693478	Fam102a	protein_coding	4.13338	3.33312	3.98783	5.94372
ENSMUSG00000039154	0.598694	0.529285	1	Shd	protein_coding	0.766342	0.685481	0.195019	0.798405
ENSMUSG00000039155	0.259116	0.795604	1	Cdh26	protein_coding	0.191725	0.364427	0.259199	0.223401
ENSMUSG00000040140	-0.0295378	0.986217	1	Tdrd6	protein_coding	0.049343	0.0200086	0.0533666	0.0183985
ENSMUSG00000039158	0.160184	0.534796	0.920737	Akna	protein_coding	5.56294	4.18367	3.81982	5.1615
ENSMUSG00000054715	-0.178248	0.643949	0.946935	Zscan22	protein_coding	1.9779	1.7692	1.96302	2.40772
ENSMUSG00000039159	-0.155764	0.44171	0.885184	Ube2h	protein_coding	18.1526	20.9356	20.8143	24.259
ENSMUSG00000054716	0.338791	0.234389	0.76745	Zfp771	protein_coding	12.0223	9.61681	8.99015	8.58028
ENSMUSG00000015189	0.121336	0.611278	0.936805	Casd1	protein_coding	9.60663	7.13458	7.2121	8.6106
ENSMUSG00000040139	0.194933	0.576974	0.932545	9430038I01Rik	protein_coding	2.01607	1.51446	1.50593	1.66299
ENSMUSG00000040134	-0.306769	0.16818	0.698937	Rdh7	protein_coding	130.496	177.636	169.347	227.222
ENSMUSG00000040136	1.68165	0.309669	1	Abcc8	protein_coding	0.0857396	0.0869184	0.0154552	0.039962
ENSMUSG00000040133	-3.33098	0.348768	1	Gpr176	protein_coding	0	0	0.0193319	0.0499859
ENSMUSG00000039145	-0.502323	0.127331	0.638787	Camk1d	protein_coding	1.59165	1.06554	1.61317	2.25819
ENSMUSG00000054728	-0.0481794	0.964491	1	Phactr1	protein_coding	0.231023	0.0390333	0.138812	0.143569
ENSMUSG00000113504	0.773965	0.530937	1	Selenok-ps5	processed_pseudogene	4.51243	0.762412	2.16907	0.934748
ENSMUSG00000113505	1.13855	0.773765	1	AC154482.1	TEC	0	0.0569071	0	0.0261639
ENSMUSG00000113506	2.00454	0.500568	1	AC166358.6	transcribed_unprocessed_pseudogene	0.0577878	0.175747	0.0625	0
ENSMUSG00000039148	0.166156	0.395062	0.862659	Sart1	protein_coding	18.4805	16.0562	16.064	15.5681
ENSMUSG00000054727	3.09306	0.420716	1	1700013H16Rik	protein_coding	0.0569379	0.115442	0	0
ENSMUSG00000054720	-0.599892	0.0317323	0.366322	Lrrc8c	protein_coding	1.86818	2.45088	3.03618	3.75299
ENSMUSG00000054723	0.250427	0.576305	0.932545	Vmac	protein_coding	1.95548	3.31478	1.83757	2.77909
ENSMUSG00000113511	-1.50839	0.761955	1	Gm19046	processed_pseudogene	0	0	0.0580701	0
ENSMUSG00000113514	-2.83848	0.526111	1	Gm18960	processed_pseudogene	0	0	0	0.273345
ENSMUSG00000040127	0.388142	0.811919	1	Sdr9c7	protein_coding	0.218699	0.024634	0.0525628	0.13591
ENSMUSG00000040128	0.340265	0.132018	0.64547	Pnrc1	protein_coding	99.4211	141.215	101.811	94.9639
ENSMUSG00000040123	-0.0205583	0.930987	0.992431	Zmym5	protein_coding	10.98	8.88898	11.8332	8.78003
ENSMUSG00000040124	0.199251	0.581039	0.932545	Gorab	protein_coding	3.66387	2.70609	3.17011	2.51273
ENSMUSG00000039130	-0.147334	0.594222	0.935584	Zc3hc1	protein_coding	4.81709	5.0048	5.28766	5.94246
ENSMUSG00000039131	-0.192729	0.704532	0.957437	Gipc2	protein_coding	1.65933	2.70029	1.93633	3.25639
ENSMUSG00000015165	0.173743	0.36659	0.852294	Hnrnpl	protein_coding	118.078	87.159	91.2716	95.3983
ENSMUSG00000040121	-2.02049	0.178252	1	Rep15	protein_coding	0.0419326	0.127527	0.362816	0.351796
ENSMUSG00000039133	-1.35195	0.786431	1	9330171B17Rik	antisense_RNA	0	0	0	0.0313386
ENSMUSG00000113515	-2.14971	0.314763	1	AL645745.1	lincRNA	0.0260628	0	0.0563762	0.0607376
ENSMUSG00000054737	0.402459	0.141245	0.661514	Zfp182	protein_coding	5.86648	5.32112	4.41278	4.29673
ENSMUSG00000078700	-0.235725	0.507638	0.911669	D030028A08Rik	processed_transcript	1.86921	2.33373	2.21316	2.91627
ENSMUSG00000113517	0.80439	0.800192	1	AC122840.1	TEC	0	0.0635725	0	0.0389712
ENSMUSG00000039137	0.721792	0.0499624	0.441261	Whrn	protein_coding	2.32364	1.88447	1.22864	1.39589
ENSMUSG00000054733	-0.77532	0.00614291	0.160442	Msra	protein_coding	7.17097	11.3881	13.919	19.1896
ENSMUSG00000030793	-0.0206995	0.953855	0.996541	Pycard	protein_coding	2.21914	1.67329	1.90421	2.1541
ENSMUSG00000030792	-0.132019	0.867991	0.98338	Dkkl1	protein_coding	1.27374	0.737861	1.18081	1.07427
ENSMUSG00000113521	0.0734983	0.987889	1	Gm29787	processed_pseudogene	0.0820872	0	0	0.0765194
ENSMUSG00000030790	-0.106839	0.818646	0.972518	Adm	protein_coding	3.55981	2.28724	3.63318	2.80424
ENSMUSG00000113524	-0.579779	0.772118	1	AC156568.1	lincRNA	0.293646	0.198456	0.741047	0
ENSMUSG00000040118	-0.172095	0.710312	0.958433	Cacna2d1	protein_coding	0.646685	0.408547	0.648736	0.567876
ENSMUSG00000040112	0.199656	0.426071	0.876998	Mrps35	protein_coding	7.59397	9.84533	8.54043	7.13529
ENSMUSG00000015176	0.0291476	0.886398	0.987461	Nolc1	protein_coding	24.1065	18.5083	21.115	21.7563
ENSMUSG00000040111	0.28393	0.353617	0.847839	Gramd1b	protein_coding	1.80559	1.50962	1.26833	1.53563
ENSMUSG00000039128	0.0811574	0.685078	0.954007	Cdc123	protein_coding	36.1239	37.3166	34.1189	37.5495
ENSMUSG00000113527	-0.993647	0.514092	1	AC104832.1	lincRNA	0.506851	0.25691	0.959318	0.590591
ENSMUSG00000113528	1.46721	0.565763	1	Gm32699	TEC	0.105169	0.0710767	0	0.0653571
ENSMUSG00000039126	0.0383242	0.957824	0.997057	Prune2	protein_coding	0.17267	0.0790523	0.120484	0.129805
ENSMUSG00000113529	0.492633	0.482933	0.903101	AC159649.2	bidirectional_promoter_lncRNA	0.670324	0.460333	0.420959	0.403133
ENSMUSG00000030798	0.041726	0.853374	0.980067	Cd37	protein_coding	19.912	14.8752	15.781	18.9705
ENSMUSG00000030795	0.0982862	0.581669	0.932545	Fus	protein_coding	59.6713	61.7296	58.4102	58.5107
ENSMUSG00000030796	-0.220419	0.346317	0.841089	Tead2	protein_coding	13.4213	9.59062	12.2074	15.3613
ENSMUSG00000005625	-0.0111728	0.952928	0.996541	Psmd4	protein_coding	73.4396	72.883	79.3927	72.3195
ENSMUSG00000005621	0.241166	0.251912	0.781974	Zfp592	protein_coding	9.11144	9.2464	8.51158	7.46959
ENSMUSG00000005628	0.710985	0.423069	1	Tmod4	protein_coding	0.940289	0.897146	0.538393	0.618714
ENSMUSG00000005609	-0.0604031	0.780303	0.966618	Ctr9	protein_coding	8.76823	8.44516	8.85218	9.65409
ENSMUSG00000005615	-0.308915	0.196025	0.728535	Pcyt1a	protein_coding	9.44523	13.6277	14.326	15.326
ENSMUSG00000005610	-0.262882	0.130473	0.644173	Eif4g2	protein_coding	42.007	41.0116	50.5517	52.0939
ENSMUSG00000005611	0.0303585	0.922193	0.991502	Mrvi1	protein_coding	4.13789	2.41656	2.54169	4.05638
ENSMUSG00000029630	-0.104659	0.574448	0.932371	Cyp3a25	protein_coding	228.694	211.456	260.76	225.104
ENSMUSG00000029636	-0.388784	0.817999	1	Wasf3	protein_coding	0.0268253	0.0543882	0.0725318	0.0375086
ENSMUSG00000005667	0.082032	0.772754	0.966146	Mthfd2	protein_coding	7.52072	10.301	8.3509	9.09821
ENSMUSG00000029638	0.569108	0.664106	1	Glcci1	protein_coding	0.0449626	0.125347	0.0364718	0.0838258
ENSMUSG00000029632	-0.717265	0.00881817	0.200204	Ndufa4	protein_coding	44.406	83.0369	108.596	109.47
ENSMUSG00000029633	1.47269	0.7681	1	Gm5578	processed_pseudogene	0.0563851	0	0	0
ENSMUSG00000029634	0.00736732	0.975923	0.999352	Rnf6	protein_coding	7.12668	7.65446	7.83883	7.32079
ENSMUSG00000029635	0.0858414	0.677186	0.953118	Cdk8	protein_coding	20.7144	17.6988	19.7144	17.4251
ENSMUSG00000030629	-0.106156	0.570507	0.931265	Zfand6	protein_coding	33.7965	31.5117	35.1495	37.2642
ENSMUSG00000030623	-1.50839	0.761955	1	Prss23os	antisense_RNA	0	0	0.0553414	0
ENSMUSG00000030621	1.0719	0.582125	1	Me3	protein_coding	0.108772	0.0315051	0.0672241	0
ENSMUSG00000005672	0.052417	0.857716	0.981208	Kit	protein_coding	5.91737	3.27571	4.78914	4.25167
ENSMUSG00000029625	0.328903	0.122699	0.633084	Cpsf4	protein_coding	17.4758	15.457	12.4568	14.563
ENSMUSG00000029627	0.339326	0.410895	0.870101	Zkscan14	protein_coding	2.51674	3.68528	2.9236	2.14329
ENSMUSG00000029621	-0.240446	0.250133	0.780865	Arpc1a	protein_coding	25.4366	25.367	29.5685	32.3475
ENSMUSG00000005677	-0.709705	0.00118977	0.0567954	Nr1i3	protein_coding	43.2418	27.5251	57.4165	61.0845
ENSMUSG00000029622	-0.295487	0.18232	0.715079	Arpc1b	protein_coding	13.6466	15.609	16.4587	20.7344
ENSMUSG00000005674	0.348796	0.146523	0.670898	Tomm40l	protein_coding	5.90134	5.51767	4.41501	4.8255
ENSMUSG00000029623	-0.407941	0.0411744	0.407419	Pdap1	protein_coding	22.4538	22.8778	30.4943	31.5287
ENSMUSG00000029624	0.0135005	0.95719	0.997057	Ptcd1	protein_coding	7.45007	6.22509	6.61698	7.32355
ENSMUSG00000029629	-0.226114	0.33955	0.835715	Phf14	protein_coding	4.39042	4.43882	5.53984	5.09378
ENSMUSG00000030619	-0.0637026	0.790118	0.968443	Eed	protein_coding	13.0483	12.2023	14.2217	12.9176
ENSMUSG00000030616	0.432131	0.482682	0.903101	Sytl2	protein_coding	0.560998	0.519965	0.450725	0.373534
ENSMUSG00000030614	-0.026251	0.927061	0.992136	Tmem126b	protein_coding	4.47299	4.72952	4.75971	4.90936
ENSMUSG00000030615	-0.382934	0.186395	0.720035	Tmem126a	protein_coding	9.38627	8.12682	13.5936	9.80107
ENSMUSG00000030612	0.000798392	0.997853	0.999878	Mrpl46	protein_coding	12.9059	19.1889	14.8889	18.4468
ENSMUSG00000030613	-0.381153	0.350742	0.845563	Ccdc90b	protein_coding	2.62	3.3643	3.63651	4.43683
ENSMUSG00000030610	0.408781	0.219912	0.75179	Det1	protein_coding	7.24871	8.62499	7.8398	4.43789
ENSMUSG00000030611	-0.105078	0.659107	0.948539	Mrps11	protein_coding	24.8146	21.4092	24.7681	26.392
ENSMUSG00000005640	1.08748	0.769067	1	Insrr	protein_coding	0.0136597	0.0138476	0	0.0127332
ENSMUSG00000029614	-0.311163	0.0916245	0.568459	Rpl6	protein_coding	260.659	291.502	353.907	353.266
ENSMUSG00000029616	-0.201786	0.320397	0.828827	Erp29	protein_coding	17.7042	21.2195	22.1316	24.1933
ENSMUSG00000029617	-0.0292873	0.889097	0.98775	Ccz1	protein_coding	19.9686	18.7906	20.2121	20.5182
ENSMUSG00000029610	-0.250507	0.376489	0.857445	Aimp2	protein_coding	10.6449	10.6124	12.2763	13.8153
ENSMUSG00000029613	-0.196736	0.312115	0.823719	Eif2ak1	protein_coding	34.1612	39.7275	43.6914	43.7856
ENSMUSG00000030609	0.12748	0.663111	0.949414	Aen	protein_coding	4.0499	3.40706	2.67676	4.37819
ENSMUSG00000030607	-4.07756	0.166772	1	Acan	protein_coding	0	0	0.0512407	0.00883276
ENSMUSG00000005649	-0.0193898	0.99662	1	Cabp5	protein_coding	0	0.0397581	0.042417	0
ENSMUSG00000030605	-0.537563	0.0626317	0.493371	Mfge8	protein_coding	7.32813	11.3707	11.7753	16.5061
ENSMUSG00000030606	1.29581	0.521478	1	Hapln3	protein_coding	0.0830161	0.0631181	0.0224464	0.0386926
ENSMUSG00000030603	-0.0499591	0.794501	0.96862	Psmc4	protein_coding	66.8792	53.9163	63.4863	64.965
ENSMUSG00000030604	-0.236112	0.480509	0.902631	Zfp626	protein_coding	1.42549	1.57766	1.73975	1.91396
ENSMUSG00000030602	0.30644	0.235437	0.767942	Pak4	protein_coding	8.34189	8.40784	7.5921	6.34187
ENSMUSG00000030600	0.320779	0.540844	0.923592	Lrfn1	protein_coding	1.11598	0.992797	0.763603	0.976597
ENSMUSG00000029603	0.0168514	0.987241	1	Dtx1	protein_coding	0.172719	0.157584	0.112082	0.225405
ENSMUSG00000005656	-0.0464934	0.850017	0.979132	Snx6	protein_coding	13.2299	11.543	11.6894	14.6912
ENSMUSG00000029605	1.03164	0.0213086	0.307864	Oas1b	polymorphic_pseudogene	8.27048	6.42275	1.60023	5.87054
ENSMUSG00000029600	0.353943	0.504766	0.911217	Rita1	protein_coding	1.62949	2.41431	1.49123	1.7916
ENSMUSG00000029601	-0.00830984	0.985109	0.999352	Iqcd	protein_coding	2.45776	2.53378	2.61312	2.56287
ENSMUSG00000029602	0.312858	0.714016	0.959625	Rasal1	protein_coding	0.621676	0.217318	0.463704	0.219814
ENSMUSG00000029607	-0.133016	0.875153	1	Ankrd61	protein_coding	0.628564	0.477904	0.552354	0.695792
ENSMUSG00000029608	-1.46993	0.6563	1	Rph3a	protein_coding	0	0.0170241	0.0181627	0.0313084
ENSMUSG00000113491	-1.50839	0.761955	1	Gm19221	processed_pseudogene	0	0	0.0510325	0
ENSMUSG00000113492	-0.284062	0.919904	1	AC159261.1	lincRNA	0.229502	0	0	0.285247
ENSMUSG00000113495	-1.35195	0.786431	1	Gm19792	lincRNA	0	0	0	0.032145
ENSMUSG00000078599	1.47269	0.7681	1	Skint8	protein_coding	0.027002	0	0	0
ENSMUSG00000078597	1.53253	0.0145001	0.259966	Cyp4a12b	protein_coding	1.33855	1.41595	0.629437	0.352628
ENSMUSG00000078592	-0.0046881	0.998845	1	Gm4609	processed_pseudogene	0.139106	0	0.0752246	0.0648353
ENSMUSG00000078590	2.54322	0.60289	1	Gm10959	protein_coding	0	1.96251	0	0
ENSMUSG00000078683	2.21082	0.340187	1	Mup1	protein_coding	0.751802	0	0.162621	0
ENSMUSG00000078684	-0.0608879	0.842362	0.977544	5830417I10Rik	unprocessed_pseudogene	1.73386	2.18	1.96048	2.26695
ENSMUSG00000078681	-0.233977	0.446961	0.888389	Tm2d3	protein_coding	7.49732	7.6004	7.5987	10.7689
ENSMUSG00000078687	1.47269	0.7681	1	Mup8	protein_coding	0.0706816	0	0	0
ENSMUSG00000113412	-1.35195	0.786431	1	Gm5191	processed_pseudogene	0	0	0	0.0525606
ENSMUSG00000078686	1.31463	0.616281	1	Mup9	protein_coding	0.383345	0	0.0829208	0.0714686
ENSMUSG00000064039	1.83162	0.402868	1	Ccr1l1	protein_coding	0.298851	0.121184	0.0646441	0.0557161
ENSMUSG00000064037	0.365514	0.174864	0.703273	Gpn1	protein_coding	3.93219	3.95605	2.93188	3.38779
ENSMUSG00000088008	-0.070901	0.943909	1	Gm25492	scaRNA	8.64397	3.28606	8.18024	4.53244
ENSMUSG00000039081	-0.112405	0.782985	0.966966	Zfp503	protein_coding	1.78528	1.05573	1.7342	1.40223
ENSMUSG00000064032	-0.227059	0.655199	0.947738	Gm10143	processed_transcript	1.38045	0.65731	1.24419	1.18933
ENSMUSG00000064030	0.136796	0.551273	0.928235	Pym1	protein_coding	37.8552	28.5529	31.1134	30.8555
ENSMUSG00000040061	0.412117	0.161366	0.689459	Plcb2	protein_coding	5.64851	3.26817	3.55999	3.28297
ENSMUSG00000064036	-0.0193898	0.99662	1	Mro	protein_coding	0	0.0322016	0.0343551	0
ENSMUSG00000113416	2.54322	0.60289	1	CT030170.3	unprocessed_pseudogene	0	0.0778515	0	0
ENSMUSG00000078689	2.51207	0.389407	1	Mup6	protein_coding	0.451568	0	0.0813985	0
ENSMUSG00000078672	1.54906	0.474862	0.900178	Mup20	protein_coding	9.3123	1.14198	3.41137	0.0700053
ENSMUSG00000078673	3.21138	0.0581984	1	Mup19	protein_coding	0.902162	0.533497	0.162621	0
ENSMUSG00000078670	-0.116189	0.844856	0.978028	Fam174b	protein_coding	0.96109	0.658314	0.78662	1.01697
ENSMUSG00000078671	-0.0485154	0.813647	0.971309	Chd2	protein_coding	7.82453	7.5044	8.68659	7.60844
ENSMUSG00000078676	0.0136393	0.94968	0.996299	Casc3	protein_coding	11.3779	11.0352	11.9253	10.9177
ENSMUSG00000078677	-1.35195	0.786431	1	Gm10974	protein_coding	0	0	0	0.515595
ENSMUSG00000113424	0.0484078	0.985496	1	AL607131.1	sense_intronic	0	0.115504	0.0821526	0.0354032
ENSMUSG00000078674	3.77066	0.0898604	1	Mup18	protein_coding	0.97419	0.075968	0.0810484	0
ENSMUSG00000113425	0.767653	0.210515	0.744202	AC159813.1	lincRNA	1.17026	1.12391	0.699459	0.688979
ENSMUSG00000078675	2.09508	0.17672	1	Mup16	protein_coding	1.57878	0.152428	0.406554	0
ENSMUSG00000039070	2.54322	0.60289	1	Cpa4	protein_coding	0	0.0515883	0	0
ENSMUSG00000039065	-0.669018	0.0443752	0.420538	Fam173b	protein_coding	1.45223	1.44184	2.31549	2.42834
ENSMUSG00000040054	0.109274	0.605579	0.936582	Baz2a	protein_coding	17.0536	11.7067	13.7573	13.5424
ENSMUSG00000064043	0.464561	0.248216	0.780106	Trerf1	processed_transcript	1.45418	0.772188	0.791732	0.857593
ENSMUSG00000039062	-0.174499	0.422482	0.875703	Anpep	protein_coding	16.2437	20.6722	21.1018	22.02
ENSMUSG00000039063	0.0264179	0.91786	0.990708	Echdc3	protein_coding	21.8752	33.8556	26.591	30.2889
ENSMUSG00000039068	0.0984774	0.653693	0.947128	Zzz3	protein_coding	5.13048	4.6159	4.63724	4.73125
ENSMUSG00000039069	0.176275	0.539045	0.922187	Mtg2	protein_coding	5.39069	5.04644	4.37967	5.14526
ENSMUSG00000039067	0.0458656	0.828578	0.974654	Psmd7	protein_coding	34.4272	36.554	31.7996	39.3241
ENSMUSG00000113427	0.166672	0.858149	1	AC163040.1	lincRNA	0.211286	0.197715	0.193359	0.181805
ENSMUSG00000113428	-1.50839	0.761955	1	Gm7664	processed_pseudogene	0	0	0.101175	0
ENSMUSG00000113431	-0.861161	0.34542	1	Gm6722	processed_pseudogene	1.25088	2.17385	2.31923	4.16442
ENSMUSG00000113432	-0.643585	0.592784	1	AC154828.2	TEC	0.390796	0.330141	0.493108	0.667864
ENSMUSG00000015090	-3.31898	0.151495	1	Ptgds	protein_coding	0	0.0532406	0.397608	0.146869
ENSMUSG00000015092	0.145457	0.470094	0.899215	Edf1	protein_coding	196.44	156.595	175.847	151.061
ENSMUSG00000040048	-0.174828	0.402446	0.865131	Ndufb10	protein_coding	113.814	141.046	150.75	146.6
ENSMUSG00000015087	0.469427	0.0478338	0.43382	Rabl6	protein_coding	28.1764	17.1925	15.3142	18.2693
ENSMUSG00000040043	-0.238516	0.431445	0.879665	Rbms2	protein_coding	3.20811	3.05965	3.51537	4.11196
ENSMUSG00000040044	0.278838	0.230517	0.762567	Orc3	protein_coding	17.5076	12.3278	12.7862	12.4083
ENSMUSG00000088022	0.0432395	0.988518	1	Gm22146	misc_RNA	0.241986	0.245313	0.261719	0.225573
ENSMUSG00000039057	1.03765	0.797603	1	Myo16	protein_coding	0.0194426	0	0	0.00906193
ENSMUSG00000064057	2.02273	0.526848	1	Scgb3a1	protein_coding	0	0.472577	0.126045	0
ENSMUSG00000015083	-0.454702	0.0308028	0.360899	C8g	protein_coding	38.9669	42.2673	52.7625	62.3664
ENSMUSG00000039058	-1.50398	0.528552	1	Ak5	protein_coding	0	0.0425219	0.0680485	0.0586503
ENSMUSG00000088025	0.131103	0.978031	1	Rprl3	ribozyme	0	0.243621	0	0.224017
ENSMUSG00000039055	0.039654	0.889116	0.98775	Eme1	protein_coding	5.81717	7.14018	6.5691	6.45928
ENSMUSG00000040040	0.140401	0.730041	0.961547	Ift88	protein_coding	1.94597	1.10339	1.35554	1.47578
ENSMUSG00000015085	0.46238	0.57107	0.931265	Entpd2	protein_coding	0.828381	0.584188	0.350582	0.705046
ENSMUSG00000113441	-1.08349	0.463013	1	Gm40438	lincRNA	0.197056	0.199765	0.49729	0.36738
ENSMUSG00000078695	0.405599	0.0612118	0.490448	Cisd3	protein_coding	64.5857	56.8461	47.0455	47.2472
ENSMUSG00000040035	0.320048	0.801788	1	Disp2	protein_coding	0.0525898	0.0959632	0.0455026	0.0784364
ENSMUSG00000039050	0.349005	0.199015	0.731292	Osbpl2	protein_coding	8.34814	6.17087	5.34746	6.36911
ENSMUSG00000040037	0.0734983	0.987889	1	Negr1	protein_coding	0.013986	0	0	0.0130373
ENSMUSG00000113440	0.368132	0.72751	1	Gm46404	lincRNA	0.101641	0.27477	0.146573	0.157912
ENSMUSG00000039043	0.176966	0.693703	0.955544	Arpin	protein_coding	1.7752	2.32708	1.62204	2.13982
ENSMUSG00000064065	-0.674553	0.114122	0.616747	Ipcef1	protein_coding	0.530679	0.830353	1.06057	1.19369
ENSMUSG00000040033	0.534258	0.0208614	0.305723	Stat2	protein_coding	52.5266	32.4249	25.9878	34.2333
ENSMUSG00000039041	-0.0728604	0.746034	0.962427	Adrm1	protein_coding	12.8722	9.33794	12.1337	11.8104
ENSMUSG00000040034	-0.202463	0.512032	0.912612	Nup43	protein_coding	5.86457	5.70088	7.0379	6.66499
ENSMUSG00000015093	-0.00170068	0.998984	1	Clic3	protein_coding	0.683255	0.230883	0.574755	0.35384
ENSMUSG00000039046	0.054577	0.824628	0.973714	Usp6nl	protein_coding	5.00993	5.35257	4.0991	6.24997
ENSMUSG00000064068	0.211511	0.330765	0.833604	Mtx1	protein_coding	26.9803	28.5747	22.9808	26.5967
ENSMUSG00000015094	0.268913	0.442797	0.885451	Npdc1	protein_coding	8.8615	5.52101	4.99172	7.27091
ENSMUSG00000039047	0.156877	0.500664	0.908254	Pigk	protein_coding	7.44441	7.77048	6.1102	8.00919
ENSMUSG00000015095	0.474082	0.044204	0.420182	Fbxw5	protein_coding	24.8066	16.775	14.6457	16.0508
ENSMUSG00000039048	0.216588	0.314157	0.825561	Foxred1	protein_coding	14.1308	13.8483	11.3294	13.531
ENSMUSG00000064061	-0.131956	0.754714	0.963959	Dzip3	protein_coding	0.800234	1.3682	0.942995	1.53645
ENSMUSG00000054672	-0.86358	0.737481	1	5830411N06Rik	protein_coding	0.0478216	0	0	0.0891559
ENSMUSG00000078640	-0.630269	0.828745	1	Gm11627	protein_coding	0.170396	0	0.184291	0.0794193
ENSMUSG00000054675	-0.355278	0.490262	0.905756	Tmem119	protein_coding	1.18122	1.16595	1.44564	1.65165
ENSMUSG00000113450	0.590449	0.492922	1	Zfp935	protein_coding	0.335596	0.680419	0.362962	0.338902
ENSMUSG00000054676	0.125516	0.578731	0.932545	1600014C10Rik	protein_coding	35.0233	43.4771	30.4794	44.3535
ENSMUSG00000054679	0.420196	0.856206	1	Srsf12	protein_coding	0.0474257	0.0480777	0.051293	0.0221044
ENSMUSG00000113467	0.55896	0.511551	0.912548	AC138767.1	processed_pseudogene	4.36625	2.0429	1.63464	2.81776
ENSMUSG00000078630	0.385709	0.594437	0.935584	Tomt	protein_coding	0.498512	0.707513	0.377414	0.580874
ENSMUSG00000113462	-1.50839	0.761955	1	AC163357.1	processed_pseudogene	0	0	0.323498	0
ENSMUSG00000040097	0.0561241	0.864099	0.982378	Flywch1	protein_coding	8.24085	5.16133	4.53326	8.76354
ENSMUSG00000040093	-0.361629	0.394508	0.862659	Bmf	protein_coding	0.795708	1.32412	1.41267	1.4135
ENSMUSG00000078636	-0.729267	0.0203679	0.303585	Gm7336	processed_pseudogene	6.95789	8.4872	14.6834	11.7063
ENSMUSG00000078635	-1.50839	0.761955	1	1700028N14Rik	processed_transcript	0	0	0.100904	0
ENSMUSG00000054690	-0.935319	0.0518877	0.447456	Emcn	protein_coding	0.672971	0.842746	1.19881	1.80817
ENSMUSG00000054693	-0.0929613	0.632503	0.943468	Adam10	protein_coding	24.657	27.7033	28.6533	29.01
ENSMUSG00000078664	3.49065	0.308001	1	Sprr2a1	protein_coding	0.0464149	0.0470531	0	0
ENSMUSG00000064016	1.93366	0.406538	1	Gm648	protein_coding	0.335058	0.135866	0	0.124933
ENSMUSG00000113472	1.19941	0.664799	1	CT009757.3	TEC	0.150198	0	0.0649785	0
ENSMUSG00000113473	0.818806	0.63439	1	Gm7045	processed_pseudogene	0.575967	0.467109	0.498347	0.10738
ENSMUSG00000039096	-0.0455265	0.887629	0.98775	Rsad1	protein_coding	3.71426	2.21885	2.81558	3.46232
ENSMUSG00000039099	0.602611	0.595431	1	Wdr93	protein_coding	0.274498	0.309191	0.197921	0.199017
ENSMUSG00000040084	-0.0246684	0.923503	0.991543	Bub1b	protein_coding	8.626	12.8472	10.9117	11.7603
ENSMUSG00000078650	0.0401867	0.846955	0.97883	G6pc	protein_coding	183.324	163.163	137.979	210.88
ENSMUSG00000078651	0.0992996	0.692039	0.955253	Aoc2	protein_coding	12.4147	10.335	9.04026	12.8755
ENSMUSG00000113488	0.638117	0.817515	1	AC159244.2	antisense_RNA	0	1.28455	0	0.885886
ENSMUSG00000078652	-0.187283	0.328457	0.833208	Psme3	protein_coding	46.0689	51.476	54.8619	59.9414
ENSMUSG00000078653	-0.274382	0.610027	0.936805	Cntd1	protein_coding	1.43264	0.847197	1.4849	1.33547
ENSMUSG00000113484	-3.12255	0.447693	1	AC132344.1	lincRNA	0	0	0.601396	0
ENSMUSG00000039086	-0.0104895	0.980308	0.999352	Ss18l1	protein_coding	1.31585	0.927254	1.0934	1.2266
ENSMUSG00000039087	0.187554	0.38842	0.860945	Rreb1	protein_coding	4.59011	3.91773	3.76021	3.92388
ENSMUSG00000039084	0.961073	0.790305	1	Chad	protein_coding	0.0414834	0.0420537	0.0448661	0
ENSMUSG00000040078	-0.604903	0.122038	0.633084	Ptges3-ps	processed_pseudogene	9.00189	14.2772	16.4883	20.3015
ENSMUSG00000039089	0.414292	0.150719	0.676297	L3mbtl3	protein_coding	5.30464	3.49233	2.98401	3.79389
ENSMUSG00000064023	0.0548207	0.93754	0.994458	Klk8	protein_coding	1.37065	1.0154	1.0833	1.27768
ENSMUSG00000078656	0.324271	0.822597	1	Vps25	protein_coding	0.456997	0.17373	0.247131	0.26625
ENSMUSG00000029672	-0.252661	0.341722	0.836688	Fam3c	protein_coding	5.47475	5.75002	6.45462	7.35626
ENSMUSG00000029673	0.950512	0.0229043	0.317603	Auts2	protein_coding	0.912421	0.963109	0.406938	0.59625
ENSMUSG00000030662	-0.233719	0.22577	0.758391	Ipo5	protein_coding	16.0733	15.3091	18.5518	19.4694
ENSMUSG00000029674	0.546342	0.117391	0.625464	Limk1	protein_coding	4.8963	2.86832	2.14861	3.31091
ENSMUSG00000054630	0.19284	0.328984	0.833321	Ugt2b5	protein_coding	73.9681	83.9589	73.3466	69.1957
ENSMUSG00000029675	-0.129076	0.553404	0.928424	Eln	protein_coding	13.5839	13.1839	16.3544	13.7248
ENSMUSG00000030660	-0.125655	0.649586	0.947128	Pik3c2a	protein_coding	2.3479	1.71268	2.08959	2.46324
ENSMUSG00000029670	-0.0937504	0.758316	0.964972	Ing3	protein_coding	2.80602	2.82601	2.93566	3.26534
ENSMUSG00000029676	-0.0184835	0.947941	0.996171	Pot1a	protein_coding	4.98561	4.68698	5.57651	4.48856
ENSMUSG00000029679	-2.2562	0.645435	1	Hyal6	protein_coding	0	0	0	0.037639
ENSMUSG00000015023	-0.365023	0.132834	0.646997	Ddx19a	protein_coding	8.04455	8.09967	10.1802	11.2739
ENSMUSG00000078601	-1.50839	0.761955	1	Gm12525	lincRNA	0	0	0.136056	0
ENSMUSG00000078607	-0.190319	0.654467	0.947128	1810010H24Rik	protein_coding	2.82591	2.44348	3.23614	2.94415
ENSMUSG00000030663	-0.470391	0.029279	0.352997	1110004F10Rik	protein_coding	22.9951	22.738	30.4762	34.9203
ENSMUSG00000015027	0.049967	0.868745	0.983761	Galns	protein_coding	4.90597	4.53134	4.09743	5.31
ENSMUSG00000030664	1.1886	0.334885	1	Sox6os	antisense_RNA	2.32307	1.00929	0.717857	0.773392
ENSMUSG00000078606	1.66076	0.0981984	1	Gm4070	protein_coding	0.170226	0.125503	0.016737	0.0793399
ENSMUSG00000029661	-0.287594	0.134675	0.650586	Col1a2	protein_coding	17.2275	14.7826	20.1968	19.9584
ENSMUSG00000030650	0.755767	0.612608	1	Tmc5	protein_coding	0.142738	0.0723504	0.0964862	0.0332642
ENSMUSG00000030651	-1.36968	0.706993	1	Art2b	protein_coding	0	0.0250622	0	0.0691362
ENSMUSG00000054640	0.0583128	0.965617	1	Slc8a1	protein_coding	0.119622	0.145521	0.129377	0.13381
ENSMUSG00000029663	-0.233766	0.8184	1	Gngt1	protein_coding	0.304434	0.14244	0.253276	0.283785
ENSMUSG00000054641	0.282487	0.44731	0.888583	Mmrn1	protein_coding	1.83687	1.48339	1.22903	1.58168
ENSMUSG00000029664	0.0388715	0.872178	0.983818	Tfpi2	protein_coding	19.1311	18.4706	20.3463	17.2815
ENSMUSG00000029660	1.13855	0.773765	1	Tex26	protein_coding	0	0.097047	0	0.0446188
ENSMUSG00000029669	-0.26936	0.216482	0.74959	Tspan12	protein_coding	21.8872	19.2373	27.7283	23.116
ENSMUSG00000030659	-0.0430626	0.903881	0.989126	Nucb2	protein_coding	3.60664	4.54259	4.53117	4.14309
ENSMUSG00000054648	0.118994	0.661614	0.948818	Zfp869	protein_coding	10.4757	10.131	9.86038	9.68346
ENSMUSG00000030657	-0.129662	0.826363	0.973746	Xylt1	protein_coding	0.262697	0.258476	0.376039	0.208867
ENSMUSG00000030654	-0.0927272	0.67	0.952303	Arl6ip1	protein_coding	77.268	103.291	104.643	94.3802
ENSMUSG00000030655	-0.228902	0.254473	0.78384	Smg1	protein_coding	3.55247	3.46961	4.191	4.28868
ENSMUSG00000030652	-0.337039	0.181014	0.713819	Coq7	protein_coding	6.35628	6.78886	8.96153	8.14707
ENSMUSG00000030653	2.54322	0.60289	1	Gm45837	protein_coding	0	0.0341388	0	0
ENSMUSG00000005683	-0.212505	0.272774	0.79823	Cs	protein_coding	43.4212	45.665	55.7971	50.4922
ENSMUSG00000029650	-0.153053	0.609462	0.936805	Slc46a3	protein_coding	4.58123	4.47006	4.83094	5.55165
ENSMUSG00000029651	0.406011	0.567065	0.931265	Mtus2	protein_coding	0.212504	0.252891	0.139898	0.223928
ENSMUSG00000005681	-0.266313	0.129861	0.64397	Apoa2	protein_coding	6648.86	7202.23	8157.38	9060.23
ENSMUSG00000005682	0.422548	0.0255483	0.333639	Pan2	protein_coding	33.0178	27.5411	23.5332	22.8683
ENSMUSG00000078622	-0.282024	0.198543	0.730515	Ccdc47	protein_coding	6.72361	6.1222	7.44606	8.65699
ENSMUSG00000029658	1.47269	0.7681	1	Wdr95	protein_coding	0.0270754	0	0	0
ENSMUSG00000029659	1.01348	0.373427	1	Medag	protein_coding	0.259605	0.263174	0.178674	0.0879986
ENSMUSG00000005687	-0.191532	0.389229	0.861405	Bcas2	protein_coding	10.7827	12.9531	13.0225	15.0435
ENSMUSG00000029655	0.0517888	0.818926	0.972518	N4bp2l2	protein_coding	4.05024	4.42055	4.34695	4.0793
ENSMUSG00000029656	-0.614851	0.290518	0.809734	C8b	protein_coding	18.1467	38.2439	39.0846	51.3568
ENSMUSG00000029657	-0.420945	0.132734	0.646736	Hsph1	protein_coding	2.72097	2.40246	3.43333	3.62735
ENSMUSG00000005686	0.074841	0.73125	0.961587	Ampd3	protein_coding	11.2862	10.6648	11.3044	10.124
ENSMUSG00000030649	0.206067	0.349043	0.84365	Anapc15	protein_coding	13.7003	11.8395	11.4168	11.3474
ENSMUSG00000030647	-0.305356	0.152286	0.678944	Ndufc2	protein_coding	72.345	81.5115	101.089	95.022
ENSMUSG00000054659	-1.51371	0.64919	1	Pm20d2	protein_coding	0.0482298	0	0.0521626	0.0899169
ENSMUSG00000015002	0.0414441	0.866615	0.982987	Efr3a	protein_coding	4.45013	4.22682	3.98917	4.70887
ENSMUSG00000030643	0.64359	0.00797777	0.187252	Rab30	protein_coding	5.62342	4.13919	2.71018	3.72367
ENSMUSG00000030641	0.136662	0.673035	0.953118	Ddias	protein_coding	3.58028	3.92154	4.13928	2.8771
ENSMUSG00000029640	0.00418008	0.988047	0.999537	Usp12	protein_coding	4.96075	3.42883	3.84975	4.74438
ENSMUSG00000054662	1.16096	0.0467297	0.429664	Ano9	protein_coding	1.14213	0.976208	0.411753	0.563642
ENSMUSG00000029641	-0.382193	0.582508	0.932545	Rasl11a	protein_coding	1.48544	1.06666	2.07516	1.32699
ENSMUSG00000029642	-0.269588	0.277429	0.801196	Polr1d	protein_coding	19.4621	26.1667	27.0792	29.932
ENSMUSG00000029647	0.453126	0.0223246	0.313971	Pan3	protein_coding	17.8601	14.6375	12.0796	12.3106
ENSMUSG00000029648	-0.417206	0.151941	0.678335	Flt1	protein_coding	1.7284	1.92636	2.14264	2.91141
ENSMUSG00000029649	-0.28107	0.185196	0.717769	Pomp	protein_coding	17.4502	21.6538	23.4152	25.7835
ENSMUSG00000005698	0.100823	0.593553	0.935584	Ctcf	protein_coding	28.5255	26.3958	26.4869	26.2127
ENSMUSG00000005699	-0.288086	0.581443	0.932545	Pard6a	protein_coding	1.80663	2.49745	2.48684	2.95991
ENSMUSG00000029644	-2.83848	0.526111	1	Pdx1	protein_coding	0	0	0	0.0903127
ENSMUSG00000005696	2.43646	0.61876	1	Sh2d1a	protein_coding	0.0507589	0	0	0
ENSMUSG00000030638	-0.129997	0.969695	1	Sh3gl3	protein_coding	0.0694836	0	0.0751496	0
ENSMUSG00000078612	0.164318	0.600728	0.935959	Fyb2	protein_coding	4.35575	3.15403	3.19671	3.68742
ENSMUSG00000015013	-0.343331	0.279	0.801764	Trappc2l	protein_coding	6.55332	5.4936	6.45163	9.31987
ENSMUSG00000078619	-0.0133099	0.948039	0.996171	Smarcd2	protein_coding	20.6514	21.784	21.5671	22.6325
ENSMUSG00000030630	-0.507545	0.0215978	0.309196	Fah	protein_coding	119.949	169.382	218.516	207.355
ENSMUSG00000054667	1.47269	0.7681	1	Irs4	protein_coding	0.0110728	0	0	0
ENSMUSG00000078616	-0.476984	0.745496	1	Trim30c	protein_coding	0.0812261	0.247029	0.175699	0.302867
ENSMUSG00000015016	0.13544	0.608812	0.936805	Acsf3	protein_coding	6.93173	7.10843	6.13652	7.06032
ENSMUSG00000040028	-0.43384	0.0419617	0.410815	Elavl1	protein_coding	6.98983	7.72564	10.1585	10.3618
ENSMUSG00000040029	0.169316	0.483034	0.903101	Ipo8	protein_coding	4.41905	4.26981	3.60944	4.36604
ENSMUSG00000040025	0.393083	0.0962742	0.57921	Ythdf2	protein_coding	7.47725	8.29871	6.00591	6.40367
ENSMUSG00000040026	1.70893	0.00470479	0.134845	Saa3	protein_coding	1.58391	2.72967	0.342614	1.03353
ENSMUSG00000039031	-0.146455	0.543031	0.924573	Arhgap18	protein_coding	6.37555	5.99879	6.93673	7.17088
ENSMUSG00000039032	-1.54508	0.410712	1	Tsga13	protein_coding	0.0610798	0.123839	0.330302	0.227747
ENSMUSG00000040021	0.141699	0.542484	0.924111	Lats1	protein_coding	5.87776	4.33172	4.63187	4.86629
ENSMUSG00000040022	-0.0612028	0.87708	0.985303	Rab11fip2	protein_coding	0.974623	1.08024	1.11032	1.10233
ENSMUSG00000039033	-0.236938	0.559808	0.931243	Tasp1	protein_coding	2.33244	1.73777	2.61381	2.30521
ENSMUSG00000039037	0.131103	0.978031	1	St6galnac5	protein_coding	0	0.012467	0	0.0114637
ENSMUSG00000030695	-0.103127	0.578753	0.932545	Aldoa	protein_coding	112.794	122.327	128.999	131.649
ENSMUSG00000030693	-2.32051	0.410028	1	Klk10	protein_coding	0.0507589	0	0.164694	0.0946321
ENSMUSG00000030691	0.0526789	0.859186	0.981295	Fchsd2	protein_coding	5.46205	3.20488	4.51945	4.01198
ENSMUSG00000040017	-0.898277	0.000445475	0.0286657	Saa4	protein_coding	6.7562	7.86127	13.6064	14.5504
ENSMUSG00000040018	-0.0698625	0.770888	0.965819	Cox15	protein_coding	5.72294	6.31699	5.78116	7.29806
ENSMUSG00000040013	1.53195	0.758859	1	Fkbp6	protein_coding	0	0.0488253	0	0
ENSMUSG00000040016	-0.200969	0.662264	0.948874	Ptger3	protein_coding	0.954685	1.10607	1.26433	1.18052
ENSMUSG00000039021	0.530618	0.624766	1	Ttc16	protein_coding	0.28147	0.133159	0.101474	0.192411
ENSMUSG00000040010	-0.109104	0.609138	0.936805	Slc7a5	protein_coding	15.2978	16.0907	15.3236	19.7093
ENSMUSG00000054604	-0.0394837	0.853936	0.980144	Cggbp1	protein_coding	9.62301	10.1704	9.82856	11.1872
ENSMUSG00000030699	0.122302	0.774662	0.966147	Tbx6	protein_coding	3.26871	3.72274	2.26954	4.40122
ENSMUSG00000030697	-0.000778412	0.996832	0.999878	Ppp4c	protein_coding	36.3565	35.2183	34.6862	39.1951
ENSMUSG00000030683	-0.282161	0.645295	0.947128	Sez6l2	protein_coding	0.67227	0.378619	0.646302	0.661487
ENSMUSG00000029695	-1.04492	7.74872e-05	0.00782068	Aass	protein_coding	8.69974	13.5726	26.4352	21.0816
ENSMUSG00000030681	0.533391	0.0290726	0.351709	Mvp	protein_coding	7.02412	6.87162	4.17361	5.75281
ENSMUSG00000030682	-0.1502	0.499177	0.907537	Cdipt	protein_coding	20.2298	17.1078	19.1683	23.5309
ENSMUSG00000030680	-1.35195	0.786431	1	Pagr1a	protein_coding	0	0	0	0.04543
ENSMUSG00000040006	0.308612	0.19532	0.728017	Ginm1	protein_coding	38.9416	29.1313	31.4184	24.7843
ENSMUSG00000040007	-0.0630724	0.807384	0.971309	Bahd1	protein_coding	4.82413	4.19841	4.16745	5.55752
ENSMUSG00000040009	0.747019	0.0626198	0.493371	Gnaz	protein_coding	3.5252	1.74668	1.56362	1.64305
ENSMUSG00000029699	-0.35399	0.687734	1	Ssc4d	protein_coding	0.177721	0.489018	0.439344	0.449666
ENSMUSG00000040003	-1.26085	0.225379	1	Magi2	protein_coding	0.074163	0.0537019	0.194797	0.118513
ENSMUSG00000039013	-1.04304	0.177006	0.706725	Siglecf	protein_coding	0.320792	0.325202	0.578251	0.797422
ENSMUSG00000054618	-1.35195	0.786431	1	Gm9951	lincRNA	0	0	0	0.0366619
ENSMUSG00000054619	-0.0555596	0.844019	0.97776	Mettl7a1	protein_coding	22.3547	37.8577	36.7468	28.0146
ENSMUSG00000039018	-0.0353934	0.917673	0.990669	Mtg1	protein_coding	4.24752	3.67659	3.53376	4.84268
ENSMUSG00000030689	-0.0990629	0.676124	0.953118	Ino80e	protein_coding	5.76843	5.37037	5.27682	7.04762
ENSMUSG00000039016	-0.160208	0.491782	0.905967	Timm8b	protein_coding	70.4993	90.836	90.9448	95.6916
ENSMUSG00000030688	-0.114564	0.562674	0.931265	Stard10	protein_coding	233.749	292.647	293.582	295.905
ENSMUSG00000054611	0.110917	0.585401	0.933991	Kdm2a	protein_coding	8.08389	6.6878	6.88902	7.17205
ENSMUSG00000030685	0.575633	0.0972585	0.58058	Kctd13	protein_coding	7.56799	5.2271	4.72218	4.07
ENSMUSG00000054612	0.172335	0.632688	0.943471	Mgmt	protein_coding	2.60081	2.83187	2.13571	2.85092
ENSMUSG00000029683	0.222656	0.949375	1	Lmod2	protein_coding	0	0.0715083	0	0.065754
ENSMUSG00000030672	0.11566	0.749176	0.963491	Mylpf	protein_coding	9.37112	10.2378	9.84008	8.82031
ENSMUSG00000029684	-0.359441	0.0864036	0.553688	Wasl	protein_coding	9.33604	9.12349	12.0718	12.3302
ENSMUSG00000029685	0.901827	0.818889	1	Asb15	protein_coding	0.0318884	0	0.0172443	0
ENSMUSG00000030670	-0.903114	0.156724	0.683255	Cyp2r1	protein_coding	0.664789	0.74881	1.31816	1.41153
ENSMUSG00000029686	0.0493162	0.796305	0.969405	Cul1	protein_coding	30.2271	28.3405	29.3536	28.8961
ENSMUSG00000030671	-0.114458	0.610193	0.936805	Pde3b	protein_coding	4.85607	5.10556	5.27499	5.86098
ENSMUSG00000029681	-0.249508	0.323253	0.829567	Bcl7b	protein_coding	11.2982	9.84602	12.1766	13.7099
ENSMUSG00000113403	-1.25097	0.42557	1	Gm9315	processed_pseudogene	0.23026	0.155617	0.581085	0.357737
ENSMUSG00000029687	0.0783211	0.72159	0.960534	Ezh2	protein_coding	19.6048	24.3613	21.0141	22.0746
ENSMUSG00000015053	0.157454	0.713089	0.959625	Gata2	protein_coding	1.61984	1.18707	1.20313	1.38262
ENSMUSG00000039000	-0.268458	0.358977	0.849212	Ube3c	protein_coding	2.44364	3.20501	3.67319	3.35893
ENSMUSG00000039001	-0.193041	0.317176	0.826724	Rps21	protein_coding	207.193	176.846	207.32	245.003
ENSMUSG00000039007	-0.0789788	0.721981	0.960534	Cpq	protein_coding	11.2881	10.6518	10.954	12.9556
ENSMUSG00000054626	-0.0727628	0.941741	1	Xlr	protein_coding	0.599501	0.227904	0.364718	0.523911
ENSMUSG00000030678	0.0864628	0.627287	0.940973	Maz	protein_coding	99.5413	85.7934	86.0982	93.5495
ENSMUSG00000039004	0.0437855	0.952736	0.996541	Bmp6	protein_coding	0.523709	0.314613	0.293696	0.542429
ENSMUSG00000039005	0.209719	0.724841	0.960651	Tlr4	protein_coding	0.529912	0.623843	0.536148	0.49397
ENSMUSG00000113409	0.131103	0.978031	1	Gm8288	processed_pseudogene	0	0.11914	0	0.109553
ENSMUSG00000030677	0.212504	0.28424	0.804243	Kif22	protein_coding	30.8619	32.7048	29.6371	26.8664
ENSMUSG00000054622	0.842785	0.532274	1	D730045B01Rik	lincRNA	0.180666	0.503663	0.146549	0.252618
ENSMUSG00000030674	0.173536	0.387569	0.860829	Qprt	protein_coding	83.8004	103.218	81.7359	89.9685
ENSMUSG00000005505	-0.0212169	0.944635	0.995987	Kbtbd4	protein_coding	5.00456	4.49355	5.31986	4.58513
ENSMUSG00000005501	-0.0274376	0.911822	0.989653	Usp40	protein_coding	4.33418	4.04395	4.32932	4.46481
ENSMUSG00000005506	-0.338325	0.0859409	0.553515	Celf1	protein_coding	8.83245	8.50394	10.2919	12.3376
ENSMUSG00000005514	-0.232561	0.192756	0.726278	Por	protein_coding	74.6625	68.1844	81.0367	91.9762
ENSMUSG00000005510	-0.451368	0.0475825	0.431919	Ndufs3	protein_coding	52.7687	72.609	85.1032	92.6651
ENSMUSG00000005540	-0.295028	0.779819	1	Fcer2a	protein_coding	0.279763	0.252097	0.437054	0.231811
ENSMUSG00000029510	0.218237	0.837456	1	Gpc2	protein_coding	0.295027	0.0996946	0.265904	0.0763934
ENSMUSG00000029516	0.22704	0.272025	0.797615	Cit	protein_coding	7.13475	6.56451	6.31426	5.71533
ENSMUSG00000029517	-2.44067	0.221268	1	Ankrd7	protein_coding	0	0.11874	0.190021	0.491332
ENSMUSG00000005547	-1.03519	0.00484358	0.137983	Cyp2a5	protein_coding	2.31961	4.17654	7.22672	6.58363
ENSMUSG00000029518	-0.00503754	0.982289	0.999352	Rab35	protein_coding	12.9499	10.6727	12.215	12.1406
ENSMUSG00000029512	0.282155	0.142859	0.664231	Ulk1	protein_coding	30.0265	23.5817	22.1946	23.0798
ENSMUSG00000029513	0.157205	0.452724	0.891487	Prkab1	protein_coding	47.3065	37.4389	41.6024	36.261
ENSMUSG00000030509	-0.139107	0.65385	0.947128	Asb7	protein_coding	1.97989	2.19348	2.29429	2.45201
ENSMUSG00000030505	0.107121	0.689389	0.954937	Prmt3	protein_coding	6.47801	6.20625	6.49298	5.61835
ENSMUSG00000029504	0.160187	0.609368	0.936805	Ddx51	protein_coding	2.83313	2.05565	2.06869	2.42647
ENSMUSG00000029505	0.228671	0.296667	0.814593	Ep400	protein_coding	13.397	9.44868	10.8001	9.1261
ENSMUSG00000029507	0.00944961	0.971884	0.999352	Pus1	protein_coding	10.2971	12.0272	9.80521	13.1808
ENSMUSG00000029500	0.162713	0.476888	0.900178	Pgam5	protein_coding	15.1143	14.8507	13.6523	13.9343
ENSMUSG00000029501	0.110822	0.644336	0.946935	Ankle2	protein_coding	4.94459	4.60615	4.37941	4.73378
ENSMUSG00000005553	-2.04219	0.00126763	0.0587159	Atp4a	protein_coding	0.359959	0.162181	1.08142	1.11848
ENSMUSG00000029502	-0.160023	0.515195	0.914307	Golga3	protein_coding	2.69101	2.65851	3.15144	3.00379
ENSMUSG00000029503	1.88831	0.236753	1	P2rx2	protein_coding	0.29925	0.168536	0.0359614	0.0929842
ENSMUSG00000005533	0.134557	0.641288	0.946116	Igf1r	protein_coding	1.8631	1.23231	1.2949	1.60007
ENSMUSG00000005534	0.277684	0.143272	0.665164	Insr	protein_coding	12.2175	11.0865	9.9748	9.79856
ENSMUSG00000113387	1.08748	0.769067	1	AC162181.1	lincRNA	0.0186942	0.0189512	0	0.0174262
ENSMUSG00000113389	0.235108	0.762462	0.965018	Gm9512	processed_pseudogene	2.52406	2.84307	1.97158	2.745
ENSMUSG00000113380	-1.35195	0.786431	1	AC122465.1	antisense_RNA	0	0	0	0.0537345
ENSMUSG00000113385	0.0766334	0.968978	1	AC101875.1	TEC	0.0627009	0.0953444	0.0678138	0.087672
ENSMUSG00000113392	-2.40217	0.603398	1	Gm36262	processed_pseudogene	0	0	0.151052	0.13019
ENSMUSG00000113396	2.43646	0.61876	1	Gm33467	antisense_RNA	0.213779	0	0	0
ENSMUSG00000078485	0.36739	0.14793	0.671566	Plekhn1	protein_coding	9.38278	6.04044	5.75917	6.4965
ENSMUSG00000078486	2.05678	0.130131	1	Perm1	protein_coding	0.196517	0.181108	0.0772879	0.0166534
ENSMUSG00000078489	1.47269	0.7681	1	Gm17106	processed_transcript	0.151834	0	0	0
ENSMUSG00000078487	0.446559	0.790957	1	Ankrd65	protein_coding	0.305667	0.185922	0.198355	0.17096
ENSMUSG00000078480	-1.10546	0.2031	0.735215	Mrpl48-ps	processed_pseudogene	0.986208	1.44411	1.18514	4.29014
ENSMUSG00000078496	-0.0901359	0.966326	1	Zfp982	protein_coding	0.140508	0.09496	0.253276	0
ENSMUSG00000078497	-3.03271	0.431105	1	Zfp978	protein_coding	0	0	0.1206	0.051972
ENSMUSG00000078494	3.02085	0.482535	1	Gm13201	antisense_RNA	0.325664	0	0	0
ENSMUSG00000078495	1.25169	0.357608	0.848166	Zfp984	protein_coding	1.65994	3.41731	1.9334	0.238054
ENSMUSG00000078498	-1.68901	0.626922	1	Zfp988	protein_coding	0.02489	0	0.080759	0
ENSMUSG00000078492	-1.50839	0.761955	1	1700045H11Rik	antisense_RNA	0	0	0.127108	0
ENSMUSG00000078490	-3.12255	0.447693	1	Cfap74	protein_coding	0	0	0.0412111	0
ENSMUSG00000054598	5.0489	0.0319876	1	9130230L23Rik	protein_coding	0.175203	0.0592041	0	0
ENSMUSG00000078566	-0.141056	0.622442	0.939046	Bnip3	protein_coding	18.9312	33.6353	32.6654	27.451
ENSMUSG00000054594	0.953273	0.591882	1	Oscar	protein_coding	0.0381039	0.309022	0.0824221	0.106558
ENSMUSG00000103967	1.59953	0.64397	1	Gm38214	TEC	0	0.214525	0.0762905	0
ENSMUSG00000103965	-1.74645	0.276755	1	Gm30173	lincRNA	0.185351	0.0626332	0.334109	0.518337
ENSMUSG00000103966	-2.26693	0.425603	1	Gm37120	TEC	0.0116953	0	0.0252979	0.032706
ENSMUSG00000103964	-4.07756	0.166772	1	Gm8407	processed_pseudogene	0	0	0.882612	0.152143
ENSMUSG00000078552	0.194494	0.800587	0.970085	Dcdc2b	protein_coding	1.15813	1.51936	1.39993	1.01607
ENSMUSG00000113303	-1.46993	0.6563	1	4930423D22Rik	bidirectional_promoter_lncRNA	0	0.0422044	0.0450269	0.0776164
ENSMUSG00000078554	0.687734	0.431486	1	Fam229a	protein_coding	2.25579	1.92573	1.66929	0.996056
ENSMUSG00000103958	-1.50839	0.761955	1	Gm8023	processed_pseudogene	0	0	0.0834718	0
ENSMUSG00000103957	1.62786	0.251409	1	Gm10766	TEC	0.805024	1.16585	0.124381	0.536014
ENSMUSG00000103951	-0.848272	0.756292	1	Gm37269	TEC	0	0.0747226	0.0398599	0.103064
ENSMUSG00000103952	-1.35195	0.786431	1	Gm37268	TEC	0	0	0	0.0248527
ENSMUSG00000103953	-0.741451	0.672088	1	Gm29718	processed_pseudogene	0.438315	0.296227	0.316038	0.953364
ENSMUSG00000113309	2.43646	0.61876	1	AC173210.1	TEC	0.12324	0	0	0
ENSMUSG00000078584	0.497895	0.0252647	0.331787	AU022252	protein_coding	6.37374	6.99487	4.45863	5.33274
ENSMUSG00000113311	-2.76609	0.27761	1	CT009486.1	antisense_RNA	0	0.106884	0.456127	0.294849
ENSMUSG00000078588	-0.446599	0.422145	0.875506	Ccdc24	protein_coding	0.558934	0.513498	0.755639	0.748969
ENSMUSG00000103945	-1.86413	0.543433	1	Gm38228	TEC	0	0.0546405	0.0582947	0.150731
ENSMUSG00000078580	0.097005	0.823203	0.973296	E430018J23Rik	protein_coding	1.46764	1.74288	1.85943	1.23129
ENSMUSG00000103940	-0.151194	0.937293	1	Gm38227	TEC	0	0.264608	0.188202	0.121657
ENSMUSG00000113318	0.0615021	0.965746	1	Gm18113	processed_pseudogene	0.69002	1.63218	1.24381	1.07203
ENSMUSG00000030595	-0.0765105	0.767539	0.965739	Nfkbib	protein_coding	9.09615	10.6267	10.1305	11.3791
ENSMUSG00000078572	0.0786709	0.805945	0.97043	Ndufaf8	protein_coding	12.939	13.5692	11.3883	14.5568
ENSMUSG00000030591	-0.527931	0.00939507	0.204865	Psmd8	protein_coding	26.6046	27.8967	37.2884	43.9324
ENSMUSG00000030592	0.188659	0.853129	1	Ryr1	protein_coding	0.054454	0.0552027	0.0196315	0.0803708
ENSMUSG00000078578	-0.388403	0.033878	0.37805	Ube2d3	protein_coding	9.12857	7.73126	10.5681	12.1582
ENSMUSG00000113326	1.53195	0.758859	1	CT009757.2	TEC	0	0.0348374	0	0
ENSMUSG00000030590	0.732544	0.0200443	0.302356	Fam98c	protein_coding	12.4989	7.03571	5.07365	6.97872
ENSMUSG00000103937	-0.836327	0.838521	1	Gm37186	TEC	0.0243593	0	0	0.0454142
ENSMUSG00000078570	-0.53487	0.0487114	0.436525	1110065P20Rik	protein_coding	10.4733	10.5608	14.5809	16.8774
ENSMUSG00000103932	1.69718	0.239013	1	Gm36963	TEC	0.269892	0.212802	0.0972999	0.0559079
ENSMUSG00000103933	-0.973805	0.792139	1	Gm36964	processed_pseudogene	0.35198	0	0.380682	0.328106
ENSMUSG00000113328	-0.336492	0.538641	0.921986	AC154347.1	TEC	0.628463	1.18319	0.922464	1.46459
ENSMUSG00000030598	0.16435	0.759838	0.964972	Fbxo17	protein_coding	1.70849	1.44331	1.07789	1.82486
ENSMUSG00000113331	-1.35195	0.786431	1	3110009F21Rik	lincRNA	0	0	0	0.0399784
ENSMUSG00000113334	-0.958329	0.668429	1	D030007L05Rik	lincRNA	0	0.113282	0.161144	0.0694441
ENSMUSG00000113335	1.53195	0.758859	1	AC166349.1	TEC	0	0.101655	0	0
ENSMUSG00000113337	3.02085	0.482535	1	Gm19220	processed_pseudogene	0.260369	0	0	0
ENSMUSG00000078521	0.825874	0.046323	0.427806	Aunip	protein_coding	6.66857	13.7422	7.44883	4.48386
ENSMUSG00000113338	-3.47018	0.310795	1	A530046M15Rik	lincRNA	0	0	0.147025	0.0422399
ENSMUSG00000103925	1.47269	0.7681	1	B230112G18Rik	TEC	0.0818943	0	0	0
ENSMUSG00000103926	2.43646	0.61876	1	Gm37894	TEC	0.0536299	0	0	0
ENSMUSG00000103923	-2.1735	0.453111	1	Gm37896	lincRNA	0	0.0253136	0.0270065	0.0931064
ENSMUSG00000103928	-0.162426	0.812233	0.971309	Gm37893	TEC	0.514754	0.985682	0.55673	1.1996
ENSMUSG00000103921	-0.979703	0.714044	1	Gm5841	processed_pseudogene	0	0.064906	0.10387	0.0298415
ENSMUSG00000103922	0.567982	0.692859	1	Gm6123	processed_pseudogene	0.782324	0.13218	0.14102	0.486174
ENSMUSG00000054555	-0.637512	0.0748828	0.523717	Adam12	protein_coding	0.735512	0.736419	1.10976	1.25274
ENSMUSG00000054556	4.07563	0.16401	1	Gm4876	antisense_RNA	0.0939668	0.0952587	0	0
ENSMUSG00000113346	3.46402	0.318903	1	Eprn	lincRNA	0.160089	0.0540966	0	0
ENSMUSG00000103912	-0.848272	0.756292	1	Gm33819	lincRNA	0	0.115725	0.0617322	0.159619
ENSMUSG00000103916	2.31712	0.0609159	1	Gm38071	TEC	0.371361	0.209148	0.0223135	0.0961589
ENSMUSG00000113340	1.53195	0.758859	1	Gm7695	processed_pseudogene	0	0.110219	0	0
ENSMUSG00000113341	0.961073	0.790305	1	9430031K09Rik	TEC	0.0753427	0.0763786	0.0814865	0
ENSMUSG00000078515	-0.199882	0.297781	0.815191	Ddi2	protein_coding	8.8565	8.63807	9.60237	11.1392
ENSMUSG00000078519	-0.957807	0.705106	1	2310026L22Rik	lincRNA	0.17423	0.176626	0.376875	0.324825
ENSMUSG00000054568	1.53195	0.758859	1	Usp17la	protein_coding	0	0.0266002	0	0
ENSMUSG00000078517	0.360574	0.187402	0.720149	Emc1	protein_coding	5.32308	4.93146	4.94679	3.23157
ENSMUSG00000103904	-2.40217	0.603398	1	Gm37497	TEC	0	0	0.0944549	0.0814097
ENSMUSG00000103901	0.844518	0.655537	1	Gm37499	TEC	0.0801519	0.0609404	0.0433439	0.0373577
ENSMUSG00000103908	-2.2562	0.645435	1	Gm37502	lincRNA	0	0	0	0.364972
ENSMUSG00000103906	0.0220123	0.97654	0.999352	Tigd5	protein_coding	0.246775	0.338462	0.219798	0.378883
ENSMUSG00000103900	2.03273	0.539618	1	Gm37500	TEC	0.193187	0	0	0.0450208
ENSMUSG00000078546	-0.119588	0.840691	0.977272	Zfp995	protein_coding	1.0355	0.858872	1.11994	0.994511
ENSMUSG00000054580	0.279837	0.56927	0.931265	Pla2r1	protein_coding	0.842733	0.407292	0.476923	0.575477
ENSMUSG00000113368	0.961073	0.790305	1	Gm10054	processed_pseudogene	0.161698	0.163922	0.174884	0
ENSMUSG00000054582	-0.748729	0.330862	0.833604	Pabpc1l	protein_coding	0.444087	0.360154	0.67242	0.71754
ENSMUSG00000078532	2.07125	0.32463	1	Nkain1	protein_coding	0.11596	0.352663	0.062708	0.0540474
ENSMUSG00000113361	0.750166	0.44235	1	AC152827.1	lincRNA	0.286536	0.645502	0.309902	0.267101
ENSMUSG00000054589	-0.219494	0.810396	1	Gm9949	protein_coding	0.57956	1.17506	1.17529	0.945436
ENSMUSG00000029551	0.220149	0.562369	0.931265	Psmg3	protein_coding	2.90263	2.58943	2.41727	2.43517
ENSMUSG00000029552	-0.5328	0.159994	0.688194	Tes	protein_coding	1.25041	1.69635	2.06834	2.34834
ENSMUSG00000030541	-0.575983	0.0226771	0.315574	Idh2	protein_coding	56.0262	93.503	103.883	128.478
ENSMUSG00000029553	0.489425	0.214506	0.748418	Tfec	protein_coding	1.95648	1.92075	1.42553	1.42063
ENSMUSG00000005583	0.100596	0.761704	0.965018	Mef2c	protein_coding	2.23166	1.42944	1.48901	2.01819
ENSMUSG00000029554	-0.000614443	0.997823	0.999878	Mad1l1	protein_coding	13.3048	11.3469	12.3055	13.0668
ENSMUSG00000005580	-0.192728	0.76646	0.965739	Adcy9	protein_coding	0.504406	0.284078	0.590998	0.326523
ENSMUSG00000029550	0.0745283	0.727973	0.960932	Sppl3	protein_coding	13.834	12.1499	12.2802	13.1187
ENSMUSG00000029559	0.072646	0.793619	0.968443	2210016L21Rik	protein_coding	6.81683	6.85635	5.55121	7.89946
ENSMUSG00000029556	-0.10296	0.66853	0.952203	Hnf1a	protein_coding	9.32576	7.7713	9.96812	8.87644
ENSMUSG00000029557	-0.0619186	0.890526	0.98775	Mrm2	protein_coding	2.70461	3.57413	2.66398	4.14191
ENSMUSG00000054519	-0.195243	0.710763	0.958492	Zfp867	protein_coding	0.633193	1.40803	1.32547	1.10433
ENSMUSG00000030549	-0.397121	0.829514	1	Rhcg	protein_coding	0.100036	0.0676079	0.0721292	0.155419
ENSMUSG00000030546	-1.35195	0.786431	1	Plin1	protein_coding	0	0	0	0.0230618
ENSMUSG00000054517	0.325792	0.440348	0.883698	Trim65	protein_coding	1.62155	1.17167	0.988831	1.30252
ENSMUSG00000030545	1.1385	9.15367e-05	0.00873929	Pex11a	protein_coding	9.29849	10.6243	5.21336	4.11648
ENSMUSG00000030543	0.901827	0.818889	1	Mesp2	protein_coding	0.0716996	0	0.0387732	0
ENSMUSG00000054514	0.607521	0.670253	1	Atad3aos	antisense_RNA	0.358867	0.509322	0.388131	0.200716
ENSMUSG00000030530	-0.00559032	0.97827	0.999352	Furin	protein_coding	14.8837	11.4425	12.6413	14.531
ENSMUSG00000054520	0.0385586	0.892023	0.98775	Sh3bp2	protein_coding	6.01823	4.3778	4.76994	5.63144
ENSMUSG00000029544	-0.607844	0.568277	1	Cabp1	protein_coding	0.178058	0.108304	0.327383	0.116187
ENSMUSG00000029545	-0.359701	0.171566	0.701033	Acads	protein_coding	21.0489	34.3298	32.5644	41.4902
ENSMUSG00000029546	-1.50839	0.761955	1	Uncx	protein_coding	0	0	0.0301741	0
ENSMUSG00000029547	0.215503	0.300097	0.816869	Ints1	protein_coding	8.78265	7.2222	6.89859	7.2722
ENSMUSG00000030539	0.267488	0.187232	0.720065	Sema4b	protein_coding	15.8479	14.7598	13.0174	13.1608
ENSMUSG00000030538	-0.207358	0.336483	0.835592	Cib1	protein_coding	37.8761	43.3117	47.8468	48.9779
ENSMUSG00000030536	-0.0135434	0.949579	0.996299	Iqgap1	protein_coding	5.90753	5.33388	5.39695	6.30101
ENSMUSG00000030533	0.433964	0.18757	0.72018	Unc45a	protein_coding	14.1685	5.67534	6.78064	8.18541
ENSMUSG00000030534	0.477841	0.106099	0.598826	Vps33b	protein_coding	7.87894	5.43463	4.39248	5.42637
ENSMUSG00000030532	-0.0432906	0.929947	0.992431	Hddc3	protein_coding	6.50767	2.71372	2.5957	7.18487
ENSMUSG00000029530	0.0320338	0.979823	1	Ccr9	protein_coding	0.134101	0.0679721	0.0290071	0.175007
ENSMUSG00000029538	-0.695976	0.00604147	0.158968	Srsf9	protein_coding	16.8222	15.2263	21.497	32.2025
ENSMUSG00000005566	-0.122237	0.518999	0.916473	Trim28	protein_coding	48.4301	38.8848	45.6199	52.1521
ENSMUSG00000029534	0.0170021	0.954252	0.996541	St7	protein_coding	3.20032	4.43505	3.68222	4.14164
ENSMUSG00000029535	-0.315514	0.444818	0.886576	Triap1	protein_coding	4.67603	4.48057	4.5031	7.28467
ENSMUSG00000029536	0.227602	0.400539	0.864147	Gatc	protein_coding	11.7899	13.446	12.3318	9.86947
ENSMUSG00000030528	-0.0406668	0.847578	0.97883	Blm	protein_coding	10.2127	11.2418	11.2984	11.4812
ENSMUSG00000054537	1.53195	0.758859	1	Tmprss11e	protein_coding	0	0.0206821	0	0
ENSMUSG00000078504	-1.50839	0.761955	1	Gm438	protein_coding	0	0	0.0526362	0
ENSMUSG00000030527	0.0486302	0.867759	0.983332	Crtc3	protein_coding	3.12013	2.32048	2.5346	2.8704
ENSMUSG00000078502	-0.144244	0.74416	0.962039	Gm13212	protein_coding	1.89981	0.943313	1.42573	1.78902
ENSMUSG00000078503	-4.1896	0.135948	1	Zfp990	protein_coding	0	0	0.0742855	0.0853679
ENSMUSG00000030522	-0.156214	0.536841	0.921573	Mtmr10	protein_coding	4.36496	4.39782	4.27198	5.82875
ENSMUSG00000030523	-0.358893	0.911104	1	Trpm1	protein_coding	0	0.0247418	0	0.0341262
ENSMUSG00000030521	-0.0416179	0.864243	0.982378	Mphosph10	protein_coding	14.4528	12.6028	15.8301	12.7304
ENSMUSG00000029521	0.270385	0.257697	0.784584	Chek2	protein_coding	13.7179	12.3545	11.6573	10.5611
ENSMUSG00000029528	0.148791	0.465217	0.896918	Pxn	protein_coding	23.2924	18.0523	18.3177	20.0025
ENSMUSG00000029522	-0.354243	0.890469	1	Pla2g1b	protein_coding	0.375361	0	0.135323	0.349901
ENSMUSG00000005575	-0.316452	0.104289	0.594312	Ube2m	protein_coding	55.3938	58.2192	73.7364	72.1146
ENSMUSG00000029524	-0.00200172	0.995541	0.999878	Sirt4	protein_coding	4.00127	4.09566	3.73934	4.63518
ENSMUSG00000030519	-0.193163	0.919522	1	Apba2	protein_coding	0.0209853	0.0850951	0.0680895	0.0586856
ENSMUSG00000030518	0.685676	0.693905	1	Fam189a1	protein_coding	0.0725807	0.0735786	0	0.0947208
ENSMUSG00000030515	-0.13349	0.683592	0.953586	Tarsl2	protein_coding	3.12217	2.74456	3.63651	2.97145
ENSMUSG00000030516	-0.0117223	0.958425	0.997057	Tjp1	protein_coding	4.63691	4.39998	4.67285	4.70948
ENSMUSG00000030513	-0.705227	0.0160837	0.270873	Pcsk6	protein_coding	2.21496	2.67845	3.74736	4.51289
ENSMUSG00000030512	-0.0553094	0.831956	0.974997	Snrpa1	protein_coding	12.1428	14.2277	15.8116	12.4094
ENSMUSG00000054545	-0.0774265	0.865354	0.982835	Ugt1a6a	protein_coding	1.14694	1.26841	1.08259	1.55512
ENSMUSG00000030510	-1.51371	0.64919	1	Cers3	protein_coding	0.0214437	0	0.0231923	0.0399784
ENSMUSG00000030584	-0.426116	0.555311	0.929194	Dpf1	protein_coding	0.350542	0.421991	0.521299	0.551416
ENSMUSG00000029596	-0.14247	0.656794	0.948247	Sdsl	protein_coding	6.09097	6.31831	6.99619	7.1303
ENSMUSG00000029597	-1.91576	7.30987e-09	3.03789e-06	Sds	protein_coding	4.65335	9.92833	28.3827	28.9013
ENSMUSG00000029598	0.320775	0.124851	0.635386	Plbd2	protein_coding	14.4922	12.0522	9.9773	11.91
ENSMUSG00000030583	-0.0955396	0.764173	0.965018	Sipa1l3	protein_coding	1.62642	1.17247	1.632	1.43187
ENSMUSG00000029591	0.352521	0.232946	0.765294	Ung	protein_coding	5.892	6.15539	5.69143	4.00397
ENSMUSG00000029592	0.078028	0.771477	0.965819	Usp30	protein_coding	3.79946	3.83635	3.88008	3.56997
ENSMUSG00000029594	0.25262	0.380847	0.85817	Rbm19	protein_coding	3.63233	3.7175	2.85711	3.51556
ENSMUSG00000029599	-0.0576724	0.792751	0.968443	Ddx54	protein_coding	11.0617	8.59834	9.94071	11.093
ENSMUSG00000030588	-0.422698	0.0985316	0.584071	Yif1b	protein_coding	14.8692	14.032	18.4352	21.5235
ENSMUSG00000030589	0.293746	0.350647	0.845563	Rasgrp4	protein_coding	2.82026	2.43094	1.8595	2.55867
ENSMUSG00000030587	1.69153	0.000157994	0.0132884	2200002D01Rik	protein_coding	4.61127	6.02406	1.28539	2.12709
ENSMUSG00000029587	0.240182	0.512378	0.912612	Zfp12	protein_coding	2.02524	1.57	1.13098	2.01126
ENSMUSG00000029580	0.148588	0.390076	0.861888	Actb	protein_coding	1023.78	869.402	823.59	934.954
ENSMUSG00000029581	-0.102643	0.752999	0.963959	Fscn1	protein_coding	4.63745	4.33145	3.63491	6.33864
ENSMUSG00000103995	1.49501	0.672195	1	5730488B01Rik	TEC	0.09047	0	0.0326158	0
ENSMUSG00000030579	-0.338428	0.1418	0.662357	Tyrobp	protein_coding	57.3179	63.4313	68.0522	90.1022
ENSMUSG00000030577	0.416641	0.189379	0.720496	Cd22	protein_coding	6.69913	3.55562	3.35717	4.51191
ENSMUSG00000030562	-3.41613	0.129826	1	Nox4	protein_coding	0	0.0180184	0.115341	0.0828423
ENSMUSG00000029575	-0.401139	0.139467	0.659309	Mmab	protein_coding	4.56921	5.00634	6.01503	7.0558
ENSMUSG00000030560	-0.0664892	0.807643	0.971309	Ctsc	protein_coding	6.99085	9.03972	7.02252	10.4307
ENSMUSG00000029576	-0.7843	0.846744	1	Radil	protein_coding	0	0.0178275	0	0.0327857
ENSMUSG00000029570	0.232535	0.566548	0.931265	Lfng	protein_coding	3.14446	2.11491	2.22364	2.36749
ENSMUSG00000029571	-0.225307	0.338091	0.835609	Tmem106b	protein_coding	5.64317	6.87433	7.94942	7.15459
ENSMUSG00000029577	-0.0362914	0.85871	0.981208	Ube3b	protein_coding	13.0018	10.8274	11.6386	13.5208
ENSMUSG00000029578	0.0433	0.832371	0.974997	Wipi2	protein_coding	15.2835	16.6413	16.6755	15.2519
ENSMUSG00000103983	-0.632065	0.206996	0.740281	Gm20045	lincRNA	0.537342	0.392712	0.756859	0.722221
ENSMUSG00000103984	0.058164	0.980949	1	Gm37447	TEC	0.0952077	0	0.0257428	0.0665625
ENSMUSG00000030551	0.0655463	0.778083	0.966147	Nr2f2	protein_coding	8.22042	7.64736	6.76626	8.89383
ENSMUSG00000029563	0.572528	0.26646	0.793554	Foxp2	protein_coding	0.814448	0.418049	0.423706	0.422849
ENSMUSG00000029560	0.215121	0.391155	0.862655	Snx8	protein_coding	12.3891	10.1121	8.32081	11.6724
ENSMUSG00000029561	0.997095	0.197317	0.729229	Oasl2	protein_coding	11.5595	7.17135	2.36527	7.38475
ENSMUSG00000103979	-2.40217	0.603398	1	Gm20305	processed_pseudogene	0	0	0.425848	0.367034
ENSMUSG00000029569	-0.0887595	0.722963	0.960651	Tmem168	protein_coding	4.93785	4.34344	5.25834	4.88618
ENSMUSG00000103973	0.00587097	0.997874	1	BC055308	TEC	0.0274594	0.0835109	0.0890958	0.0255969
ENSMUSG00000103970	2.43646	0.61876	1	Gm37678	TEC	0.121627	0	0	0
ENSMUSG00000103976	1.33935	0.515036	1	Gm37677	TEC	0.0456458	0.027764	0.0296208	0
ENSMUSG00000054509	0.39876	0.13159	0.644991	Parp4	protein_coding	3.86269	2.9645	2.6907	2.62423
ENSMUSG00000103975	-2.83848	0.526111	1	Gm37676	TEC	0	0	0	0.384408
ENSMUSG00000030559	-0.930742	0.374619	1	Rab38	protein_coding	0.132578	0.537605	0.477965	0.865101
ENSMUSG00000030557	0.0848828	0.690118	0.955051	Mef2a	protein_coding	7.90296	7.32272	7.1183	7.67192
ENSMUSG00000030555	0.130474	0.623312	0.939198	Ttc23	protein_coding	6.07187	5.12297	4.50962	6.03617
ENSMUSG00000030556	-0.231648	0.518493	0.916473	Lrrc28	protein_coding	1.51629	1.89967	1.59352	2.57353
ENSMUSG00000030553	0.306565	0.850464	1	Pgpep1l	protein_coding	0.877549	0	0.237277	0.477182
ENSMUSG00000030554	-0.0379384	0.98156	1	Synm	protein_coding	0.0445715	0.0271106	0.00964122	0.0664773
ENSMUSG00000039639	-1.35195	0.786431	1	Kcne1	protein_coding	0	0	0	0.0205911
ENSMUSG00000040627	-0.7843	0.846744	1	Aicda	protein_coding	0	0.0293764	0	0.0540249
ENSMUSG00000001025	-0.074975	0.814509	0.971309	S100a6	protein_coding	12.0159	11.9104	12.7069	13.2751
ENSMUSG00000001027	0.534723	0.488394	0.905168	Scn4a	protein_coding	0.264065	0.192741	0.137087	0.187077
ENSMUSG00000040624	0.099874	0.736242	0.961587	Plekhg1	protein_coding	1.94824	1.56276	1.55476	1.81609
ENSMUSG00000040620	-0.175151	0.481752	0.903101	Dhx33	protein_coding	4.75906	4.04767	4.46376	5.7897
ENSMUSG00000040621	0.0322004	0.942836	0.995239	Gemin8	protein_coding	2.20499	2.16201	1.91565	2.49347
ENSMUSG00000001029	0.0297787	0.926607	0.992136	Icam2	protein_coding	9.83952	7.32955	7.23177	10.0843
ENSMUSG00000039630	0.0392953	0.83541	0.97559	Hnrnpu	protein_coding	73.879	77.2529	81.186	70.1094
ENSMUSG00000039633	-0.00990574	0.97764	0.999352	Lonrf1	protein_coding	1.89747	1.95951	1.7645	2.24815
ENSMUSG00000039634	0.323053	0.392379	0.862655	Zfp189	protein_coding	2.25647	2.97851	1.90662	2.43208
ENSMUSG00000015668	0.129057	0.596642	0.935584	Pdzd11	protein_coding	17.6587	22.0293	18.6352	18.8982
ENSMUSG00000039637	0.533719	0.0304836	0.358944	Coro7	protein_coding	21.0731	12.548	10.7202	13.0807
ENSMUSG00000039628	0.888071	0.459851	1	Hs3st6	protein_coding	0.514543	0.579575	0.1855	0.426349
ENSMUSG00000039629	0.463175	0.382272	0.85817	Strip2	protein_coding	0.519121	0.815701	0.449162	0.556497
ENSMUSG00000040616	0.108549	0.719867	0.960412	Tmem51	protein_coding	7.32231	9.26931	6.5526	9.42425
ENSMUSG00000040618	0.180681	0.371635	0.855646	Pck2	protein_coding	13.9836	13.5648	12.6793	12.3469
ENSMUSG00000001036	0.32019	0.301025	0.817115	Epn2	protein_coding	3.04844	3.45486	2.1642	3.23513
ENSMUSG00000040612	-0.461077	0.601789	1	Ildr2	protein_coding	0.118251	0.0770636	0.118758	0.157472
ENSMUSG00000040613	0.142672	0.568547	0.931265	Apobec1	protein_coding	10.3384	9.32645	9.31788	9.00618
ENSMUSG00000001039	0.383241	0.567496	0.931265	B9d1	protein_coding	2.03595	2.38147	2.03258	1.45989
ENSMUSG00000001034	0.609868	0.0187254	0.292042	Mapk7	protein_coding	9.50495	6.16814	5.05109	5.47251
ENSMUSG00000064602	0.161116	0.815259	0.971309	Snora41	snoRNA	22.1747	8.02843	13.7045	13.7804
ENSMUSG00000015671	-0.186632	0.400414	0.864147	Psma2	protein_coding	23.9409	30.9929	33.6352	30.9761
ENSMUSG00000015672	-0.161338	0.485518	0.90397	Mrpl32	protein_coding	9.22905	10.0828	10.7071	11.6001
ENSMUSG00000039623	0.452841	0.0914543	0.568271	Ap5z1	protein_coding	6.75075	4.45985	4.13463	4.25652
ENSMUSG00000039620	0.316948	0.604134	0.936582	6430573F11Rik	protein_coding	0.514907	0.327759	0.401482	0.290221
ENSMUSG00000039621	0.181774	0.392682	0.862655	Prex1	protein_coding	7.91543	6.6292	6.4149	6.77195
ENSMUSG00000039617	-0.709545	0.712967	1	Gm7488	processed_pseudogene	0.203778	0.20658	0.220395	0.47489
ENSMUSG00000040605	-0.210166	0.588254	0.934173	Bace2	protein_coding	1.39906	1.55067	1.61403	1.91278
ENSMUSG00000040606	-0.209477	0.635518	0.944531	Kazn	protein_coding	0.88865	0.629373	1.01378	0.782984
ENSMUSG00000040600	-0.868524	0.584738	1	Eps8l3	protein_coding	0.0920635	0.0933292	0.0663805	0.286063
ENSMUSG00000039611	0.631572	0.144483	0.66586	Tmem246	protein_coding	2.4482	1.56002	1.26087	1.39102
ENSMUSG00000015647	0.767601	0.000767482	0.0406162	Lama5	protein_coding	5.02434	3.74717	2.47544	2.81811
ENSMUSG00000039615	0.316806	0.113132	0.615774	Stub1	protein_coding	86.2397	64.5233	61.5352	62.6337
ENSMUSG00000039616	0.129407	0.707528	0.957993	Mocos	protein_coding	2.85148	3.11116	2.48288	3.15364
ENSMUSG00000039607	-0.235177	0.567631	0.931265	Rbms3	protein_coding	0.608087	0.598579	0.629078	0.83794
ENSMUSG00000015659	-0.44606	0.458882	0.894053	Serac1	protein_coding	0.417422	0.528951	0.526703	0.810643
ENSMUSG00000001014	-0.148139	0.55106	0.928235	Icam4	protein_coding	23.1855	28.1776	30.282	28.5012
ENSMUSG00000001016	0.184458	0.364764	0.851938	Ilf2	protein_coding	25.4386	22.2859	22.6339	20.4926
ENSMUSG00000001017	-0.0666374	0.730768	0.961587	Chtop	protein_coding	27.175	23.579	25.5493	29.2013
ENSMUSG00000064624	-2.53722	0.602161	1	Gm22305	snRNA	0	0	1.39583	0
ENSMUSG00000001018	0.150733	0.535567	0.920737	Snapin	protein_coding	15.1819	12.3125	12.9013	12.5347
ENSMUSG00000015656	-0.0160288	0.929575	0.992351	Hspa8	protein_coding	155.185	147.542	165.572	149.041
ENSMUSG00000039601	0.527139	0.523767	0.918486	Rcan2	protein_coding	0.227955	0.672259	0.381022	0.270446
ENSMUSG00000015652	0.41234	0.682293	1	Steap1	protein_coding	0.623262	0.68927	0.490244	0.52817
ENSMUSG00000015653	0.152954	0.63833	0.945568	Steap2	protein_coding	1.06467	1.5952	1.33978	1.13601
ENSMUSG00000001062	0.388761	0.124593	0.635386	Vps9d1	protein_coding	13.2141	8.74113	7.78697	9.42424
ENSMUSG00000025036	-0.254681	0.299331	0.816428	Sfxn2	protein_coding	14.047	20.7989	21.8376	21.2502
ENSMUSG00000040666	-0.298505	0.824738	1	Sh3bgr	protein_coding	0.474813	0.106965	0.285295	0.442608
ENSMUSG00000025037	-0.0077191	0.982812	0.999352	Maoa	protein_coding	1.77282	2.8823	2.17063	2.69713
ENSMUSG00000040667	0.211756	0.317922	0.826909	Nup88	protein_coding	32.8017	29.3905	30.552	24.5134
ENSMUSG00000025034	0.151913	0.46554	0.896987	Trim8	protein_coding	17.8006	15.683	15.7751	15.2054
ENSMUSG00000025035	-0.12035	0.688726	0.954836	Arl3	protein_coding	16.7871	23.722	25.0333	20.4695
ENSMUSG00000040669	0.183344	0.632044	0.943468	Phc1	protein_coding	1.93543	1.34157	1.35972	1.60369
ENSMUSG00000001065	0.254734	0.296572	0.814579	Zfp276	protein_coding	10.0359	7.3039	6.52725	8.42285
ENSMUSG00000040663	0.484989	0.163682	0.693229	Clcf1	protein_coding	3.69073	2.34837	2.2931	2.1228
ENSMUSG00000025038	1.53195	0.758859	1	Efhc2	protein_coding	0	0.0276626	0	0
ENSMUSG00000039670	0.29972	0.433919	0.881161	Oxld1	protein_coding	7.97215	12.0792	7.41698	9.50902
ENSMUSG00000040660	-1.28642	1.35925e-08	5.33506e-06	Cyp2b9	protein_coding	19.0947	22.1441	57.0938	46.4728
ENSMUSG00000040661	0.0203374	0.942212	0.995169	Rad54l2	protein_coding	1.97729	2.44485	2.51925	1.97583
ENSMUSG00000039671	0.386499	0.0550627	0.460921	Zmynd8	protein_coding	19.0899	14.8996	13.6304	13.0392
ENSMUSG00000039672	4.03986	0.179385	1	Kcne2	protein_coding	0.206189	0.0418049	0	0
ENSMUSG00000039678	-0.152555	0.596315	0.935584	Tbc1d13	protein_coding	3.54761	3.69464	3.71109	4.60808
ENSMUSG00000039676	0.152033	0.870172	1	Capsl	protein_coding	0.807811	1.11671	0.635406	1.16376
ENSMUSG00000040659	-0.303682	0.148557	0.672214	Efhd2	protein_coding	17.6206	16.8837	20.4187	23.5194
ENSMUSG00000025020	0.31793	0.652901	0.947128	Slit1	protein_coding	0.442255	0.211714	0.305592	0.229032
ENSMUSG00000025025	-0.280683	0.211814	0.745172	Mxi1	protein_coding	6.73131	7.87895	9.13681	9.19791
ENSMUSG00000025026	-0.112521	0.629271	0.942007	Add3	protein_coding	5.90532	5.59575	6.27013	6.53961
ENSMUSG00000040657	-0.382773	0.864988	1	1700063H04Rik	lincRNA	0.0853024	0.259426	0	0.477099
ENSMUSG00000025024	0.0619883	0.776399	0.966147	Smndc1	protein_coding	21.0224	18.5852	20.2182	18.7711
ENSMUSG00000040658	-0.0747641	0.86414	0.982378	Dnph1	protein_coding	3.9698	3.89662	3.68015	4.87531
ENSMUSG00000001076	-0.303788	0.882764	1	C1ql4	protein_coding	0.159478	0.161671	0.258724	0.148661
ENSMUSG00000040651	0.154344	0.482871	0.903101	Fam208a	protein_coding	5.72044	4.75656	4.61784	5.0671
ENSMUSG00000040652	-0.294942	0.22586	0.758391	Oaz2	protein_coding	13.046	15.2954	16.1956	19.8103
ENSMUSG00000025027	-0.295525	0.204035	0.736375	Xpnpep1	protein_coding	9.65571	11.8155	11.8108	15.5323
ENSMUSG00000040653	-3.03271	0.431105	1	Ppp1r14c	protein_coding	0	0	0.0576041	0.0248242
ENSMUSG00000040650	2.54322	0.60289	1	Cyp2b23	protein_coding	0	0.0645502	0	0
ENSMUSG00000039662	-0.316583	0.28082	0.803132	Icmt	protein_coding	2.57649	2.78319	2.83227	4.08164
ENSMUSG00000039660	0.24805	0.333061	0.834729	Spout1	protein_coding	10.2353	8.33579	7.3074	8.79064
ENSMUSG00000039661	1.68688	0.607195	1	Dusp26	protein_coding	0.0359608	0.0729104	0	0.0335216
ENSMUSG00000025010	0.287323	0.401022	0.864347	Ccnj	protein_coding	3.52201	2.16446	2.19079	2.58567
ENSMUSG00000040648	-0.0794221	0.708084	0.957993	Ppip5k2	protein_coding	7.30543	6.29612	7.11587	7.67417
ENSMUSG00000040649	-0.705517	0.748236	1	Rimklb	protein_coding	0.0147496	0.0299049	0.0478572	0.0274984
ENSMUSG00000025014	-1.45745	0.471389	1	Dntt	protein_coding	0	0.0996009	0.106262	0.183172
ENSMUSG00000025013	1.47269	0.7681	1	Tll2	protein_coding	0.0206863	0	0	0
ENSMUSG00000040640	0.599702	0.230071	0.762567	Erc2	protein_coding	0.525514	1.08815	0.556273	0.552405
ENSMUSG00000025019	-0.781	0.292274	0.812001	Lcor	protein_coding	0.14489	0.352517	0.548467	0.337656
ENSMUSG00000025016	-0.386599	0.0576553	0.475026	Tm9sf3	protein_coding	8.4733	8.81978	10.8572	12.4981
ENSMUSG00000025017	-0.334258	0.319285	0.828102	Pik3ap1	protein_coding	3.1448	3.21506	3.40124	4.89411
ENSMUSG00000039652	0.283612	0.378302	0.85817	Cpeb3	protein_coding	1.89027	1.70068	1.3672	1.67396
ENSMUSG00000039656	-0.0290084	0.901397	0.989126	Rxrb	protein_coding	12.1157	11.986	11.006	14.4146
ENSMUSG00000039653	0.234755	0.375563	0.857255	Baat	protein_coding	11.4897	13.9044	9.59177	12.7855
ENSMUSG00000001052	0.200121	0.383617	0.85817	Sec24b	protein_coding	6.83602	5.93803	5.80599	5.62489
ENSMUSG00000001053	-0.503034	0.304606	0.819269	N4bp3	protein_coding	1.11884	1.25362	1.68774	1.784
ENSMUSG00000025003	-0.666895	0.817138	1	Cyp2c39	protein_coding	0.0383556	0.0388829	0.12445	0
ENSMUSG00000025004	-0.706024	0.00261114	0.0949929	Cyp2c40	protein_coding	30.8067	44.9842	63.2515	64.965
ENSMUSG00000025001	0.357968	0.16922	0.700128	Hells	protein_coding	14.2638	9.47541	11.1881	7.67224
ENSMUSG00000025002	-2.81986	0.138214	1	Cyp2c55	protein_coding	0	0.0708273	0.0755639	0.455894
ENSMUSG00000001054	0.328291	0.224678	0.757142	Rmnd5b	protein_coding	13.788	9.62092	9.91573	9.18056
ENSMUSG00000025007	0.101047	0.683051	0.953586	Aldh18a1	protein_coding	10.6307	7.25131	8.37738	8.71234
ENSMUSG00000025008	0.0498616	0.903034	0.989126	Tctn3	protein_coding	2.56613	1.62266	2.06093	2.08418
ENSMUSG00000001056	-0.265629	0.305209	0.819473	Nhp2	protein_coding	30.833	47.6652	48.8997	49.0043
ENSMUSG00000040631	0.239524	0.378179	0.85817	Dok4	protein_coding	10.548	7.36508	8.35237	7.17374
ENSMUSG00000025006	0.0765326	0.817676	0.972317	Sorbs1	protein_coding	2.2622	1.94931	1.86996	2.24433
ENSMUSG00000040632	-1.36543	0.508089	1	Nrl	protein_coding	0	0.0426203	0.0757843	0.0391906
ENSMUSG00000039640	-0.134794	0.554067	0.928467	Mrpl12	protein_coding	46.126	62.8658	58.1923	65.9523
ENSMUSG00000039648	-0.0382449	0.868214	0.983464	Kyat1	protein_coding	36.3537	23.5959	29.4245	33.6984
ENSMUSG00000015697	0.837579	1.7063e-05	0.00256735	Setdb1	protein_coding	17.8546	16.1875	9.7086	9.89647
ENSMUSG00000039646	-0.258667	0.5581	0.93113	Vasn	protein_coding	1.47809	1.29863	1.78513	1.63044
ENSMUSG00000015627	-1.1278	0.352083	1	Gata5	protein_coding	0.106335	0.0862377	0.253014	0.178421
ENSMUSG00000015605	-0.0954265	0.728366	0.960932	Srf	protein_coding	4.64841	3.62486	3.95935	5.1426
ENSMUSG00000015619	0.90534	0.211011	0.74433	Gata3	protein_coding	0.780377	0.461479	0.375117	0.303102
ENSMUSG00000098050	0.477574	0.591416	1	Gm5345	processed_pseudogene	0.687298	1.60252	0.817678	0.896952
ENSMUSG00000074088	-0.238376	0.295919	0.813964	Snrnp40	protein_coding	18.0595	15.5656	20.7798	19.9864
ENSMUSG00000098056	-1.50839	0.761955	1	Gm8100	processed_pseudogene	0	0	0.0762905	0
ENSMUSG00000098057	1.11462	0.71098	1	Gm6283	processed_pseudogene	0.278768	0	0	0.12993
ENSMUSG00000098055	0.0639413	0.941414	1	Gm26947	antisense_RNA	0.309319	0.361814	0.308809	0.354879
ENSMUSG00000098061	-1.35195	0.786431	1	Gm26945	lincRNA	0	0	0	0.0323048
ENSMUSG00000098066	-0.125044	0.891596	1	Gm26944	antisense_RNA	1.65147	1.00451	1.42891	1.53945
ENSMUSG00000074071	-0.446556	0.139772	0.65961	Fam169b	protein_coding	2.90383	2.53589	4.20011	3.40805
ENSMUSG00000098037	-4.96385	0.0343492	1	Gm7765	processed_pseudogene	0	0	0.386935	0.466894
ENSMUSG00000074092	-0.11078	0.959431	1	Gm6181	processed_pseudogene	1.05594	0.267614	1.42756	0
ENSMUSG00000098041	1.65358	0.616733	1	Gm26981	lincRNA	0.0439836	0.0222942	0	0.0205001
ENSMUSG00000074093	-0.549836	0.106204	0.598826	Svip	protein_coding	2.12295	2.45297	3.5305	3.38337
ENSMUSG00000098042	-1.50839	0.761955	1	Gm5710	processed_pseudogene	0	0	0.0757538	0
ENSMUSG00000049086	0.558521	0.12377	0.634219	Bmyc	protein_coding	13.3287	8.26528	6.13428	8.92194
ENSMUSG00000050071	-0.366811	0.0761893	0.526897	Bex1	protein_coding	72.4282	83.6218	105.055	102.699
ENSMUSG00000050075	0.0413798	0.950841	0.996532	Gpr171	protein_coding	0.595123	1.11135	0.677528	1.05112
ENSMUSG00000098014	-0.403429	0.710762	1	Gm26967	sense_intronic	0.181568	0.276097	0.261832	0.366715
ENSMUSG00000088689	-1.12726	0.564648	1	Scarna17	scaRNA	3.52871	0	2.86234	4.93405
ENSMUSG00000098019	-1.85823	0.399777	1	Gm2546	processed_pseudogene	0.070325	0.0712918	0.456357	0.065555
ENSMUSG00000050079	-0.681858	0.0220011	0.311735	Rspry1	protein_coding	2.36386	2.12444	3.3907	4.03198
ENSMUSG00000049090	-0.164142	0.471574	0.899479	Zadh2	protein_coding	9.73716	8.23295	10.3496	10.3482
ENSMUSG00000049091	-0.108131	0.56131	0.931265	Sephs2	protein_coding	145.499	165.056	162.695	183.585
ENSMUSG00000049092	-0.506928	0.638812	1	Gpr137c	protein_coding	0.0697339	0.141385	0.181009	0.130008
ENSMUSG00000049093	-2.53722	0.602161	1	Il23r	protein_coding	0	0	0.0605909	0
ENSMUSG00000074030	-0.226545	0.586606	0.934173	Exoc8	protein_coding	0.924579	1.70556	1.65569	1.54006
ENSMUSG00000049097	-2.67832	0.316231	1	Ankrd34a	protein_coding	0.026981	0	0.0291812	0.150906
ENSMUSG00000050087	-0.583419	0.830029	1	Cby3	protein_coding	0.0953379	0.0966487	0.206224	0.0888714
ENSMUSG00000050088	0.230123	0.3425	0.837065	1600012H06Rik	protein_coding	12.2092	9.74486	9.6198	9.60441
ENSMUSG00000050085	1.53195	0.758859	1	Olfr622	protein_coding	0	0.0318388	0	0
ENSMUSG00000074034	-0.410601	0.629554	1	Gm5921	processed_pseudogene	1.02721	0.961227	1.53827	1.1785
ENSMUSG00000098026	2.54322	0.60289	1	Gm27014	processed_pseudogene	0	0.150801	0	0
ENSMUSG00000098024	-0.0882356	0.893726	0.98775	Gm27003	antisense_RNA	3.36541	3.55383	3.0332	4.575
ENSMUSG00000098021	-0.473989	0.496913	0.907471	Gm9522	processed_pseudogene	1.20418	3.66221	1.54657	5.61252
ENSMUSG00000098022	0.168793	0.939095	1	Zfp82	protein_coding	0	0.10047	0.0214377	0.0739078
ENSMUSG00000050089	-1.50839	0.761955	1	Akap4	protein_coding	0	0	0.0249504	0
ENSMUSG00000074039	0.0473569	0.965629	1	4930520O04Rik	processed_transcript	0.2358	0.212482	0.226692	0.219806
ENSMUSG00000074063	1.21073	3.55756e-06	0.000698171	Osgin1	protein_coding	215.767	395.973	135.557	139.61
ENSMUSG00000074064	0.164374	0.462786	0.896322	Mlycd	protein_coding	27.8721	34.759	31.2499	26.4024
ENSMUSG00000074065	-0.0193898	0.99662	1	Gm10617	pseudogene	0	0.0602818	0.0643132	0
ENSMUSG00000050097	-0.163113	0.884302	1	Ces2b	protein_coding	0.143147	0.186576	0.265405	0.114375
ENSMUSG00000074060	-0.0770002	0.986776	1	Fbxw15	protein_coding	0.0466167	0	0.0504181	0
ENSMUSG00000074052	-3.63577	0.0934798	1	BC048644	bidirectional_promoter_lncRNA	0	0.0200597	0.128407	0.129118
ENSMUSG00000098004	-1.50839	0.761955	1	Gm27027	protein_coding	0	0	0.137797	0
ENSMUSG00000098001	-2.94015	0.4574	1	Gm27048	lincRNA	0	0	0.0162903	0.0280808
ENSMUSG00000098009	2.49062	0.58594	1	Gm5597	processed_pseudogene	0.0584175	0.0592206	0	0
ENSMUSG00000098008	-0.794316	0.645698	1	A930001A20Rik	lincRNA	0.0510191	0.206882	0.275897	0.190234
ENSMUSG00000098006	-1.35195	0.786431	1	Gm8565	processed_pseudogene	0	0	0	0.064068
ENSMUSG00000025076	-0.216242	0.367963	0.853187	Casp7	protein_coding	9.99413	9.13943	10.745	12.1637
ENSMUSG00000025077	-0.0824287	0.727963	0.960932	Dclre1a	protein_coding	5.75288	5.21091	6.07655	5.86412
ENSMUSG00000049044	0.124398	0.575352	0.932371	Rapgef4	protein_coding	20.8193	14.0929	16.4055	16.3927
ENSMUSG00000074001	-4.26815	0.124382	1	Klhl40	protein_coding	0	0	0.159019	0.0548227
ENSMUSG00000025075	-0.182719	0.321673	0.829567	Habp2	protein_coding	48.4254	45.4521	50.607	59.3339
ENSMUSG00000049047	0.189638	0.512897	0.912865	Armcx3	protein_coding	4.5156	3.64594	3.41435	3.94856
ENSMUSG00000025078	0.00331677	0.991156	0.999878	Nhlrc2	protein_coding	3.02932	3.5379	3.52542	3.23669
ENSMUSG00000064679	-2.53722	0.602161	1	Gm25357	snoRNA	0	0	2.09375	0
ENSMUSG00000064672	-0.873474	0.345073	1	Gm22806	snoRNA	2.56221	7.27282	8.31342	10.509
ENSMUSG00000074004	-1.486	0.435275	1	B3gnt6	protein_coding	0.0293935	0.0595953	0.0953712	0.164399
ENSMUSG00000050035	-3.25582	0.0569801	1	Fhl4	protein_coding	0.0409712	0	0.243717	0.152769
ENSMUSG00000074006	0.359136	0.570853	0.931265	Omp	protein_coding	1.04018	0.955623	0.84375	0.75752
ENSMUSG00000025060	0.204884	0.329713	0.833593	Slk	protein_coding	19.2185	14.6484	16.2702	13.7999
ENSMUSG00000050043	-0.307192	0.172212	0.701637	Tmx2	protein_coding	14.6286	15.6656	17.3078	21.4652
ENSMUSG00000025066	-0.0625922	0.782921	0.966966	Sfr1	protein_coding	36.541	46.5943	47.4725	42.1882
ENSMUSG00000025064	-1.40683	0.255678	1	Col17a1	protein_coding	0.0374152	0.063216	0.0809324	0.197639
ENSMUSG00000025069	2.11952	0.345664	1	Gsto2	protein_coding	0.309513	0.10459	0	0.0961731
ENSMUSG00000040699	-0.262161	0.289641	0.80905	Limd2	protein_coding	10.8672	10.5137	10.5014	16.0541
ENSMUSG00000025068	-0.0975737	0.696045	0.955601	Gsto1	protein_coding	38.5016	55.8268	45.3398	59.6886
ENSMUSG00000040697	-0.131917	0.636714	0.944696	Dnajc16	protein_coding	2.95394	2.7815	2.61394	3.88549
ENSMUSG00000040693	-0.530675	0.336791	0.835592	Slco4c1	protein_coding	0.383391	0.561401	0.813952	0.595644
ENSMUSG00000040694	-1.42291	0.476377	1	Apobec2	protein_coding	0.0572184	0.11601	0.0618843	0.426699
ENSMUSG00000040690	0.0163254	0.957664	0.997057	Col16a1	protein_coding	2.20883	1.95421	2.11386	2.12141
ENSMUSG00000088632	-0.568424	0.706852	1	Gm22314	misc_RNA	0.744043	1.0057	1.07295	1.61834
ENSMUSG00000025050	0.0941933	0.723125	0.960651	Pcgf6	protein_coding	8.90251	8.65448	7.50876	9.47535
ENSMUSG00000050050	-0.532213	0.655192	1	Ccdc158	protein_coding	0.227504	0.0384386	0.143532	0.247418
ENSMUSG00000050052	0.466276	0.521381	0.917772	Tdrp	protein_coding	0.877163	0.545008	0.397838	0.659409
ENSMUSG00000001082	0.456027	0.0546122	0.459494	Mfsd10	protein_coding	27.9572	19.6724	18.4189	17.1355
ENSMUSG00000074024	0.0512227	0.932709	0.993315	4632427E13Rik	bidirectional_promoter_lncRNA	0.25501	0.452403	0.333264	0.376379
ENSMUSG00000025058	0.632516	0.366101	0.852268	5430427O19Rik	protein_coding	0.686895	0.3764	0.321257	0.380722
ENSMUSG00000040688	0.391769	0.0876993	0.558446	Tbl3	protein_coding	6.9612	6.9758	5.66827	5.27079
ENSMUSG00000025059	-0.331553	0.092733	0.572519	Gk	protein_coding	14.115	12.7952	17.0202	17.8429
ENSMUSG00000001089	0.0556585	0.843461	0.97776	Luzp1	protein_coding	2.12058	2.22483	1.82278	2.5033
ENSMUSG00000040687	0.365918	0.227385	0.759024	Madd	protein_coding	3.64167	2.80714	1.91269	3.25367
ENSMUSG00000039691	0.36801	0.885068	1	Tspan10	protein_coding	0.165933	0	0.0897322	0.0386696
ENSMUSG00000040680	2.54322	0.60289	1	Kremen2	protein_coding	0	0.066557	0	0
ENSMUSG00000040681	-0.51828	0.0143838	0.259645	Hmgn1	protein_coding	20.7409	21.416	27.6329	34.8133
ENSMUSG00000039693	0.298071	0.50942	0.911999	Msantd3	protein_coding	2.83656	2.96404	2.02951	2.84756
ENSMUSG00000039699	0.757852	0.342446	0.837065	Batf2	protein_coding	1.01194	1.07046	0.333097	0.943304
ENSMUSG00000074026	-0.0882151	0.900519	0.988835	Gm6091	processed_pseudogene	5.91326	14.5582	10.5068	12.2055
ENSMUSG00000039697	-0.215132	0.397424	0.863274	Ncoa7	protein_coding	2.72119	3.06957	3.18923	3.76341
ENSMUSG00000074029	-3.86009	0.253351	1	Gm10608	protein_coding	0	0	0.150209	0
ENSMUSG00000001095	-0.630269	0.828745	1	Slc13a2	protein_coding	0.0577878	0	0.0625	0.0269341
ENSMUSG00000025040	-0.474476	0.208043	0.740632	Fundc1	protein_coding	2.49528	3.3134	4.21918	4.12788
ENSMUSG00000049076	-0.0695437	0.767512	0.965739	Acap2	protein_coding	4.19676	3.81922	4.35325	4.30232
ENSMUSG00000025044	-0.134715	0.603417	0.936582	Msr1	protein_coding	5.80767	4.77996	5.32766	6.64658
ENSMUSG00000025041	0.00737057	0.9737	0.999352	Nt5c2	protein_coding	10.3919	10.3848	11.2393	10.0317
ENSMUSG00000050064	1.55669	4.26797e-06	0.000814952	Zfp697	protein_coding	3.70989	2.70785	0.860845	1.3833
ENSMUSG00000025047	0.372735	0.110533	0.608489	Pdcd11	protein_coding	9.41379	6.59605	6.50064	6.16205
ENSMUSG00000001098	-0.423192	0.103003	0.592413	Kctd10	protein_coding	7.5015	6.55729	7.82171	11.6615
ENSMUSG00000025049	-0.0206741	0.937013	0.994327	Taf5	protein_coding	5.66863	6.1369	6.38536	5.9621
ENSMUSG00000040675	-0.148841	0.515875	0.914509	Mthfd1l	protein_coding	8.16571	9.15943	9.50621	10.3429
ENSMUSG00000039680	-0.0200205	0.949054	0.996221	Mrps6	protein_coding	13.2629	18.6229	14.6117	18.9673
ENSMUSG00000039684	-0.29981	0.815861	1	Gm5422	transcribed_processed_pseudogene	0.166613	0.0965167	0.154457	0.1775
ENSMUSG00000088651	-1.35195	0.786431	1	Gm24853	snoRNA	0	0	0	0.5369
ENSMUSG00000039682	-0.595905	0.0152977	0.265958	Lap3	protein_coding	15.9243	23.5916	30.0237	31.9523
ENSMUSG00000039683	0.00190518	0.997431	0.999878	Sdk1	protein_coding	0.235628	0.191094	0.218436	0.219646
ENSMUSG00000050069	-0.568275	0.16594	0.695731	Grem2	protein_coding	1.07934	2.15063	2.61649	2.35921
ENSMUSG00000039686	-0.0729835	0.749765	0.963623	Zer1	protein_coding	7.45334	6.49328	7.43134	7.66118
ENSMUSG00000088609	0.335029	0.712643	1	Gm24187	miRNA	11.004	28.508	21.1579	11.3974
ENSMUSG00000049001	2.02273	0.526848	1	Ndnf	protein_coding	0	0.0279775	0.00746213	0
ENSMUSG00000064637	1.94749	0.398289	1	Snora20	snoRNA	2.17788	1.65586	0	1.01508
ENSMUSG00000064648	-0.0046881	0.998845	1	Gm23303	snRNA	0.917	0	0.495888	0.427401
ENSMUSG00000064647	0.00375285	0.997311	1	Gm23301	snoRNA	9.64967	8.69541	12.7558	5.99677
ENSMUSG00000050002	0.0701961	0.779279	0.96632	Idnk	protein_coding	14.0265	10.9437	11.3182	13.1436
ENSMUSG00000025094	0.448557	0.456042	0.892919	Slc18a2	protein_coding	0.678045	0.613057	0.495497	0.478312
ENSMUSG00000025092	0.0432807	0.930711	0.992431	Hspa12a	protein_coding	0.619971	0.529907	0.525903	0.623247
ENSMUSG00000050010	0.447597	0.651698	1	Shisa3	protein_coding	0.259492	0.225479	0.260605	0.103667
ENSMUSG00000064655	0.159261	0.933831	1	Gm25788	snoRNA	0.532	2.69657	0.575382	2.47958
ENSMUSG00000088625	-0.119411	0.936155	1	Gm23318	snRNA	3.87178	2.61667	0.697917	6.6168
ENSMUSG00000050014	1.53195	0.758859	1	Apol10b	protein_coding	0	0.0355741	0	0
ENSMUSG00000050017	-0.0345205	0.856871	0.981208	Pitpnb	protein_coding	32.8646	33.8538	34.1795	36.3296
ENSMUSG00000025083	0.341661	0.29704	0.815191	Afap1l2	protein_coding	4.31418	2.71657	2.48715	3.20662
ENSMUSG00000025082	1.47269	0.7681	1	Vwa2	protein_coding	0.0172122	0	0	0
ENSMUSG00000050022	0.138388	0.768052	0.965739	Amz1	protein_coding	1.15664	0.945036	0.746842	1.22302
ENSMUSG00000025085	0.0325301	0.875544	0.984641	Ablim1	protein_coding	6.98674	6.67779	6.44988	7.33036
ENSMUSG00000025086	0.467232	0.0542402	0.459481	Trub1	protein_coding	7.73095	6.14493	4.83802	5.48425
ENSMUSG00000049036	0.0280999	0.988559	1	Tmem121	protein_coding	0.088554	0.134657	0.143663	0.0825476
ENSMUSG00000049037	0.353356	0.441093	0.884444	Clec4a1	protein_coding	3.04176	2.8115	1.93517	2.79374
ENSMUSG00000025089	-0.507443	0.0418496	0.410815	Gfra1	protein_coding	4.3398	5.44985	6.96744	7.43297
ENSMUSG00000049038	0.0129383	0.97853	0.999352	Mterf2	protein_coding	2.04584	2.615	2.45318	2.32166
ENSMUSG00000050029	0.101273	0.646474	0.947128	Rap2c	protein_coding	11.6383	11.6189	11.6518	10.6656
ENSMUSG00000025091	2.54322	0.60289	1	Pnliprp2	protein_coding	0	0.0901726	0	0
ENSMUSG00000039519	-0.0012406	0.998816	0.999878	Cyp7b1	protein_coding	0.643509	0.358796	0.487189	0.539875
ENSMUSG00000040505	-0.430598	0.0489559	0.437379	Abcg5	protein_coding	18.4976	17.7302	21.5769	28.904
ENSMUSG00000040506	0.113854	0.622637	0.939193	Ambra1	protein_coding	8.19749	6.62643	7.50418	6.54269
ENSMUSG00000040502	0.841704	0.210011	0.743248	2020-03-09	protein_coding	0.527796	1.11663	0.421921	0.534779
ENSMUSG00000039512	-0.068612	0.783222	0.966966	Uhrf1bp1	protein_coding	2.63862	2.23868	2.58158	2.67912
ENSMUSG00000015542	0.0766389	0.787265	0.967708	Nat9	protein_coding	12.2135	11.0904	10.58	12.1944
ENSMUSG00000039515	-0.0824053	0.666625	0.951584	Ptpa	protein_coding	30.0731	32.1498	31.6382	36.4624
ENSMUSG00000039509	-0.0939613	0.676254	0.953118	Nup133	protein_coding	5.55568	5.93617	6.26827	6.38688
ENSMUSG00000039501	0.287232	0.222488	0.754086	Znfx1	protein_coding	10.0898	6.58736	6.33869	7.68635
ENSMUSG00000015522	-0.253389	0.262067	0.78963	Arnt	protein_coding	6.88058	6.92617	7.85992	9.13265
ENSMUSG00000064508	-1.41778	0.6996	1	n-R5s96	rRNA	0.562033	0	0	1.57173
ENSMUSG00000015536	-0.289682	0.125823	0.636119	Mocs2	protein_coding	22.5326	22.2845	28.7348	27.6732
ENSMUSG00000015533	0.261244	0.50612	0.911217	Itga2	protein_coding	1.18637	0.795163	0.933174	0.758595
ENSMUSG00000040549	0.00171516	0.993976	0.999878	Ckap5	protein_coding	7.29858	9.31756	8.7193	8.44106
ENSMUSG00000040548	-0.0111322	0.957921	0.997057	Tex2	protein_coding	8.91278	8.86349	8.89101	9.58543
ENSMUSG00000040543	-0.358509	0.809516	1	Pitpnm3	protein_coding	0.0425276	0.0431123	0.0344966	0.079286
ENSMUSG00000040540	-0.294656	0.741206	1	Gm9770	processed_pseudogene	0.773401	1.30672	1.20823	1.44189
ENSMUSG00000039552	0.302615	0.768758	1	Rsph4a	protein_coding	0.458249	0.0967811	0.103253	0.355972
ENSMUSG00000039556	0.495706	0.683732	1	Ppp1r3f	protein_coding	0.131771	0.133582	0.0316702	0.163777
ENSMUSG00000040536	-0.0587923	0.836669	0.976148	Necab1	protein_coding	3.17168	3.78945	4.13475	3.33932
ENSMUSG00000040537	-2.38346	0.105168	1	Adam22	protein_coding	0	0.030568	0.0896836	0.0772974
ENSMUSG00000040532	0.563566	0.0105725	0.21969	Abhd11	protein_coding	51.7205	37.5729	31.503	30.4156
ENSMUSG00000040533	1.47269	0.7681	1	Matn1	protein_coding	0.0348286	0	0	0
ENSMUSG00000039542	-0.301011	0.445669	0.887196	Ncam1	protein_coding	0.82815	0.72114	1.022	0.94023
ENSMUSG00000039540	2.43646	0.61876	1	4921524L21Rik	protein_coding	0.0941784	0	0	0
ENSMUSG00000039545	-0.443192	0.737716	1	Flicr	antisense_RNA	0.0605141	0.143141	0.17453	0.112819
ENSMUSG00000039546	0.649543	0.617134	1	Ajap1	protein_coding	0.228648	0.139075	0.0494587	0.191826
ENSMUSG00000039543	-2.34244	0.25572	1	Cfap70	protein_coding	0.0385571	0	0.125104	0.0718838
ENSMUSG00000015597	0.00229925	0.992134	0.999878	Zfp318	protein_coding	3.93294	3.36601	3.78315	3.70755
ENSMUSG00000015599	0.0465871	0.973902	1	Ttbk1	protein_coding	0.0702698	0.0158302	0.0337777	0.0509472
ENSMUSG00000040528	-0.0304972	0.948085	0.996171	Milr1	protein_coding	2.25637	2.24423	2.1641	2.57955
ENSMUSG00000040524	0.100015	0.72557	0.960684	Zfp609	protein_coding	3.25295	4.20613	4.27419	2.8903
ENSMUSG00000040525	1.01172	0.00343603	0.111554	Cblc	protein_coding	6.41569	9.13947	3.85492	4.14337
ENSMUSG00000040520	0.122707	0.63979	0.945605	Manea	protein_coding	4.29579	4.26775	4.36732	3.72411
ENSMUSG00000040521	0.226594	0.395431	0.862659	Tsfm	protein_coding	14.7499	17.6209	13.6399	14.9762
ENSMUSG00000040522	-0.525982	0.567826	1	Tlr8	protein_coding	0.142187	0.288284	0.285595	0.359759
ENSMUSG00000039530	-0.791421	0.0614172	0.490573	Tusc3	protein_coding	1.35882	1.90732	2.20444	3.67818
ENSMUSG00000039531	0.812452	0.00293109	0.101262	Zufsp	protein_coding	4.6023	3.79399	2.66657	2.23936
ENSMUSG00000015568	-1.3919	5.2767e-12	5.3257e-09	Lpl	protein_coding	43.5258	55.284	124.52	144.344
ENSMUSG00000039533	-0.513419	0.0588826	0.481972	Mmd2	protein_coding	5.00051	6.45373	7.20346	9.77314
ENSMUSG00000039539	-2.40217	0.603398	1	Sgcz	protein_coding	0	0	0.0249009	0.0214618
ENSMUSG00000039536	-0.0503197	0.792054	0.968443	Stau1	protein_coding	23.8158	22.9569	23.9015	26.0369
ENSMUSG00000039529	0.0807614	0.736495	0.961587	Atp8b1	protein_coding	4.14473	3.67513	3.58148	4.03509
ENSMUSG00000040511	0.167965	0.595621	0.935584	Pvr	protein_coding	4.91803	3.35619	3.55469	4.003
ENSMUSG00000039523	-0.17668	0.529526	0.920394	Cep104	protein_coding	2.71949	2.44142	2.79492	3.21609
ENSMUSG00000015579	-1.50839	0.761955	1	Nkx2-5	protein_coding	0	0	0.0494262	0
ENSMUSG00000039521	0.619512	0.584537	1	Foxp3	protein_coding	0.145495	0.221243	0.0786796	0.169533
ENSMUSG00000015575	-0.367007	0.154497	0.680551	Atp6v0e	protein_coding	7.26165	9.4217	10.025	12.2907
ENSMUSG00000015501	0.471536	0.250465	0.781225	Hivep2	protein_coding	0.679508	0.566866	0.398081	0.527849
ENSMUSG00000088591	0.0766334	0.968978	1	Gm23964	rRNA	1.30265	1.98085	1.40888	1.82145
ENSMUSG00000088562	2.54322	0.60289	1	Gm23780	misc_RNA	0	0.51382	0	0
ENSMUSG00000088552	-1.50839	0.761955	1	Mir1957a	miRNA	0	0	1.14205	0
ENSMUSG00000088553	-1.35195	0.786431	1	Gm22101	snRNA	0	0	0	0.630728
ENSMUSG00000040586	0.288545	0.283136	0.803755	Ofd1	protein_coding	4.44476	4.25202	3.91009	3.41383
ENSMUSG00000040583	0.847681	0.132707	0.646736	Cyp2b13	protein_coding	1.82129	3.12745	0.7638	2.11353
ENSMUSG00000040584	-0.125659	0.810511	0.971309	Abcb1a	protein_coding	0.488137	0.664511	0.588278	0.715044
ENSMUSG00000039599	0.0853919	0.739007	0.961791	Fam149b	protein_coding	5.02131	4.11325	4.37152	4.47784
ENSMUSG00000113936	1.33696	0.581693	1	Gm8784	processed_pseudogene	0.194264	0.0492336	0.0525261	0.0452717
ENSMUSG00000113937	-2.2562	0.645435	1	Rpl21-ps2	processed_pseudogene	0	0	0	0.270125
ENSMUSG00000113938	-1.35195	0.786431	1	Gm46996	processed_pseudogene	0	0	0	0.159228
ENSMUSG00000113943	2.54322	0.60289	1	AC154709.1	lincRNA	0	0.316817	0	0
ENSMUSG00000064565	1.53195	0.758859	1	Gm24145	snRNA	0	0.433437	0	0
ENSMUSG00000040576	1.53195	0.758859	1	Tmem270	protein_coding	0	0.0758049	0	0
ENSMUSG00000040570	-0.418999	0.857545	1	Rundc3b	protein_coding	0.0189535	0.0384282	0.0614972	0.0176679
ENSMUSG00000039585	0.0588912	0.801694	0.970085	Myo9a	protein_coding	2.41749	2.09898	2.11016	2.35426
ENSMUSG00000113948	0.220685	0.222968	0.754609	Rpl17-ps3	processed_pseudogene	314.366	305.473	271.54	276.452
ENSMUSG00000113949	0.692475	0.684805	1	Scamp4	protein_coding	0.231792	0.117489	0.0417822	0.180058
ENSMUSG00000040569	0.356559	0.855396	1	Slc26a7	protein_coding	0	0.0957505	0.0291868	0.0503117
ENSMUSG00000088548	1.53195	0.758859	1	Gm24960	snRNA	0	0.785002	0	0
ENSMUSG00000040563	0.792377	0.0113842	0.227844	Plppr2	protein_coding	17.1709	8.12504	6.51566	8.4113
ENSMUSG00000088549	0.578743	0.845099	1	Gm24959	snRNA	1.43203	0	0.516267	0.444965
ENSMUSG00000040564	-0.0666003	0.714639	0.959625	Apoc1	protein_coding	4211.26	3222.29	3946.42	4041.75
ENSMUSG00000040565	0.19241	0.354224	0.847893	Btaf1	protein_coding	9.41287	8.32621	8.37035	7.57504
ENSMUSG00000040560	-0.261591	0.422896	0.87582	Wdr7	protein_coding	1.36267	1.29196	1.32535	1.96476
ENSMUSG00000040562	-0.359442	0.282443	0.803132	Gstm2	protein_coding	7.729	8.89768	8.92599	13.1884
ENSMUSG00000039578	-1.35195	0.786431	1	Ccser1	protein_coding	0	0	0	0.011484
ENSMUSG00000039579	0.0734983	0.987889	1	Grin3a	protein_coding	0.00930344	0	0	0.0086724
ENSMUSG00000039577	-0.474838	0.703946	1	Nphp4	protein_coding	0.152499	0.0281083	0.0749702	0.180925
ENSMUSG00000113959	1.30983	0.516104	1	Gm46339	TEC	0.0590777	0.0798533	0.0212984	0.0367137
ENSMUSG00000113965	-0.179881	0.933158	1	A730091E23Rik	TEC	0.0182201	0.0554119	0.0197059	0.0679372
ENSMUSG00000040557	0.324066	0.254889	0.78384	Mettl27	protein_coding	6.08068	7.77454	6.06651	5.36748
ENSMUSG00000040552	-0.311017	0.620744	0.938773	C3ar1	protein_coding	0.404716	0.393869	0.507753	0.51308
ENSMUSG00000040554	-1.24106	0.635328	1	Aipl1	protein_coding	0.0580042	0	0.0313671	0.10814
ENSMUSG00000064582	-1.04324	0.715961	1	Gm25135	snRNA	0	0.988115	2.10839	0
ENSMUSG00000040550	-0.0562377	0.832685	0.974997	Otud6b	protein_coding	5.37734	4.78068	5.05423	5.82815
ENSMUSG00000064580	-1.35195	0.786431	1	Gm25134	snRNA	0	0	0	0.406031
ENSMUSG00000039563	-1.06354	0.472051	1	2210406O10Rik	lincRNA	0.119952	0.121601	0.259467	0.260903
ENSMUSG00000113966	-1.50839	0.761955	1	AC122811.1	TEC	0	0	0.0258045	0
ENSMUSG00000039568	0.277266	0.216943	0.749716	Ubald1	protein_coding	8.42351	9.64021	7.44386	7.96159
ENSMUSG00000113973	1.11462	0.71098	1	A030014E15Rik	protein_coding	0.350211	0	0	0.163229
ENSMUSG00000113977	1.61982	0.653048	1	Gm34276	lincRNA	0.476255	0	0	0.147984
ENSMUSG00000113984	0.0988766	0.968665	1	AC131743.5	TEC	0.043073	0.0873303	0.0465853	0.0803028
ENSMUSG00000113985	-2.53722	0.602161	1	9130015A21Rik	lincRNA	0	0	0.180108	0
ENSMUSG00000113986	0.0280999	0.988559	1	CT010462.1	lincRNA	0.0626445	0.0952587	0.101629	0.0583955
ENSMUSG00000113995	-0.0046881	0.998845	1	AC140477.3	lincRNA	0.29344	0	0.158684	0.136768
ENSMUSG00000113996	-0.7843	0.846744	1	CT030166.5	processed_pseudogene	0	0.168215	0	0.309357
ENSMUSG00000113998	0.829954	0.551995	1	Gm40909	lincRNA	0.0250511	0.165071	0.0541877	0.0583797
ENSMUSG00000113999	0.0495333	0.96727	1	AC132954.2	processed_pseudogene	1.0376	1.40249	1.30924	1.12842
ENSMUSG00000040596	-0.331684	0.378859	0.85817	Pogk	protein_coding	0.689544	0.593358	0.780459	0.881945
ENSMUSG00000040599	0.0912325	0.707984	0.957993	Mis12	protein_coding	9.9328	12.6338	10.9436	10.9681
ENSMUSG00000040592	-0.0720119	0.800902	0.970085	Cd79b	protein_coding	20.7956	15.9469	14.327	25.6046
ENSMUSG00000040594	0.199625	0.675852	0.953118	Ranbp17	protein_coding	1.03124	0.635725	0.783744	0.701481
ENSMUSG00000064542	-1.05126	0.784926	1	Gm22980	snoRNA	0	1.00929	2.15357	0
ENSMUSG00000040591	-0.326477	0.493092	0.906271	1110051M20Rik	protein_coding	2.18991	0.878249	2.03013	1.88434
ENSMUSG00000064540	-0.0770002	0.986776	1	Snord42a	snoRNA	1.07219	0	1.15962	0
ENSMUSG00000015437	-0.0455997	0.918696	0.990872	Gzmb	protein_coding	3.9311	2.90276	2.57199	4.70498
ENSMUSG00000015405	-1.11188	0.428659	1	Ace2	protein_coding	0.0584338	0.0789829	0.231729	0.0726271
ENSMUSG00000015401	-1.44693	0.0732407	0.518483	Tmem27	protein_coding	0.150523	1.22074	2.00783	1.91761
ENSMUSG00000040428	0.487276	0.395655	0.862659	Plekha4	protein_coding	1.6244	0.876488	1.13346	0.683842
ENSMUSG00000040429	0.315056	0.437715	0.882676	Mterf1a	protein_coding	2.31055	2.69367	2.18659	1.96537
ENSMUSG00000040424	0.261247	0.67736	0.953118	Hipk4	protein_coding	0.857455	0.772661	0.927376	0.466256
ENSMUSG00000040420	-0.54497	0.853745	1	Cdh18	protein_coding	0.0507959	0	0.027469	0.0473506
ENSMUSG00000040423	-0.206054	0.41087	0.870101	Rc3h1	protein_coding	1.76668	1.868	2.03402	2.29614
ENSMUSG00000015461	0.110608	0.665971	0.951417	Atf6b	protein_coding	11.4614	8.0397	8.95923	9.57005
ENSMUSG00000039431	0.536945	0.313545	0.825169	Mtmr7	protein_coding	1.02086	1.53972	0.969454	0.858772
ENSMUSG00000015468	0.384663	0.274321	0.799732	Notch4	protein_coding	1.27943	1.35062	0.937756	1.14337
ENSMUSG00000015467	0.196258	0.751682	0.963959	Egfl8	protein_coding	1.83896	1.33843	0.968962	1.89005
ENSMUSG00000039438	0.111947	0.560096	0.931243	Ttc36	protein_coding	320.913	381.734	328.238	344.139
ENSMUSG00000040413	-0.398014	0.0597944	0.48641	Timd2	protein_coding	25.2949	31.6791	36.3995	41.3857
ENSMUSG00000040414	0.542307	0.0487808	0.436525	Slc25a28	protein_coding	39.5413	21.5124	22.6026	20.1245
ENSMUSG00000040415	0.422585	0.105667	0.598003	Dtx3	protein_coding	38.0615	21.0817	23.0586	21.9591
ENSMUSG00000040410	0.145354	0.646414	0.947128	Fbxl4	protein_coding	3.02426	2.67776	2.62912	2.67639
ENSMUSG00000040412	0.0173107	0.982212	0.999352	5330417C22Rik	protein_coding	0.20301	0.217907	0.206648	0.222635
ENSMUSG00000113909	-3.03271	0.431105	1	Gm36377	lincRNA	0	0	0.199141	0.085819
ENSMUSG00000015474	-0.290586	0.329134	0.833321	Ppt2	protein_coding	6.25237	6.90354	7.36522	9.28071
ENSMUSG00000113902	0.0764103	0.768609	0.965819	AC121965.1	bidirectional_promoter_lncRNA	54.7176	37.6637	51.3005	38.1037
ENSMUSG00000039428	0.0159475	0.939831	0.994998	Tmem135	protein_coding	12.9966	11.7432	12.7526	12.4136
ENSMUSG00000015476	0.515691	0.639993	1	Prrt1	protein_coding	0.538856	0.218506	0.271972	0.267897
ENSMUSG00000015478	-0.12302	0.548796	0.927016	Rnf5	protein_coding	42.502	42.6869	48.0988	47.4905
ENSMUSG00000039427	0.156329	0.567838	0.931265	Alg1	protein_coding	11.9926	10.1849	8.50385	12.0305
ENSMUSG00000039419	-1.82349	0.42651	1	Cntnap2	protein_coding	0.0141838	0	0.0306808	0.0198326
ENSMUSG00000040407	0.332555	0.200461	0.732672	Akap9	protein_coding	5.72491	3.62323	4.35375	3.2079
ENSMUSG00000113910	1.53195	0.758859	1	AC160972.1	sense_overlapping	0	0.109705	0	0
ENSMUSG00000040405	2.78062	0.275174	1	Havcr1	protein_coding	0.171655	0.0696061	0.0371306	0
ENSMUSG00000113919	-1.35195	0.786431	1	Gm34466	lincRNA	0	0	0	0.128643
ENSMUSG00000015441	-1.50839	0.761955	1	Gzmf	protein_coding	0	0	0.0820185	0
ENSMUSG00000039410	0.593349	0.250502	0.781225	Prdm16	protein_coding	0.405092	0.435301	0.2804	0.29454
ENSMUSG00000039414	0.418534	0.187157	0.720065	Heatr5b	protein_coding	1.77559	1.83293	1.44029	1.34229
ENSMUSG00000113914	-0.925631	0.800306	1	CT030166.4	processed_pseudogene	0	0.174877	0.186572	0.160804
ENSMUSG00000113917	1.61982	0.653048	1	AC160340.2	TEC	0.0568915	0	0	0.0176775
ENSMUSG00000113918	0.747452	0.459559	1	Gm6566	antisense_RNA	1.01175	0.603332	0.32184	0.665738
ENSMUSG00000015451	0.405074	0.285603	0.805656	C4a	processed_transcript	1.75171	1.23648	0.954292	1.36679
ENSMUSG00000015452	1.04123	0.0012787	0.0587159	Ager	protein_coding	16.9401	9.00075	5.26339	7.65312
ENSMUSG00000113922	-1.1022	0.776872	1	AC131743.4	TEC	0.0448757	0	0.0970702	0
ENSMUSG00000039405	-0.931975	0.111142	0.608931	Prss23	protein_coding	0.539746	0.503394	0.770563	1.28803
ENSMUSG00000113894	-0.592983	0.598511	1	AC129597.1	TEC	0.564765	0.229012	0.794064	0.421167
ENSMUSG00000113898	3.02085	0.482535	1	Gm19144	processed_pseudogene	0.112467	0	0	0
ENSMUSG00000113899	1.47269	0.7681	1	CT030657.4	processed_pseudogene	0.0936721	0	0	0
ENSMUSG00000088473	1.13855	0.773765	1	Gm23078	snRNA	0	0.954733	0	0.438952
ENSMUSG00000088475	0.131103	0.978031	1	Gm23084	rRNA	0	0.619739	0	0.569868
ENSMUSG00000088478	-0.0046881	0.998845	1	Mir1946b	miRNA	1.048	0	0.56673	0.488458
ENSMUSG00000088498	1.53195	0.758859	1	Gm24402	snRNA	0	0.776376	0	0
ENSMUSG00000088490	0.961073	0.790305	1	Gm24400	snRNA	0.651327	0.660282	0.704439	0
ENSMUSG00000064489	-1.35195	0.786431	1	Gm23296	snRNA	0	0	0	0.607149
ENSMUSG00000064491	-2.40217	0.603398	1	Gm22061	snRNA	0	0	0.704439	0.607149
ENSMUSG00000064495	-3.25327	0.413656	1	Gm24313	snoRNA	0	0	0	1.95383
ENSMUSG00000113811	-0.302423	0.842454	1	CT009546.2	lincRNA	0.120297	0.0406503	0.108422	0.0934479
ENSMUSG00000040464	0.403439	0.109711	0.60579	Gtpbp10	protein_coding	11.2792	8.74807	8.36937	7.14789
ENSMUSG00000040466	-0.239226	0.181601	0.714057	Blvrb	protein_coding	178.679	187.806	219.71	226.6
ENSMUSG00000064437	-1.54325	0.496289	1	Snord49b	snoRNA	0.967945	0.981253	3.14063	2.70687
ENSMUSG00000040462	-0.0977287	0.594516	0.935584	Os9	protein_coding	50.6441	50.937	53.8844	58.2632
ENSMUSG00000039470	-0.182482	0.684621	0.953673	Zdhhc2	protein_coding	1.15432	1.14929	1.18157	1.51796
ENSMUSG00000040463	0.405743	0.0317833	0.36661	Mybbp1a	protein_coding	51.1409	40.8526	36.0777	35.1845
ENSMUSG00000039476	1.24217	0.50004	1	Prrx2	protein_coding	0.338546	0.0980572	0.0523074	0.13525
ENSMUSG00000039473	0.0152561	0.943124	0.995469	Ubn1	protein_coding	7.36328	6.22773	6.88943	6.93429
ENSMUSG00000039474	0.143556	0.722153	0.960534	Wfs1	protein_coding	2.13474	1.28726	1.39325	1.78409
ENSMUSG00000113812	-3.12255	0.447693	1	AC122357.2	TEC	0	0	0.148279	0
ENSMUSG00000039477	0.0523531	0.822231	0.973034	Tnrc18	protein_coding	4.40145	3.31244	3.47748	4.17244
ENSMUSG00000039478	0.303724	0.418673	0.873133	Micu3	protein_coding	3.24931	2.64086	2.12068	2.79391
ENSMUSG00000113816	-3.6961	0.247524	1	CT030159.3	antisense_RNA	0	0	0.101789	0.131597
ENSMUSG00000113819	-0.0193898	0.99662	1	CT009546.3	processed_pseudogene	0	0.339664	0.36238	0
ENSMUSG00000040459	-0.000802721	0.997011	0.999878	Arglu1	protein_coding	34.6208	23.3648	28.8454	30.6115
ENSMUSG00000040455	-0.297177	0.187122	0.720065	Usp45	protein_coding	4.96888	4.64881	6.11488	6.04954
ENSMUSG00000040456	1.00386	0.794877	1	Hypm	protein_coding	0	0.243202	0.129733	0
ENSMUSG00000039461	-0.441434	0.19554	0.728248	Tcta	protein_coding	4.30352	5.29453	5.64861	7.86746
ENSMUSG00000040451	0.229499	0.33531	0.835592	Sgms1	protein_coding	7.25239	7.12454	6.55516	6.06833
ENSMUSG00000040452	0.0734983	0.987889	1	Cdh12	protein_coding	0.0116076	0	0	0.0108203
ENSMUSG00000039462	-1.35195	0.786431	1	Col10a1	protein_coding	0	0	0	0.0207556
ENSMUSG00000039463	0.151758	0.492672	0.905967	Slc9a8	protein_coding	10.8589	8.21243	8.57523	9.05118
ENSMUSG00000113823	-1.35195	0.786431	1	Gm270	processed_pseudogene	0	0	0	0.0665625
ENSMUSG00000113831	0.11123	0.709538	0.958379	AC163032.1	lincRNA	5.37356	4.09153	4.84735	4.13413
ENSMUSG00000040446	-0.394599	0.396118	0.862659	Rprd1a	protein_coding	0.875813	0.674112	1.03494	1.05831
ENSMUSG00000040447	-0.0296633	0.911356	0.989653	Spns2	protein_coding	6.94555	5.05734	5.81418	6.77512
ENSMUSG00000039450	-0.306812	0.198473	0.730515	Dcxr	protein_coding	36.2185	47.0744	48.2433	58.639
ENSMUSG00000015484	-0.372417	0.82194	1	Fam163a	protein_coding	0.0718104	0.0545983	0.0194165	0.150614
ENSMUSG00000040441	0.337934	0.226799	0.759005	Slc26a10	protein_coding	12.3703	7.33977	6.49063	9.52819
ENSMUSG00000088420	-1.50839	0.761955	1	Gm22551	snoRNA	0	0	0.731796	0
ENSMUSG00000064451	-2.94015	0.4574	1	Snora23	snoRNA	0	0	0.409647	0.706141
ENSMUSG00000039452	-0.253471	0.218941	0.751613	Snx22	protein_coding	21.3762	23.0593	25.2831	29.4808
ENSMUSG00000064452	-2.53722	0.602161	1	Gm24564	snoRNA	0	0	2.01	0
ENSMUSG00000039457	-0.205185	0.683053	0.953586	Ppl	protein_coding	0.510727	0.450216	0.480325	0.66238
ENSMUSG00000039458	-0.185092	0.492649	0.905967	Mtmr12	protein_coding	3.26045	2.23106	3.05247	3.35272
ENSMUSG00000113836	-0.21374	0.67589	0.953118	AC124426.1	transcribed_processed_pseudogene	1.15853	0.939567	1.253	1.24794
ENSMUSG00000039456	0.375148	0.101711	0.591168	Morc3	protein_coding	11.8433	9.01306	8.49728	7.99234
ENSMUSG00000015488	-0.569754	0.0405105	0.405576	Cacfd1	protein_coding	5.44267	6.20061	7.31606	10.606
ENSMUSG00000113840	1.47269	0.7681	1	Gm18955	processed_pseudogene	0.107384	0	0	0
ENSMUSG00000113841	-0.419376	0.867818	1	AC122357.3	TEC	0.0911802	0	0.0657436	0.0566637
ENSMUSG00000113843	-3.03271	0.431105	1	Gm6129	processed_pseudogene	0	0	0.188202	0.0811048
ENSMUSG00000040435	0.0540819	0.771307	0.965819	Ppp1r15a	protein_coding	106.833	117.558	102.262	121.396
ENSMUSG00000040432	0.696661	0.322736	0.829567	Ltb4r2	protein_coding	1.05394	0.324346	0.305327	0.561404
ENSMUSG00000040433	-0.11382	0.751825	0.963959	Zbtb38	protein_coding	0.997483	0.839484	0.966868	1.07895
ENSMUSG00000040434	0.661072	0.0524485	0.449204	Large2	protein_coding	3.92182	2.4866	2.50301	1.62768
ENSMUSG00000040430	0.0323149	0.880208	0.986218	Pitpnc1	protein_coding	7.64201	6.30706	6.84794	7.17499
ENSMUSG00000088410	-2.2562	0.645435	1	Gm24240	snoRNA	0	0	0	0.962444
ENSMUSG00000039449	0.0852421	0.697182	0.955904	Prpf18	protein_coding	10.9228	10.07	10.08	10.2926
ENSMUSG00000113852	-0.29984	0.65204	0.947128	AC159193.3	TEC	0.691073	0.511958	0.632437	0.891967
ENSMUSG00000113853	-2.80393	0.271175	1	CT009757.5	TEC	0	0.0206278	0.110037	0.0379357
ENSMUSG00000113856	-3.47018	0.310795	1	Gm10790	processed_transcript	0	0	0.133328	0.0383048
ENSMUSG00000113859	1.53195	0.758859	1	Gm7979	processed_pseudogene	0	0.068927	0	0
ENSMUSG00000113860	0.485941	0.580933	1	Gm45949	lincRNA	0.661982	0.633801	0.238654	0.719928
ENSMUSG00000113861	-1.70836	0.440065	1	Gm6190	processed_pseudogene	0.050722	0.0514194	0.109716	0.236408
ENSMUSG00000064409	-2.40217	0.603398	1	n-R5s40	rRNA	0	0	0.607863	0.523911
ENSMUSG00000113865	0.222656	0.949375	1	Selenok-ps6	processed_pseudogene	0	0.499295	0	0.459116
ENSMUSG00000040498	0.745695	0.557141	1	Igsf23	protein_coding	0.328736	0.296227	0.0790095	0.306438
ENSMUSG00000040495	3.12843	0.4527	1	Chrm4	protein_coding	0	0.147188	0	0
ENSMUSG00000040490	1.53195	0.758859	1	Lrfn2	protein_coding	0	0.0220644	0	0
ENSMUSG00000113869	2.43646	0.61876	1	AC131743.3	processed_pseudogene	0.21055	0	0	0
ENSMUSG00000113876	-2.53722	0.602161	1	AC166341.7	processed_pseudogene	0	0	1.19643	0
ENSMUSG00000113877	1.46584	0.220917	1	AC155266.1	TEC	0.77093	1.01599	0.166759	0.503047
ENSMUSG00000064417	-0.297207	0.854197	1	DQ267102	snoRNA	4.83972	1.96251	3.14063	5.41375
ENSMUSG00000040488	-0.109718	0.623871	0.939198	Ltbp4	protein_coding	9.56228	7.16209	8.36878	10.1922
ENSMUSG00000040489	0.0734983	0.987889	1	Sox30	protein_coding	0.0232539	0	0	0.0216767
ENSMUSG00000040482	0.635352	0.00459152	0.132346	Dxo	protein_coding	31.015	26.1392	19.2035	18.6042
ENSMUSG00000040483	0.680814	0.0779236	0.53124	Xaf1	protein_coding	7.5408	4.81521	2.26386	5.70351
ENSMUSG00000039492	1.47269	0.7681	1	Ccdc27	protein_coding	0.0333614	0	0	0
ENSMUSG00000040485	-1.35195	0.786431	1	Lrrc52	protein_coding	0	0	0	0.0568372
ENSMUSG00000039497	-0.191347	0.575028	0.932371	Dse	protein_coding	2.19127	1.59361	1.95779	2.4867
ENSMUSG00000039496	0.0413051	0.975814	1	Cdnf	protein_coding	0.161913	0.0937938	0.125083	0.129369
ENSMUSG00000040481	0.0783608	0.716729	0.959625	Bptf	protein_coding	3.4047	3.29889	3.26901	3.27092
ENSMUSG00000113883	-1.50839	0.761955	1	Gm36500	lincRNA	0	0	0.0463561	0
ENSMUSG00000113885	1.47269	0.7681	1	AC153144.2	antisense_RNA	0.154528	0	0	0
ENSMUSG00000113886	-0.54497	0.853745	1	AC136986.1	sense_intronic	0.3668	0	0.198355	0.341921
ENSMUSG00000040479	0.287505	0.166881	0.696876	Dgkz	protein_coding	42.3769	29.3514	30.103	30.0905
ENSMUSG00000064427	-0.593024	0.61033	1	Gm22748	snoRNA	2.56221	3.63641	4.43382	5.25452
ENSMUSG00000113880	-0.172021	0.795271	0.969029	A030005L19Rik	protein_coding	2.0752	1.92842	2.1509	2.49865
ENSMUSG00000040471	0.813476	0.257421	0.784251	Ggt6	protein_coding	0.843358	1.32129	0.704827	0.571749
ENSMUSG00000039483	0.172783	0.463852	0.896322	Asb6	protein_coding	11.5789	9.09747	10.3239	8.45939
ENSMUSG00000040472	0.379896	0.159275	0.686485	Rabggta	protein_coding	22.7793	12.2081	13.9661	13.4573
ENSMUSG00000039480	-0.415061	0.268347	0.795248	Nt5dc1	protein_coding	2.51532	1.7772	2.63799	3.2447
ENSMUSG00000040473	0.36931	0.374207	0.856906	Cfap69	protein_coding	1.37809	1.01214	1.01899	0.878259
ENSMUSG00000039481	0.0639413	0.941414	1	Nrtn	protein_coding	0.885627	1.03593	0.884165	1.01607
ENSMUSG00000039485	-0.702722	0.429715	1	Tspyl4	protein_coding	0.251531	0.145708	0.213747	0.452192
ENSMUSG00000005980	0.121802	0.921274	1	Dnase1	protein_coding	0.175357	0.177768	0.216751	0.116759
ENSMUSG00000005981	0.0522542	0.800818	0.970085	Trap1	protein_coding	40.5235	49.5161	42.2685	47.6596
ENSMUSG00000005986	0.428164	0.40625	0.867903	Ankrd13d	protein_coding	1.69424	1.58542	1.05715	1.45784
ENSMUSG00000005982	-0.323968	0.122402	0.633084	Naa60	protein_coding	18.5155	16.4967	20.865	24.3083
ENSMUSG00000005983	-0.0135427	0.980496	0.999352	1700037C18Rik	protein_coding	1.26371	0.790454	1.04688	1.07774
ENSMUSG00000030946	-1.02409	0.00243234	0.0931407	Lhpp	protein_coding	4.86598	7.74584	15.9623	10.4964
ENSMUSG00000030945	1.97991	0.504231	1	Acsm2	protein_coding	0.0206863	0.0209707	0.0111866	0
ENSMUSG00000015305	0.082266	0.751176	0.963959	Sash1	protein_coding	2.60993	2.68516	2.51845	2.64093
ENSMUSG00000030942	0.0910201	0.716751	0.959625	Thumpd1	protein_coding	8.37134	9.69503	8.24108	9.30142
ENSMUSG00000054910	1.72256	0.625067	1	4931415C17Rik	processed_transcript	0	0.0939914	0	0.0288093
ENSMUSG00000030935	-0.0443491	0.859603	0.981295	Acsm3	protein_coding	10.4274	13.787	14.0685	11.7114
ENSMUSG00000015314	0.105887	0.785737	0.966994	Slamf6	protein_coding	1.64225	1.35652	0.934129	1.95042
ENSMUSG00000030934	-1.33303	7.90079e-07	0.000214689	Oat	protein_coding	8.38766	8.79845	26.5844	17.811
ENSMUSG00000015316	0.0723594	0.867553	0.983332	Slamf1	protein_coding	1.356	0.975037	0.886765	1.39631
ENSMUSG00000030930	-0.0846002	0.762911	0.965018	Chst15	protein_coding	4.21664	2.78901	3.57362	4.04662
ENSMUSG00000015312	0.00303279	0.992319	0.999878	Gadd45b	protein_coding	16.2289	10.0693	15.6151	11.1311
ENSMUSG00000054920	0.249737	0.33562	0.835592	Klhl5	protein_coding	8.76459	6.12563	5.74186	7.12635
ENSMUSG00000078908	0.0857065	0.793495	0.968443	Mon1b	protein_coding	1.95216	2.23344	1.71924	2.36567
ENSMUSG00000078906	4.47741	0.0917092	1	Gm14444	protein_coding	0.272022	0.165457	0	0
ENSMUSG00000030929	0.340597	0.223943	0.755929	Eri2	protein_coding	3.71305	3.77583	3.54044	2.5339
ENSMUSG00000078907	-1.50839	0.761955	1	Fam186b	protein_coding	0	0	0.0236508	0
ENSMUSG00000005968	0.109412	0.702776	0.957173	Tuft1	protein_coding	5.21829	5.93451	4.98489	5.70388
ENSMUSG00000030924	0.507587	0.103669	0.593096	Rexo5	protein_coding	4.92207	4.93304	3.59937	3.54544
ENSMUSG00000054939	-0.249346	0.690478	0.955051	Zfp174	protein_coding	0.33091	0.287537	0.306766	0.451681
ENSMUSG00000030922	0.0635493	0.936616	0.99417	Lyrm1	protein_coding	0.250391	0.217571	0.335287	0.122261
ENSMUSG00000054934	0.258926	0.881431	1	Kcnmb4	protein_coding	0.171444	0.130351	0.139068	0.119862
ENSMUSG00000030921	0.765297	0.020468	0.304599	Trim30a	protein_coding	5.72913	4.02806	2.07876	3.84174
ENSMUSG00000078905	-1.35195	0.786431	1	Gm14393	protein_coding	0	0	0	0.103944
ENSMUSG00000054931	0.668441	0.419202	0.873389	Zkscan4	protein_coding	0.377499	0.824252	0.408281	0.378962
ENSMUSG00000078902	-1.62584	0.305272	1	Gm14443	protein_coding	0	0.0782221	0.0834533	0.172626
ENSMUSG00000054932	-0.574316	0.0142415	0.258322	Afp	protein_coding	4549.37	7251.8	8537.25	9747.89
ENSMUSG00000078903	0.733715	0.804665	1	Gm14391	protein_coding	0.0251778	0.012762	0	0.02347
ENSMUSG00000029922	-0.384353	0.0460854	0.427429	Mkrn1	protein_coding	43.1056	49.3345	59.0924	65.7114
ENSMUSG00000029923	0.0611435	0.950073	1	Rab19	protein_coding	0.530987	0.448573	0.430714	0.536219
ENSMUSG00000029924	-0.210564	0.412262	0.870101	Slc37a3	protein_coding	4.63461	5.03142	5.98511	5.5454
ENSMUSG00000029925	0.168975	0.573492	0.932371	Tbxas1	protein_coding	3.33031	2.49335	2.46183	2.86233
ENSMUSG00000005973	-0.107274	0.709919	0.958406	Rcn1	protein_coding	4.76571	5.32474	4.98805	6.25765
ENSMUSG00000029920	-0.0157625	0.951019	0.996532	Smarcad1	protein_coding	4.71986	4.00552	4.91513	4.13573
ENSMUSG00000030917	0.556103	0.452273	0.891487	Tmem159	protein_coding	2.25419	0.666511	0.711085	1.31331
ENSMUSG00000054944	1.21548	0.368418	1	5330416C01Rik	lincRNA	0.190821	0.150457	0.091725	0.0592926
ENSMUSG00000054945	0.203602	0.736434	0.961587	Gm9958	protein_coding	1.73687	1.81578	1.7611	1.41668
ENSMUSG00000054942	0.223618	0.467121	0.897649	Miga1	protein_coding	2.681	2.21983	1.92802	2.39448
ENSMUSG00000030980	0.295028	0.170998	0.701033	Knop1	protein_coding	9.43694	10.1039	8.50084	7.91481
ENSMUSG00000029992	-0.278157	0.264127	0.791081	Gfpt1	protein_coding	3.87675	3.02398	3.96329	4.64482
ENSMUSG00000030981	0.25083	0.895529	1	Mmp21	protein_coding	0.0523017	0.106042	0.113133	0.0243771
ENSMUSG00000029993	-0.0658592	0.803679	0.970085	Nfu1	protein_coding	6.80803	7.66222	7.24297	8.41851
ENSMUSG00000029994	0.0851484	0.68939	0.954937	Anxa4	protein_coding	17.5359	16.6458	16.8681	16.297
ENSMUSG00000029999	-0.379766	0.2686	0.795352	Tgfa	protein_coding	1.67803	1.60746	1.84816	2.56875
ENSMUSG00000029998	-0.441771	0.0240905	0.324513	Pcyox1	protein_coding	16.2101	16.5152	23.2004	22.5978
ENSMUSG00000040302	0.608255	0.0456376	0.426212	Rbm48	protein_coding	6.62192	5.69856	4.48812	3.8134
ENSMUSG00000015340	-0.114817	0.633756	0.94402	Cybb	protein_coding	5.58768	5.73884	5.51989	7.16364
ENSMUSG00000015341	-0.169441	0.464766	0.896918	Golga7	protein_coding	10.5466	9.64018	9.38436	14.1068
ENSMUSG00000015342	-0.350865	0.213828	0.74787	Xk	protein_coding	3.7894	6.0267	6.75643	6.22005
ENSMUSG00000039315	-0.86358	0.737481	1	Clnk	protein_coding	0.122986	0	0	0.229288
ENSMUSG00000030986	0.545355	0.102939	0.592413	Dhx32	protein_coding	3.60316	3.39347	2.61474	2.31863
ENSMUSG00000030987	-0.315559	0.284266	0.804243	Stim1	protein_coding	3.19542	3.93581	3.66334	5.55523
ENSMUSG00000039313	-2.53722	0.602161	1	AF529169	protein_coding	0	0	0.0209317	0
ENSMUSG00000039318	0.0330868	0.881287	0.98634	Rab3gap2	protein_coding	5.35636	4.62853	4.8205	5.22336
ENSMUSG00000030982	-0.00434708	0.986273	0.999352	9030624J02Rik	protein_coding	4.52581	3.71478	3.99279	4.51199
ENSMUSG00000039316	-0.0016154	0.996679	0.999878	Rftn1	protein_coding	1.64327	1.42037	1.30957	1.8543
ENSMUSG00000030983	-0.152744	0.455181	0.892662	Bccip	protein_coding	43.7536	41.2883	49.5027	47.7837
ENSMUSG00000030970	0.220129	0.577107	0.932545	Ctbp2	protein_coding	1.85639	1.52906	1.52674	1.46009
ENSMUSG00000030979	0.0354547	0.863038	0.982378	Uros	protein_coding	29.7043	31.8233	28.1666	33.9219
ENSMUSG00000030978	-0.28587	0.270686	0.796149	Rrm1	protein_coding	21.9832	36.9188	40.6956	33.6987
ENSMUSG00000039304	-0.0367011	0.951927	0.996541	Tnfsf10	protein_coding	0.502486	0.367896	0.347211	0.572493
ENSMUSG00000015354	-0.129993	0.663867	0.950014	Pcolce2	protein_coding	3.40765	2.45158	2.90427	3.68886
ENSMUSG00000039307	0.675401	0.00606267	0.159229	Hexdc	protein_coding	11.1621	7.9281	6.26683	5.98122
ENSMUSG00000015355	0.0464392	0.894377	0.98775	Cd48	protein_coding	7.40404	6.96971	5.78341	8.59991
ENSMUSG00000039308	0.317089	0.208985	0.741577	Ndst2	protein_coding	27.809	16.4013	19.9675	16.1789
ENSMUSG00000015357	-0.37803	0.0771507	0.529462	Clpx	protein_coding	22.7556	28.5784	34.4086	34.5879
ENSMUSG00000030972	-0.648561	0.0423165	0.411232	Acsm5	protein_coding	2.50153	2.93882	4.07091	4.75088
ENSMUSG00000030968	0.730339	0.303289	0.818007	Pdilt	protein_coding	0.779408	0.987654	0.526852	0.575179
ENSMUSG00000030966	0.374982	0.2789	0.801638	Trim21	protein_coding	6.31296	3.61725	3.04954	4.8148
ENSMUSG00000030967	0.442924	0.0252858	0.331787	Zranb1	protein_coding	28.3472	24.6034	21.3272	18.6411
ENSMUSG00000030965	0.12936	0.615118	0.937278	Abraxas2	protein_coding	5.69907	5.18588	5.00677	5.23999
ENSMUSG00000030963	1.47269	0.7681	1	Umod	protein_coding	0.0265493	0	0	0
ENSMUSG00000030960	0.223702	0.574628	0.932371	Eef1akmt2	protein_coding	5.09942	6.70124	4.4939	5.98593
ENSMUSG00000113800	0.433979	0.702137	1	2210039B01Rik	lincRNA	0.734303	0.541381	0.288793	0.684497
ENSMUSG00000054909	1.91681	0.556965	1	Wbscr25	antisense_RNA	0.134346	0	0.0363253	0
ENSMUSG00000054905	0.0362677	0.86893	0.983813	Stfa3	protein_coding	162.728	194.46	192.097	167.143
ENSMUSG00000015337	0.10646	0.675025	0.953118	Endog	protein_coding	23.93	31.1047	24.3923	28.6017
ENSMUSG00000030956	-0.427886	0.0697035	0.51173	Fam53b	protein_coding	7.51118	9.85095	10.5649	13.6944
ENSMUSG00000054901	0.846921	0.577555	1	Arhgef33	protein_coding	0.192401	0.0650155	0.0462423	0.0996395
ENSMUSG00000030954	-0.717506	0.817658	1	Gp2	protein_coding	0.0699368	0	0.11346	0
ENSMUSG00000015335	0.183186	0.438904	0.883337	Zdhhc12	protein_coding	20.0194	17.4363	16.0102	17.9606
ENSMUSG00000005907	0.671413	0.0202758	0.30332	Pex1	protein_coding	12.9745	6.70053	6.85077	5.7192
ENSMUSG00000029911	0.333256	0.148551	0.672214	Ssbp1	protein_coding	12.1224	14.1365	11.757	9.71963
ENSMUSG00000029913	0.72856	0.210156	0.743248	Prdm5	protein_coding	0.986524	0.54242	0.506358	0.436425
ENSMUSG00000029910	-0.0592709	0.823984	0.973554	Mad2l1	protein_coding	8.89018	13.1166	13.9739	9.67124
ENSMUSG00000029919	0.268149	0.538963	0.922187	Hpgds	protein_coding	1.52244	1.45259	0.871723	1.68632
ENSMUSG00000030909	0.365655	0.107649	0.602542	Anks4b	protein_coding	10.8291	12.8801	8.94837	10.0946
ENSMUSG00000029915	-0.234636	0.570919	0.931265	Clec5a	protein_coding	1.20896	1.24444	1.36789	1.61242
ENSMUSG00000005949	0.470754	0.0480413	0.434628	Ctns	protein_coding	10.903	10.9232	7.63992	8.61269
ENSMUSG00000029916	0.0607331	0.866902	0.983013	Agk	protein_coding	2.87639	2.13687	2.0423	2.90643
ENSMUSG00000030905	-1.97635	0.0448261	1	Crym	protein_coding	0.0779844	0.184465	0.56229	0.508864
ENSMUSG00000005947	-0.141327	0.875609	1	Itgae	protein_coding	0.271881	0.183746	0.196034	0.321023
ENSMUSG00000029918	0.155645	0.618413	0.937847	Mrps33	protein_coding	10.9543	16.5297	12.7327	12.8521
ENSMUSG00000005951	0.338319	0.194846	0.727464	Shpk	protein_coding	7.95504	7.84178	5.54228	7.36997
ENSMUSG00000005952	2.04397	0.256297	1	Trpv1	protein_coding	0.207355	0.0420412	0.0224264	0.0386581
ENSMUSG00000005950	0.481775	0.722496	1	P2rx5	protein_coding	0.174594	0.265491	0.0314718	0.298378
ENSMUSG00000088273	-1.50839	0.761955	1	Gm23123	snoRNA	0	0	0.523438	0
ENSMUSG00000005958	0.214253	0.750861	0.963959	Ephb3	protein_coding	0.455024	0.32736	0.269877	0.42416
ENSMUSG00000005936	-0.0878189	0.657014	0.948372	Kctd20	protein_coding	20.0598	21.4214	21.244	24.3174
ENSMUSG00000113771	2.49062	0.58594	1	Gm36529	antisense_RNA	0.0455801	0.0462068	0	0
ENSMUSG00000113773	1.47269	0.7681	1	Gm8278	processed_pseudogene	0.0621695	0	0	0
ENSMUSG00000113774	2.54322	0.60289	1	Gm36236	bidirectional_promoter_lncRNA	0	0.20157	0	0
ENSMUSG00000113775	1.65358	0.616733	1	CT025604.1	sense_intronic	0.0405658	0.0205618	0	0.0189071
ENSMUSG00000113776	-0.134313	0.958396	1	Gm19327	TEC	0.0852241	0	0.0921737	0
ENSMUSG00000113770	1.47269	0.7681	1	1700019C18Rik	lincRNA	0.0394632	0	0	0
ENSMUSG00000064398	2.54322	0.60289	1	Gm23628	snRNA	0	0.816765	0	0
ENSMUSG00000064390	-1.16924	0.414832	1	Rnu73b	snoRNA	0	7.96059	10.6162	8.23499
ENSMUSG00000113788	0.961073	0.790305	1	AC122840.4	lincRNA	0.054235	0.0549807	0.0586576	0
ENSMUSG00000113789	0.918188	0.403451	1	AC139941.2	TEC	0.382084	0.503538	0.165296	0.320551
ENSMUSG00000088359	-0.957807	0.705106	1	Gm24009	rRNA	0.749377	0.75968	1.62097	1.3971
ENSMUSG00000113780	0.370401	0.551731	0.928235	Gm33195	lincRNA	1.81909	0.695317	0.709564	1.27873
ENSMUSG00000113781	-3.47018	0.310795	1	Gm35558	lincRNA	0	0	1.10846	0.318456
ENSMUSG00000113794	-2.40217	0.603398	1	Gm36607	antisense_RNA	0	0	0.0693422	0.0597654
ENSMUSG00000113798	-2.2562	0.645435	1	AC122327.4	processed_pseudogene	0	0	0	1.03119
ENSMUSG00000113792	-1.6015	0.624407	1	Gm10933	TEC	0.0374487	0	0.0810049	0.0349086
ENSMUSG00000088372	-1.35195	0.786431	1	Gm22881	snoRNA	0	0	0	0.484813
ENSMUSG00000040396	-0.0112617	0.96784	0.998639	Abhd13	protein_coding	2.76566	3.21199	2.96215	3.26639
ENSMUSG00000040390	-0.192546	0.565877	0.931265	Map3k10	protein_coding	2.66882	3.79922	2.96833	4.72857
ENSMUSG00000088378	1.47269	0.7681	1	Gm25184	snRNA	0.427558	0	0	0
ENSMUSG00000064358	1.25653	1.55835e-06	0.000373211	mt-Co3	protein_coding	113.872	125.801	63.838	39.0287
ENSMUSG00000088326	-1.35195	0.786431	1	Gm25667	misc_RNA	0	0	0	0.236236
ENSMUSG00000064356	1.43627	0.0403017	0.405152	mt-Atp8	protein_coding	17.0814	8.31179	4.80331	4.77684
ENSMUSG00000064357	0.863501	0.00379801	0.118993	mt-Atp6	protein_coding	145.934	101.047	91.092	46.6488
ENSMUSG00000064350	1.59661	0.491988	1	mt-Ty	Mt_tRNA	5.2009	1.05448	1.125	0.969626
ENSMUSG00000064351	1.05123	6.45119e-06	0.00113944	mt-Co1	protein_coding	53141.8	47935.3	30576.4	19218.6
ENSMUSG00000064354	0.790164	0.0011382	0.0547032	mt-Co2	protein_coding	240.458	193.668	155.268	100.867
ENSMUSG00000064352	0.272243	0.717851	0.959958	mt-Ts1	Mt_tRNA	43.4313	11.2631	25.125	20.7135
ENSMUSG00000078995	0.584465	0.411795	0.870101	Zfp456	protein_coding	0.35471	0.599311	0.237488	0.425122
ENSMUSG00000078994	0.2175	0.610788	0.936805	Zfp429	protein_coding	2.20565	2.56971	2.06507	2.1788
ENSMUSG00000064369	0.487606	0.169608	0.700199	mt-Te	Mt_tRNA	265.638	143.348	172.598	124.281
ENSMUSG00000064367	0.913668	0.00027821	0.0201595	mt-Nd5	protein_coding	12458.4	12854.7	8745.45	4983.25
ENSMUSG00000064368	0.494809	0.0423037	0.411232	mt-Nd6	protein_coding	1302.53	690.711	728.916	712.987
ENSMUSG00000088318	-1.35195	0.786431	1	Gm26187	snRNA	0	0	0	0.643217
ENSMUSG00000064360	0.375369	0.399004	0.864085	mt-Nd3	protein_coding	21.0278	16.0384	19.2769	9.89409
ENSMUSG00000064363	0.800295	7.0998e-05	0.00732264	mt-Nd4	protein_coding	14193.2	11790.7	8602.98	6658.77
ENSMUSG00000088348	-0.156324	0.931761	1	Gm23865	snRNA	3.59237	0.728353	1.55412	3.34871
ENSMUSG00000088349	2.49062	0.58594	1	Gm22335	snRNA	0.70396	0.713639	0	0
ENSMUSG00000064372	0.333548	0.453063	0.891487	mt-Tp	Mt_tRNA	150.826	61.1599	87.75	83.3879
ENSMUSG00000064373	-0.820604	0.000161224	0.0134799	Selenop	protein_coding	826.344	1182.72	1691.76	1996.15
ENSMUSG00000064370	0.677275	0.00415668	0.124173	mt-Cytb	protein_coding	39580.1	35031.8	29425.4	18180.4
ENSMUSG00000064371	1.18327	0.00969706	0.209831	mt-Tt	Mt_tRNA	164.348	113.884	88.875	35.8762
ENSMUSG00000064389	1.13855	0.773765	1	Gm26446	snRNA	0	1.37185	0	0.630728
ENSMUSG00000064387	-1.55826	0.631411	1	Snora73a	snoRNA	0	0.344635	0.735366	0.316902
ENSMUSG00000064380	1.32393	0.322211	1	Gm26448	snoRNA	2.05986	3.82834	1.48522	0.960073
ENSMUSG00000078963	0.335028	0.510232	0.911999	Hsbp1l1	protein_coding	3.11971	2.54137	2.53058	2.07722
ENSMUSG00000040345	0.0834226	0.754574	0.963959	Arhgap9	protein_coding	7.48527	5.58509	5.83289	6.84754
ENSMUSG00000064317	0.108027	0.768364	0.965752	Gm10146	processed_pseudogene	28.1926	19.8918	22.4418	23.3369
ENSMUSG00000040340	-0.630269	0.828745	1	Tex45	protein_coding	0.0864129	0	0.0934594	0.0402759
ENSMUSG00000039354	0.32869	0.20932	0.742392	Smarcal1	protein_coding	6.18053	4.76532	4.50028	4.44676
ENSMUSG00000054999	0.500809	0.170689	0.701033	Naaladl1	protein_coding	4.1127	2.89294	2.26942	2.81663
ENSMUSG00000039356	0.0352673	0.884044	0.986595	Exosc2	protein_coding	11.5818	11.2646	11.1828	11.7976
ENSMUSG00000078964	0.887453	0.446463	0.888061	Ces1b	protein_coding	11.1067	21.6195	15.1211	2.91085
ENSMUSG00000039357	0.216642	0.471783	0.899756	Fut11	protein_coding	4.30239	3.05478	2.7521	3.76088
ENSMUSG00000078965	-0.625588	0.755044	1	Gm12033	processed_pseudogene	0.139106	0.141018	0.376123	0.0648353
ENSMUSG00000113701	-3.57499	0.326815	1	B230303A05Rik	transcribed_processed_pseudogene	0	0	0	0.120039
ENSMUSG00000064325	-0.45203	0.281231	0.803132	Hhip	protein_coding	0.499227	0.412658	0.589776	0.694468
ENSMUSG00000064326	-0.138848	0.618376	0.937847	Siva1	protein_coding	11.3243	12.0701	11.5037	15.1437
ENSMUSG00000040339	-0.106462	0.764707	0.965018	Fam102b	protein_coding	1.49113	1.26382	1.7317	1.31024
ENSMUSG00000015396	0.476003	0.382732	0.85817	Cd83	protein_coding	1.20983	1.31203	1.00419	0.8655
ENSMUSG00000040331	-0.325986	0.182337	0.715079	Nsmce4a	protein_coding	12.8613	18.2484	20.5326	19.8517
ENSMUSG00000039342	0.364095	0.883452	1	Ankar	protein_coding	0.0152466	0.0463685	0.0494695	0
ENSMUSG00000039347	-1.26426	0.108373	0.603811	Atp6v0e2	protein_coding	0.389559	0.434406	0.884782	1.16203
ENSMUSG00000113702	1.47269	0.7681	1	Gm35558	lincRNA	0.139663	0	0	0
ENSMUSG00000078956	0.155475	0.83426	0.975271	Gm14221	lincRNA	0.727474	1.42579	0.839249	1.17543
ENSMUSG00000039345	-0.021488	0.953262	0.996541	Mettl22	protein_coding	4.27699	3.29056	4.00623	3.8801
ENSMUSG00000078954	0.0112504	0.994299	1	Arhgap8	protein_coding	0.0854767	0.173304	0.0308156	0.239037
ENSMUSG00000039349	-0.638249	0.00264542	0.0955091	C130074G19Rik	protein_coding	22.6413	27.6781	36.3092	44.9082
ENSMUSG00000078957	1.47269	0.7681	1	1700060C20Rik	antisense_RNA	0.115193	0	0	0
ENSMUSG00000113708	2.43646	0.61876	1	AC154382.1	TEC	0.108724	0	0	0
ENSMUSG00000040329	-0.731038	0.366854	0.852294	Il7	protein_coding	0.301262	0.101801	0.294797	0.387811
ENSMUSG00000113710	1.68688	0.607195	1	Gm38577	lincRNA	0.0153338	0.0310892	0	0.0142937
ENSMUSG00000040325	0.458264	0.0373567	0.39129	Dcaf1	protein_coding	8.05252	8.852	6.09641	6.61496
ENSMUSG00000064337	0.693054	0.00127986	0.0587159	mt-Rnr1	Mt_rRNA	1649.77	2211.46	1326.05	1140.87
ENSMUSG00000040327	0.651499	0.0384209	0.395979	Cul9	protein_coding	1.86373	1.42956	0.927583	1.22996
ENSMUSG00000040328	0.0242075	0.965201	0.998545	Olfr56	protein_coding	1.10822	1.12346	0.681018	1.59654
ENSMUSG00000040321	0.0566059	0.865854	0.982873	Zfp770	protein_coding	1.99352	2.08665	2.0509	1.99427
ENSMUSG00000040322	0.163771	0.623415	0.939198	Slc25a24	protein_coding	2.76249	3.04758	2.26279	3.10529
ENSMUSG00000088308	-2.83848	0.526111	1	Gm24507	snoRNA	0	0	0	1.45444
ENSMUSG00000040323	0.44343	0.849496	1	Gm15429	processed_pseudogene	0.0873334	0.265602	0.18891	0.0814097
ENSMUSG00000064339	0.453246	0.0349313	0.379093	mt-Rnr2	Mt_rRNA	879.124	1080.74	828.601	645.502
ENSMUSG00000015363	-0.0170337	0.938429	0.994544	Trabd	protein_coding	11.9588	9.2586	9.92843	12.1664
ENSMUSG00000064330	-2.97712	0.0936504	1	Pde6h	protein_coding	0	0.023788	0.0761364	0.120305
ENSMUSG00000039337	1.18485	0.664581	1	Tex19.2	protein_coding	0.0340626	0.103593	0	0.0635044
ENSMUSG00000113718	1.47269	0.7681	1	Gm2645	processed_pseudogene	0.127408	0	0	0
ENSMUSG00000039339	0.131103	0.978031	1	Mfsd4b2	protein_coding	0	0.0309191	0	0.0284311
ENSMUSG00000078970	0.0881473	0.787814	0.967708	Wdr92	protein_coding	4.52546	5.61108	4.89448	4.96485
ENSMUSG00000030990	0.38091	0.147101	0.671362	Pgap2	protein_coding	16.1454	12.5725	12.8852	9.67951
ENSMUSG00000078974	-0.342581	0.373915	0.856906	Sec61g	protein_coding	3.21886	2.54219	3.80518	3.69833
ENSMUSG00000113722	0.146769	0.825304	0.973746	Snhg10	lincRNA	3.30607	3.48559	3.00356	3.32838
ENSMUSG00000040314	-0.0871613	0.736879	0.961587	Ctsg	protein_coding	20.7268	16.9927	18.8814	22.3682
ENSMUSG00000064345	0.783248	0.00274929	0.0971677	mt-Nd2	protein_coding	26864.7	25342.3	20163.8	10752.2
ENSMUSG00000064346	1.22385	0.0531337	0.452823	mt-Tw	Mt_tRNA	56.1697	39.0158	28.125	13.5748
ENSMUSG00000040310	0.704472	0.827746	1	Alx4	protein_coding	0.029631	0	0	0.0184141
ENSMUSG00000040312	0.429685	0.0756121	0.526464	Cchcr1	protein_coding	9.47027	9.346	7.42891	6.95597
ENSMUSG00000064349	-0.419376	0.867818	1	mt-Tc	Mt_tRNA	3.16782	0	2.28409	1.96864
ENSMUSG00000039321	2.43646	0.61876	1	Uts2r	protein_coding	0.0818462	0	0	0
ENSMUSG00000064343	0.969871	0.221711	0.753262	mt-Tq	Mt_tRNA	37.3	13.931	13.8011	12.81
ENSMUSG00000064344	0.170433	0.958533	1	mt-Tm	Mt_tRNA	1.01003	1.02392	0	1.88304
ENSMUSG00000064341	0.898502	8.59417e-05	0.0083175	mt-Nd1	protein_coding	45046.6	41232.9	28764.4	18516.6
ENSMUSG00000064342	-0.284238	0.858705	1	mt-Ti	Mt_tRNA	4.04012	3.07175	3.27717	5.64913
ENSMUSG00000113724	1.66329	0.469341	1	CT030146.1	processed_pseudogene	0.321161	1.62789	0.34735	0.299378
ENSMUSG00000039323	-0.739831	0.000448133	0.0286657	Igfbp2	protein_coding	1222.36	1386.03	1804.44	2723.36
ENSMUSG00000039329	1.47269	0.7681	1	Tex19.1	protein_coding	0.0399381	0	0	0
ENSMUSG00000113728	1.53195	0.758859	1	CT030657.3	processed_pseudogene	0	0.0588752	0	0
ENSMUSG00000015377	0.80059	0.00170576	0.0728171	Dennd6b	protein_coding	7.12502	5.33672	3.56669	3.77916
ENSMUSG00000030996	3.05794	0.43069	1	Art1	protein_coding	0.0595404	0.0301795	0	0
ENSMUSG00000030994	2.63118	0.335133	1	D7Ertd443e	protein_coding	0.119828	0.0242951	0	0.0223401
ENSMUSG00000039328	-0.2048	0.77593	0.966147	Rnf122	protein_coding	0.278908	0.406442	0.395917	0.422483
ENSMUSG00000040387	-4.1896	0.135948	1	Klhl32	protein_coding	0	0	0.0316569	0.0363796
ENSMUSG00000040389	-0.205986	0.701694	0.957073	Wdr47	protein_coding	0.643768	0.552216	0.696264	0.723201
ENSMUSG00000040383	0.00504083	0.983218	0.999352	Aqr	protein_coding	5.6746	5.43463	5.02706	6.40612
ENSMUSG00000039395	-0.201966	0.618098	0.937747	Mreg	protein_coding	2.19695	3.92845	2.97012	4.3803
ENSMUSG00000040385	-0.559506	0.00389098	0.120249	Ppp1ca	protein_coding	59.736	60.6598	82.8633	100.533
ENSMUSG00000040380	0.102876	0.886444	0.987461	Cbln3	protein_coding	0.343734	0.275864	0.325293	0.267016
ENSMUSG00000039396	0.439098	0.0331989	0.37319	Neil3	protein_coding	40.7535	35.0617	31.3228	26.007
ENSMUSG00000078922	0.482177	0.225145	0.757218	Tgtp1	protein_coding	2.91309	3.52876	1.57532	3.22178
ENSMUSG00000078923	-0.251165	0.776284	1	Ube2v1	protein_coding	0.614628	0.276924	0.480096	0.604769
ENSMUSG00000078920	0.399824	0.114232	0.61701	Ifi47	protein_coding	23.4665	24.0681	14.2843	23.084
ENSMUSG00000078921	0.878477	0.168962	0.69951	Tgtp2	protein_coding	1.6865	1.20684	0.268239	1.36403
ENSMUSG00000113738	2.54322	0.60289	1	Gm40910	lincRNA	0	0.248331	0	0
ENSMUSG00000054951	0.242498	0.828027	1	9130008F23Rik	protein_coding	0.419637	0.196341	0.34912	0.180542
ENSMUSG00000078926	3.802	0.22739	1	Cdc20b	protein_coding	0.129059	0.0872225	0	0
ENSMUSG00000078924	1.47269	0.7681	1	Gm12169	protein_coding	0.0654385	0	0	0
ENSMUSG00000078925	0.395989	0.866344	1	D030018L15Rik	lincRNA	0.0720455	0.0243454	0.051947	0.0223863
ENSMUSG00000113740	-0.0193898	0.99662	1	Gm8598	processed_pseudogene	0	0.0845098	0.0901615	0
ENSMUSG00000113741	2.49278	0.193469	1	AC159635.2	lincRNA	0.597117	0.345901	0.0922583	0.0795165
ENSMUSG00000113743	-0.294215	0.901447	1	Gm8712	processed_pseudogene	0.099418	0.20157	0.107525	0.278024
ENSMUSG00000040372	-1.14837	0.570211	1	Gpr63	protein_coding	0.0294059	0.0596204	0.0954114	0.109645
ENSMUSG00000078919	0.190181	0.648044	0.947128	Dpm1	protein_coding	1.26483	0.926046	0.911979	1.06113
ENSMUSG00000039384	0.319356	0.330746	0.833604	Dusp10	protein_coding	3.64435	3.46672	2.91565	2.95507
ENSMUSG00000040374	0.0331593	0.891679	0.98775	Pex2	protein_coding	11.8928	10.6785	10.8414	11.878
ENSMUSG00000039382	0.683439	0.0215778	0.309196	Wdr45	protein_coding	9.48574	10.7139	6.8395	6.13715
ENSMUSG00000039385	-0.0328356	0.969889	1	Cdh6	protein_coding	0.128001	0.112459	0.156897	0.0954548
ENSMUSG00000040370	-0.351807	0.242694	0.774275	Etfrf1	protein_coding	4.86357	7.45366	7.8593	8.45398
ENSMUSG00000054966	-1.36968	0.706993	1	Lmntd1	protein_coding	0	0.0208716	0	0.057576
ENSMUSG00000113746	1.53195	0.758859	1	AC130222.1	lincRNA	0	0.275977	0	0
ENSMUSG00000054967	-0.28772	0.688515	0.954786	Zfp647	protein_coding	0.780135	0.878734	0.84375	1.25243
ENSMUSG00000113749	-0.531759	0.473623	0.900178	Mrto4-ps1	processed_pseudogene	1.35324	1.76381	2.40447	2.2526
ENSMUSG00000078915	1.47269	0.7681	1	Hsp25-ps1	processed_pseudogene	0.110622	0	0	0
ENSMUSG00000113750	0.934536	0.419419	1	Gm5628	processed_pseudogene	1.06299	0.4041	0.287417	0.495443
ENSMUSG00000113752	2.54322	0.60289	1	AC159244.3	TEC	0	0.0448146	0	0
ENSMUSG00000078941	-0.128523	0.701823	0.957073	Ak6	protein_coding	6.17456	8.65438	7.89754	8.90891
ENSMUSG00000113755	1.47269	0.7681	1	Gm46391	processed_pseudogene	0.343311	0	0	0
ENSMUSG00000113756	-1.35195	0.786431	1	Gm18025	processed_pseudogene	0	0	0	0.0753654
ENSMUSG00000040365	0.782335	0.000227972	0.0173185	Trim41	protein_coding	23.6977	18.7536	13.0018	12.3229
ENSMUSG00000040367	-0.409132	0.725841	1	Lrrd1	protein_coding	0.188931	0.119706	0.178795	0.24216
ENSMUSG00000040363	-0.0633805	0.783192	0.966966	Bcor	protein_coding	5.38178	4.24451	5.27766	5.04482
ENSMUSG00000040364	2.63118	0.335133	1	Sec1	protein_coding	0.141077	0.0286033	0	0.0263016
ENSMUSG00000039376	-0.313773	0.76908	1	Synpo2l	protein_coding	0.111025	0.144709	0.137233	0.192204
ENSMUSG00000039377	-0.0270206	0.932075	0.993217	Hlx	protein_coding	4.55843	4.15589	4.13603	5.01924
ENSMUSG00000054978	0.618358	0.712827	1	Kbtbd13	protein_coding	0.164313	0.0951839	0	0.175049
ENSMUSG00000078945	0.142072	0.758651	0.964972	Naip2	protein_coding	1.02595	0.805673	1.00021	0.700431
ENSMUSG00000078942	0.622166	0.0720364	0.515833	Naip6	protein_coding	1.58229	1.32463	1.02679	0.913525
ENSMUSG00000078949	0.131103	0.978031	1	R3hdml	protein_coding	0	0.0645797	0	0.059383
ENSMUSG00000113767	1.53195	0.758859	1	AC120540.2	unprocessed_pseudogene	0	0.182559	0	0
ENSMUSG00000040359	-0.0266113	0.909387	0.989581	Ufl1	protein_coding	6.19156	6.16777	6.92887	6.022
ENSMUSG00000064302	-0.214447	0.375729	0.857266	Clasp1	protein_coding	2.38304	2.27815	2.92982	2.63277
ENSMUSG00000040354	-0.154298	0.474663	0.900178	Mars	protein_coding	17.2127	20.7225	21.7395	21.8952
ENSMUSG00000064307	-0.487038	0.47948	0.902016	Lrrc51	protein_coding	2.34999	0.893364	2.30335	2.32751
ENSMUSG00000040356	0.295502	0.165623	0.69547	Skiv2l	protein_coding	23.1125	16.3183	16.3424	16.5862
ENSMUSG00000039361	-0.0915095	0.620271	0.938645	Picalm	protein_coding	45.7341	43.2129	51.7406	45.6235
ENSMUSG00000040350	0.0874615	0.840724	0.977272	Trim7	protein_coding	1.63622	0.984291	1.18624	1.34087
ENSMUSG00000040351	-0.00248505	0.993054	0.999878	Ankib1	protein_coding	3.08007	2.18789	2.33421	3.09357
ENSMUSG00000039364	-0.192023	0.90793	1	Sectm1b	protein_coding	0.0609462	0.15446	0.197748	0.0568124
ENSMUSG00000054988	2.43646	0.61876	1	Agtr1b	protein_coding	0.0649204	0	0	0
ENSMUSG00000113768	-3.12255	0.447693	1	Gm9237	unprocessed_pseudogene	0	0	0.412637	0
ENSMUSG00000113769	0.35799	0.591771	0.935386	5033406O09Rik	lincRNA	1.76117	0.807674	0.952392	1.09448
ENSMUSG00000039367	0.277297	0.141776	0.662357	Sec24c	protein_coding	33.9946	27.8578	25.5474	26.9122
ENSMUSG00000078931	-0.466409	0.696851	1	Pdf	protein_coding	0.53363	0.16229	0.577144	0.397948
ENSMUSG00000078932	-0.54056	0.851061	1	CN725425	protein_coding	0	0.069231	0.0738609	0.03183
ENSMUSG00000078937	1.09108	0.411925	1	Cpt1b	protein_coding	0.120366	0.341659	0.0260363	0.201964
ENSMUSG00000078938	-0.692377	0.731259	1	Syce3	protein_coding	0.435575	0.147188	0.157031	0.812062
ENSMUSG00000103497	2.43646	0.61876	1	Gm37407	TEC	0.105915	0	0	0
ENSMUSG00000103492	-0.454937	0.876167	1	Gm37412	TEC	0	0.0327009	0.0174439	0.0300694
ENSMUSG00000103495	1.53195	0.758859	1	Gm37409	TEC	0	0.0434503	0	0
ENSMUSG00000103493	2.54322	0.60289	1	Gm37411	TEC	0	0.0619196	0	0
ENSMUSG00000103485	-1.35195	0.786431	1	Gm38001	TEC	0	0	0	0.0172733
ENSMUSG00000103483	-2.53722	0.602161	1	Gm20162	processed_pseudogene	0	0	0.173077	0
ENSMUSG00000103473	-1.6015	0.624407	1	Gm37696	antisense_RNA	0.0208098	0	0.0450135	0.0193983
ENSMUSG00000103472	-3.12255	0.447693	1	Pcdhga7	protein_coding	0	0	0.0478066	0
ENSMUSG00000103467	-1.35195	0.786431	1	Gm38245	TEC	0	0	0	0.0247863
ENSMUSG00000103469	0.482394	0.832999	1	Gm9910	TEC	0.134888	0.0911616	0	0.167652
ENSMUSG00000093598	-0.282009	0.789677	1	A730085K08Rik	antisense_RNA	0.380831	0.210582	0.411885	0.322727
ENSMUSG00000093599	1.40003	0.476667	1	Mir5620	miRNA	7.467	2.52322	2.69197	1.16009
ENSMUSG00000103456	1.53195	0.758859	1	Gm38097	antisense_RNA	0	0.160934	0	0
ENSMUSG00000103454	-2.2562	0.645435	1	Gm38098	processed_pseudogene	0	0	0	0.539128
ENSMUSG00000093594	5.25409	0.00233364	1	Gm20707	lincRNA	0.415493	0.617768	0.0299583	0
ENSMUSG00000103452	-1.50839	0.761955	1	1700008A23Rik	TEC	0	0	0.109081	0
ENSMUSG00000093565	0.825633	0.121015	0.63251	Rab26os	antisense_RNA	8.76629	6.66511	4.58255	4.35824
ENSMUSG00000093577	0.485479	0.424807	0.876664	Gm20632	antisense_RNA	1.43577	0.756863	0.745365	0.856563
ENSMUSG00000093579	0.2113	0.866646	1	Gm20036	processed_transcript	0.412868	0.753379	0.357228	0.692754
ENSMUSG00000093573	-1.35195	0.786431	1	Gm20610	lincRNA	0	0	0	0.110673
ENSMUSG00000093575	-2.94015	0.4574	1	Gm20695	protein_coding	0	0	0.0744812	0.128389
ENSMUSG00000044595	-0.0715888	0.890361	0.98775	Dnd1	protein_coding	1.62626	2.43858	1.24587	3.2214
ENSMUSG00000093553	-0.617958	0.436768	0.881939	Gm20633	antisense_RNA	0.270792	0.399295	0.559122	0.50485
ENSMUSG00000093559	1.61982	0.653048	1	Gm20705	sense_intronic	0.108837	0	0	0.0338183
ENSMUSG00000068551	0.464983	0.060686	0.488395	Zfp467	protein_coding	8.01102	6.53988	5.29021	5.54688
ENSMUSG00000068566	-0.806449	9.93342e-05	0.00926444	Myadm	protein_coding	9.34302	9.27854	15.6813	17.9347
ENSMUSG00000093536	-0.836327	0.838521	1	Smim17	protein_coding	0.0217992	0	0	0.0406412
ENSMUSG00000068579	-0.32716	0.89547	1	Rpl7a-ps3	processed_pseudogene	0	0.26627	0.189384	0.163229
ENSMUSG00000093507	0.457153	0.883955	1	Gm20627	processed_transcript	0.246262	0	0.177562	0
ENSMUSG00000093508	0.0734983	0.987889	1	Mir5709	miRNA	0.783057	0	0	0.729943
ENSMUSG00000093505	1.05652	0.562968	1	Gm20691	processed_pseudogene	0.627856	1.06081	0.452703	0.39018
ENSMUSG00000068587	-0.0841932	0.744526	0.962039	Mgam	protein_coding	4.67263	5.85848	6.51748	4.98652
ENSMUSG00000068580	0.0349117	0.89167	0.98775	Zfyve19	protein_coding	10.2733	10.2387	9.19665	11.4853
ENSMUSG00000093514	0.250276	0.749579	0.963623	Gm28727	antisense_RNA	2.51709	3.50859	2.8925	2.34636
ENSMUSG00000029034	-0.422426	0.08539	0.552543	Ints11	protein_coding	9.03524	8.08539	10.6314	13.0314
ENSMUSG00000029036	0.257851	0.192683	0.726278	Atad3a	protein_coding	30.9036	27.9322	23.9901	26.7075
ENSMUSG00000030022	-0.160576	0.611675	0.936805	Adamts9	protein_coding	1.89532	1.18103	1.55151	1.97748
ENSMUSG00000029030	-0.234748	0.251542	0.781974	Tprgl	protein_coding	32.4205	35.1612	40.8354	41.2249
ENSMUSG00000030020	-0.567581	0.358241	0.848324	Prickle2	protein_coding	0.168467	0.305612	0.278101	0.454589
ENSMUSG00000029032	0.408966	0.177913	0.708142	Arhgef16	protein_coding	3.41445	2.87879	2.43145	2.44229
ENSMUSG00000029033	0.205122	0.431706	0.879665	Acap3	protein_coding	7.18475	4.80713	5.12861	5.53653
ENSMUSG00000029038	-0.420686	0.120989	0.63251	Ssu72	protein_coding	12.325	15.1296	15.3658	22.8108
ENSMUSG00000005069	-0.00284821	0.988908	0.999864	Pex5	protein_coding	20.5667	18.4929	20.9029	19.3161
ENSMUSG00000044667	0.170433	0.958533	1	Plppr4	protein_coding	0.0122353	0.0124035	0	0.0228107
ENSMUSG00000093601	1.47269	0.7681	1	Gm19459	unprocessed_pseudogene	0.0834635	0	0	0
ENSMUSG00000093606	0.811592	0.288842	0.808185	B130034C11Rik	processed_transcript	0.718475	0.86078	0.35321	0.578413
ENSMUSG00000030029	-0.1595	0.602636	0.936477	Lrig1	protein_coding	2.29445	2.15475	2.19229	2.93923
ENSMUSG00000005078	-0.634293	0.0772112	0.529609	Jkamp	protein_coding	3.19825	3.43072	4.34392	6.3093
ENSMUSG00000054003	0.968825	0.251319	0.781846	Tdrd9	protein_coding	0.463744	0.190986	0.12539	0.216145
ENSMUSG00000029026	0.0734983	0.987889	1	Trp73	protein_coding	0.0138223	0	0	0.0128848
ENSMUSG00000029020	0.211545	0.353422	0.847839	Mfn2	protein_coding	7.54556	7.61675	6.38977	7.12355
ENSMUSG00000029022	0.655746	0.00742091	0.177725	Miip	protein_coding	36.9452	36.1948	28.3495	19.2274
ENSMUSG00000054000	-0.117932	0.709559	0.958379	Tusc1	protein_coding	7.25325	6.68452	7.13155	8.46341
ENSMUSG00000020691	-0.24668	0.423052	0.87582	Mettl2	protein_coding	3.95358	3.67624	4.57086	4.75291
ENSMUSG00000020692	0.570207	0.0558296	0.465412	Nle1	protein_coding	12.7033	8.20224	6.46796	7.97943
ENSMUSG00000029027	-0.0564718	0.862895	0.982378	Dffb	protein_coding	4.72827	3.91564	4.64567	4.5938
ENSMUSG00000020694	0.0197427	0.924679	0.991858	Tlk2	protein_coding	8.8669	8.34583	8.75305	8.72664
ENSMUSG00000029028	-0.0473113	0.834228	0.975271	Lrrc47	protein_coding	9.40481	8.41365	9.41101	9.53494
ENSMUSG00000020695	0.161754	0.739572	0.961829	Mrc2	protein_coding	0.721574	0.560813	0.507269	0.672631
ENSMUSG00000029029	-0.41844	0.259612	0.78753	Wrap73	protein_coding	1.72514	1.5704	1.73254	2.82242
ENSMUSG00000020696	0.00409649	0.98729	0.999537	Rffl	protein_coding	6.54458	8.15468	6.09305	9.14447
ENSMUSG00000020697	0.219816	0.346963	0.841935	Lig3	protein_coding	5.00725	5.25399	4.28943	4.80939
ENSMUSG00000020698	0.0404344	0.981045	1	Cct6b	protein_coding	0.186243	0.0755213	0.120858	0.138888
ENSMUSG00000093619	2.49062	0.58594	1	4930535L15Rik	antisense_RNA	0.130022	0.13181	0	0
ENSMUSG00000030019	-0.0577227	0.820309	0.972518	Fbxl14	protein_coding	6.53877	6.36639	6.74127	7.10383
ENSMUSG00000030016	0.331638	0.122616	0.633084	Zfp638	protein_coding	6.74315	6.3744	5.7493	4.96245
ENSMUSG00000030017	2.54322	0.60289	1	Reg3g	protein_coding	0	0.0676402	0	0
ENSMUSG00000054006	1.47269	0.7681	1	D630008O14Rik	antisense_RNA	0.0444465	0	0	0
ENSMUSG00000054008	-0.40712	0.15002	0.67509	Ndst1	protein_coding	2.1585	2.77014	3.0299	3.74592
ENSMUSG00000093616	-2.53722	0.602161	1	1700055C04Rik	processed_transcript	0	0	0.424648	0
ENSMUSG00000005045	0.36249	0.786745	1	Chd5	protein_coding	0.0514278	0.0595827	0.00794592	0.0821821
ENSMUSG00000029012	0.250005	0.275722	0.800533	Orc5	protein_coding	9.62875	10.0066	8.88305	8.12496
ENSMUSG00000030002	0.016039	0.935961	0.993922	Dusp11	protein_coding	9.94208	9.46394	9.26521	10.5297
ENSMUSG00000054013	-0.7843	0.846744	1	Tmem179	protein_coding	0	0.029685	0	0.0545924
ENSMUSG00000005043	-0.0472851	0.904687	0.989262	Sgsh	protein_coding	1.21565	1.42695	1.24558	1.58051
ENSMUSG00000029014	-0.177558	0.46395	0.896322	Dnajc2	protein_coding	7.32527	9.15558	9.80798	9.45605
ENSMUSG00000030000	-0.284992	0.170409	0.70078	Add2	protein_coding	13.8669	17.6928	19.4932	20.3105
ENSMUSG00000020680	0.528079	0.0182203	0.287657	Taf15	protein_coding	103.83	70.6844	68.0854	55.4464
ENSMUSG00000020681	0.263528	0.785946	1	Ace	protein_coding	0.227288	0.129607	0.184366	0.119177
ENSMUSG00000020682	0.638882	0.379069	0.85817	Mmp28	protein_coding	0.628404	0.410996	0.306937	0.377923
ENSMUSG00000029016	0.0382209	0.907958	0.989581	Clcn6	protein_coding	4.8535	2.24265	3.21917	3.83691
ENSMUSG00000044646	-0.310301	0.558215	0.93113	Zbtb7c	protein_coding	0.640636	0.479351	0.659882	0.767806
ENSMUSG00000029017	-0.340941	0.098793	0.584616	Pmpcb	protein_coding	11.0927	10.5958	14.2035	14.0805
ENSMUSG00000044647	-2.94015	0.4574	1	Csrnp3	protein_coding	0	0	0.00706288	0.0121748
ENSMUSG00000020684	-0.255146	0.875462	1	Rasl10b	protein_coding	0.0800828	0.0608879	0.0433065	0.130639
ENSMUSG00000044645	-0.238021	0.826627	1	Gm7334	protein_coding	0.822325	0.156306	0.500277	0.67073
ENSMUSG00000020686	2.43646	0.61876	1	Gas2l2	protein_coding	0.0534039	0	0	0
ENSMUSG00000020687	-0.183986	0.401315	0.864359	Cdc27	protein_coding	8.01619	8.20454	10.1009	8.86158
ENSMUSG00000020689	0.171555	0.510482	0.912129	Itgb3	protein_coding	9.13322	6.5349	5.44723	8.90685
ENSMUSG00000044641	0.0883721	0.830548	0.974997	Pard6b	protein_coding	1.51727	1.68363	1.70752	1.39525
ENSMUSG00000030007	-0.361817	0.0669219	0.502447	Cct7	protein_coding	28.1711	32.3965	40.7537	39.5912
ENSMUSG00000030008	0.0964345	0.76081	0.965018	Pradc1	protein_coding	10.2725	9.59699	9.80311	9.32541
ENSMUSG00000019689	-0.630089	0.0547591	0.459644	Fmc1	protein_coding	13.799	15.6843	22.4618	24.6867
ENSMUSG00000030004	-2.53722	0.602161	1	Nat8	protein_coding	0	0	0.134239	0
ENSMUSG00000029001	1.72936	0.054586	0.459494	Fbxo44	protein_coding	0.571559	1.58374	0.535744	0.142078
ENSMUSG00000005057	0.383546	0.3389	0.835609	Sh2b2	protein_coding	2.71623	1.86052	1.77322	1.82486
ENSMUSG00000005054	-0.384441	0.224371	0.756832	Cstb	protein_coding	24.6176	45.8113	40.75	55.2687
ENSMUSG00000029003	-0.65675	0.0819288	0.543244	Mad2l2	protein_coding	3.22354	3.12978	4.91043	5.41727
ENSMUSG00000029004	0.268435	0.21532	0.748418	Kmt2e	protein_coding	13.687	10.9784	11.5787	9.38472
ENSMUSG00000054021	0.841469	0.00705271	0.17417	Sirt5	protein_coding	6.35132	6.05989	2.92175	4.23277
ENSMUSG00000029009	0.352693	0.117359	0.625464	Mthfr	protein_coding	9.27391	7.01615	6.76538	6.31247
ENSMUSG00000020671	-0.520713	0.0146837	0.26132	Rab10	protein_coding	14.8986	17.7581	24.6744	23.7077
ENSMUSG00000029005	1.93086	0.0225224	0.315574	Draxin	protein_coding	0.402069	0.298905	0.101466	0.0874528
ENSMUSG00000020672	-1.99854	0.504059	1	Sntg2	protein_coding	0	0.0293033	0.0937889	0.0269452
ENSMUSG00000044636	0.468194	0.355419	0.847893	Csrnp2	protein_coding	0.979675	0.890405	0.529781	0.865989
ENSMUSG00000029007	1.03925	0.0101481	0.214018	Agtrap	protein_coding	2.3719	4.77366	2.20693	1.39814
[truncated: 23,503 more rows]

## Sheet: 1 week
Ensembl_gene_id	log2FC (KO/Control)	P value	FDR	Gene name	gene_biotype	Mettl3 cKO #rep1 FPKM	Mettl3 cKO #rep2 FPKM	Control #rep1 FPKM	Control #rep2 FPKM
ENSMUSG00000029836	0.0503811	0.891806	0.975835	Cbx3	protein_coding	2.2523	2.85431	2.68416	1.99193
ENSMUSG00000029830	-1.12248	0.539594	1	Svopl	protein_coding	0.0370047	0.0408832	0.0602437	0.0993493
ENSMUSG00000005864	-0.256156	0.897478	1	Cnga2	protein_coding	0	0.139782	0.0228863	0.135873
ENSMUSG00000029832	-0.381166	0.69954	0.931276	Nfe2l3	protein_coding	0.330162	0.364767	0.110257	0.736403
ENSMUSG00000029833	-0.617673	0.00145498	0.0251051	Trim24	protein_coding	11.525	11.3554	17.6784	15.501
ENSMUSG00000029838	0.0778519	0.90813	0.978598	Ptn	protein_coding	0.732484	0.641825	0.54827	0.678123
ENSMUSG00000030827	-0.157074	0.846718	0.966517	Fgf21	protein_coding	36.6192	10.5835	21.3099	27.5062
ENSMUSG00000030825	1.22277	0.610209	1	Hsd17b14	protein_coding	0.0923002	0.152962	0.0500884	0.0495611
ENSMUSG00000030826	-0.168268	0.384456	0.781432	Bcat2	protein_coding	31.4823	25.9322	31.5742	29.2413
ENSMUSG00000030823	-0.194835	0.750979	0.945281	9130019O22Rik	protein_coding	0.416517	0.662649	0.506308	0.662008
ENSMUSG00000030824	-0.0254093	0.885101	0.974968	Nucb1	protein_coding	26.5337	23.2841	23.3216	24.463
ENSMUSG00000030822	-0.316343	0.149061	0.522137	Prr14	protein_coding	23.2403	16.3151	25.1943	21.1739
ENSMUSG00000005871	-0.0560964	0.802548	0.957571	Apc	protein_coding	4.18139	3.39391	4.33374	3.10229
ENSMUSG00000029823	-0.521652	0.00404755	0.0524553	Luc7l2	protein_coding	51.1959	42.0773	70.2226	56.1056
ENSMUSG00000029826	0.169055	0.349024	0.755356	Zc3hav1	protein_coding	20.1123	19.7658	17.7437	15.7746
ENSMUSG00000029821	-0.167807	0.73047	0.940855	Gsdme	protein_coding	0.656153	0.81747	0.893971	0.674665
ENSMUSG00000005873	0.284216	0.189129	0.586114	Reep5	protein_coding	12.6363	11.8641	9.91036	9.08678
ENSMUSG00000029822	1.13358	0.00216093	0.0332109	Osbpl3	protein_coding	1.48243	1.43995	0.583104	0.673128
ENSMUSG00000030816	0.0514542	0.794919	0.955903	Rnf40	protein_coding	16.0332	12.2644	13.6422	12.0791
ENSMUSG00000029828	0.512003	0.489345	0.843263	4921507P07Rik	protein_coding	0.787928	0.630371	0.560282	0.379316
ENSMUSG00000030814	0.33642	0.228746	0.640662	Bcl7c	protein_coding	2.79787	2.40421	1.79949	2.08101
ENSMUSG00000030815	-0.013047	0.95094	0.986833	Phkg2	protein_coding	27.4879	21.2509	24.9711	21.38
ENSMUSG00000054808	0.155234	0.35923	0.764178	Actn4	protein_coding	47.4119	44.3537	41.0035	36.8135
ENSMUSG00000030811	-0.471883	0.0778474	0.372748	Fbxl19	protein_coding	4.13462	3.35247	5.12302	4.6689
ENSMUSG00000005846	0.428435	0.0499955	0.285971	Rsl1d1	protein_coding	27.97	34.0579	20.0817	23.509
ENSMUSG00000029814	0.0199683	0.931155	0.982759	Igf2bp3	protein_coding	6.88481	5.58571	5.98755	5.60514
ENSMUSG00000029815	-0.0682739	0.807586	0.958807	Malsu1	protein_coding	5.36317	4.35534	4.72632	4.87348
ENSMUSG00000029810	-0.0177433	0.917972	0.979845	Tmem176b	protein_coding	153.645	123.662	133.695	130.687
ENSMUSG00000029811	-0.159005	0.896145	0.976948	Aoc1	protein_coding	0.0684671	0.302573	0.14862	0.245092
ENSMUSG00000029816	1.7411	0.0420809	0.257901	Gpnmb	protein_coding	0.471352	0.462894	0.132631	0.131235
ENSMUSG00000030805	-0.319161	0.139064	0.507033	Stx4a	protein_coding	30.8851	24.366	29.9567	34.8834
ENSMUSG00000029817	-0.435309	0.0613249	0.324707	Tra2a	protein_coding	13.0994	19.2965	22.6032	19.0316
ENSMUSG00000030806	-0.162641	0.693135	0.928807	Stx1b	protein_coding	1.83746	0.991418	1.22129	1.74382
ENSMUSG00000029819	-1.55997	0.754892	1	Npy	protein_coding	0	0	0.123893	0
ENSMUSG00000030801	0.466726	0.104846	0.438108	Kat8	protein_coding	10.8025	8.81539	7.23886	6.15198
ENSMUSG00000030802	-0.29296	0.30071	0.711919	Bckdk	protein_coding	3.58629	3.92025	4.03649	4.64608
ENSMUSG00000054814	-0.622897	0.0965404	0.418703	Usp46	protein_coding	1.00911	1.38606	1.61323	1.87449
ENSMUSG00000030800	1.22512	5.30102e-06	0.000258546	Prss8	protein_coding	13.3616	11.2932	5.14947	4.79555
ENSMUSG00000029802	-0.219027	0.319832	0.730416	Abcg2	protein_coding	5.84283	6.72992	6.54995	7.28203
ENSMUSG00000029804	0.445864	0.306136	0.716496	Herc3	protein_coding	0.996943	1.62952	0.830042	0.997298
ENSMUSG00000054827	-2.67062	0.0239038	0.181342	Cyp2c50	protein_coding	3.04631	1.60453	3.99828	23.4328
ENSMUSG00000054823	-0.286035	0.155436	0.533452	Nsd3	protein_coding	5.35167	5.02253	6.66192	5.29404
ENSMUSG00000030869	0.407735	0.0341403	0.225189	Ndufab1	protein_coding	21.2458	23.2469	16.246	15.4766
ENSMUSG00000030867	0.17037	0.540781	0.867442	Plk1	protein_coding	9.04953	14.0232	10.4596	9.02423
ENSMUSG00000030868	-0.0998178	0.627216	0.90353	Dctn5	protein_coding	17.1709	17.0622	16.4536	18.1632
ENSMUSG00000030865	0.00785098	0.989354	0.996184	Chp2	protein_coding	1.64188	1.56884	1.78199	1.23903
ENSMUSG00000015222	0.657718	0.140306	0.508742	Map2	protein_coding	0.991143	0.923929	0.73956	0.410237
ENSMUSG00000015224	-0.205146	0.452221	0.824339	Cyp2j9	protein_coding	14.3946	7.85315	11.6965	12.3395
ENSMUSG00000030861	-0.172195	0.40532	0.79256	Acadsb	protein_coding	6.9062	7.27789	7.16113	7.93011
ENSMUSG00000030862	0.236042	0.853384	0.967102	Cpxm2	protein_coding	0.277059	0.102033	0.0200468	0.277701
ENSMUSG00000029860	0.100168	0.637069	0.906471	Zyx	protein_coding	21.0773	15.8975	17.9928	14.517
ENSMUSG00000029861	-0.708092	0.795714	1	Fam131b	protein_coding	0.0157432	0.0173933	0.0170867	0.0338136
ENSMUSG00000029862	-0.643881	0.676183	1	Clcn1	protein_coding	0.0729028	0.060408	0.118686	0.0782912
ENSMUSG00000029869	-0.221964	0.820751	0.961249	Ephb6	protein_coding	0.137395	0.265643	0.16776	0.276657
ENSMUSG00000029863	-0.0683372	0.813785	0.959802	Casp2	protein_coding	3.42366	3.47909	3.65621	3.18517
ENSMUSG00000029864	0.217182	0.276314	0.689413	Gstk1	protein_coding	36.4705	34.6172	28.6824	29.0266
ENSMUSG00000029866	-0.796115	7.75692e-05	0.00250337	Kel	protein_coding	21.3494	17.9161	35.9765	28.385
ENSMUSG00000030858	3.34379	0.0128307	0.120009	1700007K09Rik	protein_coding	2.28036	1.04974	0.206246	0.102038
ENSMUSG00000030854	2.2171	0.650965	1	Ptpn5	protein_coding	0.0392052	0	0	0
ENSMUSG00000030852	0.465466	0.108491	0.446488	Tacc2	protein_coding	4.7157	2.37967	2.46198	2.35153
ENSMUSG00000030850	0.00707373	0.978044	0.992553	Ate1	protein_coding	3.91618	4.38694	3.67279	4.13236
ENSMUSG00000005881	-0.212131	0.268635	0.681885	Ergic3	protein_coding	39.4136	36.4427	42.5224	40.4119
ENSMUSG00000005882	0.324149	0.148932	0.521903	Uqcc1	protein_coding	10.5963	11.1949	7.95665	8.48373
ENSMUSG00000029851	-0.79387	0.41908	0.804092	Tcaf2	protein_coding	0.129306	0.126986	0.171528	0.246869
ENSMUSG00000029859	-0.66755	0.000362663	0.00852149	Epha1	protein_coding	17.1938	15.9208	24.1459	25.4605
ENSMUSG00000005886	-0.213537	0.358487	0.763902	Ncoa2	protein_coding	2.91777	2.74311	3.2955	2.90416
ENSMUSG00000005883	1.14277	0.469529	1	Spo11	protein_coding	0.107118	0.118346	0.0387531	0.0575177
ENSMUSG00000030849	0.0456125	0.822118	0.961649	Fgfr2	protein_coding	13.3334	10.5405	10.893	10.888
ENSMUSG00000030847	0.316162	0.289504	0.70168	Bag3	protein_coding	5.37157	6.74257	4.1056	5.09153
ENSMUSG00000030846	-0.315311	0.0791121	0.376045	Tial1	protein_coding	19.669	18.1061	23.4271	20.9513
ENSMUSG00000030844	-0.0930762	0.760196	0.948743	Rgs10	protein_coding	14.7575	11.0318	14.0247	11.9059
ENSMUSG00000030842	0.214475	0.405575	0.792642	Lamtor1	protein_coding	15.1513	11.3931	9.41744	12.078
ENSMUSG00000015202	0.333691	0.337687	0.747534	Cnksr3	protein_coding	3.80501	2.36076	2.07503	2.51616
ENSMUSG00000005892	-0.228094	0.948402	1	Trh	protein_coding	0.0933672	0	0	0.100268
ENSMUSG00000005893	-0.364792	0.116591	0.463993	Nr2c2	protein_coding	3.43878	2.81906	4.08986	3.51147
ENSMUSG00000029840	0.197685	0.340111	0.749453	Mtpn	protein_coding	13.4931	15.2678	11.2092	12.4929
ENSMUSG00000029847	0.740242	0.645705	1	Slc23a4	protein_coding	0.178235	0.164097	0.0322408	0.159507
ENSMUSG00000005899	-0.0982467	0.645177	0.909719	Smpd4	protein_coding	7.17318	7.95347	7.51974	7.78634
ENSMUSG00000029848	2.94407	0.453162	1	Stra8	protein_coding	0.0358348	0.0791814	0	0
ENSMUSG00000005897	-0.0854642	0.753104	0.946226	Nr2c1	protein_coding	4.13768	3.63413	3.81434	3.96011
ENSMUSG00000029843	-4.21205	0.00350604	0.0473422	Slc13a4	protein_coding	0	0.0416586	0.429705	0.283454
ENSMUSG00000029844	0.387856	0.689231	0.927746	Hoxa1	protein_coding	0.40184	0.412246	0.373827	0.21577
ENSMUSG00000030838	-0.157291	0.933197	1	Ush1c	protein_coding	0.0841278	0.0464727	0.0228267	0.112932
ENSMUSG00000030839	0.362927	0.527388	0.861873	Sergef	protein_coding	0.96244	1.34314	0.687218	1.00638
ENSMUSG00000030834	-0.644465	7.77192e-05	0.00250337	Abcc6	protein_coding	55.5434	49.2097	76.2845	78.0762
ENSMUSG00000030835	0.560487	0.0202852	0.163861	Nomo1	protein_coding	6.31379	6.65696	3.96989	4.33558
ENSMUSG00000015217	0.0846795	0.753627	0.946226	Hmgb3	protein_coding	11.0834	8.68216	9.53489	8.04124
ENSMUSG00000030830	0.268434	0.311776	0.723344	Itgal	protein_coding	7.49784	4.78432	5.57283	4.02601
ENSMUSG00000015214	-0.343042	0.124723	0.479413	Mtmr1	protein_coding	5.54199	5.16905	6.60432	6.22078
ENSMUSG00000005823	0.0322738	0.911051	0.978695	Gpr108	protein_coding	6.07551	6.54194	5.4894	6.16025
ENSMUSG00000005824	-0.122794	0.838779	0.964462	Tnfsf14	protein_coding	1.14693	1.11354	1.35796	0.970428
ENSMUSG00000064193	-0.532619	0.714372	0.936803	Gm4735	processed_pseudogene	3.02705	8.66234	1.61575	14.3887
ENSMUSG00000088154	3.94111	0.0571077	1	Gm25637	snRNA	6.64216	4.00273	0.655362	0
ENSMUSG00000005836	0.309209	0.297653	0.708495	Gata6	protein_coding	4.02549	4.13453	3.33713	2.88926
ENSMUSG00000088151	-0.0138442	0.996785	1	Gm26347	scaRNA	0	1.0898	1.07059	0
ENSMUSG00000005802	0.443788	0.0969144	0.419366	Slc30a4	protein_coding	3.97746	5.55833	3.25051	3.39427
ENSMUSG00000005800	-0.541985	0.0767816	0.36982	Mmp8	protein_coding	6.50098	6.21098	11.4511	6.09449
ENSMUSG00000088185	-0.985513	0.561308	1	Scarna2	scaRNA	0.468189	0.344841	0.677524	0.83799
ENSMUSG00000005803	-1.17707	1.85669e-07	1.40717e-05	Sqor	protein_coding	10.3832	10.968	20.8781	24.6782
ENSMUSG00000005804	-0.221143	0.466833	0.83339	Bloc1s6	protein_coding	3.07844	2.8684	3.62292	2.92758
ENSMUSG00000005813	0.12841	0.619766	0.902434	Metap1	protein_coding	5.10538	5.12072	4.84133	4.00445
ENSMUSG00000088170	-1.55997	0.754892	1	Gm25219	misc_RNA	0	0	0.212496	0
ENSMUSG00000113650	1.28831	0.796336	1	AC153144.1	TEC	0.020583	0	0	0
ENSMUSG00000113651	-1.92816	0.346087	1	Gm4900	processed_pseudogene	0.11906	0	0.387662	0.0426201
ENSMUSG00000064272	0.367658	0.902757	1	Gpbar1	protein_coding	0.180307	0	0.0652313	0.0645447
ENSMUSG00000088246	-0.860903	0.590962	1	Gm25911	miRNA	3.46126	3.82404	3.75663	8.6732
ENSMUSG00000113662	-2.42207	0.133439	1	Gm35558	TEC	0.0291168	0.0643371	0.22121	0.250151
ENSMUSG00000113664	1.28831	0.796336	1	AC139382.1	processed_pseudogene	0.129739	0	0	0
ENSMUSG00000113665	-0.0515394	0.991163	1	CT009757.4	TEC	0	0.0280921	0	0.0273064
ENSMUSG00000113667	2.2171	0.650965	1	AC122840.2	processed_pseudogene	0.0485973	0	0	0
ENSMUSG00000113668	0.744779	0.402609	0.79132	AC122295.1	unprocessed_pseudogene	2.49781	3.86346	1.62658	1.96712
ENSMUSG00000113660	-1.05256	0.0113446	0.109624	Gm5626	processed_pseudogene	4.76332	3.77826	11.2012	5.57446
ENSMUSG00000064284	-0.489545	0.336988	0.746663	Cdpf1	protein_coding	2.33296	3.29346	4.29042	3.20134
ENSMUSG00000040296	0.697768	0.000948511	0.0181048	Ddx58	protein_coding	12.4584	12.1795	7.71107	6.64482
ENSMUSG00000040297	0.123617	0.590702	0.89016	Suco	protein_coding	4.5851	4.3549	4.21163	3.54221
ENSMUSG00000040298	-0.797884	0.786776	1	Btbd16	protein_coding	0.0376297	0	0.0204204	0.0404109
ENSMUSG00000064288	1.2135	0.399629	1	Hist1h4k	protein_coding	1.44959	1.83031	0.899022	0.444779
ENSMUSG00000064289	0.515601	0.0957532	0.417004	Tank	protein_coding	6.58554	4.52422	4.13257	3.18896
ENSMUSG00000113669	-0.973606	0.0596708	0.318786	AC163354.1	lincRNA	1.1441	0.983127	2.31101	1.63822
ENSMUSG00000064280	-1.65367	0.609973	1	Ccdc146	protein_coding	0	0.0210629	0.0206916	0.0409475
ENSMUSG00000064281	-1.57425	0.752672	1	Rpl19-ps1	processed_pseudogene	0	0	0	0.117404
ENSMUSG00000113679	-0.45077	0.857303	1	Gm10432	processed_transcript	0	0.0446976	0.0146365	0.0434474
ENSMUSG00000040289	0.160279	0.83483	0.963685	Hey1	protein_coding	0.719964	0.441903	0.549876	0.429543
ENSMUSG00000039294	-0.383725	0.134723	0.49891	BC017643	protein_coding	6.5225	7.20613	9.08098	7.8658
ENSMUSG00000040287	0.37619	0.540687	0.867442	Stac3	protein_coding	1.40771	1.2761	0.82268	1.12412
ENSMUSG00000064294	0.365693	0.07822	0.373748	Aox3	protein_coding	29.8362	27.1363	24.9681	16.8568
ENSMUSG00000040280	-0.562229	0.365478	0.768764	Ndufa4l2	protein_coding	1.82	1.50807	2.18696	2.44315
ENSMUSG00000040282	0.195697	0.494304	0.845502	BC052040	protein_coding	5.01487	6.13319	4.93651	4.28337
ENSMUSG00000039298	0.436493	0.0861849	0.393999	Cdk5rap2	protein_coding	2.00697	2.57884	1.57448	1.63405
ENSMUSG00000040283	-0.640002	0.0208087	0.166265	Btnl9	protein_coding	2.30357	2.38256	3.9098	3.00017
ENSMUSG00000113683	0.873663	0.813515	1	CT030159.2	antisense_RNA	0.0370896	0.0409771	0	0.039831
ENSMUSG00000113687	-1.57425	0.752672	1	AC123705.3	TEC	0	0	0	0.0335358
ENSMUSG00000113688	-1.06362	0.785691	1	A930027P06Rik	TEC	0	0.023994	0	0.0466458
ENSMUSG00000113680	1.28831	0.796336	1	AC158115.2	sense_intronic	0.0116143	0	0	0
ENSMUSG00000113681	1.40475	0.778054	1	Gm45930	processed_pseudogene	0	0.244459	0	0
ENSMUSG00000039285	0.0529715	0.797815	0.956457	Azi2	protein_coding	16.0003	13.2843	14.5162	12.1159
ENSMUSG00000040274	-0.203421	0.385192	0.78217	Cdk6	protein_coding	3.02168	2.30405	2.61633	3.14869
ENSMUSG00000088252	-0.163815	0.972725	1	Snord13	snoRNA	0.621251	0	0	0.667169
ENSMUSG00000040276	0.901149	0.556495	1	Pacsin1	protein_coding	0.0771004	0.119254	0.0669439	0.0331196
ENSMUSG00000040270	-0.238634	0.405432	0.79256	Bach2	protein_coding	2.16773	1.38231	1.84744	2.08579
ENSMUSG00000039286	-0.394938	0.0455157	0.270038	Fndc3b	protein_coding	6.34279	6.07463	8.06535	7.35572
ENSMUSG00000040272	-0.173118	0.61494	0.901279	Accs	protein_coding	2.02972	1.59197	1.91705	1.93015
ENSMUSG00000078881	-1.06362	0.785691	1	Gm14434	protein_coding	0	0.0476834	0	0.0926995
ENSMUSG00000088205	1.28831	0.796336	1	Gm23392	rRNA	0.571771	0	0	0
ENSMUSG00000113690	1.35443	0.711634	1	Gm36501	processed_pseudogene	0.260175	0	0	0.093135
ENSMUSG00000088200	-2.57697	0.598302	1	Gm23753	snRNA	0	0	0	0.93135
ENSMUSG00000078889	-1.24693	0.240924	0.654071	Gm14288	protein_coding	0.131551	0.103813	0.30595	0.222002
ENSMUSG00000078887	-0.505441	0.828123	1	Gm6710	protein_coding	0.0388049	0.0857442	0.0842327	0.083346
ENSMUSG00000078870	-0.673852	0.315527	0.726487	Gm14410	protein_coding	1.79956	0.833753	2.07914	1.87023
ENSMUSG00000078875	-0.374246	0.825893	1	Gm14419	protein_coding	0.332471	0	0.120281	0.277701
ENSMUSG00000064246	-0.50287	0.14258	0.512182	Chil1	protein_coding	4.42679	3.57104	6.25355	4.45215
ENSMUSG00000064247	-4.00812	0.0522385	1	Plcxd1	protein_coding	0	0.0215395	0.126959	0.188434
ENSMUSG00000078878	-0.8505	0.236068	0.648867	Gm14305	protein_coding	0.628045	0.737239	1.44848	0.885235
ENSMUSG00000078879	-1.55997	0.754892	1	Zfp973	protein_coding	0	0	0.0541496	0
ENSMUSG00000078877	-0.574963	0.423773	0.805618	Gm14295	protein_coding	0.490057	0.541421	0.503883	0.94176
ENSMUSG00000088226	-1.06362	0.785691	1	Gm22596	misc_RNA	0	0.225893	0	0.439149
ENSMUSG00000088224	-1.57425	0.752672	1	Gm25406	snoRNA	0	0	0	0.660815
ENSMUSG00000064254	0.0156297	0.942526	0.984537	Ethe1	protein_coding	22.7267	21.886	20.1298	21.5077
ENSMUSG00000078896	-2.73914	0.31099	1	Zfp965	protein_coding	0.0508341	0	0.0551721	0.272957
ENSMUSG00000078894	-3.87841	0.221085	1	2210418O10Rik	protein_coding	0	0	0.0733703	0.0181495
ENSMUSG00000064262	-0.251482	0.348095	0.754985	Gimap8	protein_coding	5.37736	5.57955	7.1899	5.16
ENSMUSG00000064267	-0.139922	0.718207	0.937421	Hvcn1	protein_coding	2.69497	1.83227	2.72495	1.97891
ENSMUSG00000064264	0.28407	0.62885	0.903704	Zfp428	protein_coding	2.02248	2.23446	1.72046	1.58495
ENSMUSG00000054871	-0.236874	0.765197	0.950937	Tmem158	protein_coding	1.01897	0.416951	0.901122	0.688992
ENSMUSG00000040229	-0.690774	0.740127	1	Gpr34	protein_coding	0.154718	0	0.201505	0.0332306
ENSMUSG00000040225	0.032501	0.869745	0.970511	Prrc2c	protein_coding	5.20723	4.79728	5.05413	4.18654
ENSMUSG00000039230	0.21512	0.387933	0.783834	Tbcd	protein_coding	5.21481	4.10683	3.83126	3.7335
ENSMUSG00000040220	0.329516	0.319378	0.730016	Gas8	protein_coding	3.09175	2.59272	2.04165	2.22018
ENSMUSG00000039233	-0.361581	0.0896961	0.403244	Tbce	protein_coding	23.3363	17.7012	25.0631	24.5748
ENSMUSG00000039234	-0.122302	0.621475	0.903124	Sec24d	protein_coding	5.89321	4.8283	5.17439	5.81324
ENSMUSG00000039231	0.0940964	0.688318	0.927267	Suv39h1	protein_coding	8.04516	8.9113	7.65149	7.37055
ENSMUSG00000039232	0.0731738	0.866797	0.969862	Stx11	protein_coding	1.39346	0.940813	1.14268	0.947754
ENSMUSG00000039238	0.22925	0.371916	0.772773	Zfp750	protein_coding	6.79686	9.0111	6.40052	6.37609
ENSMUSG00000039236	-0.154217	0.496806	0.847001	Isg20	protein_coding	32.6914	25.1512	28.8365	31.7246
ENSMUSG00000054874	-0.365552	0.0526445	0.295834	Pcnx3	protein_coding	7.92506	7.23254	9.51844	8.912
ENSMUSG00000039239	-0.28524	0.654264	0.91304	Tgfb2	protein_coding	0.26521	0.502298	0.370082	0.515374
ENSMUSG00000030890	-0.321142	0.0815741	0.382359	Ilk	protein_coding	28.9866	26.7291	33.4611	32.2256
ENSMUSG00000040219	0.111478	0.887711	0.975459	Ttc12	protein_coding	0.516454	0.236104	0.328584	0.325125
ENSMUSG00000064202	-0.256237	0.591406	0.89016	4430402I18Rik	protein_coding	1.2491	1.3259	1.67468	1.23621
ENSMUSG00000064208	0.135083	0.837758	0.964462	Gm10145	processed_pseudogene	4.05561	4.01717	3.79457	3.15389
ENSMUSG00000040212	-0.410265	0.180823	0.57537	Emp3	protein_coding	18.5424	12.9289	23.4342	16.0189
ENSMUSG00000040213	-0.151271	0.434278	0.81208	Kyat3	protein_coding	78.2664	55.5137	64.972	74.5161
ENSMUSG00000039220	-0.608548	0.00867708	0.090585	Ppp1r10	protein_coding	5.48161	4.52953	7.63038	6.76734
ENSMUSG00000039221	0.048243	0.849266	0.966517	Rpl22l1	protein_coding	9.95565	10.4379	9.99667	8.65501
ENSMUSG00000054889	0.136649	0.56916	0.881566	Dsp	protein_coding	3.82595	3.34882	2.59528	3.54451
ENSMUSG00000030897	1.88522	0.535987	1	Cnga4	protein_coding	0.052021	0.0574735	0.0282302	0
ENSMUSG00000030894	0.385826	0.0247153	0.184804	Tpp1	protein_coding	40.0418	37.8304	28.1674	28.0779
ENSMUSG00000030895	0.126816	0.487236	0.841693	Hpx	protein_coding	3413.04	2408.7	2628.26	2385.4
ENSMUSG00000030881	-0.182866	0.369179	0.770057	Arfip2	protein_coding	8.86065	8.68204	9.52219	9.28157
ENSMUSG00000054892	-0.394053	0.649529	0.911038	Txk	protein_coding	0.194939	0.134607	0.198351	0.209347
ENSMUSG00000030882	0.818625	0.0375436	0.239267	Dnhd1	protein_coding	0.67117	0.530357	0.405228	0.238668
ENSMUSG00000054893	0.215299	0.788428	0.954864	Zfp667	protein_coding	0.350666	0.348678	0.228354	0.338925
ENSMUSG00000054894	-0.281855	0.402545	0.79132	Atp5s	protein_coding	5.77814	5.71414	8.15698	5.07699
ENSMUSG00000030880	0.224937	0.410386	0.797107	Polr3e	protein_coding	4.55999	4.40819	3.10992	4.11946
ENSMUSG00000040209	0.017081	0.947867	0.985995	Zfp704	protein_coding	1.21897	1.20226	1.12024	1.13854
ENSMUSG00000078864	1.02673	0.505952	1	Gm14322	protein_coding	0.299954	0.530229	0.325551	0.0644249
ENSMUSG00000054890	-1.55997	0.754892	1	Olfr1535	protein_coding	0	0	0.0177125	0
ENSMUSG00000078861	0.0253657	0.975902	0.992288	Zfp931	protein_coding	0.657609	0.726535	0.758335	0.529661
ENSMUSG00000078862	0.0620025	0.936594	0.983417	Gm14326	protein_coding	0.500577	1.06658	0.853747	0.575973
ENSMUSG00000040204	-0.43186	0.171293	0.561332	Pclaf	protein_coding	3.26881	3.7525	4.87817	4.08634
ENSMUSG00000064215	0.55808	0.104375	0.437594	Ifi27	protein_coding	14.2843	13.0782	6.31616	11.15
ENSMUSG00000040205	4.32493	0.109222	1	Cuzd1	protein_coding	0.114557	0.126564	0	0
ENSMUSG00000015243	0.0565918	0.755373	0.946803	Abca1	protein_coding	21.3751	16.7569	18.6277	15.9231
ENSMUSG00000039210	-0.0661039	0.792438	0.955515	Gpatch2	protein_coding	4.13604	3.85603	3.78805	4.10234
ENSMUSG00000064210	0.0502711	0.845755	0.966517	Ano6	protein_coding	4.82576	3.50608	3.89971	3.67559
ENSMUSG00000030889	-0.711851	0.725094	1	Vwa3a	protein_coding	0.0282449	0.0312053	0.0153276	0.0758312
ENSMUSG00000039215	2.2171	0.650965	1	Svs1	protein_coding	0.0465659	0	0	0
ENSMUSG00000078867	0.387702	0.776672	1	Gm14418	protein_coding	0.228304	0.45402	0.0991148	0.392286
ENSMUSG00000078868	-0.0361892	0.990005	1	Gm14412	protein_coding	0	0.13545	0	0.131661
ENSMUSG00000030887	-1.38415	0.0314276	0.213583	Pdzd9	protein_coding	0.326014	1.14604	1.35101	2.29163
ENSMUSG00000078865	0.916854	0.628018	1	Gm14406	protein_coding	0.527234	0	0.156062	0.102946
ENSMUSG00000030888	-0.207483	0.635699	0.906111	Rrp8	protein_coding	1.60838	1.54314	1.26328	2.15907
ENSMUSG00000078866	-0.708449	0.0186296	0.154856	Zfp970	protein_coding	5.60037	5.45943	9.2515	7.82744
ENSMUSG00000039219	-0.438921	0.0514182	0.290987	Arid4b	protein_coding	4.68269	3.87099	5.71609	5.21812
ENSMUSG00000039217	-0.154473	0.566843	0.8799	Il18	protein_coding	17.4484	15.5669	18.5412	16.1508
ENSMUSG00000078869	-0.944155	0.547014	1	Gm14409	protein_coding	0.553801	0	0.801414	0.198244
ENSMUSG00000015247	0.481819	0.0244743	0.184184	Nipsnap3b	protein_coding	38.0084	32.3795	21.3263	26.109
ENSMUSG00000030884	0.0330287	0.868991	0.970511	Uqcrc2	protein_coding	67.9497	75.3728	57.8077	74.4358
ENSMUSG00000039218	-0.146966	0.403194	0.791492	Srrm2	protein_coding	70.004	52.3608	64.9657	62.4971
ENSMUSG00000030870	-0.0983319	0.684409	0.925806	Ubfd1	protein_coding	4.85009	4.16604	4.90244	4.20692
ENSMUSG00000030871	0.934213	0.000595461	0.0126985	Ears2	protein_coding	4.16669	3.96243	1.9606	2.05325
ENSMUSG00000078853	0.243467	0.342888	0.750772	Igtp	protein_coding	62.9805	33.0433	33.9521	41.8647
ENSMUSG00000113600	-5.03411	0.041253	1	Gm7868	processed_pseudogene	0	0	0.103123	1.02038
ENSMUSG00000113601	1.28831	0.796336	1	CT030185.2	TEC	0.0493207	0	0	0
ENSMUSG00000078851	-0.07524	0.905348	0.978289	Hist3h2a	protein_coding	0.963432	0.864834	1.111	0.711315
ENSMUSG00000064225	0.00686817	0.97042	0.991053	Paqr9	protein_coding	39.5676	28.3839	32.007	31.5706
ENSMUSG00000039200	0.0913474	0.955151	1	Atf7ip2	protein_coding	0.0697734	0.154173	0.176698	0.0249768
ENSMUSG00000039201	0.180962	0.597491	0.893578	Tbc1d25	protein_coding	3.02555	3.66615	2.83355	2.75132
ENSMUSG00000030878	-0.16727	0.500003	0.84913	Cdr2	protein_coding	7.39626	5.43393	6.59179	6.96257
ENSMUSG00000113603	1.83454	0.554176	1	CT030159.1	TEC	0.0857277	0.031571	0.0310145	0
ENSMUSG00000030879	0.798226	0.000358026	0.00842533	Mrpl17	protein_coding	9.21358	8.47784	4.02491	5.55085
ENSMUSG00000039205	-0.291065	0.123967	0.478192	Ciz1	protein_coding	12.4393	11.3339	13.6199	13.8153
ENSMUSG00000030876	0.46981	0.02551	0.187725	Mettl9	protein_coding	16.3065	18.8835	12.3056	11.7429
ENSMUSG00000039202	-0.325773	0.0502246	0.286857	Abhd2	protein_coding	40.5587	35.2291	47.3134	42.2952
ENSMUSG00000113605	0.369737	0.853267	1	4930425K24Rik	TEC	0.0904481	0.133238	0	0.161889
ENSMUSG00000030877	2.32485	0.620802	1	Mfsd13b	protein_coding	0.0343123	0.0379087	0	0
ENSMUSG00000113606	-2.72644	0.30691	1	AC125543.4	processed_pseudogene	0.552223	0	2.39739	1.18608
ENSMUSG00000039208	0.0817349	0.850628	0.966517	Metrnl	protein_coding	4.15054	3.05705	3.804	2.62486
ENSMUSG00000030872	0.587409	0.0213253	0.169256	Gga2	protein_coding	5.1136	4.21176	2.85346	2.99283
ENSMUSG00000039206	-0.09747	0.75487	0.94671	Daglb	protein_coding	1.98719	2.01983	1.96985	2.07716
ENSMUSG00000030873	3.62589	0.262593	1	Scnn1b	protein_coding	0.0748091	0.0551	0	0
ENSMUSG00000113610	1.28831	0.796336	1	AC125409.3	TEC	0.0989435	0	0	0
ENSMUSG00000113611	0.948611	0.622455	1	AC162801.1	processed_pseudogene	0.326314	2.52361	0.35416	1.0513
ENSMUSG00000113613	-1.15519	0.59206	1	Gm40893	antisense_RNA	0.0856898	0.0473356	0.0465011	0.230058
ENSMUSG00000040268	0.0345176	0.869713	0.970511	Plekha1	protein_coding	9.90449	9.29838	8.83741	8.85461
ENSMUSG00000040269	0.4496	0.034248	0.22578	Mrps28	protein_coding	55.1208	50.1407	35.5544	37.1297
ENSMUSG00000040263	0.621753	0.0135494	0.124398	Klhdc4	protein_coding	8.09336	8.26158	5.19618	4.84769
ENSMUSG00000040264	1.60257	0.0647827	0.335208	Gbp2b	protein_coding	0.846821	0.42986	0.273241	0.122893
ENSMUSG00000040265	0.500902	0.599721	0.894469	Dnm3	protein_coding	0.0858835	0.18977	0.111855	0.073785
ENSMUSG00000039278	-0.0515394	0.991163	1	Pcsk1n	protein_coding	0	0.03255	0	0.0316396
ENSMUSG00000039275	-0.207031	0.40416	0.792058	Foxk2	protein_coding	3.84141	4.64147	4.64331	4.62203
ENSMUSG00000040260	-0.384354	0.230661	0.642864	Daam2	protein_coding	1.1182	0.884704	1.104	1.35579
ENSMUSG00000113615	1.28831	0.796336	1	AC124687.4	lincRNA	0.139547	0	0	0
ENSMUSG00000054836	0.251128	0.538519	0.866199	Elp6	protein_coding	2.44581	2.70216	1.95929	2.12628
ENSMUSG00000113616	3.70816	0.247537	1	Gm45941	lincRNA	0.0957187	0.423005	0	0
ENSMUSG00000113617	2.2171	0.650965	1	Gm8655	processed_pseudogene	0.151667	0	0	0
ENSMUSG00000113621	-0.767303	0.7436	1	2900060N12Rik	bidirectional_promoter_lncRNA	0	0.0575507	0.0565362	0.037294
ENSMUSG00000113623	1.22277	0.610209	1	AC122357.1	transcribed_processed_pseudogene	0.0852939	0.141351	0.0462863	0.0457991
ENSMUSG00000039270	0.446673	0.0729833	0.359705	Megf9	protein_coding	2.91903	3.10788	2.23893	1.94392
ENSMUSG00000040258	2.2171	0.650965	1	Nxph4	protein_coding	0.0771464	0	0	0
ENSMUSG00000039262	-0.138103	0.445455	0.820001	Prrc2b	protein_coding	7.36256	7.01044	7.55714	7.37356
ENSMUSG00000039263	-0.0483803	0.799214	0.956779	Npepl1	protein_coding	42.5845	32.7542	36.2699	37.0413
ENSMUSG00000040253	0.133372	0.613445	0.900322	Gbp7	protein_coding	5.80041	3.58563	4.19693	3.84377
ENSMUSG00000040254	-0.233066	0.557095	0.874355	Sema3d	protein_coding	0.881001	0.735664	0.911708	0.880109
ENSMUSG00000039264	-0.126433	0.699877	0.931276	Gimap3	protein_coding	4.97001	3.66062	4.87106	4.0111
ENSMUSG00000040250	-0.25334	0.292781	0.70492	Ints13	protein_coding	4.70428	4.06479	4.87711	4.97658
ENSMUSG00000113625	1.14853	0.573695	1	Gm3379	processed_pseudogene	0.201278	0.555935	0.218454	0.108077
ENSMUSG00000113626	-0.440924	0.767286	1	Gm7240	transcribed_processed_pseudogene	0.115427	0.127525	0.156596	0.154948
ENSMUSG00000054843	-0.18948	0.602741	0.894669	Atrnl1	protein_coding	0.952315	0.976202	1.0762	1.00162
ENSMUSG00000054850	-2.00124	0.383067	1	Smim10l2a	protein_coding	0.0539993	0	0.117215	0.0869857
ENSMUSG00000113630	-1.0731	0.00998506	0.100638	4930404H11Rik	lincRNA	2.94838	2.35881	5.84824	4.69485
ENSMUSG00000113631	0.981934	0.802969	1	AC171003.1	TEC	0	0.0857442	0.0421163	0
ENSMUSG00000113632	2.32485	0.620802	1	AC153794.2	unprocessed_pseudogene	0.117473	0.129786	0	0
ENSMUSG00000113634	-2.55122	0.602104	1	Gm36756	antisense_RNA	0	0	0.115525	0
ENSMUSG00000040249	0.173266	0.308941	0.719141	Lrp1	protein_coding	39.5698	31.9608	28.7974	30.8991
ENSMUSG00000015290	0.0707709	0.72603	0.939107	Ubl4a	protein_coding	18.6793	19.2048	17.1433	16.9344
ENSMUSG00000040247	-0.58877	0.0764109	0.369299	Tbc1d10c	protein_coding	5.2923	3.77618	7.33945	5.52559
ENSMUSG00000039252	0.074027	0.882364	0.973976	Lgi2	protein_coding	0.530412	0.530722	0.412748	0.537373
ENSMUSG00000040242	0.00964076	0.964679	0.989905	Fgfr1op2	protein_coding	16.7807	16.3584	18.0179	13.1303
ENSMUSG00000039253	-0.456759	0.195529	0.597447	Fn3krp	protein_coding	2.46134	3.00258	3.17226	3.90982
ENSMUSG00000039254	0.397826	0.119253	0.469393	Pomt1	protein_coding	7.46692	8.48463	6.59247	4.88192
ENSMUSG00000113637	5.45511	0.255473	1	Gm7049	processed_pseudogene	0.717052	0	0	0
ENSMUSG00000039257	-1.55997	0.754892	1	Vstm2b	protein_coding	0	0	0.0266935	0
ENSMUSG00000015289	0.201334	0.478738	0.838536	Lage3	protein_coding	7.31191	8.3285	5.89924	6.94898
ENSMUSG00000054855	0.77116	0.262172	0.676208	Rnd1	protein_coding	0.762534	1.23128	0.572958	0.535431
ENSMUSG00000113642	1.03576	0.56737	1	CT030170.6	transcribed_unprocessed_pseudogene	0.24946	0.220485	0.0541496	0.160739
ENSMUSG00000040234	0.286911	0.212021	0.62108	Tm7sf3	protein_coding	10.2667	8.34736	7.35639	7.02205
ENSMUSG00000040236	0.63185	0.00445188	0.0566041	Trappc5	protein_coding	10.3704	11.8943	6.2636	7.31451
ENSMUSG00000040231	-0.912308	0.359942	0.764815	Syngr4	protein_coding	0.467705	0.664363	1.3053	0.717534
ENSMUSG00000015291	-0.474151	0.00964199	0.0981401	Gdi1	protein_coding	26.4314	21.8241	33.6199	29.5865
ENSMUSG00000039244	0.430601	0.204843	0.610816	E130309D02Rik	protein_coding	2.41646	2.26928	1.42608	1.84898
ENSMUSG00000039242	-0.0850295	0.754525	0.946626	B3galnt2	protein_coding	4.4822	6.51095	5.53134	5.5266
ENSMUSG00000078812	0.1709	0.334994	0.744839	Eif5a	protein_coding	163.706	177.337	134.831	151.374
ENSMUSG00000113647	0.513937	0.835534	1	AC131739.1	bidirectional_promoter_lncRNA	0.259478	0	0.0563243	0.111463
ENSMUSG00000078813	-0.0444564	0.884801	0.974968	Leng1	protein_coding	4.85594	4.43327	4.70226	4.3405
ENSMUSG00000039246	0.100149	0.785907	0.954864	Lyplal1	protein_coding	5.07709	3.98075	3.68838	4.26515
ENSMUSG00000078810	0.546385	0.230724	0.642864	Gp6	protein_coding	0.930824	0.859004	0.725008	0.43513
ENSMUSG00000054863	-1.94566	0.00426584	0.0549618	Fam19a5	protein_coding	0.250913	0.360375	0.98037	1.23951
ENSMUSG00000078816	-0.566241	0.301685	0.712441	Prkcg	protein_coding	0.702509	0.684829	1.07641	0.865378
ENSMUSG00000078817	0.976871	0.000155608	0.00433488	Nlrp12	protein_coding	4.46713	3.42073	2.05472	1.72262
ENSMUSG00000029713	-0.131225	0.453766	0.82523	Gnb2	protein_coding	79.3732	66.7384	74.2331	76.5107
ENSMUSG00000029714	-0.47477	0.0133201	0.123105	Gigyf1	protein_coding	13.1239	10.3399	15.7392	14.974
ENSMUSG00000029715	1.36496	6.18037e-05	0.00207277	Pop7	protein_coding	12.1634	12.8603	4.47145	4.7053
ENSMUSG00000029716	-0.533792	0.00726755	0.0803746	Tfr2	protein_coding	110.313	71.8933	124.474	123.164
ENSMUSG00000029710	-0.155085	0.474457	0.837012	Ephb4	protein_coding	10.3466	8.25663	10.7932	8.74514
ENSMUSG00000029711	-0.1577	0.905331	0.978289	Epo	protein_coding	0.151135	1.00185	0.246048	0.973833
ENSMUSG00000030708	-0.741336	0.542138	1	Dnajb13	protein_coding	0.124634	0.165236	0.189377	0.267691
ENSMUSG00000030706	-0.10562	0.650035	0.911252	Mrpl48	protein_coding	5.48847	5.58063	5.62953	5.61886
ENSMUSG00000029718	0.681405	0.00164138	0.0273168	Pcolce	protein_coding	31.5392	29.6847	15.153	20.7914
ENSMUSG00000030707	-0.184872	0.481788	0.8396	Coro1a	protein_coding	43.7514	26.232	46.1604	28.7154
ENSMUSG00000030704	-0.343896	0.0898842	0.403244	Rab6a	protein_coding	12.4838	11.7489	15.36	13.6871
ENSMUSG00000030703	-0.240528	0.675377	0.921543	Gdpd3	protein_coding	2.19494	1.67885	2.26008	2.05497
ENSMUSG00000030701	-0.260395	0.607526	0.897303	Plekhb1	protein_coding	1.11038	0.945627	1.18003	1.14276
ENSMUSG00000029703	-0.267934	0.307318	0.717633	Lrwd1	protein_coding	5.59858	4.9574	5.4285	6.54289
ENSMUSG00000029705	0.174044	0.477382	0.837932	Cux1	protein_coding	1.71296	1.6816	1.4884	1.35405
ENSMUSG00000029701	0.286369	0.240332	0.653749	Rbm28	protein_coding	6.96024	9.56024	6.3449	6.49567
ENSMUSG00000029707	-1.57425	0.752672	1	Fscn3	protein_coding	0	0	0	0.0364803
ENSMUSG00000029708	-0.21212	0.497285	0.847165	Gcc1	protein_coding	2.37599	2.87063	3.46848	2.29793
ENSMUSG00000005732	0.22485	0.305049	0.715431	Ranbp1	protein_coding	46.4478	60.6583	43.4961	43.358
ENSMUSG00000054708	0.322003	0.196986	0.599765	Ankrd24	protein_coding	7.54133	5.32863	5.35573	4.34128
ENSMUSG00000054702	0.674373	0.296104	0.707584	Ap1s3	protein_coding	0.85368	0.943157	0.731471	0.33776
ENSMUSG00000029752	0.0466759	0.842579	0.966116	Asns	protein_coding	15.6718	12.5343	12.0003	13.6981
ENSMUSG00000029757	2.70664	0.295122	1	Dync1i1	protein_coding	0.0713136	0.105051	0.0257997	0
ENSMUSG00000029759	-0.133955	0.550512	0.872675	Pon3	protein_coding	16.2648	13.043	15.7726	14.5386
ENSMUSG00000029755	2.42653	0.619381	1	Dlx5	protein_coding	0	0.100326	0	0
ENSMUSG00000030748	0.459036	0.0165199	0.142292	Il4ra	protein_coding	12.8089	12.481	8.84551	8.52798
ENSMUSG00000030747	-0.124809	0.485279	0.840613	Dgat2	protein_coding	76.1497	63.8399	67.7056	75.9806
ENSMUSG00000030744	0.543608	0.00191753	0.0302828	Rps3	protein_coding	85.7612	93.8305	55.8478	60.6007
ENSMUSG00000030745	0.837682	0.101143	0.429127	Il21r	protein_coding	1.52541	1.79955	0.81376	0.944021
ENSMUSG00000030742	0.403722	0.439427	0.81431	Lat	protein_coding	1.88826	1.49509	1.36627	1.04771
ENSMUSG00000030741	0.291029	0.162934	0.546612	Spns1	protein_coding	17.6083	13.7011	12.2301	11.8666
ENSMUSG00000030739	0.0120683	0.96586	0.990263	Myh14	protein_coding	2.19708	1.92212	1.98535	1.86836
ENSMUSG00000030737	-1.29085	0.00221937	0.0338065	Slco2b1	protein_coding	0.855373	0.586568	1.90475	1.42541
ENSMUSG00000030738	0.0859815	0.638506	0.907254	Eif3c	protein_coding	29.3734	29.688	25.019	27.504
ENSMUSG00000030735	-0.285518	0.846429	1	Gm9755	processed_pseudogene	0.238238	0.210567	0.155141	0.358185
ENSMUSG00000030733	-0.151384	0.405742	0.792764	Sh2b1	protein_coding	22.584	21.564	22.9819	23.2921
ENSMUSG00000015112	0.298933	0.0806249	0.379928	Slc25a13	protein_coding	52.7273	46.818	38.4209	37.8831
ENSMUSG00000030731	1.35496	0.428506	1	Syt3	protein_coding	0.122973	0.163035	0.0800804	0.0264125
ENSMUSG00000030730	0.219722	0.843161	0.966139	Atp2a1	protein_coding	0.185821	0.184768	0.181511	0.119734
ENSMUSG00000029730	0.117593	0.551315	0.8729	Mcm7	protein_coding	20.7005	23.2076	19.9339	18.3654
ENSMUSG00000029735	-0.183241	0.510537	0.854072	Tpk1	protein_coding	5.95061	6.33379	5.56579	7.58539
ENSMUSG00000029736	-0.149891	0.975145	1	Nobox	protein_coding	0.0341311	0	0.0370437	0
ENSMUSG00000005763	-0.816932	0.288827	0.70125	Cd247	protein_coding	0.349598	0.28968	0.498004	0.563156
ENSMUSG00000030729	-0.0902673	0.844004	0.966517	Pgm2l1	protein_coding	0.533908	0.371697	0.484214	0.424136
ENSMUSG00000030726	0.0869665	0.703751	0.932191	Pold3	protein_coding	9.81047	11.2574	10.0764	8.70428
ENSMUSG00000030727	-0.525775	0.0211768	0.16851	Rabep2	protein_coding	8.54656	7.97981	10.6118	11.822
ENSMUSG00000030724	-0.84649	0.000425366	0.00971431	Cd19	protein_coding	8.56172	6.89929	15.1839	11.0666
ENSMUSG00000030725	1.05589	0.00248202	0.0364849	Lipt2	protein_coding	6.1774	8.37012	3.16252	3.46302
ENSMUSG00000030722	0.0697486	0.867713	0.970104	Nfatc2ip	protein_coding	1.56376	1.41163	1.46953	1.20831
ENSMUSG00000030720	-0.196405	0.438969	0.814264	Cln3	protein_coding	6.91891	5.17035	6.74308	6.30384
ENSMUSG00000005779	0.0663396	0.737023	0.94237	Psmb4	protein_coding	61.1147	58.1676	48.8436	58.5349
ENSMUSG00000029725	-0.00924773	0.972418	0.991239	Ppp1r35	protein_coding	17.9773	15.1575	16.4307	15.0239
ENSMUSG00000029726	0.164392	0.482594	0.840084	Mepce	protein_coding	10.5962	12.9163	9.12415	10.7139
ENSMUSG00000029727	-0.719537	0.000684025	0.0141387	Cyp3a13	protein_coding	12.2401	10.263	16.2499	18.6374
ENSMUSG00000029720	-1.09569	0.473424	1	Gm20605	protein_coding	0.0289472	0.0639624	0.0628349	0.124347
ENSMUSG00000029722	0.0278588	0.903172	0.978166	Agfg2	protein_coding	11.323	8.93201	9.28357	9.42569
ENSMUSG00000005774	0.0350365	0.889745	0.975762	Rfx5	protein_coding	4.22507	4.5075	4.22318	3.8357
ENSMUSG00000029723	-0.163976	0.479971	0.839136	Tsc22d4	protein_coding	9.86266	7.29412	8.23949	9.82512
ENSMUSG00000030717	-0.44087	0.189037	0.586018	Nupr1	protein_coding	2.98119	3.35195	3.60783	4.50482
ENSMUSG00000029729	0.872686	7.5898e-05	0.00245494	Zkscan1	protein_coding	5.4122	5.06354	2.52109	2.87252
ENSMUSG00000030718	-0.197332	0.421402	0.804883	Ppme1	protein_coding	6.89921	7.28756	8.06979	7.30901
ENSMUSG00000030713	0.509058	0.861784	1	Klk7	protein_coding	0.0340951	0.0753373	0.0740092	0
ENSMUSG00000030714	0.114905	0.651995	0.911686	Sgf29	protein_coding	14.5767	14.6355	12.293	13.1685
ENSMUSG00000030711	-0.714683	0.000190749	0.00510061	Sult1a1	protein_coding	186.143	177.674	240.775	321.554
ENSMUSG00000005705	0.423441	0.885691	1	Agrp	protein_coding	0.176049	0.0972508	0	0.189062
ENSMUSG00000005718	-0.0906265	0.789544	0.955042	Tfap4	protein_coding	3.85276	4.56061	4.91165	3.57928
ENSMUSG00000064080	-0.164202	0.635154	0.905915	Fbln2	protein_coding	1.52548	1.49148	1.62635	1.56574
ENSMUSG00000064090	0.419934	0.251441	0.666555	Vrk2	protein_coding	2.5001	3.15022	1.72674	2.2633
ENSMUSG00000088054	-3.14046	0.199847	1	Mir1968	miRNA	0.950149	0	5.15615	3.06113
ENSMUSG00000088058	-2.57697	0.598302	1	Gm26153	snoRNA	0	0	0	1.09269
ENSMUSG00000113536	-0.773772	0.161683	0.544141	CT030170.4	transcribed_unprocessed_pseudogene	2.18448	0.928245	2.18852	2.79708
ENSMUSG00000064158	1.36764	0.130666	0.491237	Izumo1	protein_coding	0.693242	0.612722	0.361152	0.119117
ENSMUSG00000040189	-0.201222	0.742971	0.944239	Ccdc114	protein_coding	0.684055	0.633857	0.694531	0.734615
ENSMUSG00000039196	-0.0115772	0.987345	0.995633	Orm1	protein_coding	3.08461	1.19738	2.35254	1.70107
ENSMUSG00000039197	0.0594882	0.722024	0.937421	Adk	protein_coding	48.7736	45.3898	41.747	43.4825
ENSMUSG00000039194	-0.149891	0.975145	1	Rlbp1	protein_coding	0.0301635	0	0.0327375	0
ENSMUSG00000040187	1.58116	7.2815e-06	0.000333075	Arntl2	protein_coding	3.83481	4.47477	1.40294	1.22622
ENSMUSG00000039195	-0.108322	0.723572	0.937811	1110008P14Rik	protein_coding	4.07207	3.68089	4.09814	3.78997
ENSMUSG00000040188	-0.0859448	0.729884	0.940778	Scamp2	protein_coding	11.3206	8.38892	10.6684	9.04385
ENSMUSG00000040181	-0.405354	0.0130442	0.121175	Fmo1	protein_coding	78.9217	79.2419	99.9477	97.9351
ENSMUSG00000039198	1.40475	0.778054	1	Ptchd3	protein_coding	0	0.0223488	0	0
ENSMUSG00000040183	-0.273873	0.672305	0.91984	Ankrd6	protein_coding	0.275935	0.503013	0.479171	0.414861
ENSMUSG00000039199	-0.014519	0.95773	0.988183	Zdhhc1	protein_coding	5.26053	5.01711	5.31906	4.49051
ENSMUSG00000113539	3.01223	0.475393	1	AC120383.1	lincRNA	0	0.373728	0	0
ENSMUSG00000078794	0.0307998	0.949563	0.986492	Dact3	protein_coding	1.23211	1.1702	0.961884	1.25354
ENSMUSG00000113543	-0.151294	0.790367	0.955354	Gm36264	lincRNA	2.03675	2.37523	2.94741	1.70122
ENSMUSG00000078798	-4.65477	3.27494e-08	2.99609e-06	Sult2a1	protein_coding	1.52024	0.699824	14.6435	37.4818
ENSMUSG00000078796	2.34043	0.247791	1	Zfp541	protein_coding	0.079455	0.0731523	0.0287451	0
ENSMUSG00000088119	-0.946627	0.578804	1	Gm24060	snRNA	1.36021	2.25417	4.42887	2.19112
ENSMUSG00000039193	1.14533	0.0509632	0.289376	Nlrc4	protein_coding	0.892219	0.892741	0.475043	0.289257
ENSMUSG00000039191	-0.0170713	0.958271	0.988183	Rbpj	protein_coding	1.63734	1.79594	1.50859	1.77101
ENSMUSG00000040174	0.0295807	0.912751	0.979144	Alkbh3	protein_coding	10.8841	10.9504	10.1541	10.0472
ENSMUSG00000039183	0.165953	0.520321	0.858162	Nubp2	protein_coding	13.1931	13.5276	10.6902	11.7907
ENSMUSG00000040177	0.367648	0.403117	0.791492	2310057M21Rik	protein_coding	0.724992	0.906372	0.486611	0.706866
ENSMUSG00000040170	-0.71805	0.000548809	0.0119341	Fmo2	protein_coding	8.19942	7.54901	11.5896	12.8327
ENSMUSG00000039187	-0.400014	0.308325	0.718542	Fanci	protein_coding	0.973673	1.32161	1.52476	1.34439
ENSMUSG00000113548	2.32485	0.620802	1	Gm34047	lincRNA	0.106617	0.117792	0	0
ENSMUSG00000078799	-4.34865	2.74418e-14	7.31513e-12	Sult2a5	protein_coding	0.308844	0.682429	6.83807	12.0065
ENSMUSG00000113555	1.18414	0.6237	1	Gm10095	processed_pseudogene	0.401305	0.295578	0.145184	0.143655
ENSMUSG00000040167	-0.439618	0.251615	0.666555	Ikzf5	protein_coding	1.16677	1.14405	1.58293	1.37831
ENSMUSG00000039182	0.842287	0.0527064	0.296002	AW209491	protein_coding	2.0842	4.89925	1.63638	2.07157
ENSMUSG00000039174	1.40475	0.778054	1	1700003H04Rik	protein_coding	0	0.0657293	0	0
ENSMUSG00000040165	2.42653	0.619381	1	Cd209c	protein_coding	0	0.0921059	0	0
ENSMUSG00000039178	-0.0776949	0.82921	0.962619	Tbc1d19	protein_coding	2.81408	3.51729	3.17762	3.14418
ENSMUSG00000039179	-0.499463	0.832104	1	Tekt5	protein_coding	0.0358348	0.0791814	0.116678	0.0384834
ENSMUSG00000064179	0.401129	0.481966	0.839642	Tnnt1	protein_coding	2.3184	3.10064	2.05272	1.83456
ENSMUSG00000039176	0.00647439	0.972444	0.991239	Polg	protein_coding	9.58805	8.25216	8.41985	8.32237
ENSMUSG00000064177	-0.372525	0.829742	1	Ghrl	protein_coding	0.435085	0.0801145	0.472213	0.155748
ENSMUSG00000113566	-2.57697	0.598302	1	Gm40977	lincRNA	0	0	0	0.156627
ENSMUSG00000088139	-0.0854371	0.972842	1	Gm27343	snRNA	1.02556	2.2661	2.22615	1.10136
ENSMUSG00000040158	0.254998	0.563269	0.878377	Tax1bp3	protein_coding	2.0771	1.56587	1.4587	1.4171
ENSMUSG00000039163	0.488945	0.0759142	0.368165	Cmc1	protein_coding	16.0282	15.1435	9.41781	11.5148
ENSMUSG00000040152	0.163765	0.479276	0.839004	Thbs1	protein_coding	7.80006	7.21388	7.55437	5.12561
ENSMUSG00000039164	0.511803	0.264573	0.677769	Naif1	protein_coding	1.19494	1.16667	0.557974	0.999749
ENSMUSG00000039167	-0.139	0.717776	0.937421	Adgrl4	protein_coding	1.85679	1.28648	1.8957	1.36879
ENSMUSG00000039168	0.0909673	0.623065	0.903207	Dap	protein_coding	92.0331	83.7305	70.6648	84.7798
ENSMUSG00000039166	-0.348742	0.347051	0.754669	Akap7	protein_coding	2.51307	2.71676	3.69535	2.61175
ENSMUSG00000040151	0.225693	0.424651	0.806284	Hs2st1	protein_coding	2.29069	2.32278	1.89585	1.83096
ENSMUSG00000064181	0.201558	0.448262	0.822021	Rab3ip	protein_coding	6.72522	6.95245	5.16152	6.06156
ENSMUSG00000054793	0.836278	0.297678	0.708495	Cadm4	protein_coding	0.597965	0.924895	0.292047	0.513729
ENSMUSG00000078765	-1.65367	0.609973	1	U2af1l4	protein_coding	0	0.0807489	0.0793255	0.156981
ENSMUSG00000078762	-0.368241	0.388037	0.78386	Haus5	protein_coding	1.83165	1.95836	2.53305	2.09394
ENSMUSG00000054792	-0.0276788	0.923582	0.981071	Klhl18	protein_coding	2.7304	2.57025	2.50982	2.58812
ENSMUSG00000078763	-0.459464	0.321628	0.732788	Slfn1	protein_coding	2.14905	1.49351	2.29482	2.41956
ENSMUSG00000113570	1.28831	0.796336	1	Gm5953	TEC	0.0246981	0	0	0
ENSMUSG00000113571	-1.63094	0.642774	1	AC122314.1	TEC	0	0.0318812	0.0939576	0
ENSMUSG00000078768	-1.11427	0.121095	0.473738	Zfp566	protein_coding	0.529281	0.626525	1.39509	0.974402
ENSMUSG00000113585	-1.24974	0.0858339	0.39276	Gm19605	processed_transcript	0.536431	1.31701	2.32883	1.85626
ENSMUSG00000113587	-0.912377	0.579791	1	Gm36287	lincRNA	0.405843	0.089676	0.528571	0.348671
ENSMUSG00000113589	-2.55122	0.602104	1	AC124732.3	TEC	0	0	0.0794603	0
ENSMUSG00000064127	-0.230642	0.522806	0.859877	Med14	protein_coding	0.89079	1.19944	1.28908	1.03635
ENSMUSG00000064128	-0.32858	0.324185	0.735146	Cenpj	protein_coding	1.5351	1.78605	2.10843	1.83822
ENSMUSG00000064125	0.408417	0.64087	0.908336	Prr36	protein_coding	0.27994	0.231961	0.121532	0.240505
ENSMUSG00000113581	-1.47432	9.02393e-07	5.58076e-05	AL591207.1	bidirectional_promoter_lncRNA	5.1969	4.24154	11.7889	12.9218
ENSMUSG00000064120	-0.372976	0.040898	0.252727	Mocs1	protein_coding	27.4459	24.6033	32.6237	30.9691
ENSMUSG00000078783	1.60197	0.387156	1	Gm9733	protein_coding	0.627283	0.46202	0.226938	0.112274
ENSMUSG00000078780	0.474619	0.406725	0.793686	Gm5150	protein_coding	3.0386	2.29695	2.43003	1.20223
ENSMUSG00000078786	-0.479294	0.13177	0.492935	BC024978	protein_coding	1.23924	1.05394	1.41273	1.59892
ENSMUSG00000078787	-2.57697	0.598302	1	Cyp2t4	protein_coding	0	0	0	0.0867862
ENSMUSG00000078784	0.169624	0.490208	0.843951	1810022K09Rik	protein_coding	19.1519	18.9704	17.3219	14.7164
ENSMUSG00000064138	0.119017	0.711236	0.9347	Fam172a	protein_coding	2.70592	2.476	2.05398	2.4424
ENSMUSG00000078789	-0.285172	0.455091	0.825832	Dph1	protein_coding	2.5977	3.23705	2.85216	3.86016
ENSMUSG00000078771	0.775053	0.165225	0.551301	Evi2a	protein_coding	1.66535	1.37213	1.04159	0.636565
ENSMUSG00000078772	-0.767999	0.514945	0.855899	Gm12353	protein_coding	0.349874	1.28848	0.759462	1.87867
ENSMUSG00000078776	2.2171	0.650965	1	9530053A07Rik	protein_coding	0.0163116	0	0	0
ENSMUSG00000078773	-0.00441832	0.990108	0.996493	Rad54b	protein_coding	2.52137	3.43231	3.24963	2.41762
ENSMUSG00000064147	-0.544878	0.0271231	0.194751	Rab44	protein_coding	6.61983	5.24638	9.57396	6.77138
ENSMUSG00000064141	-0.1574	0.654849	0.913094	Zfp69	protein_coding	2.92688	2.96166	3.11727	3.08446
ENSMUSG00000064140	3.37606	0.333356	1	Trim38	protein_coding	0.0323212	0.107127	0	0
ENSMUSG00000064145	-0.0708347	0.753423	0.946226	Arih2	protein_coding	7.50821	6.54881	6.80865	7.10831
ENSMUSG00000040195	-0.477182	0.152868	0.528931	Nemp1	protein_coding	1.21642	1.92667	2.04459	2.10399
ENSMUSG00000078779	-0.0963465	0.829091	0.962619	Zfp59	protein_coding	1.2031	1.24612	1.42818	1.04977
ENSMUSG00000030782	-0.411355	0.0778478	0.372748	Tgfb1i1	protein_coding	5.85039	5.20102	7.16417	6.7041
ENSMUSG00000030780	-0.144516	0.492055	0.844921	BC017158	protein_coding	11.1336	11.6088	11.4891	12.2507
ENSMUSG00000030781	-0.212836	0.840074	0.965106	Slc5a2	protein_coding	0.141876	0.470238	0.246372	0.426613
ENSMUSG00000054752	0.0994111	0.846386	0.966517	Fsd1l	protein_coding	0.467249	0.391946	0.41321	0.343815
ENSMUSG00000029790	-0.254383	0.508209	0.853881	Cep41	protein_coding	1.65103	1.47953	1.93129	1.59575
ENSMUSG00000078721	-3.16201	0.450802	1	Fam205a1	protein_coding	0	0	0	0.0502066
ENSMUSG00000040105	-0.947109	0.000989224	0.0187892	Plpp6	protein_coding	3.29943	2.89623	5.93562	5.33922
ENSMUSG00000029797	0.0460638	0.922348	0.980933	Sspo	protein_coding	0.331951	0.284226	0.387299	0.178243
ENSMUSG00000029798	0.350965	0.299536	0.710097	Herc6	protein_coding	2.56163	2.54562	2.41248	1.38276
ENSMUSG00000040102	0.891064	0.00468327	0.0584879	Klhl42	protein_coding	2.14439	2.52861	1.07418	1.30645
ENSMUSG00000015143	0.147408	0.451776	0.824186	Actn1	protein_coding	22.3384	18.2756	16.2257	18.2848
ENSMUSG00000039110	2.14994	0.142846	1	Mycbpap	protein_coding	0.151356	0.229928	0.0616021	0.0203179
ENSMUSG00000015149	-0.142699	0.455435	0.825871	Sirt2	protein_coding	29.1463	25.5586	28.1886	28.744
ENSMUSG00000039116	-0.1571	0.823177	0.96174	Adgrg6	protein_coding	0.228375	0.230371	0.204756	0.277244
ENSMUSG00000054757	-0.583915	0.0268671	0.193946	Akr1c20	protein_coding	28.4149	50.2397	52.7632	59.3177
ENSMUSG00000039117	-0.292289	0.18519	0.580892	Taf4	protein_coding	6.13035	6.33645	7.20928	7.21195
ENSMUSG00000030788	0.344595	0.174275	0.565827	Rnf141	protein_coding	8.70623	8.8925	8.14913	4.98861
ENSMUSG00000039114	-0.939586	6.78087e-08	5.69778e-06	Nrn1	protein_coding	65.9176	54.7303	109.068	108.934
ENSMUSG00000030789	0.471068	0.375118	0.774764	Itgax	protein_coding	1.83642	0.882131	1.35187	0.497326
ENSMUSG00000039115	0.274065	0.298805	0.709955	Itga9	protein_coding	3.23051	2.65395	2.59717	1.99656
ENSMUSG00000030786	-0.393413	0.342369	0.750772	Itgam	protein_coding	2.15275	0.93001	2.3065	1.49678
ENSMUSG00000054753	1.28831	0.796336	1	AU018091	protein_coding	0.018733	0	0	0
ENSMUSG00000030787	-0.0531153	0.876109	0.972539	Lyve1	protein_coding	4.68998	3.70111	5.38108	2.85409
ENSMUSG00000030785	0.544899	0.686323	1	Cox6a2	protein_coding	0.475074	0.944763	0.412492	0.510188
ENSMUSG00000029782	0.0847574	0.759911	0.948722	Tmem209	protein_coding	3.60382	3.58874	3.15715	3.2454
ENSMUSG00000030771	1.28831	0.796336	1	Micalcl	protein_coding	0.0269321	0	0	0
ENSMUSG00000030772	-0.5984	0.217134	0.627831	Dkk3	protein_coding	0.827102	0.828788	1.21083	1.15677
ENSMUSG00000029784	1.14429	0.642554	1	Ssmem1	protein_coding	0.192866	0.0532702	0.0523311	0.0517803
ENSMUSG00000030770	-0.0315157	0.876875	0.972712	Parva	protein_coding	8.0914	8.61109	7.73045	8.39389
ENSMUSG00000029780	0.266643	0.206294	0.612895	Nt5c3	protein_coding	22.3436	25.2683	20.0065	17.463
ENSMUSG00000029781	0.220334	0.371767	0.772604	Fkbp9	protein_coding	7.73003	7.94716	5.89608	6.80251
ENSMUSG00000029787	0.0443583	0.8998	0.977403	Avl9	protein_coding	1.71454	1.02739	1.32468	1.1755
ENSMUSG00000029788	-1.57425	0.752672	1	Cpa5	protein_coding	0	0	0	0.0317264
ENSMUSG00000078719	-3.56415	0.295533	1	Msmp	protein_coding	0	0	0.188758	0.186771
ENSMUSG00000039100	-0.109932	0.601171	0.894469	2020-03-06	protein_coding	6.98739	5.81547	6.23944	6.7723
ENSMUSG00000030779	0.785284	4.38953e-06	0.00022287	Rbbp6	protein_coding	38.8374	33.1316	20.5011	18.8746
ENSMUSG00000039105	0.163445	0.389219	0.784067	Atp6v1g1	protein_coding	57.893	58.2377	50.5385	47.4389
ENSMUSG00000078713	0.611711	0.0165307	0.142305	Tomm5	protein_coding	30.2915	29.5007	19.4788	17.4874
ENSMUSG00000039103	0.0671155	0.914047	0.979144	Nexn	protein_coding	0.655173	1.05792	0.82048	0.730659
ENSMUSG00000039109	0.294561	0.572775	0.882727	F13a1	protein_coding	0.882831	0.812802	0.762986	0.544269
ENSMUSG00000054764	0.382091	0.704033	0.932191	Mtnr1a	protein_coding	0.348407	0.68431	0.378139	0.374158
ENSMUSG00000054766	0.0666226	0.744828	0.944614	Set	protein_coding	15.7764	17.1025	15.1679	14.5186
ENSMUSG00000030774	0.774263	0.011039	0.107569	Pak1	protein_coding	6.76667	6.52104	4.69017	2.67129
ENSMUSG00000039108	-0.230862	0.348842	0.755203	Lsm14b	protein_coding	7.35236	6.98242	7.87047	8.00395
ENSMUSG00000078716	-0.837205	0.233897	0.647266	Tmem8b	protein_coding	0.206835	0.27136	0.505093	0.305419
ENSMUSG00000029771	0.022655	0.937655	0.983482	Irf5	protein_coding	8.64928	5.57424	6.91537	6.2543
ENSMUSG00000030760	0.464695	0.0642903	0.333819	Acer3	protein_coding	1.97135	2.18427	1.49028	1.35834
ENSMUSG00000029772	0.0394827	0.911964	0.979024	Ahcyl2	protein_coding	1.75469	1.26009	1.3195	1.4402
ENSMUSG00000030761	0.221864	0.304243	0.715431	Myo7a	protein_coding	10.4757	9.01548	9.34235	6.45232
ENSMUSG00000054770	-0.527858	0.0814529	0.382198	Kctd18	protein_coding	2.34431	1.65078	2.80998	2.61441
ENSMUSG00000029775	0.428518	0.0313752	0.213409	Klhdc10	protein_coding	12.6461	10.1128	7.83113	8.08969
ENSMUSG00000029776	-0.245634	0.155154	0.532836	Hibadh	protein_coding	25.689	27.4077	29.4603	30.0397
ENSMUSG00000029777	0.239595	0.248041	0.662654	Gars	protein_coding	20.0617	19.795	14.9676	16.8799
ENSMUSG00000029778	-0.224944	0.875017	1	Adcyap1r1	protein_coding	0.0317391	0.0818199	0.0344475	0.0908932
ENSMUSG00000015120	-0.111919	0.633524	0.905344	Ube2i	protein_coding	27.9078	16.997	24.9442	20.652
ENSMUSG00000015127	-0.448031	0.200286	0.605281	Unkl	protein_coding	1.26872	1.47625	1.8311	1.71036
ENSMUSG00000030768	0.302828	0.405025	0.79256	Disp1	protein_coding	1.78896	1.94783	1.80093	1.07197
ENSMUSG00000030769	0.96709	0.437073	0.812894	Slc5a11	protein_coding	0.431453	0.178753	0.058534	0.231671
ENSMUSG00000030766	-0.220594	0.337873	0.74776	Arhgap17	protein_coding	6.58818	6.65426	7.07371	7.49243
ENSMUSG00000030762	-0.989668	7.12469e-07	4.49612e-05	Aqp8	protein_coding	23.9409	25.1061	44.2812	47.688
ENSMUSG00000015126	0.595816	0.0287689	0.201265	Tsr3	protein_coding	22.0065	22.8159	11.1774	16.7643
ENSMUSG00000030763	-0.0806868	0.834767	0.963685	Lcmt1	protein_coding	3.61992	3.31258	2.9367	3.96601
ENSMUSG00000029761	-0.200791	0.25978	0.674552	Cald1	protein_coding	23.1011	24.9845	26.6432	25.622
ENSMUSG00000030750	-0.13478	0.624173	0.90353	Nsmce1	protein_coding	12.6913	11.6633	12.3343	12.8859
ENSMUSG00000029762	0.397309	0.266458	0.681051	Akr1b8	protein_coding	8.23089	5.36154	5.11211	4.59845
ENSMUSG00000029763	1.24504	5.74513e-06	0.000275001	Exoc4	protein_coding	4.80826	4.09885	1.78798	1.75478
ENSMUSG00000064105	-0.0249637	0.954113	0.987408	Cnnm2	protein_coding	1.32562	1.26393	1.43874	1.05307
ENSMUSG00000029769	2.67489	0.140443	1	Ccdc136	protein_coding	0.135097	0.111943	0.0183282	0.0181353
ENSMUSG00000064109	-0.328844	0.665793	0.916821	Hcst	protein_coding	2.63118	3.06846	4.60088	2.19773
ENSMUSG00000029765	-0.219392	0.612534	0.90002	Plxna4	protein_coding	0.381329	0.354776	0.310402	0.495727
ENSMUSG00000029766	-1.57425	0.752672	1	1700012A03Rik	protein_coding	0	0	0	0.0720515
ENSMUSG00000029767	0.139028	0.46801	0.834302	Calu	protein_coding	20.5696	21.576	18.9588	17.2336
ENSMUSG00000015133	0.0534173	0.812796	0.959725	Lrrk1	protein_coding	4.02461	3.76752	3.38172	3.69932
ENSMUSG00000030759	-0.349178	0.241094	0.654185	Far1	protein_coding	2.3568	3.02101	3.78741	2.71278
ENSMUSG00000030757	-0.0606399	0.948341	0.986122	Zkscan2	protein_coding	0.107257	0.109384	0.134319	0.0797433
ENSMUSG00000078735	-1.55997	0.754892	1	Il11ra2	protein_coding	0	0	0.0539828	0
ENSMUSG00000015134	1.14038	0.386768	1	Aldh1a3	protein_coding	0.30025	0.0829301	0.0611011	0.100763
ENSMUSG00000030753	0.597493	0.01746	0.147935	Thap12	protein_coding	7.08056	6.42304	3.84239	4.56607
ENSMUSG00000030754	0.240935	0.20636	0.612974	Copb1	protein_coding	21.7234	18.8375	16.0953	16.2577
ENSMUSG00000030751	0.244743	0.222853	0.635003	Psma1	protein_coding	55.1419	60.1487	42.8566	49.0494
ENSMUSG00000030752	-0.55525	0.37158	0.772604	Kdm8	protein_coding	1.10884	0.478072	1.17411	1.01653
ENSMUSG00000040146	-0.169774	0.680334	0.923687	Rgl3	protein_coding	1.84381	1.27316	1.45917	1.83571
ENSMUSG00000040147	-0.321882	0.0987622	0.42345	Maob	protein_coding	51.5059	62.5592	62.9106	71.9757
ENSMUSG00000039153	-0.0630747	0.927756	0.981927	Runx2	protein_coding	0.349892	0.18776	0.336351	0.193245
ENSMUSG00000039156	-0.289184	0.283548	0.695863	Stim2	protein_coding	3.10349	4.1232	4.4911	3.88132
ENSMUSG00000054717	0.109433	0.611897	0.899975	Hmgb2	protein_coding	16.1279	17.8184	16.4369	13.3596
ENSMUSG00000039157	-0.323274	0.146935	0.518195	Fam102a	protein_coding	5.12744	5.64081	5.89583	6.82749
ENSMUSG00000039154	0.851541	0.395286	0.788093	Shd	protein_coding	0.835836	0.554065	0.181433	0.538568
ENSMUSG00000039155	-0.604503	0.642103	1	Cdh26	protein_coding	0.11109	0.122734	0.168798	0.167022
ENSMUSG00000040140	3.62589	0.262593	1	Tdrd6	protein_coding	0.027447	0.0202158	0	0
ENSMUSG00000039158	-0.365157	0.170381	0.559797	Akna	protein_coding	3.40621	2.5574	3.95723	3.28445
ENSMUSG00000054715	-0.44619	0.317786	0.728559	Zscan22	protein_coding	1.05706	1.52536	1.61554	1.71437
ENSMUSG00000039159	-0.496967	0.0143353	0.128934	Ube2h	protein_coding	15.608	11.312	17.3916	18.326
ENSMUSG00000054716	0.360317	0.180892	0.57537	Zfp771	protein_coding	12.713	10.7747	8.78909	8.4628
ENSMUSG00000015189	-0.600335	0.00747634	0.0819219	Casd1	protein_coding	5.74167	5.58658	8.46229	7.76011
ENSMUSG00000040138	-1.57425	0.752672	1	Ndp	protein_coding	0	0	0	0.0357842
ENSMUSG00000040139	0.267134	0.502602	0.850975	9430038I01Rik	protein_coding	1.42532	1.29245	1.28426	0.851977
ENSMUSG00000040134	-0.00621498	0.972765	0.991364	Rdh7	protein_coding	330.751	242.818	260.728	280.602
ENSMUSG00000040136	2.99689	0.22511	1	Abcc8	protein_coding	0.0927355	0.0292729	0.0143784	0
ENSMUSG00000040133	4.48324	0.0846029	1	Gpr176	protein_coding	0.0828547	0.0732311	0	0
ENSMUSG00000039145	0.333259	0.342673	0.750772	Camk1d	protein_coding	2.03241	1.12784	1.19861	1.15609
ENSMUSG00000054728	0.0357518	0.966308	0.990263	Phactr1	protein_coding	0.249873	0.170896	0.129141	0.255564
ENSMUSG00000039146	1.16206	0.00731253	0.0807565	Ifi44l	protein_coding	4.50768	5.55079	2.44618	1.81532
ENSMUSG00000113504	-0.626323	0.53684	0.865584	Selenok-ps5	processed_pseudogene	2.78893	1.54062	2.27019	3.99341
ENSMUSG00000113505	-0.0313419	0.990644	1	AC154482.1	TEC	0	0.0862449	0.0282415	0.0558885
ENSMUSG00000113506	2.8748	0.472804	1	AC166358.6	transcribed_unprocessed_pseudogene	0.107148	0.0591891	0	0
ENSMUSG00000039148	0.0148194	0.938995	0.984016	Sart1	protein_coding	11.8788	10.7683	11.2121	9.94922
ENSMUSG00000054727	0.981934	0.802969	1	1700013H16Rik	protein_coding	0	0.116637	0.0572906	0
ENSMUSG00000054720	0.0642648	0.8525	0.966829	Lrrc8c	protein_coding	1.18551	1.07441	1.06553	0.97474
ENSMUSG00000113508	-1.55997	0.754892	1	Gm9742	transcribed_processed_pseudogene	0	0	0.0451537	0
ENSMUSG00000054723	0.274585	0.436751	0.812894	Vmac	protein_coding	4.30932	3.48045	2.77398	3.28736
ENSMUSG00000113510	-1.55997	0.754892	1	Gm7239	processed_pseudogene	0	0	0.0815392	0
ENSMUSG00000113511	-1.57425	0.752672	1	Gm19046	processed_pseudogene	0	0	0	0.0534558
ENSMUSG00000040127	-0.407244	0.672256	0.91984	Sdr9c7	protein_coding	0.157696	0.423115	0.195603	0.532246
ENSMUSG00000040128	-0.0936721	0.585634	0.889002	Pnrc1	protein_coding	133.023	144.583	137.907	142.139
ENSMUSG00000040123	-0.526109	0.0111156	0.107951	Zmym5	protein_coding	8.09285	6.8224	11.1135	9.15729
ENSMUSG00000040124	0.0175313	0.963649	0.989758	Gorab	protein_coding	2.13507	2.65371	2.44893	2.03232
ENSMUSG00000039130	0.0558158	0.869682	0.970511	Zc3hc1	protein_coding	3.77707	2.79833	2.55609	3.38815
ENSMUSG00000039131	-0.537459	0.47204	0.835636	Gipc2	protein_coding	0.566755	0.894512	1.14237	0.869493
ENSMUSG00000015165	0.032955	0.854603	0.967632	Hnrnpl	protein_coding	86.4362	66.2129	73.0815	67.3913
ENSMUSG00000040121	-1.12964	0.420965	1	Rep15	protein_coding	0.1555	0.128848	0.337539	0.250489
ENSMUSG00000113515	1.49012	0.53679	1	AL645745.1	lincRNA	0.0241624	0.0533897	0	0.0259482
ENSMUSG00000054737	-0.967179	0.00081263	0.0160666	Zfp182	protein_coding	3.35318	2.59776	5.99158	4.98434
ENSMUSG00000078700	-1.18108	0.0529805	0.297144	D030028A08Rik	processed_transcript	0.291858	0.523979	0.950293	0.803164
ENSMUSG00000113517	-0.444891	0.822629	1	AC122840.1	TEC	0.0775166	0.0214103	0.0210329	0.104058
ENSMUSG00000039137	-0.276976	0.580819	0.887293	Whrn	protein_coding	1.03721	0.652293	1.21231	0.719732
ENSMUSG00000113519	-0.0376004	0.993577	1	AC073562.1	sense_intronic	0	0.17801	0.174872	0
ENSMUSG00000054733	-0.0924493	0.676225	0.921886	Msra	protein_coding	15.8239	15.9465	14.0467	17.8893
ENSMUSG00000030793	0.295614	0.466467	0.833088	Pycard	protein_coding	1.56425	1.54035	1.08876	1.29641
ENSMUSG00000030792	-1.79213	0.0534138	0.298673	Dkkl1	protein_coding	0.731011	0.186376	0.854423	2.11357
ENSMUSG00000113521	0.10985	0.962583	1	Gm29787	processed_pseudogene	0.380507	0	0.247787	0.0817262
ENSMUSG00000113522	1.40475	0.778054	1	AC154472.1	lincRNA	0	0.302466	0	0
ENSMUSG00000030790	-0.504205	0.315942	0.726903	Adm	protein_coding	1.58039	3.44072	3.78365	2.99506
ENSMUSG00000113524	2.2171	0.650965	1	AC156568.1	lincRNA	0.181489	0	0	0
ENSMUSG00000040118	-0.0988027	0.824782	0.961761	Cacna2d1	protein_coding	0.495263	0.652768	0.565818	0.597186
ENSMUSG00000040112	0.184426	0.397064	0.78929	Mrps35	protein_coding	9.01765	9.88534	7.24525	8.46423
ENSMUSG00000015176	0.324805	0.120133	0.471099	Nolc1	protein_coding	11.521	11.1178	8.64486	8.42021
ENSMUSG00000040111	0.357381	0.230186	0.642792	Gramd1b	protein_coding	2.07947	1.58245	1.37663	1.31581
ENSMUSG00000039128	-0.0313736	0.886545	0.975134	Cdc123	protein_coding	26.0279	32.624	26.2916	30.4203
ENSMUSG00000113527	-3.25739	0.166146	1	AC104832.1	lincRNA	0	0.129786	0.637488	0.504622
ENSMUSG00000113528	-0.904374	0.496601	1	Gm32699	TEC	0.0650001	0.251345	0.211641	0.349022
ENSMUSG00000039126	0.0314889	0.974946	0.992288	Prune2	protein_coding	0.0877855	0.0399356	0.0448361	0.0720918
ENSMUSG00000113529	-1.10404	0.167548	0.555653	AC159649.2	bidirectional_promoter_lncRNA	0.140326	0.420806	0.674476	0.473622
ENSMUSG00000030798	-0.308141	0.216326	0.626839	Cd37	protein_coding	11.4676	9.80415	14.9299	9.96684
ENSMUSG00000030795	-0.19983	0.285978	0.698332	Fus	protein_coding	36.1098	44.949	44.3973	43.8172
ENSMUSG00000030796	-0.633768	0.00587422	0.0691836	Tead2	protein_coding	7.66722	7.23069	9.70499	12.0751
ENSMUSG00000005625	0.26887	0.156939	0.536703	Psmd4	protein_coding	55.9243	46.9371	37.1126	43.2351
ENSMUSG00000005621	-0.152046	0.460581	0.829883	Zfp592	protein_coding	5.95897	6.79876	6.8711	6.54204
ENSMUSG00000005628	-2.14398	0.000149504	0.00418747	Tmod4	protein_coding	0.923002	0.736482	3.39488	3.52435
ENSMUSG00000005609	0.240571	0.281479	0.694313	Ctr9	protein_coding	7.69311	7.93503	5.93605	6.55129
ENSMUSG00000005615	0.334856	0.109628	0.448879	Pcyt1a	protein_coding	8.88699	9.35709	6.67103	6.99321
ENSMUSG00000005610	0.0480371	0.770511	0.95284	Eif4g2	protein_coding	29.0847	27.0707	26.5409	24.7341
ENSMUSG00000005611	-0.0275858	0.932093	0.982759	Mrvi1	protein_coding	2.30378	1.46265	2.04782	1.56728
ENSMUSG00000029630	-0.676358	0.0018959	0.0300772	Cyp3a25	protein_coding	147.57	89.5845	163.493	191.504
ENSMUSG00000029636	1.58777	0.425395	1	Wasf3	protein_coding	0.0870421	0.0412137	0.0404871	0
ENSMUSG00000005667	-0.0314794	0.93683	0.983417	Mthfd2	protein_coding	2.63399	2.5677	2.4888	2.52916
ENSMUSG00000029638	-0.380054	0.779546	1	Glcci1	protein_coding	0.0521049	0.0575662	0.0791719	0.0559561
ENSMUSG00000029632	0.1377	0.481684	0.83957	Ndufa4	protein_coding	91.8806	79.3198	65.2287	81.2127
ENSMUSG00000029633	-2.15423	0.476111	1	Gm5578	processed_pseudogene	0.0522736	0	0.0567344	0.168412
ENSMUSG00000029634	0.133114	0.61855	0.902434	Rnf6	protein_coding	5.42785	6.41032	5.80979	4.42202
ENSMUSG00000029635	-0.182626	0.366681	0.769329	Cdk8	protein_coding	12.5207	12.5138	14.7231	12.146
ENSMUSG00000030629	-0.56403	0.00253432	0.0370184	Zfand6	protein_coding	24.2479	23.2626	31.0395	35.1976
ENSMUSG00000030623	-1.55997	0.754892	1	Prss23os	antisense_RNA	0	0	0.0514858	0
ENSMUSG00000030621	0.513937	0.835534	1	Me3	protein_coding	0.0720291	0	0.0156352	0.0309412
ENSMUSG00000005672	-0.358958	0.256467	0.671392	Kit	protein_coding	2.35461	1.57991	2.64921	2.105
ENSMUSG00000029625	0.0554786	0.801491	0.956974	Cpsf4	protein_coding	10.395	9.89883	9.18146	9.2483
ENSMUSG00000029627	0.297405	0.533155	0.864588	Zkscan14	protein_coding	1.84353	1.71852	1.46938	1.26831
ENSMUSG00000029621	-0.0198745	0.925618	0.981468	Arpc1a	protein_coding	22.0863	19.5718	19.5597	20.2598
ENSMUSG00000005677	-2.70439	2.00944e-06	0.000112159	Nr1i3	protein_coding	36.5112	17.0071	131.635	193.348
ENSMUSG00000029622	0.0994719	0.625018	0.90353	Arpc1b	protein_coding	16.1265	13.8856	13.8892	12.5363
ENSMUSG00000005674	-0.503624	0.027018	0.194291	Tomm40l	protein_coding	5.84124	5.57483	6.86057	8.39342
ENSMUSG00000029623	0.190255	0.374727	0.774605	Pdap1	protein_coding	17.2065	19.3593	14.4423	15.8466
ENSMUSG00000029624	0.118355	0.673281	0.919945	Ptcd1	protein_coding	5.16965	6.47456	4.54316	5.5967
ENSMUSG00000029629	-0.0674694	0.786012	0.954864	Phf14	protein_coding	3.56696	3.03419	3.24196	3.27834
ENSMUSG00000030619	-0.168913	0.530545	0.863571	Eed	protein_coding	7.06429	6.73416	7.6332	7.01576
ENSMUSG00000030616	-0.366067	0.394856	0.788074	Sytl2	protein_coding	1.0699	0.88653	1.01605	1.35643
ENSMUSG00000030614	0.161614	0.585178	0.888946	Tmem126b	protein_coding	6.15335	4.55683	3.87156	5.12371
ENSMUSG00000030615	-0.251076	0.367963	0.770051	Tmem126a	protein_coding	8.73917	9.28379	8.63373	11.591
ENSMUSG00000030612	1.44915	4.13148e-09	4.316e-07	Mrpl46	protein_coding	28.1459	29.4593	9.64665	10.2793
ENSMUSG00000030613	-0.200483	0.626533	0.90353	Ccdc90b	protein_coding	2.79329	3.44387	3.11954	3.65187
ENSMUSG00000030610	0.333483	0.234241	0.647524	Det1	protein_coding	10.1941	9.90981	9.39515	5.71842
ENSMUSG00000030611	0.141402	0.58432	0.888946	Mrps11	protein_coding	17.8045	18.3863	14.6091	16.3608
ENSMUSG00000005640	0.104551	0.963945	1	Insrr	protein_coding	0.0633184	0	0.0274887	0.0271994
ENSMUSG00000029614	0.267319	0.112606	0.456028	Rpl6	protein_coding	188.082	198.184	154.824	148.605
ENSMUSG00000029616	0.47191	0.0161473	0.139984	Erp29	protein_coding	16.4629	16.8579	10.3757	12.2931
ENSMUSG00000029617	0.139541	0.526441	0.861873	Ccz1	protein_coding	14.1317	13.0836	11.7486	11.5643
ENSMUSG00000029610	0.462912	0.202472	0.607919	Aimp2	protein_coding	6.81541	9.63808	4.97079	6.32375
ENSMUSG00000029613	-0.146732	0.467118	0.833477	Eif2ak1	protein_coding	14.8491	11.4046	14.3004	13.075
ENSMUSG00000030609	2.22698	1.5153e-16	5.85701e-14	Aen	protein_coding	6.70089	7.38882	1.23099	1.61004
ENSMUSG00000030607	-3.16201	0.450802	1	Acan	protein_coding	0	0	0	0.0283014
ENSMUSG00000005649	-2.55122	0.602104	1	Cabp5	protein_coding	0	0	0.0789237	0
ENSMUSG00000030605	0.531508	0.022371	0.174117	Mfge8	protein_coding	14.5026	12.4995	8.33659	9.26134
ENSMUSG00000030606	0.487334	0.867232	1	Hapln3	protein_coding	0.0192407	0.0425146	0	0.0413255
ENSMUSG00000030603	0.241377	0.19929	0.603581	Psmc4	protein_coding	41.6895	42.3819	32.4736	34.6744
ENSMUSG00000030604	-0.484521	0.200871	0.605866	Zfp626	protein_coding	1.01844	1.16537	1.72381	1.17183
ENSMUSG00000030602	0.349454	0.174473	0.566113	Pak4	protein_coding	6.8867	7.26378	5.05549	5.43309
ENSMUSG00000030600	0.474353	0.427305	0.808012	Lrfn1	protein_coding	1.11906	0.769807	0.458325	0.816301
ENSMUSG00000029603	-1.08817	0.293636	0.705394	Dtx1	protein_coding	0.144112	0.0884536	0.295441	0.171959
ENSMUSG00000005656	0.120655	0.641814	0.908488	Snx6	protein_coding	11.796	8.99681	9.602	8.42128
ENSMUSG00000029605	0.503878	0.187175	0.583214	Oas1b	polymorphic_pseudogene	3.86887	3.8858	2.59576	2.56844
ENSMUSG00000029600	0.245783	0.67505	0.921259	Rita1	protein_coding	2.2079	1.7546	0.840812	2.28789
ENSMUSG00000029601	-0.477031	0.510214	0.854072	Iqcd	protein_coding	0.733767	0.725341	1.00596	0.912422
ENSMUSG00000029602	-0.11225	0.854037	0.967346	Rasal1	protein_coding	0.576344	0.702623	0.754946	0.554914
ENSMUSG00000029607	-1.25311	0.485247	1	Ankrd61	protein_coding	0.0364206	0.120714	0.118586	0.234675
ENSMUSG00000029608	-1.57425	0.752672	1	Rph3a	protein_coding	0	0	0	0.0167194
ENSMUSG00000113497	1.40475	0.778054	1	Gm18030	processed_pseudogene	0	0.0976499	0	0
ENSMUSG00000113498	1.40475	0.778054	1	Gm4036	unprocessed_pseudogene	0	0.114029	0	0
ENSMUSG00000113492	-2.15423	0.476111	1	AC159261.1	lincRNA	0.0709222	0	0.0769744	0.228493
ENSMUSG00000113494	1.40475	0.778054	1	AC148334.1	lincRNA	0	0.192924	0	0
ENSMUSG00000113495	-1.55997	0.754892	1	Gm19792	lincRNA	0	0	0.0346975	0
ENSMUSG00000078597	5.59363	0.00737536	1	Cyp4a12b	protein_coding	0.404656	0.149023	0	0
ENSMUSG00000078591	-1.55997	0.754892	1	Hs3st4	protein_coding	0	0	0.0219892	0
ENSMUSG00000078592	1.8247	0.555712	1	Gm4609	processed_pseudogene	0.193443	0.0712396	0	0.0692471
ENSMUSG00000078590	-2.55122	0.602104	1	Gm10959	protein_coding	0	0	1.94788	0
ENSMUSG00000078683	1.28831	0.796336	1	Mup1	protein_coding	0.0696981	0	0	0
ENSMUSG00000078684	0.196019	0.570755	0.882357	5830417I10Rik	unprocessed_pseudogene	1.31517	1.57986	1.09887	1.28907
ENSMUSG00000078681	-0.0569401	0.856615	0.967996	Tm2d3	protein_coding	6.55718	8.45187	6.92697	7.83991
ENSMUSG00000113412	1.28831	0.796336	1	Gm5191	processed_pseudogene	0.0522736	0	0	0
ENSMUSG00000078688	-1.57425	0.752672	1	Mup2	protein_coding	0	0	0	0.0748496
ENSMUSG00000078686	-2.74514	0.344723	1	Mup9	protein_coding	0.0710782	0	0	0.457991
ENSMUSG00000064039	0.574066	0.854759	1	Ccr1l1	protein_coding	0	0.183659	0.120281	0
ENSMUSG00000064037	0.248162	0.371661	0.772604	Gpn1	protein_coding	3.2312	3.75294	2.72762	2.83237
ENSMUSG00000088008	0.144017	0.920019	1	Gm25492	scaRNA	3.50598	2.2134	2.17438	2.68936
ENSMUSG00000039081	0.173082	0.728638	0.940354	Zfp503	protein_coding	1.51717	0.897355	1.43042	0.592476
ENSMUSG00000064032	-0.548854	0.476809	0.837875	Gm10143	processed_transcript	0.407207	0.278501	0.315683	0.62472
ENSMUSG00000064030	0.336932	0.149534	0.522948	Pym1	protein_coding	27.5625	22.8694	20.1045	17.5561
ENSMUSG00000040061	-0.205046	0.501515	0.850286	Plcb2	protein_coding	3.62922	2.69157	4.34781	2.53537
ENSMUSG00000113416	1.28831	0.796336	1	CT030170.3	unprocessed_pseudogene	0.0355979	0	0	0
ENSMUSG00000078689	3.53665	0.334143	1	Mup6	protein_coding	0.348867	0	0	0
ENSMUSG00000078672	4.5445	0.000675006	0.0139896	Mup20	protein_coding	1.94944	1.76917	0.0755643	0.0747689
ENSMUSG00000078673	2.80001	0.533547	1	Mup19	protein_coding	0.209094	0	0	0
ENSMUSG00000078670	-0.0134154	0.984461	0.994561	Fam174b	protein_coding	0.722439	0.638528	0.914771	0.387918
ENSMUSG00000078671	0.140047	0.509537	0.854072	Chd2	protein_coding	7.63089	5.64928	6.22121	5.13232
ENSMUSG00000078676	-0.150672	0.526939	0.861873	Casc3	protein_coding	9.2603	6.39431	7.82101	8.50906
ENSMUSG00000113424	-4.3697	0.113204	1	AL607131.1	sense_intronic	0	0	0.152858	0.113437
ENSMUSG00000078674	4.11733	0.147729	1	Mup18	protein_coding	0.277893	0.230265	0	0
ENSMUSG00000113425	0.0328546	0.960353	0.988606	AC159813.1	lincRNA	0.913621	0.693948	0.681715	0.797183
ENSMUSG00000078675	4.73615	0.0552466	1	Mup16	protein_coding	0.557585	0.23101	0	0
ENSMUSG00000039065	-0.944508	0.00483176	0.0597499	Fam173b	protein_coding	1.20754	1.41077	2.53078	2.23584
ENSMUSG00000040054	-0.2622	0.172881	0.563786	Baz2a	protein_coding	11.6854	8.79277	11.9932	11.1273
ENSMUSG00000064043	-0.35769	0.300887	0.711971	Trerf1	processed_transcript	1.16472	0.861246	1.26412	1.18187
ENSMUSG00000039062	-0.0903071	0.638636	0.907254	Anpep	protein_coding	28.3488	32.8805	28.8842	32.7466
ENSMUSG00000039063	-0.054408	0.78742	0.954864	Echdc3	protein_coding	51.9394	39.451	41.0665	48.1313
ENSMUSG00000039068	0.0418127	0.850296	0.966517	Zzz3	protein_coding	4.79883	3.89425	4.18511	3.77621
ENSMUSG00000039069	-0.00174037	0.994897	0.997958	Mtg2	protein_coding	5.61931	5.25723	5.06074	5.21291
ENSMUSG00000039067	0.746579	0.000879613	0.0171065	Psmd7	protein_coding	30.65	32.2371	15.6126	19.7492
ENSMUSG00000113427	-0.301261	0.837381	1	AC163040.1	lincRNA	0.090406	0.0499408	0.0817674	0.0809067
ENSMUSG00000113428	-1.92605	0.373286	1	Gm7664	processed_pseudogene	0.086725	0.0958148	0.376503	0.279405
ENSMUSG00000113431	-0.385758	0.778101	1	Gm6722	processed_pseudogene	0.828335	0.915155	0.719217	1.42329
ENSMUSG00000113432	1.22314	0.393187	1	AC154828.2	TEC	0.3623	0.60041	0.196609	0.194539
ENSMUSG00000088028	-1.55997	0.754892	1	Gm22141	misc_RNA	0	0	0.253154	0
ENSMUSG00000015090	0.724408	0.708974	1	Ptgds	protein_coding	0.0973777	0.26896	0.0528438	0.156863
ENSMUSG00000015092	-0.00407153	0.98159	0.993949	Edf1	protein_coding	207.533	171.474	172.073	185.74
ENSMUSG00000040046	-1.55997	0.754892	1	Tph1	protein_coding	0	0	0.0153713	0
ENSMUSG00000040048	-0.0240971	0.903115	0.978166	Ndufb10	protein_coding	127.981	133.606	110.315	140.601
ENSMUSG00000015087	0.283562	0.142986	0.513055	Rabl6	protein_coding	20.2196	17.0966	13.8166	15.056
ENSMUSG00000040043	0.523422	0.0692894	0.349864	Rbms2	protein_coding	4.87217	4.23709	3.14304	2.83678
ENSMUSG00000040044	-0.248788	0.269312	0.682386	Orc3	protein_coding	9.47504	9.40515	11.7819	9.4341
ENSMUSG00000088022	0.91978	0.525747	1	Gm22146	misc_RNA	2.69209	0.743563	0.730455	0.963689
ENSMUSG00000039057	-0.213189	0.948083	1	Myo16	protein_coding	0.0180249	0	0.00978152	0.00967856
ENSMUSG00000064057	-0.620978	0.80879	1	Scgb3a1	protein_coding	0.324131	0	0.351791	0.116029
ENSMUSG00000015083	-0.476304	0.0182679	0.152919	C8g	protein_coding	99.612	81.748	102.746	134.427
ENSMUSG00000039058	-1.06362	0.785691	1	Ak5	protein_coding	0	0.0214812	0	0.0417608
ENSMUSG00000039055	-0.154372	0.699942	0.931276	Eme1	protein_coding	1.95628	2.8915	2.35276	2.75385
ENSMUSG00000040040	-0.227955	0.501441	0.850272	Ift88	protein_coding	1.81936	1.79046	2.19033	1.80606
ENSMUSG00000015085	0.616986	0.340539	0.74977	Entpd2	protein_coding	1.40239	1.4756	0.471115	1.29089
ENSMUSG00000113441	-1.05102	0.299566	0.710097	Gm40438	lincRNA	0.608955	0.33639	0.727013	1.11174
ENSMUSG00000078695	0.30589	0.128482	0.487378	Cisd3	protein_coding	73.5521	66.5393	56.7079	50.2739
ENSMUSG00000040035	-0.697597	0.630776	1	Disp2	protein_coding	0.019502	0.0754112	0.126997	0.0209434
ENSMUSG00000039050	0.237617	0.337398	0.747351	Osbpl2	protein_coding	7.69333	7.43086	6.17489	5.93673
ENSMUSG00000040037	-0.0515394	0.991163	1	Negr1	protein_coding	0	0.0143251	0	0.0139245
ENSMUSG00000113440	-0.463115	0.646517	0.910491	Gm46404	lincRNA	0.12564	0.17351	0.187497	0.202389
ENSMUSG00000039043	0.931438	0.0155339	0.136173	Arpin	protein_coding	3.68876	4.16944	1.60142	2.28543
ENSMUSG00000064065	-0.607332	0.0690186	0.349181	Ipcef1	protein_coding	1.11231	1.11073	1.65994	1.53909
ENSMUSG00000040033	0.261451	0.11749	0.465652	Stat2	protein_coding	45.7575	43.5078	36.4254	33.8959
ENSMUSG00000039041	0.0211292	0.925796	0.981468	Adrm1	protein_coding	11.0264	7.74126	8.70817	8.68369
ENSMUSG00000040034	0.183323	0.646803	0.910491	Nup43	protein_coding	3.05362	4.64909	3.3142	3.11935
ENSMUSG00000015093	-1.37461	0.223307	0.635594	Clic3	protein_coding	0.422288	0.388791	0.458325	1.51167
ENSMUSG00000039046	0.894832	0.00043565	0.00987622	Usp6nl	protein_coding	4.44605	3.23337	1.99577	1.89132
ENSMUSG00000064068	0.425936	0.0427099	0.260386	Mtx1	protein_coding	32.0453	27.6788	19.7318	22.1416
ENSMUSG00000015094	0.724309	0.0128068	0.119903	Npdc1	protein_coding	11.8951	10.5419	5.66562	7.12236
ENSMUSG00000039047	0.710868	0.00190753	0.0301866	Pigk	protein_coding	8.34735	9.94557	5.00355	5.56608
ENSMUSG00000015095	-0.060712	0.796198	0.956267	Fbxw5	protein_coding	21.2661	13.7204	18.1182	16.1842
ENSMUSG00000039048	-0.130008	0.556061	0.873998	Foxred1	protein_coding	9.11677	9.89714	9.65814	10.0034
ENSMUSG00000064061	-0.226114	0.628401	0.903704	Dzip3	protein_coding	0.520424	0.795173	0.75712	0.701585
ENSMUSG00000054672	-1.81591	0.258776	1	5830411N06Rik	protein_coding	0.0295563	0.0326542	0.144353	0.0634818
ENSMUSG00000078640	-2.22681	0.295963	1	Gm11627	protein_coding	0	0.174528	0.171452	0.593764
ENSMUSG00000054675	0.479451	0.357013	0.762319	Tmem119	protein_coding	1.49854	1.62377	1.03215	1.08318
ENSMUSG00000113450	-0.306123	0.681664	0.924492	Zfp935	protein_coding	0.466686	0.515601	0.59093	0.556867
ENSMUSG00000054676	0.0886138	0.631096	0.903908	1600014C10Rik	protein_coding	67.4142	72.1085	55.9982	67.8695
ENSMUSG00000054679	4.27181	0.121619	1	Srsf12	protein_coding	0.131902	0.0485757	0	0
ENSMUSG00000113467	-0.555116	0.599429	0.894469	AC138767.1	processed_pseudogene	0.934122	1.72005	2.02767	1.67194
ENSMUSG00000078630	-0.862411	0.345097	0.75269	Tomt	protein_coding	0.277297	0.204241	0.30096	0.521136
ENSMUSG00000040097	0.0926151	0.730969	0.940855	Flywch1	protein_coding	5.62018	7.08242	5.90917	5.37544
ENSMUSG00000040093	-1.31719	0.000302568	0.0073438	Bmf	protein_coding	1.3501	0.953401	2.09978	3.28842
ENSMUSG00000078636	0.803815	0.0067841	0.0763384	Gm7336	processed_pseudogene	12.1668	13.1524	6.48872	7.20889
ENSMUSG00000078635	1.40475	0.778054	1	1700028N14Rik	processed_transcript	0	0.0955583	0	0
ENSMUSG00000054690	0.185418	0.744905	0.944622	Emcn	protein_coding	0.807397	1.29749	1.29453	0.472949
ENSMUSG00000054693	0.0235877	0.909891	0.978695	Adam10	protein_coding	10.4659	12.2156	11.1911	9.94028
ENSMUSG00000064016	1.28831	0.796336	1	Gm648	protein_coding	0.0621251	0	0	0
ENSMUSG00000113472	1.28831	0.796336	1	CT009757.3	TEC	0.0278492	0	0	0
ENSMUSG00000113473	-0.387912	0.82626	1	Gm7045	processed_pseudogene	0	0.825908	0.579535	0.458748
ENSMUSG00000039095	3.01223	0.475393	1	En2	protein_coding	0	0.0605104	0	0
ENSMUSG00000039096	-0.81065	0.00957651	0.0975441	Rsad1	protein_coding	3.16671	2.00406	3.57042	4.93607
ENSMUSG00000039099	-0.290687	0.69501	0.929781	Wdr93	protein_coding	0.763446	0.406112	0.583085	0.759142
ENSMUSG00000040084	0.201416	0.504456	0.852161	Bub1b	protein_coding	3.47006	5.04034	3.47942	3.53738
ENSMUSG00000078650	-0.205412	0.703234	0.932	G6pc	protein_coding	251.348	116.003	171.475	223.391
ENSMUSG00000078651	-0.177285	0.622383	0.903207	Aoc2	protein_coding	3.63321	2.30174	3.06085	3.24691
ENSMUSG00000078652	0.172694	0.412624	0.7994	Psme3	protein_coding	18.3353	17.9795	17.0571	13.4135
ENSMUSG00000078653	-1.69199	0.0156422	0.136944	Cntd1	protein_coding	0.276703	0.427987	1.0511	1.09947
ENSMUSG00000039086	-0.0841127	0.837857	0.964462	Ss18l1	protein_coding	1.16039	1.11766	1.22712	1.05444
ENSMUSG00000039087	0.204284	0.303001	0.714021	Rreb1	protein_coding	5.4541	5.20172	4.29329	4.43404
ENSMUSG00000039084	1.28831	0.796336	1	Chad	protein_coding	0.0384584	0	0	0
ENSMUSG00000040078	-0.210787	0.667081	0.917755	Ptges3-ps	processed_pseudogene	6.46101	6.84078	6.72019	7.80588
ENSMUSG00000039089	-0.459153	0.0672967	0.342949	L3mbtl3	protein_coding	4.84717	4.16864	6.79458	4.91709
ENSMUSG00000064023	-0.31002	0.695664	0.930251	Klk8	protein_coding	1.02633	0.647946	0.901742	1.04971
ENSMUSG00000078656	-0.764766	0.651061	1	Vps25	protein_coding	0.264796	0.0585099	0.229914	0.284367
ENSMUSG00000029672	0.526245	0.0445389	0.267214	Fam3c	protein_coding	7.56757	8.386	4.78906	5.67164
ENSMUSG00000029673	1.18985	0.00224303	0.0340329	Auts2	protein_coding	2.25861	1.83056	1.22094	0.477617
ENSMUSG00000030662	0.462941	0.0258084	0.189135	Ipo5	protein_coding	10.4966	10.0485	6.79818	7.26414
ENSMUSG00000029674	0.422646	0.177329	0.571065	Limk1	protein_coding	3.34864	3.59685	2.70561	2.19764
ENSMUSG00000054630	0.0908997	0.596505	0.892746	Ugt2b5	protein_coding	105.435	113.259	96.9579	97.1697
ENSMUSG00000029675	-0.623222	0.249293	0.664031	Eln	protein_coding	36.1703	35.2371	32.9416	70.34
ENSMUSG00000030660	0.0708892	0.823704	0.96174	Pik3c2a	protein_coding	2.61846	1.88128	2.64141	1.406
ENSMUSG00000029670	-0.379268	0.283028	0.695711	Ing3	protein_coding	1.68326	2.29174	2.78649	2.11809
ENSMUSG00000029671	1.40475	0.778054	1	Wnt16	protein_coding	0	0.0217297	0	0
ENSMUSG00000029676	-0.421197	0.250389	0.665853	Pot1a	protein_coding	1.99499	2.22592	3.30145	2.0576
ENSMUSG00000015023	0.0295328	0.916982	0.979796	Ddx19a	protein_coding	5.27637	6.44597	5.75416	5.12151
ENSMUSG00000030669	2.42653	0.619381	1	Calca	protein_coding	0	0.143626	0	0
ENSMUSG00000078604	-1.55997	0.754892	1	Gm10961	protein_coding	0	0	0.48697	0
ENSMUSG00000078601	0.873663	0.813515	1	Gm12525	lincRNA	0.116625	0.128848	0	0.125245
ENSMUSG00000078607	-0.544917	0.235569	0.648385	1810010H24Rik	protein_coding	3.08218	1.53235	3.21975	3.10311
ENSMUSG00000030666	2.2171	0.650965	1	Calcb	protein_coding	0.134325	0	0	0
ENSMUSG00000030663	0.159051	0.494697	0.845793	1110004F10Rik	protein_coding	17.7798	19.5951	15.9307	15.7161
ENSMUSG00000015027	0.636755	0.0450587	0.26846	Galns	protein_coding	4.80091	5.41577	3.53772	2.68642
ENSMUSG00000030664	-2.10453	0.079679	0.377657	Sox6os	antisense_RNA	0.769168	0.339915	1.33569	3.13887
ENSMUSG00000078606	1.08605	0.315311	0.726487	Gm4070	protein_coding	0.0645599	0.142653	0.0544983	0.0385176
ENSMUSG00000029661	-0.0565191	0.758743	0.948221	Col1a2	protein_coding	25.9383	23.8652	22.2382	26.558
ENSMUSG00000030650	3.19893	0.00658306	0.074671	Tmc5	protein_coding	0.347366	0.347225	0.0359056	0.0355277
ENSMUSG00000030651	-0.773562	0.587506	1	Art2b	protein_coding	0.045839	0.151931	0.199003	0.123068
ENSMUSG00000054640	-0.946627	0.578804	1	Slc8a1	protein_coding	0.0443599	0.073514	0.144436	0.0714579
ENSMUSG00000029663	-0.750399	0.429457	0.809862	Gngt1	protein_coding	0.260525	0.167901	0.400572	0.279781
ENSMUSG00000054641	0.100379	0.830551	0.962716	Mmrn1	protein_coding	1.0968	0.781264	0.971112	0.681922
ENSMUSG00000029664	-0.475838	0.0364179	0.234705	Tfpi2	protein_coding	17.7361	17.6356	26.1703	20.3622
ENSMUSG00000029660	-1.55997	0.754892	1	Tex26	protein_coding	0	0	0.0481619	0
ENSMUSG00000029669	-0.551264	0.00263522	0.0382924	Tspan12	protein_coding	28.2053	24.74	36.1883	36.9499
ENSMUSG00000030659	0.430724	0.254052	0.669419	Nucb2	protein_coding	4.05291	4.58965	2.45598	3.59078
ENSMUSG00000054648	-0.103972	0.765269	0.950937	Zfp869	protein_coding	5.60767	7.67694	8.46777	5.10573
ENSMUSG00000030657	0.405519	0.55282	0.873584	Xylt1	protein_coding	0.179075	0.25324	0.171033	0.138463
ENSMUSG00000030654	0.321464	0.0743432	0.363581	Arl6ip1	protein_coding	69.9968	78.8787	58.1403	54.62
ENSMUSG00000030655	-0.304248	0.159149	0.540216	Smg1	protein_coding	2.63308	3.12471	3.7097	3.0284
ENSMUSG00000030652	0.470408	0.0838827	0.388875	Coq7	protein_coding	5.91383	6.90569	4.08865	4.65584
ENSMUSG00000030653	3.01223	0.475393	1	Gm45837	protein_coding	0	0.0517386	0	0
ENSMUSG00000005683	0.113544	0.564312	0.878899	Cs	protein_coding	32.2943	32.9456	25.2894	31.5851
ENSMUSG00000029650	-0.514838	0.0786508	0.374852	Slc46a3	protein_coding	4.27372	5.04425	5.7332	6.84163
ENSMUSG00000029651	0.513962	0.464889	0.832049	Mtus2	protein_coding	0.334057	0.19873	0.223117	0.128781
ENSMUSG00000005681	-0.312282	0.0825035	0.38456	Apoa2	protein_coding	12125	8951.97	11635	12952.2
ENSMUSG00000005682	-0.0210306	0.910041	0.978695	Pan2	protein_coding	23.2806	19.1633	22.0464	18.5724
ENSMUSG00000078622	-0.133322	0.562617	0.878196	Ccdc47	protein_coding	5.71077	6.43305	5.75249	6.82766
ENSMUSG00000029658	1.28831	0.796336	1	Wdr95	protein_coding	0.0251011	0	0	0
ENSMUSG00000029659	0.155547	0.905193	1	Medag	protein_coding	0.0656385	0.2659	0.118733	0.164476
ENSMUSG00000005687	-0.0444044	0.848883	0.966517	Bcas2	protein_coding	7.09745	8.59603	8.10093	7.22841
ENSMUSG00000029655	0.285538	0.203526	0.608886	N4bp2l2	protein_coding	3.43839	3.5842	2.74811	2.69601
ENSMUSG00000029656	-0.0408247	0.823832	0.96174	C8b	protein_coding	38.0331	32.9333	34.4824	34.3364
ENSMUSG00000029657	0.400333	0.247659	0.662257	Hsph1	protein_coding	2.18351	3.82083	1.91354	2.40315
ENSMUSG00000005686	-0.547552	0.0639507	0.332462	Ampd3	protein_coding	2.60397	2.21434	3.59697	3.05066
ENSMUSG00000030649	0.143652	0.514526	0.855694	Anapc15	protein_coding	10.8898	11.203	10.192	8.72071
ENSMUSG00000030647	0.17661	0.405345	0.79256	Ndufc2	protein_coding	71.1374	73.1588	54.6205	65.8299
ENSMUSG00000054659	-0.988175	0.562814	1	Pm20d2	protein_coding	0.134139	0.0987987	0.145586	0.288106
ENSMUSG00000015002	-0.0105033	0.965358	0.990212	Efr3a	protein_coding	4.1628	3.95578	3.83226	3.88506
ENSMUSG00000030643	0.369881	0.123325	0.477519	Rab30	protein_coding	5.56866	3.55552	3.35935	3.27263
ENSMUSG00000030641	1.20508	0.00149318	0.0254531	Ddias	protein_coding	2.70878	3.79356	1.59419	1.08575
ENSMUSG00000029640	0.109283	0.687769	0.927111	Usp12	protein_coding	4.30037	3.6953	3.97049	3.03071
ENSMUSG00000054662	-0.103056	0.897823	0.97713	Ano9	protein_coding	0.456755	0.29819	0.315467	0.445923
ENSMUSG00000029641	-0.245911	0.674043	0.920228	Rasl11a	protein_coding	1.83617	2.02862	2.55335	1.78702
ENSMUSG00000029642	0.545437	0.0225568	0.1749	Polr1d	protein_coding	22.446	21.9962	13.0898	15.6246
ENSMUSG00000078611	-2.55122	0.602104	1	Gm5901	protein_coding	0	0	0.123024	0
ENSMUSG00000029647	-0.382972	0.0626623	0.328526	Pan3	protein_coding	9.82969	10.5508	14.2247	10.9444
ENSMUSG00000029648	-0.284667	0.31832	0.728773	Flt1	protein_coding	1.98656	1.61503	2.25779	1.88181
ENSMUSG00000029649	0.203249	0.290454	0.702021	Pomp	protein_coding	18.8964	20.0055	15.3179	16.5985
ENSMUSG00000005698	-0.133073	0.493615	0.84544	Ctcf	protein_coding	13.9573	14.0424	15.1854	13.8331
ENSMUSG00000005699	-0.76843	0.172866	0.563786	Pard6a	protein_coding	1.2181	1.90651	2.6441	2.39824
ENSMUSG00000005696	2.8748	0.472804	1	Sh2d1a	protein_coding	0.0470576	0.0259949	0	0
ENSMUSG00000029646	2.42653	0.619381	1	Cdx2	protein_coding	0	0.063142	0	0
ENSMUSG00000030638	-5.03411	0.041253	1	Sh3gl3	protein_coding	0	0	0.034957	0.34589
ENSMUSG00000078612	0.2198	0.508953	0.854072	Fyb2	protein_coding	4.5532	2.75422	2.92927	2.96482
ENSMUSG00000015013	0.339211	0.27856	0.692524	Trappc2l	protein_coding	8.60689	6.71224	5.02997	6.35721
ENSMUSG00000078619	-0.592532	0.00196888	0.0309358	Smarcd2	protein_coding	17.0051	16.163	23.7405	23.4653
ENSMUSG00000030630	-0.649943	0.00026728	0.00666449	Fah	protein_coding	226.727	178.883	279.831	318.648
ENSMUSG00000078616	2.64031	0.314587	1	Trim30c	protein_coding	0.188258	0.0831959	0	0.0404345
ENSMUSG00000015016	0.585311	0.0110327	0.107569	Acsf3	protein_coding	13.0759	11.6503	7.43247	8.10031
ENSMUSG00000040028	-0.161376	0.435861	0.812408	Elavl1	protein_coding	6.45764	6.16498	6.67903	6.64497
ENSMUSG00000040029	0.00447433	0.985349	0.995002	Ipo8	protein_coding	3.74474	4.39655	4.11062	3.57469
ENSMUSG00000040025	1.21173	6.45049e-07	4.1715e-05	Ythdf2	protein_coding	8.60634	9.97516	3.48156	4.10029
ENSMUSG00000040026	0.668852	0.1408	0.509695	Saa3	protein_coding	2.84872	2.17391	1.81684	1.16694
ENSMUSG00000039031	0.422573	0.10602	0.441111	Arhgap18	protein_coding	7.75109	7.09715	6.31901	4.16199
ENSMUSG00000039032	-0.324416	0.842027	1	Tsga13	protein_coding	0.226504	0.187683	0.245832	0.243245
ENSMUSG00000040021	0.215473	0.345286	0.752691	Lats1	protein_coding	4.53499	5.34697	3.86172	4.18681
ENSMUSG00000040022	0.0493941	0.906713	0.978289	Rab11fip2	protein_coding	0.987886	0.838536	0.876056	0.789208
ENSMUSG00000039033	0.504537	0.261545	0.676086	Tasp1	protein_coding	1.84973	2.15873	1.35723	1.31497
ENSMUSG00000030695	0.400202	0.0351781	0.229432	Aldoa	protein_coding	115.748	118.432	74.1528	93.2159
ENSMUSG00000030693	-1.55997	0.754892	1	Klk10	protein_coding	0	0	0.0510733	0
ENSMUSG00000030691	-0.612182	0.0198304	0.16086	Fchsd2	protein_coding	6.26804	4.05562	8.5824	6.27945
ENSMUSG00000040017	-1.59317	5.81531e-13	1.18473e-10	Saa4	protein_coding	12.126	12.7833	30.7419	40.127
ENSMUSG00000040018	0.461101	0.036645	0.235188	Cox15	protein_coding	7.2582	7.21557	5.02763	4.9024
ENSMUSG00000040016	-0.189404	0.743182	0.944307	Ptger3	protein_coding	0.668318	0.638587	0.548913	0.853499
ENSMUSG00000039021	0.611604	0.536014	0.865344	Ttc16	protein_coding	0.226153	0.288296	0.20769	0.112093
ENSMUSG00000040010	0.0422172	0.884282	0.974892	Slc7a5	protein_coding	4.39062	3.288	3.48924	3.53142
ENSMUSG00000054604	0.251982	0.251018	0.666458	Cggbp1	protein_coding	7.63641	8.03351	6.43395	6.00558
ENSMUSG00000030699	-0.819539	0.122949	0.476777	Tbx6	protein_coding	1.12235	1.32266	2.15203	1.92849
ENSMUSG00000030697	-0.113027	0.57249	0.882727	Ppp4c	protein_coding	30.1883	24.3937	26.9326	28.6425
ENSMUSG00000030683	0.136909	0.850036	0.966517	Sez6l2	protein_coding	0.571311	0.344286	0.526116	0.260289
ENSMUSG00000029695	-0.41529	0.0614104	0.324715	Aass	protein_coding	12.2377	12.1317	18.1893	12.5798
ENSMUSG00000030681	0.610863	0.00624438	0.0722018	Mvp	protein_coding	12.8095	9.44458	6.31142	7.38175
ENSMUSG00000030682	0.120068	0.593064	0.890992	Cdipt	protein_coding	18.1327	14.9345	13.6766	14.9738
ENSMUSG00000030680	0.969514	0.80494	1	Pagr1a	protein_coding	0	0.0998351	0	0.0485214
ENSMUSG00000040006	0.602758	0.00374516	0.0495795	Ginm1	protein_coding	30.2095	28.7454	18.6906	17.9591
ENSMUSG00000040007	-0.592421	0.033093	0.220811	Bahd1	protein_coding	2.84093	2.26856	3.52603	3.73057
ENSMUSG00000040009	0.252821	0.613732	0.900344	Gnaz	protein_coding	1.23014	0.85196	0.856868	0.788696
ENSMUSG00000029699	0.499783	0.429451	0.809862	Ssc4d	protein_coding	1.08272	0.676114	0.536465	0.631927
ENSMUSG00000040003	-0.291686	0.78837	0.954864	Magi2	protein_coding	0.127688	0.0651098	0.170565	0.0527406
ENSMUSG00000039013	-2.01392	0.0454987	0.270038	Siglecf	protein_coding	0.07435	0.191666	0.618659	0.399227
ENSMUSG00000054618	2.2171	0.650965	1	Gm9951	lincRNA	0.0729234	0	0	0
ENSMUSG00000054619	-0.300459	0.155852	0.534524	Mettl7a1	protein_coding	37.8465	36.8472	36.6446	50.0033
ENSMUSG00000039018	0.0343121	0.920439	0.980225	Mtg1	protein_coding	3.63489	4.04933	3.81357	3.28549
ENSMUSG00000030689	-0.100799	0.698527	0.931037	Ino80e	protein_coding	3.63796	2.92066	3.19821	3.425
ENSMUSG00000039016	0.460294	0.0251682	0.186631	Timm8b	protein_coding	95.6679	100.045	65.7917	68.5819
ENSMUSG00000030688	0.219066	0.216207	0.626839	Stard10	protein_coding	373.036	347.133	260.919	321.92
ENSMUSG00000054611	-0.0300327	0.884685	0.974968	Kdm2a	protein_coding	6.19136	7.41448	6.97313	6.18792
ENSMUSG00000030685	0.123657	0.710474	0.934523	Kctd13	protein_coding	5.31993	5.19607	4.72791	4.38835
ENSMUSG00000054612	0.719612	0.0279857	0.19833	Mgmt	protein_coding	9.82324	5.82107	3.29538	5.58633
ENSMUSG00000029683	-0.130031	0.967803	1	Lmod2	protein_coding	0.0326974	0.0361245	0	0.0702283
ENSMUSG00000030672	0.159576	0.813138	0.959725	Mylpf	protein_coding	3.2052	1.77057	2.28863	1.90222
ENSMUSG00000029684	-0.261535	0.196252	0.598825	Wasl	protein_coding	9.84295	10.7762	11.7625	11.6068
ENSMUSG00000029685	-2.55122	0.602104	1	Asb15	protein_coding	0	0	0.0320859	0
ENSMUSG00000030670	0.258809	0.618138	0.902434	Cyp2r1	protein_coding	1.88318	1.58879	1.33781	1.39727
ENSMUSG00000029686	0.137125	0.471822	0.835609	Cul1	protein_coding	21.9728	23.6435	19.6994	19.514
ENSMUSG00000030671	0.272285	0.234549	0.647664	Pde3b	protein_coding	9.23002	7.43903	7.74529	5.28863
ENSMUSG00000029681	-0.165802	0.538032	0.866088	Bcl7b	protein_coding	8.59998	7.67418	8.65577	8.56466
ENSMUSG00000113403	-0.294269	0.886714	1	Gm9315	processed_pseudogene	0	0.393073	0.154457	0.305663
ENSMUSG00000113404	1.28831	0.796336	1	AC164441.2	lincRNA	0.0235288	0	0	0
ENSMUSG00000029687	-0.43697	0.0742174	0.363125	Ezh2	protein_coding	6.63025	7.24834	9.6115	8.16594
ENSMUSG00000015053	0.473843	0.410154	0.797107	Gata2	protein_coding	1.23032	0.699628	0.883665	0.427466
ENSMUSG00000039000	-0.229289	0.428509	0.809144	Ube3c	protein_coding	2.34225	2.17766	2.65325	2.35042
ENSMUSG00000039001	0.691641	0.000380637	0.008863	Rps21	protein_coding	194.771	160.424	98.9896	108.045
ENSMUSG00000039007	0.0232485	0.906964	0.978289	Cpq	protein_coding	21.5919	19.742	17.5085	20.8112
ENSMUSG00000054626	0.384598	0.625542	0.90353	Xlr	protein_coding	0.694733	0.805926	0.603215	0.484953
ENSMUSG00000030678	-0.0272009	0.872752	0.970976	Maz	protein_coding	54.9796	50.7486	51.4152	50.2456
ENSMUSG00000039004	0.52374	0.539851	0.866733	Bmp6	protein_coding	0.521484	0.278138	0.390335	0.135179
ENSMUSG00000039005	0.197075	0.764415	0.950324	Tlr4	protein_coding	0.554661	0.402695	0.429996	0.357394
ENSMUSG00000030677	-0.217352	0.325866	0.737099	Kif22	protein_coding	8.77444	9.63439	11.0485	9.21013
ENSMUSG00000054622	-1.24206	0.437802	1	D730045B01Rik	lincRNA	0.0837461	0.138786	0.227232	0.269808
ENSMUSG00000030674	0.546584	0.00138109	0.0240732	Qprt	protein_coding	126.604	112.993	73.818	80.758
ENSMUSG00000005505	0.561134	0.0537205	0.299954	Kbtbd4	protein_coding	6.04477	6.38543	3.79825	4.15687
ENSMUSG00000005501	-0.29642	0.192469	0.591837	Usp40	protein_coding	4.81153	4.99066	5.58323	5.78557
ENSMUSG00000005506	0.10914	0.573578	0.883043	Celf1	protein_coding	7.20085	6.7918	6.13616	6.10692
ENSMUSG00000005514	-0.124639	0.556191	0.873998	Por	protein_coding	101.376	67.618	76.5083	96.208
ENSMUSG00000005510	-0.0346543	0.863713	0.969039	Ndufs3	protein_coding	73.0107	67.9017	60.0677	75.8863
ENSMUSG00000005540	-1.64991	0.146737	0.518195	Fcer2a	protein_coding	0.0576362	0.254709	0.688101	0.247585
ENSMUSG00000029510	0.236826	0.795482	0.956033	Gpc2	protein_coding	0.288709	0.184667	0.148427	0.228457
ENSMUSG00000029516	-0.268062	0.242889	0.656955	Cit	protein_coding	2.47195	2.52846	2.96297	2.72758
ENSMUSG00000029517	3.01223	0.475393	1	Ankrd7	protein_coding	0	0.179955	0	0
ENSMUSG00000005547	0.031879	0.924693	0.981468	Cyp2a5	protein_coding	10.1425	5.0354	8.11665	5.82522
ENSMUSG00000029518	0.10898	0.664591	0.916368	Rab35	protein_coding	8.47722	6.88508	7.31077	6.1266
ENSMUSG00000029512	-0.676639	0.238535	0.651818	Ulk1	protein_coding	26.9818	11.4748	25.8273	31.4518
ENSMUSG00000029513	-0.473783	0.0145391	0.13028	Prkab1	protein_coding	33.2175	26.3454	41.2887	36.6691
ENSMUSG00000030509	0.528104	0.0881211	0.399543	Asb7	protein_coding	2.63528	2.36105	1.73602	1.53471
ENSMUSG00000030505	0.521279	0.0984472	0.423179	Prmt3	protein_coding	3.93776	4.03453	2.76961	2.48059
ENSMUSG00000029504	-0.43529	0.215375	0.625687	Ddx51	protein_coding	1.25327	1.73815	1.83774	1.99022
ENSMUSG00000029505	0.334225	0.108985	0.447115	Ep400	protein_coding	8.26598	5.83215	5.46683	5.05213
ENSMUSG00000029507	0.856348	0.00506706	0.0620284	Pus1	protein_coding	10.8952	10.2793	4.20442	6.79741
ENSMUSG00000029500	0.259794	0.362174	0.766329	Pgam5	protein_coding	8.25334	12.1125	7.52042	8.59878
ENSMUSG00000029501	0.0509083	0.83009	0.962713	Ankle2	protein_coding	5.24067	4.25692	4.46425	4.17777
ENSMUSG00000005553	-0.332135	0.729066	0.940552	Atp4a	protein_coding	0.148316	0.286757	0.321945	0.199098
ENSMUSG00000029502	-0.187661	0.438173	0.813961	Golga3	protein_coding	2.53451	2.33493	2.61282	2.61945
ENSMUSG00000029503	1.19668	0.211059	0.619789	P2rx2	protein_coding	0.585683	0.544901	0.267648	0.198623
ENSMUSG00000005533	-0.232027	0.446256	0.820388	Igf1r	protein_coding	1.00803	0.850904	1.15551	0.906166
ENSMUSG00000005534	-0.303043	0.0817399	0.382616	Insr	protein_coding	12.998	11.354	14.7144	13.6249
ENSMUSG00000113379	-2.55122	0.602104	1	Gm46436	TEC	0	0	0.108383	0
ENSMUSG00000113386	1.40475	0.778054	1	AC154903.1	sense_intronic	0	0.0263889	0	0
ENSMUSG00000113387	3.62589	0.262593	1	AC162181.1	lincRNA	0.0519931	0.0382951	0	0
ENSMUSG00000113389	1.24963	0.140694	0.509551	Gm9512	processed_pseudogene	3.64001	2.72889	1.55203	0.977262
ENSMUSG00000113385	-0.11899	0.968537	1	AC101875.1	TEC	0.0290644	0.0321107	0.0315446	0.0312126
ENSMUSG00000113399	0.423441	0.885691	1	CT010575.2	lincRNA	0.260525	0.143915	0	0.279781
ENSMUSG00000113392	-1.55997	0.754892	1	Gm36262	processed_pseudogene	0	0	0.140528	0
ENSMUSG00000113394	-1.03907	0.791518	1	CT033781.3	lincRNA	0	0.141631	0.278269	0
ENSMUSG00000113396	-2.55122	0.602104	1	Gm33467	antisense_RNA	0	0	0.215103	0
ENSMUSG00000078485	-0.252414	0.26086	0.675458	Plekhn1	protein_coding	6.0135	5.53134	6.19274	6.77335
ENSMUSG00000078486	2.75394	0.154968	1	Perm1	protein_coding	0.0331249	0.219581	0	0.0355732
ENSMUSG00000078489	-3.14046	0.199847	1	Gm17106	processed_transcript	0.140763	0	0.763875	0.4535
ENSMUSG00000078487	2.42653	0.619381	1	Ankrd65	protein_coding	0	0.125232	0	0
ENSMUSG00000078480	-1.52424	0.0854848	0.391841	Mrpl48-ps	processed_pseudogene	0.812706	1.01012	1.43335	3.4911
ENSMUSG00000078496	-1.26182	0.496173	1	Zfp982	protein_coding	0.130262	0.0959436	0.518388	0
ENSMUSG00000078497	-0.0515394	0.991163	1	Zfp978	protein_coding	0	0.0571056	0	0.0555085
ENSMUSG00000078494	1.40475	0.778054	1	Gm13201	antisense_RNA	0	0.111187	0	0
ENSMUSG00000078495	0.930512	0.661131	0.91542	Zfp984	protein_coding	3.64601	1.67404	2.62097	0.0254253
ENSMUSG00000078490	-1.55997	0.754892	1	Cfap74	protein_coding	0	0	0.01278	0
ENSMUSG00000054598	1.84541	0.29732	1	9130230L23Rik	protein_coding	0.14438	0.0797565	0.0195876	0.0387629
ENSMUSG00000078566	0.196245	0.341926	0.750499	Bnip3	protein_coding	53.3144	38.252	35.7807	39.3159
ENSMUSG00000054594	-1.6693	0.394265	1	Oscar	protein_coding	0.0353254	0.0780558	0.306719	0.0379363
ENSMUSG00000103967	-2.14797	0.474201	1	Gm38214	TEC	0.0653949	0	0.141951	0.140457
ENSMUSG00000103965	2.32485	0.620802	1	Gm30173	lincRNA	0.0572785	0.063282	0	0
ENSMUSG00000103966	-0.136711	0.936019	1	Gm37120	TEC	0.0433698	0.0359366	0.0235354	0.0582191
ENSMUSG00000103964	-1.55997	0.754892	1	Gm8407	processed_pseudogene	0	0	0.164224	0
ENSMUSG00000078552	-0.520973	0.414138	0.801175	Dcdc2b	protein_coding	1.32631	1.88398	2.4677	1.89912
ENSMUSG00000113303	-1.55997	0.754892	1	4930423D22Rik	bidirectional_promoter_lncRNA	0	0	0.0418899	0
ENSMUSG00000078554	-0.793697	0.6667	1	Fam229a	protein_coding	0.66041	0	0.716767	0.354611
ENSMUSG00000103958	1.28831	0.796336	1	Gm8023	processed_pseudogene	0.0715505	0	0	0
ENSMUSG00000103957	-0.282468	0.82605	1	Gm10766	TEC	0.426469	1.06013	1.38859	0.343493
ENSMUSG00000103951	0.560138	0.847735	1	Gm37269	TEC	0	0.113245	0.0370829	0.0366925
ENSMUSG00000103953	2.52789	0.353409	1	Gm29718	processed_pseudogene	0.135451	0.74824	0	0.145462
ENSMUSG00000113308	1.28831	0.796336	1	CT030166.3	processed_pseudogene	0.334767	0	0	0
ENSMUSG00000078584	0.838657	9.31957e-05	0.0028726	AU022252	protein_coding	9.75793	7.18712	4.57947	4.3372
ENSMUSG00000113311	-1.05694	0.771157	1	CT009486.1	antisense_RNA	0	0.107991	0.106087	0.104971
ENSMUSG00000078588	-1.10394	0.352052	0.758513	Ccdc24	protein_coding	0.0647721	0.107341	0.158174	0.191289
ENSMUSG00000113315	-2.56415	0.572929	1	Gm8227	processed_pseudogene	0	0	0.122809	0.121516
ENSMUSG00000103948	-1.55997	0.754892	1	4930594C11Rik	TEC	0	0	0.0254532	0
ENSMUSG00000103945	3.37606	0.333356	1	Gm38228	TEC	0.0499692	0.16562	0	0
ENSMUSG00000078580	-0.465575	0.256947	0.671739	E430018J23Rik	protein_coding	1.26344	1.56766	1.60331	2.08741
ENSMUSG00000103940	-2.20466	0.332611	1	Gm38227	TEC	0.0806618	0	0.0437726	0.303183
ENSMUSG00000113318	-2.9272	0.100247	1	Gm18113	processed_pseudogene	0.213235	0.235584	1.85145	1.37397
ENSMUSG00000030595	0.376323	0.130177	0.490297	Nfkbib	protein_coding	12.3515	10.3558	7.92762	8.55116
ENSMUSG00000078572	0.478446	0.121024	0.473709	Ndufaf8	protein_coding	15.5528	15.5377	10.954	10.128
ENSMUSG00000030591	0.215145	0.308108	0.718356	Psmd8	protein_coding	26.3263	27.3937	19.7322	23.9333
ENSMUSG00000030592	0.404046	0.750789	1	Ryr1	protein_coding	0.063104	0.0139436	0.0365275	0.0180715
ENSMUSG00000078578	-0.0557472	0.742866	0.944239	Ube2d3	protein_coding	8.69726	7.86682	8.53111	7.7187
ENSMUSG00000113326	-1.57425	0.752672	1	CT009757.2	TEC	0	0	0	0.0342138
ENSMUSG00000030590	-0.0482982	0.861962	0.968728	Fam98c	protein_coding	7.6853	6.02255	6.33667	7.00574
ENSMUSG00000103937	-1.1644	0.770166	1	Gm37186	TEC	0.0225831	0	0	0.0485044
ENSMUSG00000078570	-0.341992	0.227503	0.640112	1110065P20Rik	protein_coding	15.1325	10.3849	13.3409	17.0275
ENSMUSG00000103932	-0.81693	0.62983	1	Gm36963	TEC	0.0556025	0.122861	0.271563	0.0298561
ENSMUSG00000103931	-1.57425	0.752672	1	Gm36962	TEC	0	0	0	0.0394012
ENSMUSG00000113328	-0.768403	0.162887	0.546612	AC154347.1	TEC	0.624252	0.689682	0.903365	1.20671
ENSMUSG00000030598	0.14115	0.808708	0.958853	Fbxo17	protein_coding	1.22093	1.27598	1.00279	1.13398
ENSMUSG00000113331	-3.5705	0.297575	1	3110009F21Rik	lincRNA	0	0	0.043153	0.128096
ENSMUSG00000113334	0.234006	0.917629	1	D030007L05Rik	lincRNA	0.0690648	0.114455	0.149917	0
ENSMUSG00000078521	1.11224	0.0181123	0.151862	Aunip	protein_coding	3.64857	6.55035	2.47495	2.01354
ENSMUSG00000103925	-1.1469	0.585688	1	B230112G18Rik	TEC	0.151845	0.0838802	0.247205	0.244602
ENSMUSG00000103926	3.27191	0.362111	1	Gm37894	TEC	0.0745788	0.0274652	0	0
ENSMUSG00000103923	0.68043	0.725501	1	Gm37896	lincRNA	0.0925978	0.0767274	0.0753748	0.0248605
ENSMUSG00000103928	-0.375107	0.542829	0.868098	Gm37893	TEC	0.662804	0.878729	0.805689	1.08193
ENSMUSG00000103921	1.56874	0.65627	1	Gm5841	processed_pseudogene	0	0.0983676	0.0322112	0
ENSMUSG00000103922	-0.66714	0.672579	1	Gm6123	processed_pseudogene	0.302199	0.133549	0.459182	0.194721
ENSMUSG00000054555	0.357794	0.324805	0.735796	Adam12	protein_coding	1.30483	0.920759	0.913664	0.723237
ENSMUSG00000054556	-1.19752	0.687537	1	Gm4876	antisense_RNA	0.0580765	0	0.126065	0
ENSMUSG00000078511	5.7615	0.00458645	1	Pramef25	protein_coding	0.230202	0.635826	0	0
ENSMUSG00000113346	2.66997	0.303661	1	Eprn	lincRNA	0.197887	0.163971	0	0.0531283
ENSMUSG00000078512	5.36363	0.0135621	1	Pramef6	protein_coding	0.164235	0.399188	0	0
ENSMUSG00000113348	3.37606	0.333356	1	Gm8607	unprocessed_pseudogene	0.149907	0.496859	0	0
ENSMUSG00000078510	3.01223	0.475393	1	Gm13101	protein_coding	0	0.12762	0	0
ENSMUSG00000103912	-1.57425	0.752672	1	Gm33819	lincRNA	0	0	0	0.0568268
ENSMUSG00000103916	-1.55997	0.754892	1	Gm38071	TEC	0	0	0.0207589	0
ENSMUSG00000113341	2.32485	0.620802	1	9430031K09Rik	TEC	0.0698488	0.0771698	0	0
ENSMUSG00000078515	-0.617081	0.00136357	0.0238183	Ddi2	protein_coding	8.55562	6.65774	10.4822	11.4686
ENSMUSG00000078519	-1.15122	0.755616	1	2310026L22Rik	lincRNA	0.161525	0	0.175309	0.173464
ENSMUSG00000054568	4.72884	0.0645618	1	Usp17la	protein_coding	0.0243261	0.241882	0	0
ENSMUSG00000078517	-0.0572674	0.810951	0.959684	Emc1	protein_coding	4.46838	3.63096	4.37711	3.57394
ENSMUSG00000103904	1.76889	0.601313	1	Gm37497	TEC	0.32386	0	0	0.0869493
ENSMUSG00000103901	0.16626	0.92679	1	Gm37499	TEC	0.0185768	0.123143	0.0403242	0.0797994
ENSMUSG00000103908	0.783427	0.848149	1	Gm37502	lincRNA	0.362978	0	0.196977	0
ENSMUSG00000103905	1.28831	0.796336	1	Gm34379	processed_pseudogene	0.222794	0	0	0
ENSMUSG00000103906	0.33045	0.640573	0.908328	Tigd5	protein_coding	0.390272	0.3271	0.248303	0.289046
ENSMUSG00000078546	-0.215718	0.653986	0.91295	Zfp995	protein_coding	1.5418	1.57484	2.05225	1.37459
ENSMUSG00000054580	-0.369639	0.358082	0.76384	Pla2r1	protein_coding	0.599588	0.883243	0.887392	0.926832
ENSMUSG00000113368	1.28831	0.796336	1	Gm10054	processed_pseudogene	0.149907	0	0	0
ENSMUSG00000054582	-0.428473	0.690345	0.927746	Pabpc1l	protein_coding	0.192129	0.272914	0.327681	0.26528
ENSMUSG00000078532	0.767953	0.660925	1	Nkain1	protein_coding	0.161257	0.356316	0.233357	0.0577251
ENSMUSG00000113360	2.42653	0.619381	1	CT030242.3	unprocessed_pseudogene	0	0.245721	0	0
ENSMUSG00000113361	-0.174556	0.891033	1	AC152827.1	lincRNA	0.0885475	0.326094	0.256277	0.190184
ENSMUSG00000113363	1.40475	0.778054	1	AC127270.1	lincRNA	0	0.145381	0	0
ENSMUSG00000054589	0.775521	0.355464	0.761371	Gm9949	protein_coding	1.41041	1.48403	0.656043	0.937643
ENSMUSG00000029551	0.609627	0.160232	0.541816	Psmg3	protein_coding	2.44878	2.11084	1.4311	1.38713
ENSMUSG00000029552	0.390491	0.45272	0.824703	Tes	protein_coding	1.02285	0.941716	0.906612	0.512611
ENSMUSG00000030541	0.228108	0.22416	0.636383	Idh2	protein_coding	117.02	111.779	81.1319	102.915
ENSMUSG00000029553	0.241713	0.605934	0.896056	Tfec	protein_coding	1.12648	1.37111	1.09827	0.902176
ENSMUSG00000005583	-0.105013	0.773915	0.953032	Mef2c	protein_coding	1.19401	0.932504	1.1395	1.01696
ENSMUSG00000029554	-0.0659972	0.800738	0.956779	Mad1l1	protein_coding	6.41207	7.65194	6.74675	7.1751
ENSMUSG00000054510	1.40475	0.778054	1	Gm14461	lincRNA	0	0.0401023	0	0
ENSMUSG00000005580	-0.238253	0.627338	0.90353	Adcy9	protein_coding	0.701437	0.55969	0.719001	0.683533
ENSMUSG00000029550	-0.0961834	0.674066	0.920228	Sppl3	protein_coding	8.288	7.88678	8.73263	7.60123
ENSMUSG00000029559	-0.383752	0.169589	0.558509	2210016L21Rik	protein_coding	6.2454	4.43571	6.29419	6.81347
ENSMUSG00000029556	-0.068642	0.762272	0.949447	Hnf1a	protein_coding	9.79984	7.91891	8.94401	8.56719
ENSMUSG00000029557	0.85999	0.0227762	0.17616	Mrm2	protein_coding	5.41776	6.62869	3.4017	2.88505
ENSMUSG00000054519	0.410184	0.364209	0.767276	Zfp867	protein_coding	1.23085	1.69459	1.06871	1.01679
ENSMUSG00000030549	2.2171	0.650965	1	Rhcg	protein_coding	0.0618279	0	0	0
ENSMUSG00000054517	-0.222252	0.555818	0.873998	Trim65	protein_coding	1.32739	1.78455	1.68366	1.75181
ENSMUSG00000030545	1.17368	2.70157e-07	1.95434e-05	Pex11a	protein_coding	25.746	22.4244	8.69897	11.394
ENSMUSG00000030543	4.72774	0.0113081	1	Mesp2	protein_coding	0.299121	0.697664	0.0360719	0
ENSMUSG00000054514	-1.38351	0.27882	1	Atad3aos	antisense_RNA	0.332699	0.220542	0.938834	0.428747
ENSMUSG00000030530	-0.0962185	0.641619	0.908488	Furin	protein_coding	17.538	13.7139	13.79	17.6004
ENSMUSG00000054520	0.0761934	0.794748	0.955861	Sh3bp2	protein_coding	5.77104	3.99965	4.06782	4.64248
ENSMUSG00000029544	0.216605	0.838201	0.964462	Cabp1	protein_coding	0.247612	0.127663	0.125413	0.177275
ENSMUSG00000029545	0.418067	0.0294124	0.204716	Acads	protein_coding	56.6896	46.5765	33.8313	38.8943
ENSMUSG00000029547	-0.0765965	0.710865	0.934662	Ints1	protein_coding	5.69501	5.27676	5.75642	5.16826
ENSMUSG00000030539	0.29358	0.217872	0.628771	Sema4b	protein_coding	13.4652	10.2129	10.8142	7.41472
ENSMUSG00000030538	0.277766	0.175426	0.567062	Cib1	protein_coding	45.3395	38.4222	34.0252	31.133
ENSMUSG00000030536	0.246319	0.352276	0.75873	Iqgap1	protein_coding	6.98699	4.57405	5.63326	3.5513
ENSMUSG00000030533	0.173267	0.479576	0.839042	Unc45a	protein_coding	8.70948	6.51963	5.88383	6.81448
ENSMUSG00000030534	0.106465	0.734988	0.942025	Vps33b	protein_coding	6.70198	4.24299	5.53035	4.04345
ENSMUSG00000030532	-0.962595	0.026946	0.194171	Hddc3	protein_coding	2.22498	2.60001	3.39009	5.46813
ENSMUSG00000029530	1.21422	0.519305	1	Ccr9	protein_coding	0.062161	0.0686762	0.0539724	0
ENSMUSG00000029538	0.362604	0.162679	0.546316	Srsf9	protein_coding	15.6884	20.6146	14.0046	12.7606
ENSMUSG00000005566	-0.2733	0.12212	0.474875	Trim28	protein_coding	29.0696	29.0148	32.9765	33.3136
ENSMUSG00000029534	0.231731	0.469563	0.83509	St7	protein_coding	2.47772	2.45844	2.03828	1.93208
ENSMUSG00000029535	-0.283996	0.537348	0.866039	Triap1	protein_coding	3.20675	3.54286	3.41595	4.3366
ENSMUSG00000029536	0.449165	0.0884157	0.400243	Gatc	protein_coding	13.8784	10.8444	7.76551	9.26685
ENSMUSG00000030528	0.105211	0.73578	0.94231	Blm	protein_coding	2.70902	2.48416	2.73438	1.83283
ENSMUSG00000078504	-1.57425	0.752672	1	Gm438	protein_coding	0	0	0	0.0484536
ENSMUSG00000030527	0.0873685	0.747935	0.944646	Crtc3	protein_coding	3.13261	2.88878	2.57737	2.76728
ENSMUSG00000078502	-0.419218	0.399293	0.789872	Gm13212	protein_coding	0.772805	0.794237	1.01431	0.965029
ENSMUSG00000030522	-0.524791	0.0286561	0.200905	Mtmr10	protein_coding	6.21896	5.91079	6.74966	9.67799
ENSMUSG00000030523	-0.503506	0.698288	1	Trpm1	protein_coding	0.113133	0.0249981	0.085951	0.0971957
ENSMUSG00000030521	0.407392	0.155815	0.534515	Mphosph10	protein_coding	7.43755	9.65979	5.39176	6.79832
ENSMUSG00000029521	-0.542849	0.152779	0.528931	Chek2	protein_coding	3.15102	2.28949	4.62151	2.86566
ENSMUSG00000029528	-0.338479	0.101797	0.430867	Pxn	protein_coding	24.8408	16.9298	25.8792	23.7804
ENSMUSG00000005575	-0.0710859	0.706639	0.933664	Ube2m	protein_coding	45.8679	39.9584	43.1127	41.9047
ENSMUSG00000029524	-0.905268	0.00281273	0.0402955	Sirt4	protein_coding	4.71791	3.97893	7.66123	7.69662
ENSMUSG00000030519	-2.4615	0.38748	1	Apba2	protein_coding	0.019455	0	0.0844609	0.020893
ENSMUSG00000030518	-0.887236	0.579592	1	Fam189a1	protein_coding	0.0538306	0.0297363	0.0584242	0.0867139
ENSMUSG00000030515	-0.00907438	0.983974	0.994394	Tarsl2	protein_coding	1.65978	1.31941	1.05449	1.76072
ENSMUSG00000030516	-0.119169	0.588471	0.889901	Tjp1	protein_coding	5.15121	6.24808	6.23742	5.49257
ENSMUSG00000030513	-0.366867	0.160783	0.542409	Pcsk6	protein_coding	4.97227	3.71089	4.68022	5.84382
ENSMUSG00000030512	-0.0210665	0.936998	0.983419	Snrpa1	protein_coding	8.48287	8.66732	7.40695	9.00711
ENSMUSG00000054545	-0.41878	0.254895	0.670137	Ugt1a6a	protein_coding	1.64329	1.79416	2.1612	2.17998
ENSMUSG00000030584	-0.217003	0.779925	0.953592	Dpf1	protein_coding	0.406225	0.448803	0.705425	0.239938
ENSMUSG00000029596	-0.455019	0.153186	0.529284	Sdsl	protein_coding	6.17211	5.36816	8.36163	6.58129
ENSMUSG00000029597	-1.80944	1.34156e-11	2.27932e-09	Sds	protein_coding	27.3389	13.8552	76.6025	58.9346
ENSMUSG00000029598	0.0891113	0.635569	0.906111	Plbd2	protein_coding	14.5237	13.6105	12.4923	12.4657
ENSMUSG00000030583	0.0591971	0.848543	0.966517	Sipa1l3	protein_coding	1.75075	1.44374	1.70923	1.18746
ENSMUSG00000029591	0.293737	0.260089	0.674583	Ung	protein_coding	7.92251	5.82758	5.24966	5.30635
ENSMUSG00000029592	0.122181	0.642823	0.908684	Usp30	protein_coding	4.82752	4.31021	3.39652	4.50614
ENSMUSG00000029594	0.733435	0.0218624	0.171755	Rbm19	protein_coding	2.90021	3.578	1.85364	1.83413
ENSMUSG00000029599	0.382071	0.0895214	0.403244	Ddx54	protein_coding	8.01273	7.00278	5.30552	5.5547
ENSMUSG00000030588	0.066474	0.781862	0.954169	Yif1b	protein_coding	19.6128	19.4397	17.3941	17.8128
ENSMUSG00000030589	-0.787282	0.022483	0.174678	Rasgrp4	protein_coding	1.80366	1.37481	3.18675	1.99703
ENSMUSG00000030587	1.87401	8.24883e-05	0.00260276	2200002D01Rik	protein_coding	5.4209	4.04141	0.956667	1.46723
ENSMUSG00000029586	2.2171	0.650965	1	Spdye4b	protein_coding	0.059686	0	0	0
ENSMUSG00000029587	-0.479389	0.161643	0.544124	Zfp12	protein_coding	1.31306	1.35578	1.57162	1.93726
ENSMUSG00000029580	0.348697	0.0315575	0.214278	Actb	protein_coding	701.928	751.408	557.045	522.524
ENSMUSG00000029581	0.243429	0.397531	0.78929	Fscn1	protein_coding	5.91756	4.88333	4.69239	3.91672
ENSMUSG00000103995	1.28831	0.796336	1	5730488B01Rik	TEC	0.0279576	0	0	0
ENSMUSG00000103996	2.80001	0.533547	1	4833421G17Rik	TEC	0.229657	0	0	0
ENSMUSG00000030579	0.183331	0.407034	0.793935	Tyrobp	protein_coding	69.1556	54.8817	54.8539	48.1166
ENSMUSG00000030577	-0.0924961	0.772994	0.953032	Cd22	protein_coding	2.95899	2.51472	3.31738	2.19995
ENSMUSG00000030562	-2.00471	0.381945	1	Nox4	protein_coding	0.0329559	0	0.0536524	0.0707835
ENSMUSG00000029575	-0.828412	0.00103552	0.0194064	Mmab	protein_coding	4.59973	5.20002	7.9876	8.45493
ENSMUSG00000030560	0.694561	0.0119182	0.113325	Ctsc	protein_coding	12.1997	8.77866	7.62214	4.61134
ENSMUSG00000029576	1.88183	0.37287	1	Radil	protein_coding	0.0652133	0.0720485	0.0176946	0.0175083
ENSMUSG00000029570	-0.287763	0.514745	0.855886	Lfng	protein_coding	2.15834	1.42454	2.0383	2.07705
ENSMUSG00000029571	0.293588	0.159644	0.540822	Tmem106b	protein_coding	9.32229	7.5164	6.20388	6.72816
ENSMUSG00000029577	-0.270838	0.157617	0.537456	Ube3b	protein_coding	10.1879	9.49654	11.4758	10.9409
ENSMUSG00000029578	-0.370157	0.053888	0.30035	Wipi2	protein_coding	9.70839	9.17986	11.5539	11.486
ENSMUSG00000103983	-0.547508	0.416943	0.802637	Gm20045	lincRNA	0.208532	0.307185	0.326917	0.385683
ENSMUSG00000103984	0.457663	0.775407	1	Gm37447	TEC	0.0441326	0.195033	0.119747	0.0473945
ENSMUSG00000030551	0.215416	0.324994	0.736008	Nr2f2	protein_coding	9.79405	12.0041	8.98553	8.79235
ENSMUSG00000029563	0.298138	0.440193	0.815004	Foxp2	protein_coding	1.20427	0.844758	0.788373	0.780074
ENSMUSG00000029564	-1.55997	0.754892	1	4930519G04Rik	protein_coding	0	0	0.0319034	0
ENSMUSG00000029560	0.149007	0.51706	0.856926	Snx8	protein_coding	11.4365	9.6734	9.23593	8.71612
ENSMUSG00000029561	1.57862	6.96193e-11	9.78531e-09	Oasl2	protein_coding	11.3373	10.7199	3.43546	3.5326
ENSMUSG00000103979	2.32485	0.620802	1	Gm20305	processed_pseudogene	0.365029	0.403288	0	0
ENSMUSG00000029569	0.24528	0.359459	0.764447	Tmem168	protein_coding	3.74674	4.21725	3.40911	2.94968
ENSMUSG00000103973	-0.130031	0.967803	1	BC055308	TEC	0.0254571	0.0281253	0	0.0546774
ENSMUSG00000103970	-1.14007	0.775969	1	Gm37678	TEC	0.0563788	0	0.12238	0
ENSMUSG00000103971	-1.57425	0.752672	1	Gm37679	antisense_RNA	0	0	0	0.0582094
ENSMUSG00000103976	0.201418	0.938129	1	Gm37677	TEC	0.0338539	0	0.0183714	0.00908902
ENSMUSG00000054509	-0.0700955	0.762638	0.949597	Parp4	protein_coding	4.4611	3.6099	4.04032	3.94347
ENSMUSG00000103975	-3.16201	0.450802	1	Gm37676	TEC	0	0	0	0.410566
ENSMUSG00000030559	-3.30855	0.163685	1	Rab38	protein_coding	0.0409703	0	0.266799	0.131995
ENSMUSG00000030557	-0.292078	0.178201	0.572314	Mef2a	protein_coding	9.47335	7.16656	10.725	8.48213
ENSMUSG00000030555	0.259359	0.31714	0.728032	Ttc23	protein_coding	8.14084	5.54997	5.16213	5.58605
ENSMUSG00000030556	0.353217	0.323699	0.734673	Lrrc28	protein_coding	1.65769	1.59701	1.22342	1.18206
ENSMUSG00000030553	-1.82815	0.15549	1	Pgpep1l	protein_coding	0.406779	0.0749025	0.809403	0.800883
ENSMUSG00000030554	1.18891	0.50094	1	Synm	protein_coding	0.0495857	0.0365219	0.0269086	0.00887511
ENSMUSG00000039639	-1.57425	0.752672	1	Kcne1	protein_coding	0	0	0	0.0219923
ENSMUSG00000001020	1.40475	0.778054	1	S100a4	protein_coding	0	0.143337	0	0
ENSMUSG00000040627	-2.56415	0.572929	1	Aicda	protein_coding	0	0	0.0291575	0.0288505
ENSMUSG00000001025	-0.0543321	0.892206	0.975835	S100a6	protein_coding	14.2753	6.7462	12.2694	8.2412
ENSMUSG00000001027	-0.824546	0.361365	0.765981	Scn4a	protein_coding	0.078339	0.129825	0.170048	0.178775
ENSMUSG00000040624	-0.213522	0.476299	0.837875	Plekhg1	protein_coding	2.32347	1.6855	2.65498	1.73252
ENSMUSG00000040620	-0.592233	0.0269457	0.194171	Dhx33	protein_coding	3.45235	4.61285	4.93734	6.55844
ENSMUSG00000040621	-0.310542	0.53935	0.866443	Gemin8	protein_coding	1.34046	1.74012	2.03679	1.58349
ENSMUSG00000001029	0.0353535	0.915679	0.979744	Icam2	protein_coding	7.05571	7.90659	8.04071	5.79115
ENSMUSG00000039630	-0.11871	0.499603	0.848694	Hnrnpu	protein_coding	43.9078	48.0708	51.6566	42.921
ENSMUSG00000039633	-0.702516	0.0588141	0.316067	Lonrf1	protein_coding	1.23302	1.30776	1.92706	1.9774
ENSMUSG00000039634	0.0716837	0.822798	0.96174	Zfp189	protein_coding	3.13789	3.65938	3.09821	3.0188
ENSMUSG00000015668	0.325423	0.194419	0.595169	Pdzd11	protein_coding	14.1856	17.3407	11.601	12.2044
ENSMUSG00000039632	0.640726	0.772689	1	Ccdc151	protein_coding	0.0588167	0.0974721	0.0638359	0.031582
ENSMUSG00000039637	-0.191283	0.372513	0.773285	Coro7	protein_coding	13.295	9.75355	13.4828	11.3058
ENSMUSG00000039628	2.16577	0.040029	0.24905	Hs3st6	protein_coding	1.00705	1.17116	0.115051	0.34152
ENSMUSG00000039629	0.579799	0.422272	0.805618	Strip2	protein_coding	0.469236	0.29244	0.339519	0.142131
ENSMUSG00000040616	0.85854	0.00803226	0.0860615	Tmem51	protein_coding	6.71945	7.84251	3.32854	4.25565
ENSMUSG00000040618	0.0644935	0.785628	0.954864	Pck2	protein_coding	5.74157	4.87713	5.07923	4.50069
ENSMUSG00000001036	0.949206	0.000128533	0.00374246	Epn2	protein_coding	6.46391	7.58975	3.30327	3.57979
ENSMUSG00000040612	0.120295	0.906363	0.978289	Ildr2	protein_coding	0.125289	0.0605593	0.0849881	0.0756842
ENSMUSG00000040613	0.195527	0.360751	0.765414	Apobec1	protein_coding	18.1137	15.5055	14.5201	13.1725
ENSMUSG00000001039	0.90395	0.142346	0.511669	B9d1	protein_coding	2.83123	3.529	1.41823	1.79311
ENSMUSG00000040614	1.40475	0.778054	1	Nlrp9c	protein_coding	0	0.0221959	0	0
ENSMUSG00000001034	0.602963	0.0103503	0.103043	Mapk7	protein_coding	6.90618	6.90577	4.53372	4.06032
ENSMUSG00000064602	0.120786	0.896656	0.977038	Snora41	snoRNA	5.87365	8.1116	4.78116	7.35908
ENSMUSG00000040610	1.40475	0.778054	1	Tlx3	protein_coding	0	0.0465636	0	0
ENSMUSG00000015671	0.06751	0.730717	0.940855	Psma2	protein_coding	19.6871	19.4455	16.8865	18.3534
ENSMUSG00000015672	0.462779	0.0797955	0.378093	Mrpl32	protein_coding	7.54821	10.2347	5.79515	6.42502
ENSMUSG00000039623	-0.360363	0.152002	0.528113	Ap5z1	protein_coding	5.06305	3.62038	5.38826	5.10499
ENSMUSG00000039620	-0.865789	0.0303792	0.209404	6430573F11Rik	protein_coding	1.01023	0.576453	1.482	1.23988
ENSMUSG00000039621	0.083989	0.737181	0.94243	Prex1	protein_coding	4.98446	3.59478	4.31497	3.31368
ENSMUSG00000039617	1.88522	0.535987	1	Gm7488	processed_pseudogene	0.188918	0.208719	0.10252	0
ENSMUSG00000040605	0.555619	0.0413717	0.254981	Bace2	protein_coding	4.87689	4.60468	2.96562	3.12012
ENSMUSG00000040606	0.0723574	0.871846	0.970828	Kazn	protein_coding	0.756136	0.723172	0.673677	0.654467
ENSMUSG00000040600	0.466379	0.813987	1	Eps8l3	protein_coding	0.0853502	0.094296	0.0617558	0.0611057
ENSMUSG00000039611	1.0363	0.0559424	0.307802	Tmem246	protein_coding	1.85897	1.05079	0.539594	0.789264
ENSMUSG00000015647	0.190863	0.368805	0.770051	Lama5	protein_coding	4.35727	3.8424	3.09116	3.674
ENSMUSG00000039615	0.075196	0.673525	0.919945	Stub1	protein_coding	58.1568	58.4035	52.6347	51.8732
ENSMUSG00000039616	0.0875665	0.817889	0.961116	Mocos	protein_coding	2.46433	2.00484	2.1397	1.82847
ENSMUSG00000039607	-0.181583	0.631965	0.904441	Rbms3	protein_coding	0.71898	0.974869	0.798069	1.0178
ENSMUSG00000015659	-0.100651	0.880228	0.973646	Serac1	protein_coding	0.467605	0.391915	0.525009	0.346322
ENSMUSG00000001014	-0.706217	0.0851997	0.391367	Icam4	protein_coding	3.77102	3.88852	6.27566	5.53465
ENSMUSG00000001016	0.185577	0.372457	0.773271	Ilf2	protein_coding	13.3627	13.2306	11.691	10.4067
ENSMUSG00000064620	1.40475	0.778054	1	Gm22303	snoRNA	0	0.585099	0	0
ENSMUSG00000001017	0.0662138	0.750246	0.945091	Chtop	protein_coding	18.2503	20.5138	19.6355	15.4451
ENSMUSG00000001018	-0.205044	0.358666	0.763902	Snapin	protein_coding	15.5828	13.1435	16.2579	14.9712
ENSMUSG00000015656	-0.193291	0.293976	0.705647	Hspa8	protein_coding	80.0568	93.0363	102.921	84.6776
ENSMUSG00000039601	1.78775	0.00381903	0.0502707	Rcan2	protein_coding	1.46012	1.20987	0.166812	0.557065
ENSMUSG00000015652	0.473519	0.691815	0.928342	Steap1	protein_coding	0.420228	0.580342	0.228045	0.451288
ENSMUSG00000015653	0.732067	0.0126079	0.118693	Steap2	protein_coding	1.43399	1.67345	0.869135	0.899986
ENSMUSG00000001062	-0.199103	0.380126	0.77853	Vps9d1	protein_coding	11.2513	8.30178	10.4979	10.6235
ENSMUSG00000025036	-0.127499	0.520275	0.858162	Sfxn2	protein_coding	16.3236	18.1902	18.1098	17.5517
ENSMUSG00000040666	0.0597669	0.973226	1	Sh3bgr	protein_coding	0.24455	0.108073	0.106168	0.2101
ENSMUSG00000025037	0.187349	0.603293	0.894798	Maoa	protein_coding	1.93815	2.14129	1.39675	1.98149
ENSMUSG00000040667	-0.167875	0.384145	0.781071	Nup88	protein_coding	17.897	17.322	19.5178	17.8552
ENSMUSG00000025034	0.424934	0.0344155	0.226424	Trim8	protein_coding	16.6826	17.2599	11.8103	12.0727
ENSMUSG00000025035	0.360243	0.152888	0.528931	Arl3	protein_coding	26.41	24.4887	19.2798	18.1483
ENSMUSG00000040669	-0.173871	0.614227	0.900661	Phc1	protein_coding	1.87098	1.86376	1.73104	2.23984
ENSMUSG00000001065	-0.52738	0.0114584	0.110413	Zfp276	protein_coding	7.7639	7.1712	10.1834	10.1268
ENSMUSG00000040663	-0.127412	0.670942	0.919663	Clcf1	protein_coding	3.93121	2.79496	3.55557	3.36178
ENSMUSG00000039670	0.786694	0.00524384	0.0635384	Oxld1	protein_coding	25.2719	21.2478	11.4717	13.9113
ENSMUSG00000040660	-2.4755	1.22153e-46	6.29535e-43	Cyp2b9	protein_coding	35.2669	34.6256	174.674	192.068
ENSMUSG00000040661	-0.184302	0.43627	0.812867	Rad54l2	protein_coding	2.33305	2.35511	2.47939	2.55023
ENSMUSG00000039671	0.0994541	0.586435	0.889063	Zmynd8	protein_coding	18.293	17.1649	17.123	14.1507
ENSMUSG00000039678	0.178928	0.523173	0.859976	Tbc1d13	protein_coding	4.25942	3.77263	3.49156	3.2039
ENSMUSG00000039676	-0.829935	0.282752	0.695566	Capsl	protein_coding	0.680823	1.57958	2.43844	1.38917
ENSMUSG00000040659	0.106944	0.636238	0.906233	Efhd2	protein_coding	18.1809	14.5103	12.8702	15.6781
ENSMUSG00000025020	-0.454198	0.418039	0.803594	Slit1	protein_coding	0.421395	0.339735	0.531521	0.452541
ENSMUSG00000025025	-0.258079	0.289021	0.70125	Mxi1	protein_coding	3.68413	3.76569	4.22973	4.1852
ENSMUSG00000025026	-0.112506	0.670098	0.919243	Add3	protein_coding	3.47351	3.74282	3.94058	3.43858
ENSMUSG00000025024	-0.0486983	0.827646	0.962355	Smndc1	protein_coding	13.7125	12.3617	12.7708	12.669
ENSMUSG00000040658	-0.070157	0.901831	0.977791	Dnph1	protein_coding	1.98621	2.51709	2.59952	1.88207
ENSMUSG00000001076	-2.39535	0.38993	1	C1ql4	protein_coding	0	0.0816728	0.240699	0.158777
ENSMUSG00000040651	-0.342624	0.143477	0.513606	Fam208a	protein_coding	3.84766	4.40142	5.68196	4.23261
ENSMUSG00000040652	-0.0870359	0.701691	0.931276	Oaz2	protein_coding	17.1429	14.2919	17.0458	14.4569
ENSMUSG00000025027	0.496778	0.0433488	0.263243	Xpnpep1	protein_coding	6.59093	7.1067	4.17853	4.98528
ENSMUSG00000040653	-0.613737	0.831689	1	Ppp1r14c	protein_coding	0	0.0545526	0.0535909	0.0265134
ENSMUSG00000040650	2.42653	0.619381	1	Cyp2b23	protein_coding	0	0.0652189	0	0
ENSMUSG00000039662	0.307605	0.26536	0.679148	Icmt	protein_coding	3.71998	3.05717	2.42246	2.73337
ENSMUSG00000039660	0.269274	0.29203	0.704049	Spout1	protein_coding	8.07627	8.48104	6.39329	6.58361
ENSMUSG00000025010	-0.0409184	0.911793	0.979024	Ccnj	protein_coding	1.92866	1.64483	1.98307	1.48982
ENSMUSG00000040648	-0.110782	0.596148	0.892746	Ppip5k2	protein_coding	6.24458	6.57873	6.97978	6.1167
ENSMUSG00000040649	-0.33325	0.845261	1	Rimklb	protein_coding	0.0546964	0.0453219	0.014841	0.102793
ENSMUSG00000025014	-0.324718	0.59868	0.894046	Dntt	protein_coding	0.910857	0.838605	0.889727	1.17382
ENSMUSG00000040640	0.0864293	0.846454	0.966517	Erc2	protein_coding	0.839631	0.813112	0.528768	0.935086
ENSMUSG00000025019	1.01812	0.216583	0.627077	Lcor	protein_coding	0.402974	0.311647	0.247838	0.0865516
ENSMUSG00000025016	0.255533	0.198458	0.602064	Tm9sf3	protein_coding	9.07528	9.6547	7.32738	7.4987
ENSMUSG00000025017	0.179531	0.579492	0.886116	Pik3ap1	protein_coding	3.70613	4.28565	3.08383	3.58205
ENSMUSG00000039652	0.377281	0.374515	0.774605	Cpeb3	protein_coding	1.0186	0.931754	0.855892	0.564588
ENSMUSG00000039656	-0.544651	0.0192477	0.157371	Rxrb	protein_coding	9.04	7.61989	10.8808	12.0096
ENSMUSG00000039653	1.46681	1.07965e-08	1.0304e-06	Baat	protein_coding	21.4701	14.9678	6.43072	5.9698
ENSMUSG00000001052	-0.135007	0.541127	0.867508	Sec24b	protein_coding	5.60677	5.38706	5.92113	5.47994
ENSMUSG00000001053	-0.858351	0.0268463	0.193946	N4bp3	protein_coding	1.88344	1.71896	2.9033	3.25382
ENSMUSG00000025003	1.96122	0.385832	1	Cyp2c39	protein_coding	0.284469	0.0392857	0	0.0763738
ENSMUSG00000025004	-0.67842	0.420805	0.804793	Cyp2c40	protein_coding	28.2736	8.43282	34.7313	20.0883
ENSMUSG00000025001	0.524826	0.0727845	0.359298	Hells	protein_coding	4.18402	4.90235	3.84796	2.15204
ENSMUSG00000025002	2.13567	0.00176048	0.028693	Cyp2c55	protein_coding	1.03635	3.14868	0.386647	0.521696
ENSMUSG00000001054	-0.184469	0.466323	0.832962	Rmnd5b	protein_coding	9.92725	8.40005	10.378	9.27043
ENSMUSG00000025007	0.928882	0.000654789	0.01367	Aldh18a1	protein_coding	5.58721	6.31449	3.06182	2.85254
ENSMUSG00000025008	0.315594	0.431173	0.810556	Tctn3	protein_coding	2.75588	2.05584	1.55944	2.07423
ENSMUSG00000001056	1.67765	3.43121e-11	5.35858e-09	Nhp2	protein_coding	30.1969	33.6359	10.0273	8.85632
ENSMUSG00000040631	-0.20883	0.613651	0.900344	Dok4	protein_coding	2.69417	1.70876	2.92408	1.87529
ENSMUSG00000025006	-0.265959	0.383599	0.780919	Sorbs1	protein_coding	2.21709	2.64807	2.66642	2.86358
ENSMUSG00000040632	1.28831	0.796336	1	Nrl	protein_coding	0.0129922	0	0	0
ENSMUSG00000039640	0.782605	0.000129266	0.00374969	Mrpl12	protein_coding	71.8763	83.3695	38.8451	46.4504
ENSMUSG00000039648	-1.21493	1.45864e-11	2.39916e-09	Kyat1	protein_coding	30.1221	27.831	67.3965	59.6372
ENSMUSG00000015697	0.833563	6.36348e-05	0.00212038	Setdb1	protein_coding	13.6491	16.9614	8.59797	7.68496
ENSMUSG00000039646	0.562621	0.123154	0.477096	Vasn	protein_coding	2.90049	3.9867	1.93342	2.47718
ENSMUSG00000015627	-0.622109	0.554573	0.873998	Gata5	protein_coding	0.276027	0.108914	0.128392	0.42347
ENSMUSG00000015605	-0.0810705	0.780498	0.953693	Srf	protein_coding	3.18867	4.46465	3.64924	4.01768
ENSMUSG00000015619	0.134916	0.867572	0.970104	Gata3	protein_coding	0.643087	0.222028	0.370794	0.366891
ENSMUSG00000098050	1.336	0.0155365	0.136173	Gm5345	processed_pseudogene	4.84257	3.44943	1.8672	1.2317
ENSMUSG00000098051	1.40475	0.778054	1	Gm27032	lincRNA	0	0.0639624	0	0
ENSMUSG00000074088	-0.0337932	0.901274	0.977729	Snrnp40	protein_coding	8.62943	8.51533	7.80486	8.7524
ENSMUSG00000098056	-1.57425	0.752672	1	Gm8100	processed_pseudogene	0	0	0	0.0702283
ENSMUSG00000098057	-1.57425	0.752672	1	Gm6283	processed_pseudogene	0	0	0	0.0693856
ENSMUSG00000098055	-0.428734	0.586414	0.889063	Gm26947	antisense_RNA	0.52941	0.243708	0.430941	0.544851
ENSMUSG00000098061	-1.55997	0.754892	1	Gm26945	lincRNA	0	0	0.0348701	0
ENSMUSG00000098066	-0.486828	0.612449	0.90002	Gm26944	antisense_RNA	1.42898	0.902143	2.2156	0.876911
ENSMUSG00000074071	-0.618971	0.0160725	0.139573	Fam169b	protein_coding	4.33005	3.65511	6.49489	5.08549
ENSMUSG00000098037	-2.51284	0.221991	1	Gm7765	processed_pseudogene	0.13267	0	0.287982	0.427427
ENSMUSG00000098048	-1.1644	0.770166	1	Gm8330	processed_pseudogene	0.0640973	0	0	0.13767
ENSMUSG00000074092	1.21339	0.63275	1	Gm6181	processed_pseudogene	0.489471	0.81116	0	0.525648
ENSMUSG00000098041	-0.0515394	0.991163	1	Gm26981	lincRNA	0	0.0225251	0	0.0218951
ENSMUSG00000074093	-0.747813	0.210553	0.618558	Svip	protein_coding	0.97349	0.374095	1.21735	0.909081
ENSMUSG00000049086	1.13405	0.00111799	0.0204802	Bmyc	protein_coding	11.5023	15.3221	4.99355	6.56445
ENSMUSG00000050071	1.86551	6.76402e-07	4.32142e-05	Bex1	protein_coding	23.576	37.6693	11.4174	4.64707
ENSMUSG00000050075	0.399472	0.617807	0.902434	Gpr171	protein_coding	0.49365	0.769964	0.535777	0.374214
ENSMUSG00000098014	-2.20629	0.0269897	0.194178	Gm26967	sense_intronic	0.140274	0.123981	0.578528	0.572439
ENSMUSG00000088689	1.97427	0.543528	1	Scarna17	scaRNA	0	3.61428	0	0.878298
ENSMUSG00000098010	1.28831	0.796336	1	Gm21542	processed_pseudogene	0.0650656	0	0	0
ENSMUSG00000098019	-0.440416	0.820623	1	Gm2546	processed_pseudogene	0.260788	0.0720303	0.141521	0.280063
ENSMUSG00000050079	0.109931	0.75794	0.947639	Rspry1	protein_coding	1.95835	2.88482	2.54719	1.7192
ENSMUSG00000049090	-0.528878	0.0154587	0.135954	Zadh2	protein_coding	8.3462	8.29674	10.7477	11.909
ENSMUSG00000049091	-0.0887844	0.612259	0.90002	Sephs2	protein_coding	187.212	142.928	169.785	160.667
ENSMUSG00000049092	0.667067	0.420897	0.804793	Gpr137c	protein_coding	0.258596	0.328555	0.112265	0.236053
ENSMUSG00000074030	0.62692	0.11898	0.468566	Exoc8	protein_coding	1.39113	2.09582	0.930306	1.20723
ENSMUSG00000049097	3.01223	0.475393	1	Ankrd34a	protein_coding	0	0.082906	0	0
ENSMUSG00000050087	-1.57425	0.752672	1	Cby3	protein_coding	0	0	0	0.0949187
ENSMUSG00000050088	0.301921	0.166938	0.554345	1600012H06Rik	protein_coding	13.7005	13.4107	10.3949	10.368
ENSMUSG00000074034	1.26244	0.308422	1	Gm5921	processed_pseudogene	0.879049	0.728388	0.397527	0.236005
ENSMUSG00000098024	-1.43147	0.0480662	0.278487	Gm27003	antisense_RNA	1.43	2.15439	3.52735	5.58435
ENSMUSG00000098021	-1.94384	0.0246263	0.184804	Gm9522	processed_pseudogene	0.20932	1.1563	1.51455	3.4468
ENSMUSG00000098022	-2.2198	0.289888	1	Zfp82	protein_coding	0	0.0406041	0.0997208	0.0789369
ENSMUSG00000088672	1.28831	0.796336	1	Gm23664	snRNA	0.725956	0	0	0
ENSMUSG00000074039	1.24989	0.391257	1	4930520O04Rik	processed_transcript	0.291474	0.107341	0.105449	0.0521696
ENSMUSG00000074063	-0.108357	0.574996	0.883574	Osgin1	protein_coding	250.077	191.634	196.267	250.897
ENSMUSG00000074064	0.285216	0.180396	0.57537	Mlycd	protein_coding	48.5512	31.5171	29.6944	31.9604
ENSMUSG00000074065	-4.37333	0.112608	1	Gm10617	pseudogene	0	0	0.179498	0.236811
ENSMUSG00000050097	-0.585567	0.746415	1	Ces2b	protein_coding	0.0379167	0.0628363	0.0823048	0.0610788
ENSMUSG00000074060	0.236665	0.909332	1	Fbxw15	protein_coding	0	0.286483	0.093811	0.139235
ENSMUSG00000074052	-1.62994	0.300744	1	BC048644	bidirectional_promoter_lncRNA	0.0550342	0.040535	0.0398204	0.236407
ENSMUSG00000088699	-3.14487	0.41353	1	Gm22328	miRNA	0	0	1.25221	0.619514
ENSMUSG00000098004	-0.0515394	0.991163	1	Gm27027	protein_coding	0	0.130497	0	0.126847
ENSMUSG00000098001	-2.53942	0.08291	1	Gm27048	lincRNA	0.0418912	0.0154273	0.257641	0.0599832
ENSMUSG00000088693	-1.57425	0.752672	1	Gm22330	snoRNA	0	0	0	0.603353
ENSMUSG00000098009	-1.57425	0.752672	1	Gm5597	processed_pseudogene	0	0	0	0.0581606
ENSMUSG00000088695	-1.57425	0.752672	1	Gm22334	snoRNA	0	0	0	0.521696
ENSMUSG00000098008	-2.07654	0.487765	1	A930001A20Rik	lincRNA	0	0.0522563	0.0513351	0.152384
ENSMUSG00000098006	-2.56415	0.572929	1	Gm8565	processed_pseudogene	0	0	0.0691555	0.0684276
ENSMUSG00000025076	-0.0249034	0.914301	0.979144	Casp7	protein_coding	10.915	10.3884	9.93668	10.5112
ENSMUSG00000025077	-0.366068	0.150933	0.525697	Dclre1a	protein_coding	4.15588	3.24464	4.73606	4.25478
ENSMUSG00000049044	0.447545	0.0183616	0.153288	Rapgef4	protein_coding	26.1933	22.5022	15.6483	17.9729
ENSMUSG00000025075	-0.145964	0.403162	0.791492	Habp2	protein_coding	73.5614	75.0843	72.7393	82.4986
ENSMUSG00000049047	0.0376596	0.907957	0.978598	Armcx3	protein_coding	4.1678	2.72185	3.69919	2.62583
ENSMUSG00000025078	0.251567	0.455448	0.825871	Nhlrc2	protein_coding	2.26645	3.08463	1.9964	2.25759
ENSMUSG00000064679	-0.0287925	0.992785	1	Gm25357	snoRNA	0	1.98284	0.97394	0.963689
ENSMUSG00000064672	1.67189	0.203224	1	Gm22806	snoRNA	5.70089	4.72381	1.03123	2.04075
ENSMUSG00000088643	0.885369	0.811517	1	Gm26484	snRNA	0.609529	0.673416	0.661544	0
ENSMUSG00000074003	1.28831	0.796336	1	Gucy2d	protein_coding	0.0177793	0	0	0
ENSMUSG00000074004	2.21569	0.285461	1	B3gnt6	protein_coding	0.109001	0.180638	0	0.0585285
ENSMUSG00000050035	-3.87841	0.221085	1	Fhl4	protein_coding	0	0	0.08245	0.0203955
ENSMUSG00000074006	0.0664409	0.961822	1	Omp	protein_coding	0.271218	0.166469	0.0327069	0.355989
ENSMUSG00000025060	-0.274699	0.195326	0.597157	Slk	protein_coding	11.8159	8.47405	13.0073	10.1152
ENSMUSG00000050043	0.251585	0.363848	0.767142	Tmx2	protein_coding	10.3059	16.6725	10.2328	11.2805
ENSMUSG00000025066	0.343244	0.105739	0.440536	Sfr1	protein_coding	31.3051	35.7136	27.1547	22.8801
ENSMUSG00000025064	-0.123565	0.920297	1	Col17a1	protein_coding	0.0809361	0.0894192	0.0501959	0.124169
ENSMUSG00000025069	-3.15334	0.411133	1	Gsto2	protein_coding	0	0	0.051905	0.102717
ENSMUSG00000040699	-0.189684	0.409943	0.796949	Limd2	protein_coding	11.0823	8.56585	11.41	9.71398
ENSMUSG00000025068	-0.198214	0.711135	0.9347	Gsto1	protein_coding	41.8709	40.945	28.8919	60.3455
ENSMUSG00000040697	-0.00710048	0.981602	0.993949	Dnajc16	protein_coding	2.00249	2.41568	1.77395	2.41786
ENSMUSG00000040693	-0.604016	0.460229	0.829883	Slco4c1	protein_coding	0.315942	0.130896	0.457204	0.183784
ENSMUSG00000040694	-0.914649	0.577666	1	Apobec2	protein_coding	0.26523	0.058606	0.287864	0.284834
ENSMUSG00000040690	-0.30086	0.263499	0.676829	Col16a1	protein_coding	2.74277	3.19478	3.25969	3.65187
ENSMUSG00000088632	0.179141	0.932216	1	Gm22314	misc_RNA	0.689788	0.508057	0.249551	0.740771
ENSMUSG00000025050	-0.0660674	0.811211	0.959684	Pcgf6	protein_coding	6.71354	7.5533	7.68754	6.44909
ENSMUSG00000050050	-0.124017	0.899977	0.977403	Ccdc158	protein_coding	0.210914	0.194184	0.267065	0.151002
ENSMUSG00000050052	1.29203	0.00175749	0.028693	Tdrp	protein_coding	4.2234	4.02846	1.02495	2.14101
ENSMUSG00000001082	0.0930287	0.709761	0.934523	Mfsd10	protein_coding	10.8418	10.8177	9.08262	10.0786
ENSMUSG00000074024	-0.35475	0.517653	0.857285	4632427E13Rik	bidirectional_promoter_lncRNA	0.374323	0.42444	0.630782	0.338518
ENSMUSG00000025058	0.420502	0.622503	0.903207	5430427O19Rik	protein_coding	0.413064	0.247194	0.280196	0.184831
ENSMUSG00000040688	0.166983	0.496334	0.847001	Tbl3	protein_coding	4.41367	3.87916	3.59609	3.37236
ENSMUSG00000025059	-0.744351	0.00177746	0.0288265	Gk	protein_coding	16.9564	18.2074	21.1017	34.389
ENSMUSG00000025056	3.01223	0.475393	1	Nr0b1	protein_coding	0	0.118444	0	0
ENSMUSG00000001089	1.29987	3.88799e-07	2.72001e-05	Luzp1	protein_coding	3.56274	3.7275	1.48149	1.31838
ENSMUSG00000040687	-0.192185	0.462542	0.830889	Madd	protein_coding	3.04175	2.94347	3.69935	2.76847
ENSMUSG00000039691	1.4085	0.573812	1	Tspan10	protein_coding	0.192292	0.0424893	0.0834806	0
ENSMUSG00000040680	-0.204656	0.953885	1	Kremen2	protein_coding	0.0608668	0	0.066061	0
ENSMUSG00000040681	0.113313	0.569578	0.881594	Hmgn1	protein_coding	23.2109	21.0469	19.6114	18.9901
ENSMUSG00000039693	1.03759	0.00469526	0.0585199	Msantd3	protein_coding	5.98766	7.10692	2.54676	3.4758
ENSMUSG00000039699	0.742587	0.326812	0.737162	Batf2	protein_coding	1.06052	1.12661	0.48697	0.744668
ENSMUSG00000074026	0.035684	0.971357	0.991224	Gm6091	processed_pseudogene	3.52419	6.05666	5.5249	3.36415
ENSMUSG00000039697	0.100845	0.772781	0.953032	Ncoa7	protein_coding	1.42192	1.01352	1.17487	0.965467
ENSMUSG00000074028	-2.55122	0.602104	1	Slc22a13	protein_coding	0	0	0.0700887	0
ENSMUSG00000001095	2.1779	0.447104	1	Slc13a2	protein_coding	0.0803609	0.0591891	0	0.0287668
ENSMUSG00000025040	0.24666	0.501559	0.850286	Fundc1	protein_coding	3.74693	3.81568	2.72291	3.28908
ENSMUSG00000049076	-0.0511314	0.808494	0.958853	Acap2	protein_coding	5.70177	5.14505	5.47555	5.12938
ENSMUSG00000025044	0.319373	0.232339	0.645299	Msr1	protein_coding	6.66359	5.14359	5.09149	3.83567
ENSMUSG00000074011	3.42749	0.362426	1	Gm7682	protein_coding	0	0.180486	0	0
ENSMUSG00000025041	-0.0635234	0.77278	0.953032	Nt5c2	protein_coding	8.10841	7.89767	7.66542	8.11861
ENSMUSG00000050064	1.03536	0.00160852	0.0269149	Zfp697	protein_coding	2.30125	2.87407	1.18094	1.20881
ENSMUSG00000025047	0.323195	0.13741	0.504273	Pdcd11	protein_coding	5.8824	5.83724	4.38781	4.45648
ENSMUSG00000001098	-0.0102623	0.966825	0.990263	Kctd10	protein_coding	6.80874	6.44118	5.98865	6.59644
ENSMUSG00000025049	-0.113003	0.724663	0.938281	Taf5	protein_coding	2.67722	2.93591	2.94873	2.7899
ENSMUSG00000040675	0.816067	0.00290526	0.0411717	Mthfd1l	protein_coding	5.16951	5.0918	2.90993	2.59702
ENSMUSG00000039680	0.887095	0.00317037	0.0437867	Mrps6	protein_coding	19.8565	29.9535	12.9306	12.6305
ENSMUSG00000039684	0.492402	0.806513	1	Gm5422	transcribed_processed_pseudogene	0.0441326	0.0975165	0.0239494	0.0710918
ENSMUSG00000088651	1.40475	0.778054	1	Gm24853	snoRNA	0	0.589934	0	0
ENSMUSG00000039682	0.530669	0.00484849	0.0597787	Lap3	protein_coding	39.1594	41.7839	25.9213	27.0258
ENSMUSG00000039683	-0.133589	0.783194	0.954864	Sdk1	protein_coding	0.287101	0.399938	0.399662	0.315023
ENSMUSG00000050069	-0.400559	0.16617	0.552864	Grem2	protein_coding	2.88115	2.85909	3.48278	3.66845
ENSMUSG00000039686	-0.412984	0.0676812	0.344328	Zer1	protein_coding	8.22086	6.13453	9.592	8.41439
ENSMUSG00000088608	-0.149891	0.975145	1	Gm24186	rRNA	0.508741	0	0.552155	0
ENSMUSG00000088609	-1.54496	0.0885781	0.40044	Gm24187	miRNA	11.3351	8.76622	13.5326	41.3879
ENSMUSG00000049001	2.43599	0.372913	1	Ndnf	protein_coding	0.0255856	0.0141337	0.00694225	0
ENSMUSG00000064637	-3.51992	0.0299866	1	Snora20	snoRNA	0.504767	0.557672	3.28705	8.13112
ENSMUSG00000064647	1.2968	0.355505	1	Gm23301	snoRNA	7.95202	8.78548	3.23648	3.20241
ENSMUSG00000050002	-0.0931049	0.688365	0.927267	Idnk	protein_coding	18.7226	13.5393	16.2563	16.1217
ENSMUSG00000025094	-0.473366	0.416564	0.802637	Slc18a2	protein_coding	0.611613	0.506788	0.940391	0.529104
ENSMUSG00000025092	-0.457923	0.329704	0.740185	Hspa12a	protein_coding	0.563493	0.57275	0.648274	0.822993
ENSMUSG00000050010	-0.988198	0.297666	0.708495	Shisa3	protein_coding	0.223386	0.094923	0.298399	0.295258
ENSMUSG00000064655	-2.55122	0.602104	1	Gm25788	snoRNA	0	0	1.07059	0
ENSMUSG00000064653	-1.55997	0.754892	1	Gm26129	snRNA	0	0	0.655362	0
ENSMUSG00000088625	-0.256403	0.874916	1	Gm23318	snRNA	1.79473	3.30473	5.19435	0.642459
ENSMUSG00000050014	1.36607	0.709836	1	Apol10b	protein_coding	0.0975984	0	0.035309	0
ENSMUSG00000050017	0.104919	0.558286	0.875066	Pitpnb	protein_coding	34.5633	31.8776	29.0552	29.2269
ENSMUSG00000025083	-0.0628263	0.824304	0.96174	Afap1l2	protein_coding	3.7353	3.58176	3.34651	3.86001
ENSMUSG00000025081	1.40475	0.778054	1	Tdrd1	protein_coding	0	0.0137617	0	0
ENSMUSG00000025082	2.32485	0.620802	1	Vwa2	protein_coding	0.0159571	0.0176296	0	0
ENSMUSG00000050022	0.0235322	0.954361	0.987408	Amz1	protein_coding	1.4404	1.22006	1.42436	1.04843
ENSMUSG00000025085	0.279862	0.166119	0.552813	Ablim1	protein_coding	10.3709	9.11239	6.83392	8.27543
ENSMUSG00000025086	-0.137053	0.545104	0.869862	Trub1	protein_coding	6.17553	6.55719	6.97975	6.26084
ENSMUSG00000049036	-0.751737	0.709226	1	Tmem121	protein_coding	0.123145	0.0453507	0.0891025	0.176329
ENSMUSG00000049037	0.394639	0.408069	0.795507	Clec4a1	protein_coding	2.94436	2.42827	1.80035	2.04861
ENSMUSG00000025089	0.226955	0.304555	0.715431	Gfra1	protein_coding	11.5271	10.0129	7.50948	9.80757
ENSMUSG00000049038	-0.542945	0.195807	0.597942	Mterf2	protein_coding	3.09238	2.50543	4.65403	3.05527
ENSMUSG00000050029	0.495402	0.0198173	0.160852	Rap2c	protein_coding	12.8491	14.0348	8.68387	9.33623
ENSMUSG00000025091	4.67625	0.011843	1	Pnliprp2	protein_coding	0.659708	0.54664	0.0447503	0
ENSMUSG00000039519	0.106908	0.90945	0.978685	Cyp7b1	protein_coding	0.447439	0.362513	0.323747	0.384408
ENSMUSG00000040505	-0.509028	0.00507756	0.0621078	Abcg5	protein_coding	62.4391	47.9119	75.6119	72.2188
ENSMUSG00000040506	0.0230101	0.912532	0.979144	Ambra1	protein_coding	7.48797	6.74995	6.71182	6.50781
ENSMUSG00000040502	-0.388898	0.498434	0.847869	2020-03-09	protein_coding	0.765876	0.611108	0.854322	0.84533
ENSMUSG00000039512	0.119737	0.634099	0.905384	Uhrf1bp1	protein_coding	2.54406	2.27019	1.96059	2.21478
ENSMUSG00000015542	-0.264305	0.302205	0.712804	Nat9	protein_coding	13.9524	12.6875	15.0847	15.0989
ENSMUSG00000039515	-0.350607	0.0793178	0.376629	Ptpa	protein_coding	13.7759	11.1713	15.1953	14.7755
ENSMUSG00000039509	0.0262314	0.921799	0.980734	Nup133	protein_coding	2.74771	2.63012	2.4751	2.50878
ENSMUSG00000039501	0.384132	0.105701	0.440495	Znfx1	protein_coding	6.4449	4.34147	4.00263	3.76824
ENSMUSG00000015522	-0.210612	0.312575	0.72428	Arnt	protein_coding	8.50015	7.72412	8.77154	8.9359
ENSMUSG00000015536	-0.479109	0.0153971	0.135643	Mocs2	protein_coding	18.7212	21.341	23.9334	28.8257
ENSMUSG00000015533	0.184578	0.703629	0.932191	Itga2	protein_coding	0.509027	0.552337	0.493273	0.390465
ENSMUSG00000040549	0.130818	0.634675	0.905732	Ckap5	protein_coding	3.01482	4.56245	3.55616	3.01903
ENSMUSG00000040548	0.0870598	0.6682	0.918151	Tex2	protein_coding	9.66402	10.1272	8.52741	9.07047
ENSMUSG00000040543	0.601503	0.601558	0.894469	Pitpnm3	protein_coding	0.0689963	0.152456	0.042791	0.0952662
ENSMUSG00000040540	0.0378447	0.972291	0.991239	Gm9770	processed_pseudogene	1.35434	0.792156	1.81578	0.171111
ENSMUSG00000039552	0.199501	0.883091	1	Rsph4a	protein_coding	0.265521	0.0391135	0.211332	0.0380195
ENSMUSG00000039556	0.826211	0.455927	0.826194	Ppp1r3f	protein_coding	0.149309	0.179955	0.103123	0.072884
ENSMUSG00000040536	-0.478376	0.0537676	0.300108	Necab1	protein_coding	3.623	4.48132	5.35687	5.32868
ENSMUSG00000040537	-0.57069	0.536583	0.865578	Adam22	protein_coding	0.0628979	0.0926538	0.121361	0.0975676
ENSMUSG00000040532	0.0668948	0.736646	0.94231	Abhd11	protein_coding	38.4285	36.3365	31.6097	35.692
ENSMUSG00000039542	-0.915229	0.0746831	0.364711	Ncam1	protein_coding	0.354352	0.337118	0.737132	0.496819
ENSMUSG00000039545	1.63565	0.323393	1	Flicr	antisense_RNA	0.205705	0.0619815	0.0608889	0.0200827
ENSMUSG00000039546	-0.294269	0.886714	1	Ajap1	protein_coding	0	0.117097	0.0460129	0.0910572
ENSMUSG00000039543	-0.487939	0.816758	1	Cfap70	protein_coding	0.0536184	0.0197461	0.038796	0.0575814
ENSMUSG00000015597	-0.0723532	0.756865	0.947062	Zfp318	protein_coding	3.04532	3.16445	3.01041	3.1555
ENSMUSG00000015599	-0.353603	0.748177	0.944646	Ttbk1	protein_coding	0.0579074	0.0719738	0.0392806	0.116601
ENSMUSG00000040528	-0.343217	0.5403	0.867093	Milr1	protein_coding	1.81556	1.17735	2.18467	1.39873
ENSMUSG00000040524	0.37458	0.0958281	0.417116	Zfp609	protein_coding	4.07085	4.05695	2.93948	2.97991
ENSMUSG00000040525	1.17673	0.000102475	0.00312498	Cblc	protein_coding	17.416	17.1368	5.06308	9.30986
ENSMUSG00000040520	0.232755	0.348269	0.754985	Manea	protein_coding	4.36752	4.73729	3.68845	3.63536
ENSMUSG00000040521	0.626741	0.0192157	0.157229	Tsfm	protein_coding	16.6227	15.1076	8.93788	10.4269
ENSMUSG00000040522	0.355413	0.654662	0.913094	Tlr8	protein_coding	0.338963	0.457711	0.306574	0.283124
ENSMUSG00000039530	-0.553158	0.264602	0.677769	Tusc3	protein_coding	0.993257	1.04383	1.525	1.30082
ENSMUSG00000039531	-0.148736	0.602736	0.894669	Zufsp	protein_coding	2.47328	2.12385	2.62073	2.19033
ENSMUSG00000015568	-0.292715	0.0885475	0.400419	Lpl	protein_coding	87.3611	83.282	109.471	88.1357
ENSMUSG00000039533	-0.425681	0.118472	0.467746	Mmd2	protein_coding	7.246	6.24082	10.7606	6.38004
ENSMUSG00000039539	0.628437	0.673462	1	Sgcz	protein_coding	0.170757	0.0943271	0.0926643	0.0687667
ENSMUSG00000039536	-0.14877	0.404079	0.792058	Stau1	protein_coding	25.75	25.1925	26.3185	26.993
ENSMUSG00000039529	-0.213742	0.308936	0.719141	Atp8b1	protein_coding	5.38752	5.39799	6.19571	5.62411
ENSMUSG00000040511	0.391856	0.17885	0.572738	Pvr	protein_coding	4.71509	4.79157	3.45187	3.39165
ENSMUSG00000039523	0.243528	0.433003	0.811259	Cep104	protein_coding	2.16998	2.24498	1.66086	1.8589
ENSMUSG00000039521	-0.30951	0.804068	1	Foxp3	protein_coding	0.0843034	0.149023	0.073198	0.199176
ENSMUSG00000015575	0.182585	0.462518	0.830889	Atp6v0e	protein_coding	8.17966	7.08236	6.13458	6.53883
ENSMUSG00000015501	0.201248	0.6013	0.894469	Hivep2	protein_coding	0.833383	0.768485	0.847524	0.472155
ENSMUSG00000088562	-2.07107	0.485716	1	Gm23780	misc_RNA	0	0.259571	0.509991	0.504622
ENSMUSG00000088583	-2.15423	0.476111	1	Gm22965	snRNA	0.639704	0	0.694294	2.06096
ENSMUSG00000088580	-1.57425	0.752672	1	Gm22968	rRNA	0	0	0	0.588013
ENSMUSG00000040586	-0.344197	0.251045	0.666458	Ofd1	protein_coding	2.37953	2.37246	3.21249	2.49308
ENSMUSG00000040583	-0.521763	0.218011	0.628856	Cyp2b13	protein_coding	3.89384	3.38827	2.84235	6.95706
ENSMUSG00000040584	0.0859905	0.842809	0.966139	Abcb1a	protein_coding	0.892155	1.29993	0.813923	1.13861
ENSMUSG00000113934	-1.57425	0.752672	1	AC154558.1	processed_pseudogene	0	0	0	0.167194
ENSMUSG00000039599	0.0653556	0.786608	0.954864	Fam149b	protein_coding	5.11635	4.64947	4.53622	4.27179
ENSMUSG00000113936	-1.11374	0.66276	1	Gm8784	processed_pseudogene	0.0450245	0.0497436	0.1466	0.0483523
ENSMUSG00000113938	1.40475	0.778054	1	Gm46996	processed_pseudogene	0	0.174956	0	0
ENSMUSG00000113939	2.80001	0.533547	1	AC159293.2	lincRNA	0.457147	0	0	0
ENSMUSG00000064565	1.28831	0.796336	1	Gm24145	snRNA	0.396381	0	0	0
ENSMUSG00000064566	1.28831	0.796336	1	Gm24144	snRNA	0.582073	0	0	0
ENSMUSG00000040570	-1.36374	0.503237	1	Rundc3b	protein_coding	0.0351428	0.0194131	0.0953545	0.0377403
ENSMUSG00000039585	0.287428	0.253985	0.669419	Myo9a	protein_coding	2.50488	1.97507	1.99748	1.46677
ENSMUSG00000113948	0.154704	0.383496	0.780919	Rpl17-ps3	processed_pseudogene	214.864	200.923	188.048	164.728
ENSMUSG00000113949	-2.73045	0.303896	1	Scamp4	protein_coding	0.0358149	0	0.116614	0.115386
ENSMUSG00000088545	1.28831	0.796336	1	Gm25982	snRNA	0.639704	0	0	0
ENSMUSG00000040569	-2.55122	0.602104	1	Slc26a7	protein_coding	0	0	0.0271534	0
ENSMUSG00000040563	-0.670826	0.00603218	0.0705364	Plppr2	protein_coding	10.875	8.42667	17.0102	11.9958
ENSMUSG00000040564	-0.671628	8.02878e-05	0.00254371	Apoc1	protein_coding	7381.1	6175.08	9416.22	10902.1
ENSMUSG00000040565	0.256141	0.240787	0.653912	Btaf1	protein_coding	5.01347	4.74625	4.12721	3.59256
ENSMUSG00000040560	-0.11334	0.754519	0.946626	Wdr7	protein_coding	1.00882	0.893656	1.07518	0.868662
ENSMUSG00000040562	-0.392317	0.148536	0.520752	Gstm2	protein_coding	14.4523	12.0088	15.0924	17.6072
ENSMUSG00000039578	1.28831	0.796336	1	Ccser1	protein_coding	0.0114213	0	0	0
ENSMUSG00000039577	-0.107455	0.949024	1	Nphp4	protein_coding	0.0385579	0.0567989	0.0418482	0.0552103
ENSMUSG00000113959	-0.419447	0.767676	1	Gm46339	TEC	0.091283	0.0806805	0.0990728	0.117636
ENSMUSG00000113960	-1.57425	0.752672	1	4933412O06Rik	lincRNA	0	0	0	0.0617859
ENSMUSG00000113964	2.42653	0.619381	1	AC165157.4	processed_pseudogene	0	1.02708	0	0
ENSMUSG00000113965	-0.115989	0.941603	1	A730091E23Rik	TEC	0.0675661	0.0746479	0.091665	0.0544201
ENSMUSG00000040557	-0.592671	0.0374541	0.238992	Mettl27	protein_coding	4.39478	3.45725	5.39413	5.75742
ENSMUSG00000040552	0.471349	0.381276	0.77986	C3ar1	protein_coding	0.7354	0.762735	0.521245	0.499641
ENSMUSG00000040554	1.28831	0.796336	1	Aipl1	protein_coding	0.0268873	0	0	0
ENSMUSG00000064582	0.439974	0.828321	1	Gm25135	snRNA	1.80728	0.998351	1.47113	0.485214
ENSMUSG00000040550	0.334607	0.30649	0.716566	Otud6b	protein_coding	3.20479	4.93948	3.19915	2.93178
ENSMUSG00000039563	-0.433604	0.760495	1	2210406O10Rik	lincRNA	0.296547	0.0819071	0.321853	0.159233
ENSMUSG00000113966	1.25225	0.624832	1	AC122811.1	TEC	0.0221192	0.0977502	0	0.0475081
ENSMUSG00000039568	-0.16607	0.480878	0.839503	Ubald1	protein_coding	6.59842	8.34219	7.23534	8.62023
ENSMUSG00000113971	3.74961	0.278339	1	Gm2022	protein_coding	0	0.820483	0	0
ENSMUSG00000113973	1.28831	0.796336	1	A030014E15Rik	protein_coding	0.0811685	0	0	0
ENSMUSG00000113982	-1.55997	0.754892	1	Gm34557	lincRNA	0	0	0.186997	0
ENSMUSG00000113986	0.181253	0.805371	0.958129	CT010462.1	lincRNA	1.33576	0.417064	0.535777	0.904351
ENSMUSG00000064525	-1.55997	0.754892	1	Gm26440	snoRNA	0	0	0.543595	0
ENSMUSG00000113998	1.67788	0.190646	0.588221	Gm40909	lincRNA	0.10451	0.192439	0.0126031	0.0748227
ENSMUSG00000064530	1.28831	0.796336	1	Gm23613	snoRNA	0.742645	0	0	0
ENSMUSG00000113999	1.11456	0.582966	1	AC132954.2	processed_pseudogene	0.480969	0.708507	0.174004	0.344345
ENSMUSG00000040596	0.248135	0.470884	0.835433	Pogk	protein_coding	1.05553	0.936212	0.74222	0.838183
ENSMUSG00000040599	0.623374	0.0594975	0.318301	Mis12	protein_coding	5.40031	10.9105	4.71695	5.36046
ENSMUSG00000040592	-0.624604	0.0400036	0.24902	Cd79b	protein_coding	9.70732	7.28287	15.142	9.60052
ENSMUSG00000040594	0.433105	0.512843	0.854792	Ranbp17	protein_coding	0.45218	0.385386	0.350548	0.235864
ENSMUSG00000064542	-0.168048	0.935084	1	Gm22980	snoRNA	3.69201	1.01974	4.00707	0.991222
ENSMUSG00000040591	-0.791206	0.124084	0.478419	1110051M20Rik	protein_coding	0.981646	0.690158	1.16227	1.55734
ENSMUSG00000064540	-1.55997	0.754892	1	Snord42a	snoRNA	0	0	1.07883	0
ENSMUSG00000015437	0.439081	0.466342	0.832962	Gzmb	protein_coding	3.2395	1.19301	1.61148	1.44956
ENSMUSG00000015405	1.45578	0.284577	1	Ace2	protein_coding	0.180576	0.159602	0.0587957	0.0581768
ENSMUSG00000015401	-1.37417	0.156409	0.535602	Tmem27	protein_coding	0.232578	0.462519	1.0097	0.699351
ENSMUSG00000040428	-0.290937	0.483188	0.840136	Plekha4	protein_coding	1.91887	1.7443	1.73991	2.47806
ENSMUSG00000040429	-0.741546	0.189988	0.586983	Mterf1a	protein_coding	0.696172	0.946633	1.51116	1.09269
ENSMUSG00000040424	0.103954	0.908855	0.978598	Hipk4	protein_coding	0.242895	0.487916	0.191726	0.450556
ENSMUSG00000040420	-0.0515394	0.991163	1	Cdh18	protein_coding	0	0.0260139	0	0.0252863
ENSMUSG00000040423	-0.146676	0.621653	0.903124	Rc3h1	protein_coding	1.06842	0.933947	1.10862	0.983477
ENSMUSG00000015461	0.0679048	0.776566	0.953425	Atf6b	protein_coding	9.11491	8.48462	8.22573	7.62538
ENSMUSG00000039431	1.15743	0.0579871	0.313313	Mtmr7	protein_coding	0.784832	2.01471	0.576222	0.619735
ENSMUSG00000015468	-0.22826	0.46874	0.834737	Notch4	protein_coding	1.85273	1.32129	1.95763	1.54752
ENSMUSG00000015467	-0.0553419	0.932819	0.982759	Egfl8	protein_coding	1.04915	1.4006	1.09123	1.31448
ENSMUSG00000039438	0.203288	0.238127	0.65128	Ttc36	protein_coding	614.087	508.597	431.324	486.324
ENSMUSG00000040413	0.168271	0.375378	0.774879	Timd2	protein_coding	39.8127	46.8399	35.3734	37.5858
ENSMUSG00000040414	0.092493	0.680057	0.923687	Slc25a28	protein_coding	21.1242	18.152	18.0173	16.7277
ENSMUSG00000040415	-0.464379	0.0327352	0.21932	Dtx3	protein_coding	22.9084	16.5031	27.0437	24.1492
ENSMUSG00000040410	0.0786549	0.804388	0.957991	Fbxl4	protein_coding	4.64923	2.96037	3.98671	2.80134
ENSMUSG00000040412	-0.796769	0.0922409	0.409339	5330417C22Rik	protein_coding	0.653187	0.892887	0.720943	1.80716
ENSMUSG00000015474	0.219776	0.386156	0.782859	Ppt2	protein_coding	11.7775	10.8093	8.97583	9.31749
ENSMUSG00000113902	0.168307	0.427965	0.808509	AC121965.1	bidirectional_promoter_lncRNA	43.5237	43.4427	36.1614	36.9089
ENSMUSG00000113903	-1.1644	0.770166	1	Gm5655	processed_pseudogene	0.0717094	0	0	0.154019
ENSMUSG00000039428	0.457966	0.0455072	0.270038	Tmem135	protein_coding	16.3621	11.6141	8.69913	10.4266
ENSMUSG00000015476	-0.535431	0.538899	0.866199	Prrt1	protein_coding	0.39965	0.441539	0.506047	0.643784
ENSMUSG00000015478	-0.628089	0.00154466	0.0261372	Rnf5	protein_coding	37.6284	33.3847	48.9393	54.4772
ENSMUSG00000039427	0.307237	0.251319	0.666555	Alg1	protein_coding	10.6395	9.59896	7.27209	8.1444
ENSMUSG00000039419	2.42653	0.619381	1	Cntnap2	protein_coding	0	0.0145277	0	0
ENSMUSG00000040407	-0.0326555	0.877962	0.972914	Akap9	protein_coding	4.02244	3.0461	3.62294	3.18826
ENSMUSG00000040405	-1.03	0.701619	1	Havcr1	protein_coding	0	0.0703272	0.103631	0.0341801
ENSMUSG00000113919	1.40475	0.778054	1	Gm34466	lincRNA	0	0.141351	0	0
ENSMUSG00000015441	-1.55997	0.754892	1	Gzmf	protein_coding	0	0	0.0763044	0
ENSMUSG00000039410	0.984208	0.0934521	0.411617	Prdm16	protein_coding	0.435641	0.331932	0.146736	0.217788
ENSMUSG00000039414	0.0927534	0.787251	0.954864	Heatr5b	protein_coding	1.24463	1.85192	1.35084	1.40129
ENSMUSG00000113917	0.783427	0.848149	1	AC160340.2	TEC	0.035162	0	0.0190813	0
ENSMUSG00000113918	-0.440914	0.609495	0.898463	Gm6566	antisense_RNA	0.882803	0.609582	0.83837	1.06656
ENSMUSG00000015451	-0.346047	0.506912	0.853474	C4a	processed_transcript	1.08265	0.358837	0.913919	0.800951
ENSMUSG00000015452	0.830269	0.0164154	0.141708	Ager	protein_coding	9.09226	5.13677	3.8127	3.69859
ENSMUSG00000113922	-2.48299	0.416853	1	AC131743.4	TEC	0.0416034	0	0	0.223392
ENSMUSG00000113927	2.2171	0.650965	1	5330409N07Rik	TEC	0.0367312	0	0	0
ENSMUSG00000039405	-0.536984	0.301153	0.712382	Prss23	protein_coding	0.660512	0.928763	1.1079	1.07475
ENSMUSG00000113894	0.91555	0.305172	0.715431	AC129597.1	TEC	1.09952	1.04123	0.738742	0.337369
ENSMUSG00000113898	-2.57697	0.598302	1	Gm19144	processed_pseudogene	0	0	0	0.0746483
ENSMUSG00000113899	-1.55997	0.754892	1	CT030657.4	processed_pseudogene	0	0	0.0942523	0
ENSMUSG00000088471	-1.55997	0.754892	1	Gm23080	snRNA	0	0	0.680813	0
ENSMUSG00000088475	-1.65606	0.635951	1	Gm23084	rRNA	0	0.626158	0	1.82594
ENSMUSG00000088478	-1.55997	0.754892	1	Mir1946b	miRNA	0	0	0.527246	0
ENSMUSG00000088498	-1.57425	0.752672	1	Gm24402	snRNA	0	0	0	0.762479
ENSMUSG00000088490	-1.21149	0.657708	1	Gm24400	snRNA	1.20767	0	0.655362	1.94539
ENSMUSG00000088442	1.40475	0.778054	1	Gm23553	misc_RNA	0	0.241973	0	0
ENSMUSG00000064494	-1.57425	0.752672	1	Gm22063	snRNA	0	0	0	0.648463
ENSMUSG00000064491	-0.0138442	0.996785	1	Gm22061	snRNA	0	1.33424	1.31072	0
ENSMUSG00000064495	1.28831	0.796336	1	Gm24313	snoRNA	0.48579	0	0	0
ENSMUSG00000088453	-1.55997	0.754892	1	Gm25706	misc_RNA	0	0	0.283902	0
ENSMUSG00000088456	-1.15122	0.755616	1	Gm26372	misc_RNA	0.273772	0	0.297134	0.294007
ENSMUSG00000113811	0.177174	0.925496	1	CT009546.2	lincRNA	0.037175	0.0821428	0.060521	0.0399227
ENSMUSG00000040464	0.36385	0.161986	0.544804	Gtpbp10	protein_coding	7.86974	10.1597	7.40876	5.8833
ENSMUSG00000040466	-0.0897813	0.627638	0.90353	Blvrb	protein_coding	85.2304	96.3943	87.0019	95.7281
ENSMUSG00000064437	0.728085	0.779096	1	Snord49b	snoRNA	0	4.95709	2.92182	0
ENSMUSG00000040462	0.0515689	0.773098	0.953032	Os9	protein_coding	65.4463	53.2852	51.9988	55.836
ENSMUSG00000039470	1.20803	0.0283551	0.199999	Zdhhc2	protein_coding	1.33768	0.992297	0.435551	0.513055
ENSMUSG00000040463	0.341694	0.0905391	0.405042	Mybbp1a	protein_coding	24.6791	30.4914	19.2178	21.9794
ENSMUSG00000039476	3.6675	0.252036	1	Prrx2	protein_coding	0.089674	0.148609	0	0
ENSMUSG00000039473	-0.185876	0.393861	0.786993	Ubn1	protein_coding	4.88455	4.97629	5.04065	5.54655
ENSMUSG00000039474	0.463277	0.203325	0.608753	Wfs1	protein_coding	2.11557	2.05457	1.40729	1.44744
ENSMUSG00000113812	1.8247	0.555712	1	AC122357.2	TEC	0.127102	0.0468079	0	0.0454987
ENSMUSG00000039477	-0.322966	0.125096	0.47994	Tnrc18	protein_coding	5.46371	4.363	6.42538	5.16938
ENSMUSG00000113814	-2.57697	0.598302	1	Gm9255	unprocessed_pseudogene	0	0	0	0.238849
ENSMUSG00000039478	-0.0935991	0.820105	0.961225	Micu3	protein_coding	2.54493	1.75012	2.42389	1.89639
ENSMUSG00000113816	-2.12949	0.179419	1	CT030159.3	antisense_RNA	0.087252	0.0963971	0.0946978	0.655907
ENSMUSG00000040459	-0.389006	0.102229	0.431848	Arglu1	protein_coding	25.815	17.6299	32.6482	20.9775
ENSMUSG00000040455	-0.306782	0.25256	0.66738	Usp45	protein_coding	2.74456	2.18796	3.07222	2.68157
ENSMUSG00000039461	-0.565163	0.069142	0.349462	Tcta	protein_coding	5.1905	5.26379	6.64241	7.94523
ENSMUSG00000040451	0.679078	0.0167637	0.143936	Sgms1	protein_coding	7.52397	4.5277	3.70078	3.36957
ENSMUSG00000064443	-3.13609	0.457998	1	Gm26226	snRNA	0	0	1.81354	0
ENSMUSG00000039462	-3.56415	0.295533	1	Col10a1	protein_coding	0	0	0.0448075	0.0443358
ENSMUSG00000039463	-0.00172378	0.993382	0.99774	Slc9a8	protein_coding	7.90981	7.6796	7.44306	7.29321
ENSMUSG00000064441	1.49225	0.650742	1	Snord37	snoRNA	1.00953	2.23069	0	1.08415
ENSMUSG00000113831	0.163421	0.677753	0.922668	AC163032.1	lincRNA	2.3277	1.80258	1.84163	1.63535
ENSMUSG00000040446	-0.145006	0.772159	0.953032	Rprd1a	protein_coding	0.661588	0.813991	0.718046	0.82352
ENSMUSG00000040447	-0.512962	0.0193015	0.157561	Spns2	protein_coding	7.93423	7.81877	10.472	10.7472
ENSMUSG00000039450	0.15511	0.431953	0.810624	Dcxr	protein_coding	84.6859	79.27	62.9119	75.8383
ENSMUSG00000015484	0.487334	0.867232	1	Fam163a	protein_coding	0.0166435	0.0367759	0	0.0357473
ENSMUSG00000040441	-0.731011	0.00827191	0.0880193	Slc26a10	protein_coding	8.61468	5.29417	13.2651	8.48046
ENSMUSG00000064451	-0.0376004	0.993577	1	Snora23	snoRNA	0	0.387946	0.381107	0
ENSMUSG00000039452	-1.10421	5.22779e-05	0.00180417	Snx22	protein_coding	4.6749	7.07365	11.8849	12.0599
ENSMUSG00000039457	-0.729824	0.147084	0.518482	Ppl	protein_coding	0.370554	0.523112	0.547405	0.851153
ENSMUSG00000039458	0.101295	0.698916	0.93112	Mtmr12	protein_coding	2.69209	2.44202	2.42972	2.08968
ENSMUSG00000113836	0.150635	0.835026	0.963685	AC124426.1	transcribed_processed_pseudogene	0.596695	0.553758	0.569901	0.410111
ENSMUSG00000039456	-0.0462142	0.831311	0.962931	Morc3	protein_coding	10.1137	7.8592	9.11373	8.37011
ENSMUSG00000015488	-0.531728	0.0297874	0.206522	Cacfd1	protein_coding	7.95312	6.21175	10.3008	9.00542
ENSMUSG00000113840	-1.55997	0.754892	1	Gm18955	processed_pseudogene	0	0	0.108049	0
ENSMUSG00000113841	0.672543	0.626854	1	AC122357.3	TEC	0.225417	0.186783	0.0917449	0.151299
ENSMUSG00000113843	1.28831	0.796336	1	Gm6129	processed_pseudogene	0.0806618	0	0	0
ENSMUSG00000040435	-0.0395639	0.831014	0.962931	Ppp1r15a	protein_coding	28.4064	24.5733	25.5381	25.788
ENSMUSG00000040432	-0.446469	0.582154	0.888141	Ltb4r2	protein_coding	0.296617	0.231322	0.340866	0.337278
ENSMUSG00000040433	0.222205	0.521267	0.858295	Zbtb38	protein_coding	1.15157	1.12769	1.01313	0.833826
ENSMUSG00000040434	-0.0297321	0.931032	0.982759	Large2	protein_coding	2.45387	1.47618	2.09158	1.68325
ENSMUSG00000040430	0.0252014	0.910906	0.978695	Pitpnc1	protein_coding	6.52328	5.47011	6.33761	4.79088
ENSMUSG00000088412	-1.57425	0.752672	1	Gm24241	snoRNA	0	0	0	0.478521
ENSMUSG00000039449	0.0377006	0.885284	0.974968	Prpf18	protein_coding	6.64079	5.63436	6.61018	4.68875
ENSMUSG00000113852	0.534955	0.483995	0.840234	AC159193.3	TEC	0.64068	0.544486	0.401165	0.37048
ENSMUSG00000113853	-0.656288	0.724096	1	CT009757.5	TEC	0.0754571	0.0208415	0.0818963	0.0607757
ENSMUSG00000113854	2.42653	0.619381	1	Gm2099	transcribed_processed_pseudogene	0	0.042731	0	0
ENSMUSG00000113856	-1.03907	0.791518	1	Gm10790	processed_transcript	0	0.0420885	0.082693	0
ENSMUSG00000113859	-2.57697	0.598302	1	Gm7979	processed_pseudogene	0	0	0	0.135386
ENSMUSG00000113860	2.43225	0.0818792	1	Gm45949	lincRNA	0.27276	0.56503	0.0370046	0.109845
ENSMUSG00000113861	-1.73851	0.59653	1	Gm6190	processed_pseudogene	0.0470234	0	0.0510362	0.100998
ENSMUSG00000064409	1.40475	0.778054	1	n-R5s40	rRNA	0	0.575662	0	0
ENSMUSG00000113865	-0.505441	0.828123	1	Selenok-ps6	processed_pseudogene	0.228304	0.504467	0.495574	0.490357
ENSMUSG00000040498	-1.05728	0.248437	0.662769	Igsf23	protein_coding	0.237039	0.411532	0.771802	0.509118
ENSMUSG00000040495	0.435034	0.874981	1	Chrm4	protein_coding	0.0897363	0.0495709	0.048697	0.0481844
ENSMUSG00000040490	1.28831	0.796336	1	Lrfn2	protein_coding	0.0201781	0	0	0
ENSMUSG00000113871	-1.55997	0.754892	1	AC134439.2	processed_pseudogene	0	0	0.150158	0
ENSMUSG00000113877	2.8748	0.472804	1	AC155266.1	TEC	0.142943	0.0789625	0	0
ENSMUSG00000064417	-1.68908	0.248858	1	DQ267102	snoRNA	1.79473	2.97425	7.79152	6.74582
ENSMUSG00000040488	-0.538398	0.00822704	0.0876625	Ltbp4	protein_coding	11.5161	11.0135	13.5404	17.2884
ENSMUSG00000040489	3.79886	0.0815455	1	Sox30	protein_coding	0.301816	0.0476357	0	0.0231517
ENSMUSG00000040482	0.0564033	0.805596	0.958129	Dxo	protein_coding	19.6935	21.9926	17.7733	20.0985
ENSMUSG00000040483	1.1582	4.76228e-05	0.00166707	Xaf1	protein_coding	8.18511	6.81662	3.42923	2.91222
ENSMUSG00000039497	-0.0376624	0.906874	0.978289	Dse	protein_coding	2.37007	1.91913	2.01312	2.13421
ENSMUSG00000039496	-3.15334	0.411133	1	Cdnf	protein_coding	0	0	0.0232737	0.0460575
ENSMUSG00000040481	0.371328	0.0791106	0.376045	Bptf	protein_coding	3.36041	3.28561	2.42951	2.42123
ENSMUSG00000113886	-3.87841	0.221085	1	AC136986.1	sense_intronic	0	0	0.738144	0.182594
ENSMUSG00000040479	-0.218034	0.227617	0.640112	Dgkz	protein_coding	36.3887	29.724	39.1071	33.4029
ENSMUSG00000064427	0.296416	0.86045	1	Gm22748	snoRNA	1.9003	2.09947	1.54685	1.53056
ENSMUSG00000113880	-1.04657	0.436246	1	A030005L19Rik	protein_coding	0.400807	0.26569	0.696017	0.602604
ENSMUSG00000040471	1.28398	0.0420855	0.257901	Ggt6	protein_coding	2.09681	1.37424	0.848582	0.496156
ENSMUSG00000039483	-0.401862	0.138618	0.506578	Asb6	protein_coding	4.98559	3.30488	4.86994	5.42101
ENSMUSG00000040472	-0.51991	0.00917877	0.0947983	Rabggta	protein_coding	19.6386	15.2077	24.1613	22.8958
ENSMUSG00000039480	0.399901	0.336302	0.745992	Nt5dc1	protein_coding	2.14346	2.08187	1.71283	1.31537
ENSMUSG00000040473	0.467892	0.254995	0.670261	Cfap69	protein_coding	1.51226	1.20987	1.14609	0.714016
ENSMUSG00000039481	1.43926	0.130713	0.491237	Nrtn	protein_coding	1.57894	0.976881	0.47983	0.406954
ENSMUSG00000039485	-0.0843935	0.926352	0.981721	Tspyl4	protein_coding	0.466379	0.147217	0.4881	0.125212
ENSMUSG00000005980	-0.191284	0.846069	0.966517	Dnase1	protein_coding	0.255468	0.256585	0.252062	0.299291
ENSMUSG00000005981	0.128032	0.48412	0.840234	Trap1	protein_coding	46.4803	48.5829	39.1725	42.9772
ENSMUSG00000005986	-0.543343	0.310069	0.720683	Ankrd13d	protein_coding	1.08741	1.06789	1.63917	1.32997
ENSMUSG00000005982	-0.360373	0.0656462	0.33798	Naa60	protein_coding	20.1773	19.7007	23.2589	25.0464
ENSMUSG00000005983	-0.402088	0.500734	0.849805	1700037C18Rik	protein_coding	0.772729	0.826181	0.730455	1.25815
ENSMUSG00000030946	-0.0653811	0.785411	0.954864	Lhpp	protein_coding	12.8251	12.0686	12.9889	11.611
ENSMUSG00000030945	-1.55997	0.754892	1	Acsm2	protein_coding	0	0	0.0104072	0
ENSMUSG00000015305	0.113778	0.647306	0.910504	Sash1	protein_coding	3.82282	2.89185	3.16303	2.68539
ENSMUSG00000030942	0.517072	0.0391343	0.246358	Thumpd1	protein_coding	8.64992	8.14961	5.42422	5.65096
ENSMUSG00000054910	2.32485	0.620802	1	4931415C17Rik	processed_transcript	0.0286519	0.031655	0	0
ENSMUSG00000030935	-0.379228	0.0763477	0.369229	Acsm3	protein_coding	16.0986	11.6551	18.1534	15.8355
ENSMUSG00000015314	-0.733871	0.0571713	0.310913	Slamf6	protein_coding	0.902219	0.697747	1.28521	1.22324
ENSMUSG00000030934	-0.617619	0.00879652	0.091708	Oat	protein_coding	9.99776	10.8798	16.8792	13.4451
ENSMUSG00000015316	0.394239	0.51903	0.858008	Slamf1	protein_coding	0.789354	0.403745	0.428357	0.423849
ENSMUSG00000030930	0.0147168	0.954816	0.987408	Chst15	protein_coding	4.19113	3.39847	3.9089	3.17954
ENSMUSG00000015312	1.03103	0.00484229	0.0597499	Gadd45b	protein_coding	23.3482	10.674	5.78903	9.72695
ENSMUSG00000054920	0.350957	0.15494	0.532576	Klhl5	protein_coding	7.37379	9.60988	6.44905	6.16974
ENSMUSG00000078908	0.496127	0.122041	0.474875	Mon1b	protein_coding	2.13299	2.52794	1.58543	1.54098
ENSMUSG00000078906	0.29238	0.870889	1	Gm14444	protein_coding	0.504373	0	0.164224	0.216661
ENSMUSG00000030929	-0.378609	0.198471	0.602064	Eri2	protein_coding	1.83375	2.35768	2.88642	2.28022
ENSMUSG00000078907	3.3249	0.343819	1	Fam186b	protein_coding	0.040546	0.0447958	0	0
ENSMUSG00000005968	0.345983	0.245978	0.660254	Tuft1	protein_coding	6.63046	11.2323	7.0097	6.35573
ENSMUSG00000030924	-0.0901164	0.799398	0.956779	Rexo5	protein_coding	3.1631	4.1821	4.53046	2.89571
ENSMUSG00000054939	-0.0319014	0.959202	0.988342	Zfp174	protein_coding	0.372519	0.30262	0.321068	0.329455
ENSMUSG00000030922	-0.307313	0.710483	0.934523	Lyrm1	protein_coding	0.165809	0.170975	0.21595	0.178064
ENSMUSG00000054934	2.10075	0.509684	1	Kcnmb4	protein_coding	0.198678	0	0.0431265	0
ENSMUSG00000030921	0.740565	0.0187629	0.155462	Trim30a	protein_coding	4.55749	5.41375	3.58894	2.07918
ENSMUSG00000078905	0.353644	0.912845	1	Gm14393	protein_coding	0.310129	0	0	0.222034
ENSMUSG00000054931	-0.394956	0.685502	0.926309	Zkscan4	protein_coding	0.188446	0.505623	0.672019	0.202375
ENSMUSG00000078902	2.47029	0.131772	1	Gm14443	protein_coding	0.114455	0.158065	0	0.0460932
ENSMUSG00000054932	0.911543	1.99151e-05	0.000793574	Afp	protein_coding	5800.41	6091.14	3735.42	2262.18
ENSMUSG00000078903	-0.127819	0.932988	1	Gm14391	protein_coding	0.0583545	0.0644708	0.0126669	0.112802
ENSMUSG00000029922	-0.112766	0.594586	0.892167	Mkrn1	protein_coding	22.5478	16.2871	21.5021	18.0412
ENSMUSG00000029923	1.07506	0.356843	0.762319	Rab19	protein_coding	0.492268	0.498541	0.133569	0.30838
ENSMUSG00000029924	-0.332216	0.156041	0.534932	Slc37a3	protein_coding	5.62733	5.26066	6.17715	6.74917
ENSMUSG00000029925	0.610182	0.0508679	0.289197	Tbxas1	protein_coding	3.45569	2.47224	1.82918	1.82514
ENSMUSG00000005973	0.183649	0.53214	0.864588	Rcn1	protein_coding	4.58447	5.48487	4.12492	4.26007
ENSMUSG00000029920	-0.0930004	0.731044	0.940855	Smarcad1	protein_coding	2.92546	3.14921	3.36507	2.76576
ENSMUSG00000030917	-0.271434	0.733766	0.941406	Tmem159	protein_coding	1.39321	0.43291	1.37034	0.701337
ENSMUSG00000030911	1.40475	0.778054	1	Zp2	protein_coding	0	0.0298295	0	0
ENSMUSG00000054944	2.94407	0.453162	1	5330416C01Rik	lincRNA	0.0196563	0.043433	0	0
ENSMUSG00000054945	-0.213278	0.782012	0.954277	Gm9958	protein_coding	0.704472	1.22306	1.09227	1.02673
ENSMUSG00000054942	0.182104	0.66078	0.915403	Miga1	protein_coding	1.21022	1.03515	1.08752	0.782597
ENSMUSG00000030980	0.815048	0.000108119	0.00327129	Knop1	protein_coding	9.43888	9.16182	5.4205	4.57211
ENSMUSG00000029992	-0.027647	0.909624	0.978685	Gfpt1	protein_coding	3.45941	3.26128	3.1251	3.33691
ENSMUSG00000029993	0.275386	0.28383	0.696133	Nfu1	protein_coding	8.39829	9.13622	6.26304	7.41441
ENSMUSG00000029994	0.157491	0.413785	0.800593	Anxa4	protein_coding	25.5189	24.4653	20.1576	22.1145
ENSMUSG00000029999	0.0739869	0.808923	0.958853	Tgfa	protein_coding	2.9258	2.20753	2.26156	2.32971
ENSMUSG00000029998	0.0191911	0.915914	0.979775	Pcyox1	protein_coding	20.4285	20.326	18.5636	19.4021
ENSMUSG00000040302	0.273031	0.440709	0.815537	Rbm48	protein_coding	3.41059	5.33557	3.22782	3.63337
ENSMUSG00000015340	0.243656	0.382597	0.780181	Cybb	protein_coding	5.79207	4.32619	4.94348	3.12469
ENSMUSG00000015341	0.0643655	0.752123	0.9458	Golga7	protein_coding	9.24936	9.71011	8.65707	8.47868
ENSMUSG00000015342	0.00101581	0.997742	0.998581	Xk	protein_coding	1.34923	1.54689	1.28477	1.44895
ENSMUSG00000039315	1.06505	0.557136	1	Clnk	protein_coding	0.38006	0.0839789	0	0.204075
ENSMUSG00000030986	1.19874	1.00147e-05	0.00043537	Dhx32	protein_coding	7.54288	7.9525	2.94716	3.42531
ENSMUSG00000030987	-0.00710141	0.978357	0.992609	Stim1	protein_coding	5.7767	4.25478	5.40155	4.10396
ENSMUSG00000039313	3.37606	0.333356	1	AF529169	protein_coding	0.00897114	0.0297343	0	0
ENSMUSG00000039318	-0.158439	0.471662	0.835609	Rab3gap2	protein_coding	4.26031	3.83633	4.42499	4.10292
ENSMUSG00000030982	0.32871	0.20811	0.615042	9030624J02Rik	protein_coding	4.27185	3.59921	3.23309	2.68177
ENSMUSG00000039316	-0.188757	0.633922	0.905384	Rftn1	protein_coding	1.4593	1.15161	1.42719	1.37772
ENSMUSG00000030983	0.035695	0.857931	0.968161	Bccip	protein_coding	45.653	43.5522	38.3877	43.6728
ENSMUSG00000030970	0.088175	0.836446	0.964414	Ctbp2	protein_coding	1.27284	1.74296	1.57603	1.11664
ENSMUSG00000030979	-0.314991	0.185751	0.581122	Uros	protein_coding	10.6847	13.5003	14.3515	14.137
ENSMUSG00000030978	0.285741	0.186864	0.582948	Rrm1	protein_coding	9.88918	12.7901	9.01682	8.61775
ENSMUSG00000039304	0.398243	0.455756	0.826077	Tnfsf10	protein_coding	1.28107	0.543264	0.842664	0.458587
ENSMUSG00000030976	1.28831	0.796336	1	Tex36	protein_coding	0.0674427	0	0	0
ENSMUSG00000015354	-0.316225	0.45018	0.823192	Pcolce2	protein_coding	0.931737	1.04548	1.15345	1.17258
ENSMUSG00000039307	0.96884	4.13746e-06	0.000211819	Hexdc	protein_coding	12.7539	12.6889	6.09849	6.17586
ENSMUSG00000015355	-0.0389713	0.918559	0.979845	Cd48	protein_coding	7.08205	5.23629	7.39078	4.5633
ENSMUSG00000039308	-0.859466	0.283364	0.695711	Ndst2	protein_coding	16.0905	10.341	34.8016	10.5668
ENSMUSG00000015357	-0.51265	0.00461345	0.0577667	Clpx	protein_coding	29.7408	25.1631	38.1366	35.7149
ENSMUSG00000030972	-1.49833	5.80331e-10	7.29471e-08	Acsm5	protein_coding	6.39382	7.94996	16.5135	21.763
ENSMUSG00000030968	-0.944407	0.120144	0.471099	Pdilt	protein_coding	0.722574	0.765045	1.01297	1.68129
ENSMUSG00000030966	0.301461	0.354766	0.760433	Trim21	protein_coding	5.15863	3.32247	3.18858	3.27923
ENSMUSG00000030967	0.148896	0.40055	0.790214	Zranb1	protein_coding	21.0551	20.9528	17.951	17.8313
ENSMUSG00000030965	0.207383	0.426325	0.807581	Abraxas2	protein_coding	5.08514	5.79743	4.65795	4.26035
ENSMUSG00000030960	0.402867	0.358859	0.763902	Eef1akmt2	protein_coding	4.26065	4.90067	3.42067	3.13395
ENSMUSG00000113800	-0.42652	0.481488	0.839515	2210039B01Rik	lincRNA	2.04227	2.05121	3.62709	1.59507
ENSMUSG00000054909	1.05862	0.608059	1	Wbscr25	antisense_RNA	0.155687	0.068802	0.0337946	0.0668777
ENSMUSG00000054905	-0.704766	0.0145439	0.13028	Stfa3	protein_coding	96.1311	53.5365	143.311	86.2267
ENSMUSG00000015337	0.669234	0.00160591	0.0269002	Endog	protein_coding	41.5742	42.1712	24.7379	24.9997
ENSMUSG00000030956	-0.326571	0.212527	0.621973	Fam53b	protein_coding	3.91326	2.86051	4.4525	3.55498
ENSMUSG00000054901	0.64751	0.738137	1	Arhgef33	protein_coding	0.0990953	0.0437927	0.0430207	0.0425678
ENSMUSG00000113805	1.28831	0.796336	1	Gm5788	protein_coding	0.148529	0	0	0
ENSMUSG00000015335	-0.139552	0.57667	0.884299	Zdhhc12	protein_coding	17.209	12.5629	14.9421	15.9077
ENSMUSG00000005907	0.219552	0.349208	0.755648	Pex1	protein_coding	10.6383	7.09903	7.34336	6.97664
ENSMUSG00000029911	-0.16075	0.436675	0.812894	Ssbp1	protein_coding	9.03484	9.08912	9.19995	9.92349
ENSMUSG00000029913	0.0091697	0.988599	0.996184	Prdm5	protein_coding	0.449543	0.49666	0.35331	0.532711
ENSMUSG00000029910	0.200332	0.466851	0.83339	Mad2l1	protein_coding	3.50538	5.95087	4.05506	3.77365
ENSMUSG00000029919	0.0701968	0.84682	0.966517	Hpgds	protein_coding	1.79334	1.88958	1.82022	1.49792
ENSMUSG00000030909	0.852297	0.000190296	0.00509909	Anks4b	protein_coding	11.5636	14.4594	6.5269	7.11647
ENSMUSG00000029915	-0.171538	0.785257	0.954864	Clec5a	protein_coding	0.569024	0.514362	0.7673	0.38887
ENSMUSG00000005949	0.202969	0.385611	0.782508	Ctns	protein_coding	10.0605	8.88671	7.80297	7.72083
ENSMUSG00000029916	-0.333714	0.385757	0.782668	Agk	protein_coding	1.70991	1.59676	2.05466	1.88001
ENSMUSG00000030905	-1.45297	0.16361	0.547834	Crym	protein_coding	0.0963971	0.346127	0.130779	1.00934
ENSMUSG00000005947	0.147685	0.883832	0.974642	Itgae	protein_coding	0.218448	0.185649	0.218852	0.12632
ENSMUSG00000029918	0.456075	0.0974466	0.420492	Mrps33	protein_coding	15.5251	19.3447	12.5425	11.5329
ENSMUSG00000005951	-0.185467	0.483234	0.840136	Shpk	protein_coding	9.04904	5.94851	7.51325	8.50313
ENSMUSG00000005952	0.560138	0.847735	1	Trpv1	protein_coding	0	0.063715	0.0208639	0.0206443
ENSMUSG00000005950	-1.51165	0.281863	1	P2rx5	protein_coding	0.0539542	0.119218	0.175675	0.28971
ENSMUSG00000005958	-0.244268	0.721818	0.937421	Ephb3	protein_coding	0.340197	0.315717	0.457842	0.277659
ENSMUSG00000005936	-0.23532	0.245804	0.660131	Kctd20	protein_coding	10.5524	9.96634	11.873	10.9347
ENSMUSG00000113771	-3.15334	0.411133	1	Gm36529	antisense_RNA	0	0	0.0458625	0.0907594
ENSMUSG00000113772	1.40475	0.778054	1	AC165254.1	lincRNA	0	0.119169	0	0
ENSMUSG00000113774	0.445218	0.880226	1	Gm36236	bidirectional_promoter_lncRNA	0.184337	0.101829	0.200068	0
ENSMUSG00000113775	-1.21149	0.657708	1	CT025604.1	sense_intronic	0.0376078	0	0.0204085	0.0605811
ENSMUSG00000113776	2.2171	0.650965	1	Gm19327	TEC	0.0395048	0	0	0
ENSMUSG00000064398	-1.03907	0.791518	1	Gm23628	snRNA	0	0.412613	0.810679	0
ENSMUSG00000064390	-0.737083	0.583917	1	Rnu73b	snoRNA	9.10002	1.00538	6.9136	8.79535
ENSMUSG00000113788	0.969514	0.80494	1	AC122840.4	lincRNA	0	0.1111	0	0.0539966
ENSMUSG00000113789	1.07143	0.41811	1	AC139941.2	TEC	0.531333	0.15654	0.15378	0.152161
ENSMUSG00000088359	-1.57425	0.752672	1	Gm24009	rRNA	0	0	0	0.746081
ENSMUSG00000113780	-0.653588	0.28871	0.701185	Gm33195	lincRNA	0.691165	0.733064	1.26025	0.861011
ENSMUSG00000113781	-1.57425	0.752672	1	Gm35558	lincRNA	0	0	0	0.340125
ENSMUSG00000088357	-1.55997	0.754892	1	Gm24011	misc_RNA	0	0	0.261656	0
ENSMUSG00000113798	-3.57707	0.338625	1	AC122327.4	processed_pseudogene	0	0	0	2.20272
ENSMUSG00000113792	0.783427	0.848149	1	Gm10933	TEC	0.0694359	0	0.0376807	0
ENSMUSG00000088389	-1.57425	0.752672	1	Gm24685	misc_RNA	0	0	0	0.243458
ENSMUSG00000040396	0.568853	0.0404457	0.250835	Abhd13	protein_coding	3.52238	3.90532	2.12087	2.60647
ENSMUSG00000040390	-0.250342	0.397512	0.78929	Map3k10	protein_coding	3.26385	3.23759	3.18052	4.10811
ENSMUSG00000088378	2.2171	0.650965	1	Gm25184	snRNA	0.792762	0	0	0
ENSMUSG00000064358	0.462717	0.42201	0.805418	mt-Co3	protein_coding	82.7405	174.995	100.982	77.8818
ENSMUSG00000064356	0.312487	0.608582	0.897742	mt-Atp8	protein_coding	9.18477	20.6448	14.781	8.16301
ENSMUSG00000064357	0.595824	0.0226722	0.175531	mt-Atp6	protein_coding	104.837	152.198	100.912	61.1327
ENSMUSG00000088329	1.43712	0.667333	1	Gm25661	ribozyme	0.436555	0.241156	0.236904	0
ENSMUSG00000064350	-2.64632	0.0496033	1	mt-Ty	Mt_tRNA	1.92866	2.13081	10.4662	13.4629
ENSMUSG00000064351	0.191326	0.399905	0.789872	mt-Co1	protein_coding	34307.1	49187.9	41720.1	27925.2
ENSMUSG00000064354	0.471644	0.0420174	0.257688	mt-Co2	protein_coding	196.286	249.211	186.997	118.483
ENSMUSG00000064352	-0.689053	0.374758	0.774605	mt-Ts1	Mt_tRNA	12.1729	17.5869	28.456	17.095
ENSMUSG00000078995	0.386727	0.637877	0.907201	Zfp456	protein_coding	0.250548	0.536317	0.441885	0.134533
ENSMUSG00000078994	-0.516854	0.242502	0.656571	Zfp429	protein_coding	1.52598	1.95567	2.35181	2.35983
ENSMUSG00000064369	-1.38645	0.082728	0.385374	mt-Te	Mt_tRNA	71.1648	218.284	407.53	318.771
ENSMUSG00000064367	0.0541296	0.821766	0.961504	mt-Nd5	protein_coding	8215.44	13745.2	11588	8586.54
ENSMUSG00000064368	-0.910896	0.159	0.540216	mt-Nd6	protein_coding	408.326	979.131	1413.28	1085.97
ENSMUSG00000064360	0.505309	0.185587	0.581122	mt-Nd3	protein_coding	23.579	30.9733	23.1731	13.3587
ENSMUSG00000064363	-0.0664826	0.758104	0.947691	mt-Nd4	protein_coding	8224.99	12288.9	11303.4	9139.31
ENSMUSG00000088348	-3.55778	0.300955	1	Gm23865	snRNA	0	0	2.16877	0.715315
ENSMUSG00000064372	-0.509236	0.644976	0.909603	mt-Tp	Mt_tRNA	33.7516	182.184	129.781	165.697
ENSMUSG00000064373	-0.179062	0.304087	0.715426	Selenop	protein_coding	1655.1	1227.77	1540.23	1529.01
ENSMUSG00000064370	-0.112839	0.607936	0.89752	mt-Cytb	protein_coding	24208.9	35203.5	35355.1	25807.1
ENSMUSG00000064371	0.537688	0.268232	0.68187	mt-Tt	Mt_tRNA	212.153	57.5318	77.4501	95.2757
ENSMUSG00000064389	-0.163815	0.972725	1	Gm26446	snRNA	0.627283	0	0	0.673646
ENSMUSG00000064380	-3.30602	0.168289	1	Gm26448	snoRNA	0.318276	0	2.41806	0.683602
ENSMUSG00000078963	-0.782514	0.13536	0.500312	Hsbp1l1	protein_coding	2.4274	1.54062	2.52244	3.88249
ENSMUSG00000040345	0.129874	0.701489	0.931276	Arhgap9	protein_coding	5.64638	2.92862	3.90616	3.44845
ENSMUSG00000064317	0.320987	0.489116	0.843138	Gm10146	processed_pseudogene	12.5457	16.6327	11.8008	10.3292
ENSMUSG00000039354	0.279649	0.298602	0.709714	Smarcal1	protein_coding	4.90669	3.9409	3.36342	3.50135
ENSMUSG00000054999	-0.769394	0.240358	0.653749	Naaladl1	protein_coding	0.492811	0.601776	0.928977	0.835635
ENSMUSG00000039356	0.0785871	0.787224	0.954864	Exosc2	protein_coding	5.91326	6.80812	5.64097	5.74871
ENSMUSG00000078964	-1.29254	0.168023	0.556504	Ces1b	protein_coding	16.3499	16.6098	14.8531	60.73
ENSMUSG00000039357	0.116915	0.670007	0.919243	Fut11	protein_coding	3.83346	4.26955	3.94162	3.13343
ENSMUSG00000078965	1.4572	0.54617	1	Gm12033	processed_pseudogene	0.193443	0.213719	0	0.138494
ENSMUSG00000113701	-0.204656	0.953885	1	B230303A05Rik	transcribed_processed_pseudogene	0.0477532	0	0.0518283	0
ENSMUSG00000064325	-0.114659	0.832672	0.963685	Hhip	protein_coding	0.234972	0.4012	0.340031	0.313512
ENSMUSG00000064326	0.748208	0.0164311	0.141764	Siva1	protein_coding	10.6457	9.15988	5.9102	5.21577
ENSMUSG00000040339	-0.074567	0.841813	0.966098	Fam102b	protein_coding	1.3484	1.07661	1.42658	0.98566
ENSMUSG00000064329	2.42653	0.619381	1	Scn1a	protein_coding	0	0.0170241	0	0
ENSMUSG00000015396	0.370446	0.37492	0.774731	Cd83	protein_coding	2.68665	1.98844	1.84015	1.56867
ENSMUSG00000040331	0.0830128	0.732116	0.940918	Nsmce4a	protein_coding	9.16488	11.3345	8.63556	9.67089
ENSMUSG00000039342	0.981934	0.802969	1	Ankar	protein_coding	0	0.0312326	0.015341	0
ENSMUSG00000039347	-0.123962	0.854677	0.967645	Atp6v0e2	protein_coding	0.90288	0.917712	0.82314	1.04718
ENSMUSG00000113702	0.780374	0.782073	1	Gm35558	lincRNA	0.517917	0	0.140528	0.139049
ENSMUSG00000078956	-0.0440593	0.950899	0.986833	Gm14221	lincRNA	0.899236	1.19218	0.927175	1.11056
ENSMUSG00000039345	0.0246144	0.946156	0.985483	Mettl22	protein_coding	4.35455	3.36376	3.535	3.61185
ENSMUSG00000078954	1.18414	0.6237	1	Arhgap8	protein_coding	0.0792438	0.0583664	0.0286687	0.028367
ENSMUSG00000039349	-1.00149	5.99091e-08	5.14586e-06	C130074G19Rik	protein_coding	27.8452	21.9203	46.1869	47.5983
ENSMUSG00000078957	-2.55122	0.602104	1	1700060C20Rik	antisense_RNA	0	0	0.231814	0
ENSMUSG00000040329	-0.150752	0.860565	0.968577	Il7	protein_coding	0.265995	0.146937	0.202086	0.228524
ENSMUSG00000113710	-0.204656	0.953885	1	Gm38577	lincRNA	0.0284313	0	0.0308575	0
ENSMUSG00000040325	0.803935	0.00061153	0.0129519	Dcaf1	protein_coding	6.98709	8.67307	4.60824	3.89581
ENSMUSG00000064337	0.0284631	0.894374	0.976755	mt-Rnr1	Mt_rRNA	2386.58	3639.21	2766.84	2846.92
ENSMUSG00000040327	0.174187	0.550104	0.872463	Cul9	protein_coding	1.61315	1.42747	1.31103	1.23155
ENSMUSG00000040328	0.638513	0.259589	0.674481	Olfr56	protein_coding	1.12081	1.0835	0.633572	0.702131
ENSMUSG00000040321	0.597293	0.0940613	0.412679	Zfp770	protein_coding	2.14866	2.00866	1.4514	1.14567
ENSMUSG00000040322	0.0264061	0.956385	0.987885	Slc25a24	protein_coding	1.24286	1.18589	1.49199	0.768479
ENSMUSG00000088308	1.28831	0.796336	1	Gm24507	snoRNA	0.482165	0	0	0
ENSMUSG00000040323	0.609978	0.798876	1	Gm15429	processed_pseudogene	0.242895	0.178902	0.263623	0
ENSMUSG00000064339	-0.63098	0.0007129	0.0146182	mt-Rnr2	Mt_rRNA	1829.67	1252.53	2304.77	2180.16
ENSMUSG00000015363	-0.0518997	0.810322	0.959588	Trabd	protein_coding	10.7973	10.0421	8.93826	11.4088
ENSMUSG00000039330	-1.55997	0.754892	1	Tsga10ip	protein_coding	0	0	0.143991	0
ENSMUSG00000064330	-1.19957	0.661565	1	Pde6h	protein_coding	0.0217543	0	0.035416	0.0116811
ENSMUSG00000088302	1.28831	0.796336	1	Zakit	misc_RNA	0.209773	0	0	0
ENSMUSG00000039337	2.60959	0.330914	1	Tex19.2	protein_coding	0.189473	0.0348886	0	0.0339128
ENSMUSG00000113715	1.28831	0.796336	1	Gm6562	processed_pseudogene	0.139246	0	0	0
ENSMUSG00000039339	1.40475	0.778054	1	Mfsd4b2	protein_coding	0	0.0312394	0	0
ENSMUSG00000078970	0.102612	0.785185	0.954864	Wdr92	protein_coding	3.48546	3.10202	2.69707	3.08457
ENSMUSG00000030990	0.611047	0.0189191	0.156088	Pgap2	protein_coding	17.3521	16.937	13.2649	8.00478
ENSMUSG00000078974	0.368564	0.573933	0.883092	Sec61g	protein_coding	0.936882	1.45678	1.09215	0.670752
ENSMUSG00000113722	0.567166	0.481531	0.839515	Snhg10	lincRNA	2.3294	3.2508	2.26205	1.31661
ENSMUSG00000040314	-0.337156	0.49267	0.844923	Ctsg	protein_coding	4.32024	3.20578	6.08858	2.90838
ENSMUSG00000064347	0.445218	0.880226	1	mt-Ta	Mt_tRNA	1.87276	1.03452	2.03257	0
ENSMUSG00000064345	0.149622	0.457601	0.827772	mt-Nd2	protein_coding	25647.4	36185.8	28026.2	24938.5
ENSMUSG00000064346	0.144673	0.913008	0.979144	mt-Tw	Mt_tRNA	214.081	40.4853	174.786	40.3886
ENSMUSG00000040310	2.42653	0.619381	1	Alx4	protein_coding	0	0.020233	0	0
ENSMUSG00000040312	-0.13385	0.616237	0.901883	Cchcr1	protein_coding	5.01395	4.83827	5.44182	4.77111
ENSMUSG00000064349	-2.14306	0.0844091	0.390079	mt-Tc	Mt_tRNA	3.91577	2.16309	13.8122	11.5643
ENSMUSG00000064340	-2.55122	0.602104	1	mt-Tl1	Mt_tRNA	0	0	1.86997	0
ENSMUSG00000064343	-1.78315	0.462535	0.830889	mt-Tq	Mt_tRNA	0	19.1022	35.5557	28.3406
ENSMUSG00000064344	-1.37074	0.383995	1	mt-Tm	Mt_tRNA	1.87276	3.10357	4.06514	8.0447
ENSMUSG00000064341	0.410766	0.0596951	0.318786	mt-Nd1	protein_coding	33950.1	51499.1	33794.7	27386.6
ENSMUSG00000064342	-2.74473	0.0114839	0.110556	mt-Ti	Mt_tRNA	2.80914	3.10357	20.3257	17.095
ENSMUSG00000113724	1.8247	0.555712	1	CT030146.1	processed_pseudogene	0.893228	0.32895	0	0.319749
ENSMUSG00000113725	-1.65606	0.635951	1	AC113441.2	TEC	0	0.0486254	0	0.141796
ENSMUSG00000039323	-0.254926	0.263522	0.676829	Igfbp2	protein_coding	2288.59	1315.95	1771.92	2250.6
ENSMUSG00000039329	1.49225	0.650742	1	Tex19.1	protein_coding	0.0370259	0.0818133	0	0.0397625
ENSMUSG00000015377	0.0565011	0.811783	0.959725	Dennd6b	protein_coding	5.42742	4.80322	4.85554	4.42791
ENSMUSG00000030996	2.2171	0.650965	1	Art1	protein_coding	0.0551987	0	0	0
ENSMUSG00000030994	3.3249	0.343819	1	D7Ertd443e	protein_coding	0.0444361	0.0490936	0	0
ENSMUSG00000039328	-0.0454775	0.931249	0.982759	Rnf122	protein_coding	0.678746	0.80345	0.841905	0.607427
ENSMUSG00000040387	0.396264	0.848792	1	Klhl32	protein_coding	0.0452262	0.00999329	0.00981712	0.0291414
ENSMUSG00000040389	-0.392533	0.496356	0.847001	Wdr47	protein_coding	0.703947	0.422679	0.514883	0.871017
ENSMUSG00000040383	0.363294	0.160414	0.541844	Aqr	protein_coding	4.01831	4.46868	3.04137	3.19389
ENSMUSG00000039395	0.993854	0.00303793	0.0423529	Mreg	protein_coding	6.30826	6.96944	2.39477	3.88851
ENSMUSG00000040385	0.0109333	0.954544	0.987408	Ppp1ca	protein_coding	57.5353	47.1567	51.8173	46.1396
ENSMUSG00000040380	-0.654894	0.397076	0.78929	Cbln3	protein_coding	0.239002	0.176035	0.345863	0.270926
ENSMUSG00000039396	-0.430495	0.0897919	0.403244	Neil3	protein_coding	9.65487	9.78756	15.3886	9.44633
ENSMUSG00000078922	0.255991	0.584598	0.888946	Tgtp1	protein_coding	2.70067	1.49187	1.11781	2.16292
ENSMUSG00000113735	1.28831	0.796336	1	AC102435.1	lincRNA	0.0572785	0	0	0
ENSMUSG00000078923	-3.40392	0.143763	1	Ube2v1	protein_coding	0	0.0349741	0.27486	0.0679917
ENSMUSG00000054957	1.28831	0.796336	1	Gm9959	pseudogene	0.165667	0	0	0
ENSMUSG00000078920	0.435043	0.133079	0.496093	Ifi47	protein_coding	38.7005	17.6341	19.2217	19.7238
ENSMUSG00000078921	1.5885	0.010576	0.10415	Tgtp2	protein_coding	1.12665	1.24474	0.324416	0.41977
ENSMUSG00000054951	-0.263117	0.856712	1	9130008F23Rik	protein_coding	0.119704	0.165313	0.129919	0.192827
ENSMUSG00000078926	2.2171	0.650965	1	Cdc20b	protein_coding	0.0797656	0	0	0
ENSMUSG00000078925	-4.14487	0.156989	1	D030018L15Rik	lincRNA	0	0	0.0966557	0.0478191
ENSMUSG00000113741	0.199721	0.919084	1	AC159635.2	lincRNA	0.0790822	0.436855	0.0858307	0.339709
ENSMUSG00000113743	1.01897	0.572074	1	Gm8712	processed_pseudogene	0.553011	0.305487	0.200068	0.197962
ENSMUSG00000039391	1.40475	0.778054	1	Ccdc81	protein_coding	0	0.0256033	0	0
ENSMUSG00000040372	0.376404	0.907586	1	Gpr63	protein_coding	0.081785	0	0.0591761	0
ENSMUSG00000078919	0.0217232	0.95932	0.988342	Dpm1	protein_coding	1.12048	0.834878	0.933286	0.881486
ENSMUSG00000039384	0.400804	0.209141	0.616496	Dusp10	protein_coding	4.0497	3.80943	3.03903	2.58456
ENSMUSG00000040374	-0.157956	0.520697	0.858243	Pex2	protein_coding	9.29302	9.67538	10.3254	9.67541
ENSMUSG00000039382	0.0917763	0.755494	0.946878	Wdr45	protein_coding	8.23187	7.00955	6.66807	6.8135
ENSMUSG00000039385	3.43457	0.00150942	0.0256735	Cdh6	protein_coding	0.126578	0.358352	0.00858623	0.0339834
ENSMUSG00000040370	-0.10384	0.68351	0.925154	Etfrf1	protein_coding	7.18774	7.14993	7.16782	7.3772
ENSMUSG00000054966	1.87557	0.537484	1	Lmntd1	protein_coding	0.0381744	0.0421755	0	0.020498
ENSMUSG00000113746	-1.57425	0.752672	1	AC130222.1	lincRNA	0	0	0	0.271037
ENSMUSG00000054967	-0.719865	0.350984	0.757629	Zfp647	protein_coding	0.482165	0.799053	0.828576	1.16506
ENSMUSG00000113749	0.761928	0.449333	0.822341	Mrto4-ps1	processed_pseudogene	1.5234	1.08905	0.778072	0.673646
ENSMUSG00000113750	-1.84951	0.173475	1	Gm5628	processed_pseudogene	0.184776	0.204143	1.06957	0.264578
ENSMUSG00000113752	-3.13609	0.457998	1	AC159244.3	TEC	0	0	0.0667209	0
ENSMUSG00000078941	0.426721	0.284157	0.696252	Ak6	protein_coding	5.27633	6.04933	3.13342	4.81102
ENSMUSG00000040365	0.414329	0.0408954	0.252727	Trim41	protein_coding	24.6618	18.3447	15.4468	14.9203
ENSMUSG00000040367	-0.606105	0.672896	1	Lrrd1	protein_coding	0.0437886	0.169324	0.0712881	0.235126
ENSMUSG00000040363	-0.0465537	0.830933	0.962931	Bcor	protein_coding	4.57046	4.24734	4.26339	4.32848
ENSMUSG00000040364	-0.88687	0.688736	1	Sec1	protein_coding	0.0523159	0.0288996	0.0567803	0.084274
ENSMUSG00000039376	2.66997	0.303661	1	Synpo2l	protein_coding	0.0588167	0.048736	0	0.015791
ENSMUSG00000039377	-0.0710468	0.822355	0.96174	Hlx	protein_coding	4.45294	3.94826	4.46354	3.86829
ENSMUSG00000054978	0.075782	0.933934	0.982905	Kbtbd13	protein_coding	0.391708	0.240425	0.259805	0.30381
ENSMUSG00000078945	0.314007	0.537789	0.866088	Naip2	protein_coding	0.937738	0.592014	0.567038	0.589842
ENSMUSG00000078942	-0.0331562	0.91746	0.979845	Naip6	protein_coding	1.3912	1.31744	1.30448	1.31108
ENSMUSG00000113766	-2.55122	0.602104	1	AC167360.1	TEC	0	0	0.0562339	0
ENSMUSG00000113767	0.770822	0.850154	1	AC120540.2	unprocessed_pseudogene	0.333902	0	0	0.179291
ENSMUSG00000040359	-0.354319	0.106922	0.442959	Ufl1	protein_coding	5.29183	4.88353	6.14883	6.12422
ENSMUSG00000064302	-0.062275	0.802212	0.95739	Clasp1	protein_coding	2.19039	1.7663	2.02891	1.8656
ENSMUSG00000040354	0.114819	0.633253	0.9053	Mars	protein_coding	15.8732	16.9081	11.3937	17.137
ENSMUSG00000064307	-0.223692	0.702499	0.931288	Lrrc51	protein_coding	2.99562	1.88045	3.25126	2.12032
ENSMUSG00000040356	-0.152074	0.421087	0.804883	Skiv2l	protein_coding	16.9244	13.9921	16.8173	15.5657
ENSMUSG00000039361	-0.078507	0.644473	0.909356	Picalm	protein_coding	27.256	24.1476	27.4549	23.7765
ENSMUSG00000040350	-0.316479	0.29959	0.710097	Trim7	protein_coding	2.91712	3.22287	3.00323	4.20681
ENSMUSG00000040351	0.188906	0.509759	0.854072	Ankib1	protein_coding	2.46335	2.44383	2.37892	1.69523
ENSMUSG00000039364	0.471544	0.681158	0.924211	Sectm1b	protein_coding	0.367264	0.218485	0.153309	0.242713
ENSMUSG00000113769	-0.426649	0.58855	0.889934	5033406O09Rik	lincRNA	0.699749	0.558343	0.843847	0.751468
ENSMUSG00000039367	0.304238	0.158009	0.537652	Sec24c	protein_coding	41.9727	25.9382	26.7542	24.8706
ENSMUSG00000078931	-0.716977	0.543604	0.86861	Pdf	protein_coding	0.494718	0.163971	0.429548	0.584411
ENSMUSG00000078932	0.783427	0.848149	1	CN725425	protein_coding	0.0633122	0	0.0343575	0
ENSMUSG00000078937	1.43523	0.219169	0.63008	Cpt1b	protein_coding	0.379403	0.24657	0.0484447	0.167772
ENSMUSG00000078938	-2.55122	0.602104	1	Syce3	protein_coding	0	0	0.292182	0
ENSMUSG00000103492	-1.32359	0.522525	1	Gm37412	TEC	0.0149526	0.0330396	0.0162286	0.0963465
ENSMUSG00000103486	-0.209643	0.931553	1	Gm10657	TEC	0.25067	0	0.204046	0.0672993
ENSMUSG00000103473	0.618723	0.756061	1	Gm37696	antisense_RNA	0.115754	0.0213144	0.0418774	0.0414366
ENSMUSG00000103472	-1.65367	0.609973	1	Pcdhga7	protein_coding	0	0.0150913	0.0148253	0.0293385
ENSMUSG00000103467	2.2171	0.650965	1	Gm38245	TEC	0.0493019	0	0	0
ENSMUSG00000103469	2.2171	0.650965	1	Gm9910	TEC	0.0833679	0	0	0
ENSMUSG00000093598	-0.748672	0.674714	1	A730085K08Rik	antisense_RNA	0.0320964	0.141842	0.104506	0.172344
ENSMUSG00000093599	-1.19752	0.687537	1	Mir5620	miRNA	2.3075	0	5.00884	0
ENSMUSG00000103454	-1.55997	0.754892	1	Gm38098	processed_pseudogene	0	0	0.29097	0
ENSMUSG00000093594	1.12363	0.395893	1	Gm20707	lincRNA	0.436555	0.141856	0.222969	0.0275777
ENSMUSG00000093565	0.0943975	0.902165	0.977791	Rab26os	antisense_RNA	1.89631	4.33979	3.08721	2.47286
ENSMUSG00000093577	0.198102	0.776728	0.953522	Gm20632	antisense_RNA	1.25121	0.470586	0.895688	0.514603
ENSMUSG00000093579	-1.32556	0.552388	1	Gm20036	processed_transcript	0.0765523	0.169152	0	0.575473
ENSMUSG00000093575	2.2171	0.650965	1	Gm20695	protein_coding	0.127688	0	0	0
ENSMUSG00000044595	-0.600755	0.49428	0.845502	Dnd1	protein_coding	0.376919	0.381722	0.477264	0.607166
ENSMUSG00000093553	-0.961758	0.314843	0.726318	Gm20633	antisense_RNA	0.410803	0.0756433	0.470629	0.416657
ENSMUSG00000093559	1.98477	0.541959	1	Gm20705	sense_intronic	0	0.148635	0.0365037	0
ENSMUSG00000068551	0.237142	0.248067	0.662654	Zfp467	protein_coding	12.5685	11.4401	9.70765	9.5096
ENSMUSG00000068566	-0.0152507	0.938841	0.984016	Myadm	protein_coding	12.8643	12.5114	13.0046	11.2312
ENSMUSG00000093536	-1.74813	0.622035	1	Smim17	protein_coding	0.0202096	0	0	0.06511
ENSMUSG00000068579	-1.1644	0.770166	1	Rpl7a-ps3	processed_pseudogene	0.0811685	0	0	0.174336
ENSMUSG00000093507	1.19407	0.528403	1	Gm20627	processed_transcript	0.456609	0.336311	0.330383	0
ENSMUSG00000093509	1.28831	0.796336	1	Obox3-ps3	unprocessed_pseudogene	0.0643527	0	0	0
ENSMUSG00000093505	-2.87974	0.265954	1	Gm20691	processed_pseudogene	0	0.214361	1.26349	0.208365
ENSMUSG00000068587	-0.477276	0.0160827	0.139573	Mgam	protein_coding	6.3435	6.52429	8.48445	8.43792
ENSMUSG00000093510	1.40475	0.778054	1	Vmn2r-ps21	unprocessed_pseudogene	0	0.0242219	0	0
ENSMUSG00000068580	-0.09387	0.69905	0.931163	Zfyve19	protein_coding	11.3261	9.70483	10.302	10.8501
ENSMUSG00000093514	-0.571485	0.42065	0.804793	Gm28727	antisense_RNA	1.89601	4.67287	5.54025	3.75904
ENSMUSG00000029034	-0.218477	0.416185	0.802358	Ints11	protein_coding	7.14859	5.81788	7.75862	6.4756
ENSMUSG00000029036	0.313507	0.131125	0.492071	Atad3a	protein_coding	22.813	25.5295	17.2621	19.4958
ENSMUSG00000030022	-0.0752731	0.808206	0.958853	Adamts9	protein_coding	1.32992	1.88785	1.4959	1.71387
ENSMUSG00000029030	-0.148407	0.525886	0.861873	Tprgl	protein_coding	16.7147	15.7339	15.0904	18.7953
ENSMUSG00000030020	0.189609	0.764067	0.950324	Prickle2	protein_coding	0.320585	0.227042	0.258726	0.194209
ENSMUSG00000029032	-0.183443	0.521133	0.858249	Arhgef16	protein_coding	3.02444	2.78741	3.04442	3.18066
ENSMUSG00000029033	-0.370787	0.179638	0.573841	Acap3	protein_coding	3.22681	2.71464	3.42184	3.81501
ENSMUSG00000029038	0.633366	0.0134525	0.123803	Ssu72	protein_coding	15.8721	14.8273	8.47798	10.1736
ENSMUSG00000005069	0.0851194	0.666079	0.916948	Pex5	protein_coding	20.6473	18.4804	16.2612	18.4925
ENSMUSG00000044667	-1.79294	0.465006	1	Plppr4	protein_coding	0.0226861	0	0.012311	0.0609073
ENSMUSG00000044664	2.42653	0.619381	1	Prss42	protein_coding	0	0.0901289	0	0
ENSMUSG00000068631	-1.57425	0.752672	1	Gm7676	processed_pseudogene	0	0	0	0.21751
ENSMUSG00000093601	-0.228094	0.948402	1	Gm19459	unprocessed_pseudogene	0.154755	0	0	0.166193
ENSMUSG00000093606	-0.956265	0.243063	0.657221	B130034C11Rik	processed_transcript	0.333042	0.434849	0.525763	0.877887
ENSMUSG00000030029	-0.349173	0.173108	0.564381	Lrig1	protein_coding	3.64093	2.95563	3.93746	3.98011
ENSMUSG00000005078	-0.244354	0.472326	0.835651	Jkamp	protein_coding	3.79248	4.38044	4.82708	4.33197
ENSMUSG00000054003	-0.762489	0.481533	0.839515	Tdrd9	protein_coding	0.0671763	0.148434	0.24789	0.100998
ENSMUSG00000029026	1.28831	0.796336	1	Trp73	protein_coding	0.0128144	0	0	0
ENSMUSG00000029020	0.158405	0.481882	0.839642	Mfn2	protein_coding	7.05487	6.36371	5.87999	5.46645
ENSMUSG00000029022	0.0555055	0.841785	0.966098	Miip	protein_coding	27.0083	19.1075	27.3295	14.575
ENSMUSG00000054000	0.88753	0.033357	0.22163	Tusc1	protein_coding	5.59578	4.77958	2.14352	3.13094
ENSMUSG00000020690	-1.55997	0.754892	1	Efcab3	protein_coding	0	0	0.039911	0
ENSMUSG00000020691	-0.448017	0.178802	0.572727	Mettl2	protein_coding	2.90695	2.70894	3.78602	3.44756
ENSMUSG00000020692	0.25948	0.442353	0.817698	Nle1	protein_coding	4.9282	5.28459	3.89358	4.16391
ENSMUSG00000029027	-0.172303	0.596341	0.892746	Dffb	protein_coding	4.66131	3.9562	5.1596	4.0113
ENSMUSG00000020694	-0.0139639	0.952377	0.986966	Tlk2	protein_coding	5.5155	5.26206	5.8713	4.42027
ENSMUSG00000029028	0.36606	0.141767	0.51113	Lrrc47	protein_coding	6.52063	7.32757	4.93373	5.22192
ENSMUSG00000020695	-0.191556	0.658132	0.914559	Mrc2	protein_coding	0.825047	0.763708	0.689741	1.01773
ENSMUSG00000029029	0.25401	0.542329	0.867883	Wrap73	protein_coding	1.71358	1.28015	0.991899	1.36703
ENSMUSG00000020696	-0.337316	0.165696	0.551951	Rffl	protein_coding	4.04057	3.6746	4.94941	4.2555
ENSMUSG00000020697	0.109709	0.63588	0.906233	Lig3	protein_coding	4.43605	4.84109	4.0259	4.1
ENSMUSG00000020698	-1.46044	0.238544	1	Cct6b	protein_coding	0.172662	0.114455	0.412272	0.333763
ENSMUSG00000030019	0.333246	0.234857	0.647664	Fbxl14	protein_coding	5.10252	5.99869	4.0943	4.23854
ENSMUSG00000030016	-0.140954	0.534456	0.865293	Zfp638	protein_coding	3.93397	5.05751	5.03046	4.37068
ENSMUSG00000054008	0.17902	0.445384	0.820001	Ndst1	protein_coding	4.18316	4.05714	3.48886	3.38355
ENSMUSG00000093616	-1.55997	0.754892	1	1700055C04Rik	processed_transcript	0	0	0.197532	0
ENSMUSG00000005045	-2.52074	0.0804643	1	Chd5	protein_coding	0.0136222	0.01505	0.0295693	0.124347
ENSMUSG00000029012	0.0681064	0.784861	0.954864	Orc5	protein_coding	6.44029	5.05512	5.11592	5.21041
ENSMUSG00000030002	-0.155803	0.443578	0.818721	Dusp11	protein_coding	7.82149	9.14045	9.22996	8.65837
ENSMUSG00000054013	-1.55997	0.754892	1	Tmem179	protein_coding	0	0	0.0294637	0
ENSMUSG00000005043	-0.402589	0.290032	0.701892	Sgsh	protein_coding	1.14184	1.34343	1.56117	1.54473
ENSMUSG00000029014	0.250568	0.346321	0.753873	Dnajc2	protein_coding	4.95149	4.27381	3.76929	3.54498
ENSMUSG00000030000	-0.687433	0.00429907	0.0552977	Add2	protein_coding	2.20316	1.95424	3.30821	3.0105
ENSMUSG00000020680	0.047966	0.786772	0.954864	Taf15	protein_coding	53.4877	47.1163	47.3369	44.4564
ENSMUSG00000020681	1.39624	0.0540665	0.300799	Ace	protein_coding	0.460936	0.451048	0.157228	0.169716
ENSMUSG00000020682	-0.994101	0.322438	0.733658	Mmp28	protein_coding	0.263101	0.0830507	0.469123	0.181638
ENSMUSG00000029016	-0.488137	0.169968	0.558884	Clcn6	protein_coding	1.80232	2.43067	1.92914	3.67084
ENSMUSG00000044646	0.109145	0.85081	0.966517	Zbtb7c	protein_coding	0.551498	0.531186	0.414388	0.531516
ENSMUSG00000029017	0.17571	0.388505	0.783988	Pmpcb	protein_coding	19.0204	15.6267	13.0613	15.7939
ENSMUSG00000044647	2.32485	0.620802	1	Csrnp3	protein_coding	0.00605417	0.00668872	0	0
ENSMUSG00000020684	-0.669325	0.429344	0.809862	Rasl10b	protein_coding	0.278412	0.266581	0.624486	0.199327
ENSMUSG00000044645	0.982233	0.671101	1	Gm7334	protein_coding	0	0.31585	0.103427	0.0511693
ENSMUSG00000020687	-0.0818423	0.717116	0.937421	Cdc27	protein_coding	5.29982	5.65793	5.93305	5.03925
ENSMUSG00000020689	0.529703	0.0552515	0.305414	Itgb3	protein_coding	5.95387	3.50493	3.18854	2.96304
ENSMUSG00000044641	0.568337	0.13736	0.504273	Pard6b	protein_coding	2.12896	2.73012	1.34099	1.75556
ENSMUSG00000030007	0.180976	0.428884	0.809641	Cct7	protein_coding	20.3944	26.2261	16.4296	22.4556
ENSMUSG00000030008	-0.545908	0.134519	0.49873	Pradc1	protein_coding	5.10408	5.70781	7.63389	7.28615
ENSMUSG00000019689	-0.0596137	0.861453	0.968728	Fmc1	protein_coding	20.4168	17.2745	14.8662	22.0646
ENSMUSG00000030004	-0.213189	0.948083	1	Nat8	protein_coding	0.115067	0	0.0624432	0.0617859
ENSMUSG00000029001	1.58939	0.548176	0.872118	Fbxo44	protein_coding	2.43745	0.507363	0.920158	0
ENSMUSG00000005057	-0.390878	0.270375	0.683223	Sh2b2	protein_coding	2.47279	2.00511	2.83154	2.70428
ENSMUSG00000005054	0.58017	0.00947299	0.0968664	Cstb	protein_coding	67.6103	69.6064	39.5391	47.0625
ENSMUSG00000029003	0.181297	0.649017	0.91091	Mad2l2	protein_coding	3.99867	3.90625	3.7917	2.80254
ENSMUSG00000029004	-0.365717	0.0546866	0.302833	Kmt2e	protein_coding	8.09724	7.90207	10.4462	9.0371
ENSMUSG00000054021	0.56916	0.0356256	0.231529	Sirt5	protein_coding	9.27189	7.09405	5.06047	5.32194
ENSMUSG00000029009	-0.13759	0.52817	0.86202	Mthfr	protein_coding	12.7475	8.52306	11.849	10.1587
ENSMUSG00000020671	-0.226892	0.267765	0.681658	Rab10	protein_coding	13.1685	14.6706	14.7114	16.0774
ENSMUSG00000029005	-0.907682	0.422507	0.805618	Draxin	protein_coding	0.111825	0.0549093	0.20228	0.0934037
ENSMUSG00000020672	-0.770051	0.609677	1	Sntg2	protein_coding	0.187586	0.0296068	0.203594	0.143894
ENSMUSG00000044636	-0.639613	0.175868	0.567779	Csrnp2	protein_coding	0.720326	0.968831	0.934756	1.54713
ENSMUSG00000029007	1.42959	0.084011	0.38889	Agtrap	protein_coding	4.91528	2.67951	2.01807	0.642459
ENSMUSG00000020674	-0.00100732	0.99649	0.99836	Pxdn	protein_coding	5.06018	3.93929	4.17731	4.30119
ENSMUSG00000020676	-3.57707	0.338625	1	Ccl11	protein_coding	0	0	0	0.256509
ENSMUSG00000020677	-0.21034	0.382985	0.780662	Ddx52	protein_coding	6.43269	6.81638	7.00359	7.47296
ENSMUSG00000020679	-0.168167	0.407438	0.794476	Hnf1b	protein_coding	15.0343	14.6955	16.5715	14.9887
ENSMUSG00000068663	0.251622	0.434142	0.81208	Clec16a	protein_coding	1.6763	1.5662	1.24659	1.32237
ENSMUSG00000054027	0.176525	0.596985	0.893167	Nt5dc3	protein_coding	1.46545	1.71499	1.27241	1.38725
ENSMUSG00000019699	0.175665	0.662821	0.915698	Akt3	protein_coding	1.43549	1.00395	1.04342	0.99001
ENSMUSG00000030067	-0.139696	0.541624	0.867508	Foxp1	protein_coding	4.33915	3.92865	4.84622	3.76076
ENSMUSG00000030068	-1.57425	0.752672	1	Gm20696	protein_coding	0	0	0	0.0194903
ENSMUSG00000029074	-0.249406	0.727936	0.940147	Ttll10	protein_coding	0.429723	0.754036	0.850483	0.488631
ENSMUSG00000029075	-0.0884549	0.879044	0.973132	Tnfrsf4	protein_coding	3.73435	1.76818	3.73135	1.78238
ENSMUSG00000030064	0.132974	0.480912	0.839503	Frmd4b	protein_coding	15.7153	15.3138	14.4158	12.3292
ENSMUSG00000029076	0.0938602	0.635702	0.906111	Sdf4	protein_coding	12.7423	10.4653	9.91511	10.5613
ENSMUSG00000030061	0.451689	0.0367133	0.235333	Uba3	protein_coding	15.0866	15.8875	11.1168	10.2954
ENSMUSG00000030062	0.293955	0.146051	0.517637	Rpn1	protein_coding	25.5737	32.5571	22.4095	22.5174
ENSMUSG00000030060	0.29282	0.22885	0.640662	Hmces	protein_coding	16.0703	14.4853	11.1966	12.3146
ENSMUSG00000029082	-0.797978	0.124373	0.479202	Bst1	protein_coding	0.656055	1.12472	1.27676	1.65204
ENSMUSG00000029084	0.455024	0.114428	0.458997	Cd38	protein_coding	10.1756	5.82844	6.19748	4.77424
ENSMUSG00000030069	-3.15334	0.411133	1	Prok2	protein_coding	0	0	0.0483612	0.0957042
ENSMUSG00000030056	0.316129	0.312832	0.724383	Isy1	protein_coding	1.94816	2.07897	1.70594	1.35514
ENSMUSG00000029068	0.459722	0.0110018	0.107403	Ccnl2	protein_coding	146.506	108.443	92.8059	81.6842
ENSMUSG00000030057	0.0726301	0.707977	0.934042	Cnbp	protein_coding	107.684	136.242	103.865	115.77
ENSMUSG00000030054	0.243183	0.388462	0.783988	Gp9	protein_coding	23.8346	16.1238	16.0783	15.6728
ENSMUSG00000030055	0.22216	0.77431	0.953032	Rab43	protein_coding	0.308669	0.325521	0.350238	0.165742
ENSMUSG00000029063	0.157642	0.37573	0.775065	Nadk	protein_coding	44.5425	40.6053	34.0385	37.9067
ENSMUSG00000029064	0.0793008	0.663853	0.916038	Gnb1	protein_coding	27.3406	27.4581	24.096	24.8799
ENSMUSG00000029066	0.640364	0.00331303	0.0452498	Mrpl20	protein_coding	53.4429	58.78	36.6202	31.5233
ENSMUSG00000030051	-0.310288	0.488186	0.842331	Aplf	protein_coding	0.9904	1.134	1.17264	1.315
[truncated: 23,254 more rows]

## Sheet: 2 weeks
Ensembl_gene_id	log2FC (KO/Control)	P value	FDR	Gene name	gene_biotype	Mettl3 cKO #rep1 FPKM	Mettl3 cKO #rep2 FPKM	Control #rep1 FPKM	Control #rep2 FPKM
ENSMUSG00000029836	0.587913	0.353491	0.594522	Cbx3	protein_coding	1.47313	0.894607	0.512792	0.725528
ENSMUSG00000029830	0.485687	0.854849	1	Svopl	protein_coding	0.0209213	0.0607788	0.0238709	0.0243172
ENSMUSG00000005864	-1.87466	0.430865	1	Cnga2	protein_coding	0.0238437	0.0230896	0.0544107	0.0831421
ENSMUSG00000029831	2.55962	0.58247	1	Npvf	protein_coding	0	0.261379	0	0
ENSMUSG00000029832	-1.51409	0.0236214	0.102953	Nfe2l3	protein_coding	0.516913	0.500565	1.31065	1.00137
ENSMUSG00000029833	-2.18862	2.1059e-16	5.93433e-14	Trim24	protein_coding	8.29619	11.0093	33.6357	37.4789
ENSMUSG00000029838	-0.516441	0.661995	0.830482	Ptn	protein_coding	0.399843	0.110628	0.358455	0.199177
ENSMUSG00000030827	1.61062	3.93255e-09	2.70651e-07	Fgf21	protein_coding	64.1458	63.1586	18.2316	15.0009
ENSMUSG00000030825	-0.587927	0.904124	1	Hsd17b14	protein_coding	0.0521836	0	0.0595408	0
ENSMUSG00000030826	-1.03385	5.0518e-05	0.000882544	Bcat2	protein_coding	21.7662	23.0496	39.9762	33.3787
ENSMUSG00000030823	-0.454824	0.457406	0.685668	9130019O22Rik	protein_coding	0.546327	0.766208	0.687836	0.766388
ENSMUSG00000030824	0.862338	0.000224384	0.00299928	Nucb1	protein_coding	28.9639	22.4937	11.7315	10.6385
ENSMUSG00000030822	-0.795704	0.00228898	0.0188824	Prr14	protein_coding	17.5799	20.7645	26.0274	27.504
ENSMUSG00000005871	-0.369292	0.16018	0.373823	Apc	protein_coding	3.24869	2.76201	2.70745	3.46651
ENSMUSG00000029823	-1.3299	2.65507e-07	1.0421e-05	Luc7l2	protein_coding	32.9642	27.4636	46.2551	74.6532
ENSMUSG00000029826	0.39888	0.109738	0.29424	Zc3hav1	protein_coding	12.1466	10.7608	6.47434	7.35113
ENSMUSG00000029821	0.115714	0.885064	0.951627	Gsdme	protein_coding	0.34729	0.366879	0.270172	0.256876
ENSMUSG00000005873	0.884392	0.00642221	0.040063	Reep5	protein_coding	7.85099	6.30705	2.93795	3.1396
ENSMUSG00000029822	1.74424	4.73417e-05	0.000835936	Osbpl3	protein_coding	1.83374	1.80843	0.410753	0.457661
ENSMUSG00000030816	-0.366083	0.12822	0.323774	Rnf40	protein_coding	11.0575	9.44806	9.86896	11.1312
ENSMUSG00000029828	-1.2587	0.137093	0.338338	4921507P07Rik	protein_coding	0.399387	0.327255	0.560855	0.821305
ENSMUSG00000030814	0.860835	0.0447811	0.16091	Bcl7c	protein_coding	1.83961	1.21409	0.655092	0.667342
ENSMUSG00000030815	-0.766442	0.00440564	0.0305914	Phkg2	protein_coding	24.8729	26.2625	39.9836	29.4859
ENSMUSG00000054808	-0.0408286	0.855388	0.938575	Actn4	protein_coding	41.8519	38.156	34.4007	31.0577
ENSMUSG00000030811	-0.775803	0.0164008	0.079153	Fbxl19	protein_coding	3.25055	3.22547	4.51012	4.33791
ENSMUSG00000005846	0.418025	0.102234	0.281236	Rsl1d1	protein_coding	26.7438	26.0434	15.1286	16.4156
ENSMUSG00000029814	0.141779	0.718027	0.863965	Igf2bp3	protein_coding	3.86723	1.87246	1.95683	2.09114
ENSMUSG00000029815	0.581896	0.118327	0.308459	Malsu1	protein_coding	5.59785	3.71425	2.30644	2.59055
ENSMUSG00000029810	0.95538	9.57985e-05	0.00148588	Tmem176b	protein_coding	172.801	105.69	53.4133	59.204
ENSMUSG00000029811	1.65123	0.334674	1	Aoc1	protein_coding	0.387092	0.0999597	0	0.11998
ENSMUSG00000029816	1.88382	0.166386	0.382342	Gpnmb	protein_coding	0.434276	0.210271	0	0.137664
ENSMUSG00000030805	-0.779387	0.00224874	0.0186308	Stx4a	protein_coding	29.4035	28.7165	43.2816	36.2175
ENSMUSG00000029817	-0.79211	0.00171196	0.0151075	Tra2a	protein_coding	14.9277	17.145	20.8613	23.7845
ENSMUSG00000030806	0.551126	0.253574	0.493572	Stx1b	protein_coding	1.67503	1.12296	0.790202	0.711376
ENSMUSG00000030801	-0.0614563	0.843	0.93324	Kat8	protein_coding	12.1685	11.4252	10.5582	9.03474
ENSMUSG00000030802	-0.0912151	0.781097	0.898952	Bckdk	protein_coding	4.29117	4.46711	3.72108	3.74078
ENSMUSG00000054814	0.684035	0.178432	0.398299	Usp46	protein_coding	1.54194	1.00043	0.703733	0.537669
ENSMUSG00000030800	1.60442	8.83747e-06	0.000209229	Prss8	protein_coding	10.7298	8.78601	2.47551	2.6135
ENSMUSG00000029802	0.140931	0.622648	0.806217	Abcg2	protein_coding	7.69291	4.88803	4.02424	4.94612
ENSMUSG00000029804	0.256972	0.580163	0.776331	Herc3	protein_coding	1.34347	1.27107	0.951445	0.789748
ENSMUSG00000054827	-3.99871	0.000104859	0.00160454	Cyp2c50	protein_coding	2.64351	1.47389	9.04864	42.8769
ENSMUSG00000054823	-0.428014	0.120607	0.312052	Nsd3	protein_coding	8.42994	4.86579	7.78715	6.17646
ENSMUSG00000054822	0.860677	0.863135	1	1700041G16Rik	lincRNA	0.0400532	0	0	0
ENSMUSG00000030869	1.27012	9.83517e-07	3.16372e-05	Ndufab1	protein_coding	30.4492	19.5422	8.02663	8.24994
ENSMUSG00000030867	0.280775	0.488251	0.710458	Plk1	protein_coding	5.48177	3.3459	2.65348	3.05064
ENSMUSG00000030868	-0.0630969	0.799146	0.909683	Dctn5	protein_coding	20.8152	19.7051	16.9974	16.7392
ENSMUSG00000030865	-0.227245	0.806046	0.913671	Chp2	protein_coding	0.702472	0.777434	0.801511	0.583213
ENSMUSG00000030866	-1.9953	0.689674	1	Ern2	protein_coding	0	0	0	0.0287169
ENSMUSG00000015222	0.405275	0.57151	0.771661	Map2	protein_coding	0.513664	0.305234	0.306362	0.176399
ENSMUSG00000015224	-1.98212	5.0685e-09	3.29674e-07	Cyp2j9	protein_coding	9.7083	4.43561	16.632	26.8878
ENSMUSG00000030861	0.493467	0.0623835	0.202077	Acadsb	protein_coding	9.13064	6.79427	4.03009	4.91537
ENSMUSG00000030862	1.89901	0.116991	0.306012	Cpxm2	protein_coding	0.375937	0.303373	0.0714898	0.0728266
ENSMUSG00000029860	0.00843145	0.976722	0.99058	Zyx	protein_coding	8.0207	8.52154	6.27532	6.89874
ENSMUSG00000029861	0.35803	0.93257	1	Fam131b	protein_coding	0.0356029	0	0.0203112	0
ENSMUSG00000029862	-2.1604	0.508867	1	Clcn1	protein_coding	0.0206085	0	0.023514	0.0479074
ENSMUSG00000029869	-0.434633	0.632729	0.812294	Ephb6	protein_coding	0.213617	0.357306	0.37668	0.248292
ENSMUSG00000029863	-0.183293	0.692831	0.849671	Casp2	protein_coding	1.96668	1.24293	1.58258	1.2753
ENSMUSG00000029864	1.06925	0.000231561	0.0030593	Gstk1	protein_coding	51.7052	48.6002	14.2113	24.027
ENSMUSG00000029866	-1.48973	0.101614	0.280414	Kel	protein_coding	0.346516	0.251667	0.329475	1.00691
ENSMUSG00000030858	1.92434	0.196693	1	1700007K09Rik	protein_coding	0.966932	1.35251	0.122584	0.374629
ENSMUSG00000030859	-1.9953	0.689674	1	Fam24a	protein_coding	0	0	0	0.119432
ENSMUSG00000030854	-3.99398	0.232567	1	Ptpn5	protein_coding	0	0	0.0252904	0.0772899
ENSMUSG00000030852	0.320935	0.298932	0.5408	Tacc2	protein_coding	3.23655	3.06367	2.37266	1.63643
ENSMUSG00000030850	-0.692154	0.0297785	0.121823	Ate1	protein_coding	3.4407	2.39059	3.39766	4.03507
ENSMUSG00000005881	0.170607	0.487004	0.709243	Ergic3	protein_coding	44.8848	37.454	27.483	30.587
ENSMUSG00000005882	1.21407	3.92781e-05	0.000722883	Uqcc1	protein_coding	13.1012	10.311	4.40295	3.57161
ENSMUSG00000029851	-1.36813	0.147823	0.356195	Tcaf2	protein_coding	0.11372	0.173051	0.296579	0.302124
ENSMUSG00000029859	-0.528035	0.0396345	0.148114	Epha1	protein_coding	15.1561	11.7154	13.4217	17.2789
ENSMUSG00000005886	-0.410862	0.161995	0.376064	Ncoa2	protein_coding	2.93266	2.07798	2.69322	2.55652
ENSMUSG00000005883	-1.88044	0.435871	1	Spo11	protein_coding	0.0201871	0.0195486	0.0921328	0.0234639
ENSMUSG00000030849	-0.491262	0.0567119	0.189428	Fgfr2	protein_coding	7.90119	7.5874	8.69519	8.66605
ENSMUSG00000030847	0.450115	0.150871	0.361148	Bag3	protein_coding	8.21251	7.56618	4.68518	4.50763
ENSMUSG00000030846	-0.781542	0.000846708	0.0086321	Tial1	protein_coding	14.2635	13.86	18.8026	19.7838
ENSMUSG00000030844	-0.108339	0.882553	0.950207	Rgs10	protein_coding	3.23776	1.44709	2.17865	1.73691
ENSMUSG00000030842	1.42672	2.66551e-05	0.000523683	Lamtor1	protein_coding	15.4718	9.68379	3.44451	3.90367
ENSMUSG00000015202	-0.534935	0.225373	0.459717	Cnksr3	protein_coding	1.58958	1.86769	1.59605	2.43884
ENSMUSG00000005892	-0.48701	0.919125	1	Trh	protein_coding	0	0.0511174	0	0.0613554
ENSMUSG00000005893	-0.309849	0.341486	0.582877	Nr2c2	protein_coding	2.52218	1.58201	1.96211	2.03212
ENSMUSG00000029840	0.552731	0.077769	0.23533	Mtpn	protein_coding	14.0211	7.00319	5.30455	5.85404
ENSMUSG00000029847	1.66214	0.444221	1	Slc23a4	protein_coding	0.0671789	0.22769	0.0383251	0.0390418
ENSMUSG00000005899	-0.610546	0.0162474	0.0784893	Smpd4	protein_coding	7.38289	7.21989	8.93884	8.8521
ENSMUSG00000005897	-0.0538351	0.886863	0.952592	Nr2c1	protein_coding	4.03263	2.27481	2.79197	2.32085
ENSMUSG00000029843	-0.63557	0.678343	1	Slc13a4	protein_coding	0.0426362	0.185795	0.26756	0.0247785
ENSMUSG00000029844	-0.388394	0.725611	0.86797	Hoxa1	protein_coding	0.292099	0.314289	0.296249	0.339512
ENSMUSG00000030839	0.968706	0.148645	0.357538	Sergef	protein_coding	1.14554	1.49757	0.620849	0.466022
ENSMUSG00000030834	-0.410409	0.0828487	0.24528	Abcc6	protein_coding	66.051	78.2279	76.5867	77.6602
ENSMUSG00000030835	0.293271	0.315004	0.556286	Nomo1	protein_coding	6.62439	5.41775	4.09247	3.69026
ENSMUSG00000015217	0.51983	0.282853	0.524352	Hmgb3	protein_coding	5.90995	3.12535	1.76949	3.16668
ENSMUSG00000030830	-0.24338	0.502205	0.721189	Itgal	protein_coding	2.23844	3.41404	2.58596	2.8457
ENSMUSG00000015214	-0.958577	0.000568631	0.00636619	Mtmr1	protein_coding	4.64479	3.64406	6.52126	6.22228
ENSMUSG00000005823	-0.71517	0.0640956	0.206	Gpr108	protein_coding	3.45234	4.55884	5.80914	4.78285
ENSMUSG00000005824	-0.568311	0.674044	1	Tnfsf14	protein_coding	0.275094	0.190281	0.358718	0.182713
ENSMUSG00000064194	0.860677	0.863135	1	Zfp936	protein_coding	0.0234759	0	0	0
ENSMUSG00000064193	0.560335	0.470607	0.695939	Gm4735	processed_pseudogene	2.58113	4.18393	0.320112	3.45663
ENSMUSG00000088154	1.40351	0.295961	0.537804	Gm25637	snRNA	6.14499	9.25655	2.33712	2.38082
ENSMUSG00000005836	-0.597098	0.0931201	0.26493	Gata6	protein_coding	3.248	4.34136	4.09739	5.18428
ENSMUSG00000088151	1.97166	0.502313	1	Gm26347	scaRNA	2.78844	0.54005	0.636314	0
ENSMUSG00000005802	0.585885	0.0774258	0.234576	Slc30a4	protein_coding	4.55101	3.0331	1.72579	2.25592
ENSMUSG00000005800	-1.64863	0.118554	0.308839	Mmp8	protein_coding	0.482026	0.0875215	1.13434	0.210101
ENSMUSG00000088185	0.678795	0.726119	1	Scarna2	scaRNA	0.176466	1.36708	0.402692	0.410221
ENSMUSG00000005803	0.24356	0.452899	0.681121	Sqor	protein_coding	21.5675	10.514	10.7083	10.3525
ENSMUSG00000005804	0.473098	0.298641	0.540748	Bloc1s6	protein_coding	2.55826	1.62449	1.19629	1.16991
ENSMUSG00000005813	0.0276751	0.931418	0.97222	Metap1	protein_coding	4.72861	4.19747	3.12477	3.84732
ENSMUSG00000088171	-0.495699	0.917466	1	Gm25220	snRNA	0	0.7447	0.877444	0
ENSMUSG00000113650	1.00694	0.773561	1	AC153144.1	TEC	0.046548	0.0225379	0	0.0270519
ENSMUSG00000113651	-0.510334	0.803072	1	Gm4900	processed_pseudogene	0.0448754	0.173824	0.153607	0.104319
ENSMUSG00000113656	2.38527	0.623662	1	AC124516.2	TEC	0.119831	0	0	0
ENSMUSG00000064272	-2.00406	0.688347	1	Gpbar1	protein_coding	0	0	0.0775415	0
ENSMUSG00000088246	-2.07052	0.0876296	0.254746	Gm25911	miRNA	0	15.16	40.1901	13.6472
ENSMUSG00000113662	-0.963146	0.484682	1	Gm35558	TEC	0.230464	0.0956465	0.300521	0.191338
ENSMUSG00000113665	3.66002	0.240007	1	CT009757.4	TEC	0.143757	0.055684	0	0
ENSMUSG00000113667	3.15937	0.378627	1	AC122840.2	processed_pseudogene	0.109902	0.0266064	0	0
ENSMUSG00000113668	0.754646	0.51694	0.731868	AC122295.1	unprocessed_pseudogene	2.07121	2.91738	1.7187	0.656566
ENSMUSG00000113660	-2.62478	3.8353e-09	2.65191e-07	Gm5626	processed_pseudogene	1.7263	2.80846	10.0848	12.6009
ENSMUSG00000064284	-1.2331	0.0425096	0.155256	Cdpf1	protein_coding	1.61209	2.12878	3.09349	4.00305
ENSMUSG00000040296	-0.349569	0.24863	0.487541	Ddx58	protein_coding	8.14679	8.51003	6.47664	10.5652
ENSMUSG00000040297	-0.24835	0.443418	0.672811	Suco	protein_coding	2.47103	2.05743	1.94987	2.32186
ENSMUSG00000040298	-0.916495	0.672938	1	Btbd16	protein_coding	0.0638239	0.0206018	0.0970963	0.024728
ENSMUSG00000064288	-0.571765	0.836935	1	Hist1h4k	protein_coding	0.468315	0.226752	0	0.816498
ENSMUSG00000064289	0.276983	0.485002	0.708137	Tank	protein_coding	3.65556	3.14662	2.13182	2.32905
ENSMUSG00000113669	-1.17508	0.186619	0.4094	AC163354.1	lincRNA	0.359356	0.417589	0.697035	0.710068
ENSMUSG00000064280	1.11547	0.76447	1	Ccdc146	protein_coding	0	0.062626	0	0.0250563
ENSMUSG00000064281	2.19527	0.43803	1	Rpl19-ps1	processed_pseudogene	0.741696	0.119706	0	0.143682
ENSMUSG00000113679	-0.900262	0.745067	1	Gm10432	processed_transcript	0	0.0442996	0.0695948	0
ENSMUSG00000040289	-1.21761	0.146599	0.354216	Hey1	protein_coding	0.301515	0.437968	0.722452	0.665869
ENSMUSG00000039294	-0.602349	0.0648172	0.207598	BC017643	protein_coding	5.56165	6.70292	7.93221	7.02655
ENSMUSG00000040287	-0.668963	0.283405	0.525047	Stac3	protein_coding	1.10198	1.50188	2.00243	1.32829
ENSMUSG00000064294	0.507267	0.0425698	0.155417	Aox3	protein_coding	26.4408	30.8729	16.9031	15.4862
ENSMUSG00000040280	-0.412128	0.575783	0.773478	Ndufa4l2	protein_coding	1.46996	1.92169	1.50949	2.13571
ENSMUSG00000040282	0.199064	0.63818	0.815682	BC052040	protein_coding	3.82429	3.60118	1.71529	3.46407
ENSMUSG00000039298	0.176604	0.599343	0.791472	Cdk5rap2	protein_coding	1.27651	1.46306	0.963951	0.981976
ENSMUSG00000040283	-0.642099	0.0526849	0.180416	Btnl9	protein_coding	2.78484	4.09211	4.28405	4.41247
ENSMUSG00000113683	0.528876	0.897892	1	CT030159.2	antisense_RNA	0	0.0812245	0	0.0487462
ENSMUSG00000113680	0.860677	0.863135	1	AC158115.2	sense_intronic	0.0131327	0	0	0
[truncated: 23,293 more rows]

## Sheet: 4 weeks
Ensembl_gene_id	log2FC (KO/Control)	P value	FDR	Gene name	gene_biotype	Mettl3 cKO #rep1 FPKM	Mettl3 cKO #rep2 FPKM	Control #rep1 FPKM	Control #rep2 FPKM
[truncated: 24,707 more rows]

[truncated: 1 more sheets: 8 weeks]
