# Supplementary material for: Mettl3-mediated mRNA m6A modification controls postnatal liver development by modulating the transcription factor Hnf4a
Source: Nat Commun. 2022 Aug 5;13:4555. doi: 10.1038/s41467-022-32169-4 (PMC9355946; doi:10.1038/s41467-022-32169-4)
Supplement: Supplementary file 7 — Supplementary Dataset 4 [file 41467_2022_32169_MOESM7_ESM.xlsx]

## Sheet: day 1
AccID	Location	Exon	P1-cKO_Junc_Inclusive::Exclusive	P1-Control_Junc_Inclusive::Exclusive	P1-cKO_Exp_Inclusive::Exclusive	P1-Control_Exp_Inclusive::Exclusive	PSI-P1-cKO	PSI-P1-Control	delta_PSI	Pvalue-Arithmetic	Fdr-Arithmetic	Pvalue-Geometric	Fdr-Geometric	SplicingType	LocFlank
Ndufa12	10:94215339-94215399	4	20::21	23::1621	9::264	14::354	0.487805	0.013986	0.473819	0.187741	0.999	5.3551e-10	6.87166e-06	Cassette	10:94203288-94203375;10:94215339-94215399;10:94220681-94221443
Rian	12:109652701-109652715	1	188::1176	2::1155	14::963	4::1032	0.13783	0.00172786	0.136102	0.0567286	0.999	1.00131e-07	0.000636909	Cassette	12:109651859-109651938;12:109652701-109652715;12:109654286-109654432
C8a	4:104815909-104817553	11	2933::308	3349::78	597::1064	876::985	0.904977	0.977243	-0.0722655	2.0002e-07	0.00256666	1.48903e-07	0.000636909	IR	4:104817660-104817553;4:104815909-104815679
Dcaf11	14:55565862-55565886	1	0::247	54::272	2::58	3::92	0	0.167683	-0.167683	0.149999	0.999	2.18295e-06	0.00700291	AltStart	14:55564734-55564843;14:55565098-55565541;14:55565637-55565822;14:55565862-55565886
Crp	1:172698414-172699962	2	13::0	135::0	98::34	469::28	1	1	0	0.0987621	0.999	2.18896e-05	0.0561775	AltEnd	1:172698414-172699962;1:172831283-172833031
Rbmx	X:57386916-57387393	9	5::65	32::57	43::208	132::202	0.0714286	0.359551	-0.288122	0.00809884	0.999	9.74263e-05	0.208362	AltEnd	x:57387393-57386916;x:57385221-57385133;x:57384561-57383530
Mprip	11:59772152-59772217	25	1489::146	735::154	798::161	393::91	0.910731	0.826772	0.083959	0.197373	0.999	0.000144397	0.2647	Cassette	11:59771617-59771702;11:59772152-59772217;11:59775516-59780860
H2-T23	17:36031097-36031638	2	299::471	216::946	151::283	141::554	0.388709	0.185886	0.202822	0.000957496	0.999	0.000723016	0.999	IR	17:36032541-36031638;17:36031097-36030822
Alyref	11:120595608-120595657	3	71::203	39::374	78::207	45::308	0.259124	0.094431	0.164693	0.00167554	0.999	0.000927558	0.999	AltStart	11:120598365-120598105;11:120597766-120597635;11:120596067-120595920;11:120595657-120595608
Cpt2	4:107906921-107908225	4	341::0	454::0	111::694	161::506	1	1	0	0.150245	0.999	0.000984854	0.999	Cassette	4:107912747-107912641;4:107908225-107906921;4:107904563-107903983
Bhmt	13:93624961-93625297	4	101::1292	108::4251	87::172	128::512	0.072462	0.0247706	0.0476914	0.00246576	0.999	0.0010032	0.999	IR	13:93625488-93625297;13:93624961-93621881
Rad23a	8:84834652-84835674	8	671::0	924::0	848::1046	946::773	1	1	0	0.150302	0.999	0.00117982	0.999	AltEnd	8:84835674-84834652;8:84834324-84834019
Khdrbs1	4:129713448-129715996	9	187::4	261::24	160::167	141::314	0.979058	0.915789	0.0632681	0.0434492	0.999	0.00124411	0.999	IR	4:129716186-129715996;4:129713448-129713389
H2-Q10	17:35471101-35473083	1	1265::821	1138::1680	459::993	512::1701	0.606612	0.404044	0.202568	0.0248249	0.999	0.00144345	0.999	IR	17:35470089-35471101;17:35473083-35473358
Uqcrq	11:53430702-53430788	1	8769::475	9647::503	4732::10070	5277::9799	0.948621	0.950397	-0.00177566	0.33764	0.999	0.00145265	0.999	IR	11:53430831-53430788;11:53430702-53430536
Rpl29	9:106431332-106431429	3	20916::0	20371::0	11990::4010	11525::4482	1	1	0	0.242713	0.999	0.0015674	0.999	IR	9:106431069-106431332;9:106431429-106431568
Tecr	8:83573455-83573871	5	463::526	233::811	116::517	74::590	0.46815	0.22318	0.24497	0.030852	0.999	0.00229645	0.999	IR	8:83573922-83573871;8:83573455-83573369
Pcyt2	11:120613030-120613083	5	851::24	715::69	413::834	359::758	0.972571	0.912046	0.0605255	0.167725	0.999	0.00244411	0.999	Cassette	11:120613423-120613379;11:120613083-120613030;11:120612601-120612463
Sptan1	2:30014158-30014172	34	2::62	30::50	2::93	14::83	0.03125	0.375	-0.34375	0.0376801	0.999	0.00244651	0.999	Cassette	2:30013676-30013838;2:30014158-30014172;2:30015589-30015720
Eif4a2	16:23112351-23112457	6	638::46	578::107	901::1683	878::1337	0.932798	0.84391	0.0888881	0.122344	0.999	0.00273958	0.999	Cassette	16:23111817-23111896;16:23112351-23112457;16:23113167-23113926
Mon1a	9:107902763-107902862	4	4::158	45::96	11::63	27::45	0.0246914	0.319149	-0.294458	0.00336456	0.999	0.00291127	0.999	IR	9:107901195-107902763;9:107902862-107903139
Ints11	4:155885703-155886092	7	50::15	22::73	41::56	18::85	0.769231	0.231579	0.537652	0.0340807	0.999	0.00334291	0.999	IR	4:155885565-155885703;4:155886092-155886160
Picalm	7:90194273-90194296	17	95::382	244::496	121::537	213::696	0.199161	0.32973	-0.130568	0.0684242	0.999	0.00370138	0.999	Cassette	7:90191654-90191753;7:90194273-90194296;7:90195655-90195714
Kxd1	8:70513604-70514168	8	190::6	294::6	300::632	342::1200	0.969388	0.98	-0.0106122	0.164669	0.999	0.00422059	0.999	AltEnd	8:70514168-70513604;8:70509634-70509521;8:70509382-70509296
Kng1	16:23079051-23079595	12	1711::1242	2900::1352	1510::16739	2123::18543	0.579482	0.682027	-0.102545	0.0767945	0.999	0.00436828	0.999	IR	16:23078974-23079051;16:23079595-23080006
Hdgf	3:87913841-87913910	7	52::258	26::405	30::318	22::523	0.167742	0.0602549	0.107487	0.0274093	0.999	0.00451617	0.999	Cassette	3:87913313-87913451;3:87913841-87913910;3:87914052-87914237
Cpsf3	12:21305455-21305469	15	25::217	1::315	87::186	100::236	0.103306	0.00316456	0.100141	0.437285	0.999	0.00486803	0.999	A5SS	12:21305303-21305469
Psme4	11:30856889-30857152	43	18::39	2::53	23::39	5::48	0.315789	0.0363636	0.279426	0.0257106	0.999	0.00583991	0.999	AltEnd	11:30856889-30857152;11:30861348-30861476;11:30865434-30865589;11:30866036-30866279
Ftcd	10:76583872-76584170	8	1276::105	1040::229	845::639	684::657	0.923996	0.819543	0.104453	0.0953007	0.999	0.00760759	0.999	IR	10:76583811-76583872;10:76584170-76584299
Snrpe	1:133609744-133610164	1	96::276	43::505	53::146	35::223	0.257373	0.0783956	0.178977	0.0422033	0.999	0.00826712	0.999	IR	1:133610291-133610164;1:133609744-133609718
Asl	5:130016754-130016828	8	13::274	3::724	30::400	23::873	0.0452962	0.00412371	0.0411725	0.0172826	0.999	0.00850993	0.999	AltEnd	5:130016828-130016754;5:130016373-130016296;5:130016174-130016097
Srp9	1:182128684-182128752	2	887::55	1197::28	180::485	311::559	0.941614	0.977143	-0.0355293	0.0160785	0.999	0.00880257	0.999	Cassette	1:182124737-182124975;1:182128684-182128752;1:182131336-182131919
Samd11	4:156249122-156249195	8	186::170	272::142	98::374	146::294	0.522472	0.657005	-0.134533	0.0109227	0.999	0.00914153	0.999	IR	4:156249273-156249195;4:156249122-156248337
Hnrnpl	7:28817335-28817404	9	255::263	177::379	216::797	189::745	0.492768	0.318059	0.174708	0.208672	0.999	0.00951827	0.999	Cassette	7:28815280-28815352;7:28817335-28817404;7:28818461-28818532
Fgl1	8:41209883-41210427	2	92::631	31::1423	46::1052	40::2031	0.127248	0.0213132	0.105934	0.0229877	0.999	0.00962608	0.999	IR	8:41210506-41210427;8:41209883-41209697
Larp7	3:127547004-127547090	3	43::21	21::79	29::52	19::90	0.671875	0.21	0.461875	0.118565	0.999	0.00976264	0.999	IR	3:127547190-127547090;3:127547004-127546921
C4b	17:34728897-34729182	39	607::2777	527::3939	338::3179	324::4277	0.179347	0.118003	0.0613443	0.0100751	0.999	0.00999602	0.999	IR	17:34729265-34729182;17:34728897-34728765
Atg4b	1:93775628-93775700	8	45::10	121::0	24::35	63::72	0.818182	1	-0.181818	0.221788	0.999	0.0109607	0.999	Cassette	1:93775133-93775234;1:93775628-93775700;1:93778285-93778364
Abcc6	7:45996913-45996974	17	90::137	45::173	52::194	27::173	0.396476	0.206422	0.190054	0.120223	0.999	0.0122578	0.999	Cassette	7:45998826-45998650;7:45996974-45996913;7:45996822-45996655
Tpi1	6:124811604-124811882	3	46::394	15::712	28::474	22::847	0.104545	0.0206327	0.0839127	0.180105	0.999	0.0136941	0.999	IR	6:124811967-124811882;6:124811604-124811517
Psmc3	2:91056642-91056658	6	34::420	10::609	107::439	108::611	0.0748899	0.0161551	0.0587348	0.250851	0.999	0.0139403	0.999	A3SS	2:91056642-91056801
Cyp3a25	5:145993273-145993361	6	61::67	275::90	114::198	273::370	0.476562	0.752394	-0.275831	0.14369	0.999	0.0146639	0.999	Cassette	5:145994978-145994865;5:145993361-145993273;5:145993036-145992888
Khk	5:30926688-30926822	3	19::23	19::124	30::61	33::129	0.452381	0.132867	0.319514	0.161618	0.999	0.0148849	0.999	Cassette	5:30924739-30924855;5:30926688-30926822;5:30927022-30927156
Ube2l6	2:84809567-84810087	5	3228::0	3443::0	2888::1159	2652::1570	1	1	0	0.156213	0.999	0.0152855	0.999	IR	2:84809005-84809567;2:84810087-84810335
Atp2a3	11:72989475-72989560	21	118::75	178::35	54::253	95::229	0.611399	0.835681	-0.224282	0.0470457	0.999	0.0163738	0.999	Cassette	11:72988970-72989087;11:72989475-72989560;11:72991689-72993043
Anln	9:22349247-22349300	18	22::9	12::41	17::39	8::63	0.709677	0.226415	0.483262	0.0176805	0.999	0.0168515	0.999	Cassette	9:22351032-22350920;9:22349300-22349247;9:22339088-22339002
Alad	4:62510923-62511524	7	471::1882	243::1970	267::1972	158::1902	0.20017	0.109781	0.0903891	0.0173229	0.999	0.016886	0.999	IR	4:62511612-62511524;4:62510923-62510868
Pck1	2:173158088-173158192	8	797::1640	595::2760	552::4486	517::5784	0.327041	0.177312	0.149729	0.0192119	0.999	0.0168926	0.999	IR	2:173157993-173158088;2:173158192-173159273
Rrbp1	2:143955037-143955114	16	119::833	33::821	148::891	99::834	0.124869	0.0386417	0.0862271	0.245079	0.999	0.0169692	0.999	IR	2:143955206-143955114;2:143955037-143954957
Ncln	10:81488358-81488428	10	218::76	133::128	115::236	84::210	0.741497	0.509579	0.231918	0.585733	0.999	0.0179669	0.999	IR	10:81488466-81488428;10:81488358-81488195
Hpd	5:123181527-123181861	3	129::230	179::649	69::364	87::864	0.359331	0.216184	0.143148	0.0309529	0.999	0.0182278	0.999	IR	5:123181923-123181861;5:123181527-123181423
Alb	5:90464853-90472684	6	560488::0	700778::0	119492::344941	224820::415390	1	1	0	0.157945	0.999	0.0188407	0.999	Cassette_multi	5:90463984-90464086;5:90464853-90464985;5:90465874-90465971;5:90467344-90467473;5:90468481-90468695;5:90469502-90469634;5:90470741-90470838;5:90472005-90472143;5:90472461-90472684;5:90474567-90474661
Ftl1	7:45459230-45459324	2	423::5	239::0	292::842	248::1096	0.988331	1	-0.0116686	0.305534	0.999	0.0194164	0.999	IR	7:45459463-45459324;7:45459230-45459084
Grn	11:102434826-102435059	7	61::160	20::243	38::183	17::259	0.276018	0.0760456	0.199972	0.0243177	0.999	0.01957	0.999	IR	11:102434703-102434826;11:102435059-102435156
Bckdhb	9:83948781-83948915	2	224::12	134::47	144::10	90::39	0.949153	0.740331	0.208821	0.0502518	0.999	0.0204418	0.999	AltStart	9:83925145-83925359;9:83948781-83948915
Fam167b	4:129577412-129577457	2	24::49	4::93	45::48	33::74	0.328767	0.0412371	0.28753	0.0766512	0.999	0.0211558	0.999	AltStart	4:129578549-129578118;4:129577457-129577412
H2-T23	17:36030231-36030371	3	398::1326	240::1768	279::1168	215::1296	0.230792	0.119462	0.111329	0.0293474	0.999	0.0221141	0.999	IR	17:36030400-36030371;17:36030231-36029976
Galt	4:41756561-41756682	4	293::53	257::163	185::196	151::319	0.846821	0.611905	0.234916	0.115054	0.999	0.022384	0.999	IR	4:41756513-41756561;4:41756682-41756811
Slc25a47	12:108855618-108855939	7	371::696	143::821	192::2397	88::2075	0.347541	0.148782	0.198759	0.0225238	0.999	0.0224408	0.999	IR	12:108855294-108855618;12:108855939-108856815
Tcp1	17:12916439-12916629	2	89::0	103::0	468::961	159::679	1	1	0	0.371562	0.999	0.0224825	0.999	AltStart	17:12915701-12915871;17:12916439-12916629
Nrd1	4:109016652-109017696	3	31::10	48::18	18::55	34::37	0.756098	0.727273	0.0288248	0.160169	0.999	0.0232367	0.999	Cassette_multi	4:109013510-109013840;4:109016652-109016785;4:109017627-109017696;4:109017839-109017920
Actl6a	3:32709164-32709342	2	19::41	1::82	15::9	6::14	0.316667	0.0120482	0.304618	0.460911	0.999	0.0236989	0.999	AltStart	3:32706298-32706428;3:32708507-32708880;3:32709164-32709342
Gckr	5:31306606-31307066	9	926::232	604::260	498::246	331::243	0.799655	0.699248	0.100406	0.0481029	0.999	0.0237965	0.999	IR	5:31304969-31306606;5:31307066-31307164
Fabp5	3:10015143-10015472	1	374::13858	286::20090	382::1526	439::2504	0.0262779	0.0140597	0.0122181	0.0493666	0.999	0.0245644	0.999	IR	3:10012548-10015143;3:10015472-10015573
Drap1	19:5423653-5423772	2	251::514	153::756	132::350	90::458	0.328105	0.168317	0.159788	0.0330515	0.999	0.0247465	0.999	IR	19:5424081-5423772;19:5423653-5423560
Eif5a	11:69920801-69920940	4	28::320	13::709	16::56	8::109	0.0804598	0.0180055	0.0624542	0.0319617	0.999	0.0256736	0.999	AltStart	11:69921958-69921822;11:69921386-69921163;11:69921085-69921024;11:69920940-69920801
Cdk5rap3	11:96913006-96913054	4	112::24	176::7	79::117	96::134	0.823529	0.961749	-0.138219	0.164827	0.999	0.0264608	0.999	Cassette	11:96913482-96913382;11:96913054-96913006;11:96912395-96912217
Atp5a1	18:77774110-77774543	1	41::176	12::344	30::28	20::56	0.18894	0.0337079	0.155232	0.0442875	0.999	0.0267126	0.999	A5SS	18:77773729-77774543
Tspan31	10:127069807-127069981	2	1::44	0::127	8::24	2::74	0.0222222	0	0.0222222	0.449945	0.999	0.0275768	0.999	AltStart	10:127070264-127070115;10:127069981-127069807
C8g	2:25500094-25500114	2	152::0	399::0	140::33	368::25	1	1	0	0.23816	0.999	0.0290138	0.999	AltStart	2:25501719-25501528;2:25500114-25500094
Grtp1	8:13176933-13177142	10	135::0	138::0	146::36	127::81	1	1	0	0.163781	0.999	0.0300894	0.999	AltEnd	8:13177142-13176933;8:13172612-13172022
Sfpq	4:127029827-127031236	9	613::440	901::319	382::1708	492::958	0.582146	0.738329	-0.156183	0.0324183	0.999	0.0305862	0.999	AltEnd	4:127029827-127031236;4:127035808-127035854;4:127036563-127036649;4:127036932-127037013
Rab10os	12:3249739-3249867	6	35::34	19::30	233::143	314::101	0.507246	0.387755	0.119491	0.194128	0.999	0.0323399	0.999	A3SS	12:3249739-3250377
Col1a2	6:4534688-4535381	39	7::16	13::44	12::15	8::52	0.304348	0.22807	0.0762777	0.153413	0.999	0.0336338	0.999	IR	6:4534581-4534688;6:4535381-4535488
Arpc1b	5:145123791-145124587	4	58::116	34::244	33::129	25::268	0.333333	0.122302	0.211031	0.0396364	0.999	0.0341472	0.999	IR	5:145123569-145123791;5:145124587-145124694
Rpl3	15:80079850-80080366	5	272::1030	171::1837	164::915	115::1559	0.208909	0.0851382	0.123771	0.0347404	0.999	0.0345215	0.999	IR	15:80080552-80080366;15:80079850-80079690
Slc25a13	6:6068267-6068699	16	12::94	29::102	74::103	54::180	0.113208	0.224335	-0.111127	0.169031	0.999	0.0347267	0.999	AltEnd	6:6068699-6068267;6:6052903-6052765;6:6042899-6042741;6:6042649-6042559
Tecr	8:83573709-83573871	5	14::557	7::868	142::643	99::835	0.0245184	0.008	0.0165184	0.246351	0.999	0.0352743	0.999	A5SS	8:83573922-83573709
Rack1	11:48801834-48802273	1	880::1656	618::3279	401::1074	370::1815	0.347261	0.158658	0.188603	0.0369492	0.999	0.0355373	0.999	IR	11:48801663-48801834;11:48802273-48802667
Arhgap9	10:127328147-127328390	13	76::43	35::81	53::96	25::125	0.635983	0.301724	0.334259	0.0627143	0.999	0.0356573	0.999	IR	10:127328094-127328147;10:127328390-127328524
Tyms	5:30069834-30069955	2	40::229	18::349	37::341	25::503	0.148699	0.0490463	0.0996526	0.0736133	0.999	0.036233	0.999	Cassette	5:30071707-30071634;5:30069955-30069834;5:30068640-30068466
Rfc4	16:23114107-23114187	10	69::256	18::276	60::263	38::268	0.212308	0.0612245	0.151083	0.417554	0.999	0.0365046	0.999	IR	16:23114303-23114187;16:23114107-23113943
Zc3h13	14:75338072-75338197	18	6::137	30::120	3::113	13::103	0.0418118	0.2	-0.158188	0.149616	0.999	0.036611	0.999	AltStart	14:75335922-75336074;14:75337370-75337570;14:75338072-75338197
Hnrnpc	14:52098015-52098040	2	103::41	267::28	60::162	125::264	0.715278	0.905085	-0.189807	0.161531	0.999	0.0378192	0.999	Cassette_multi	14:52103969-52103889;14:52098040-52098015;14:52084391-52084115
Atp6v1e1	6:120797877-120803376	7	451::0	983::0	203::579	438::856	1	1	0	0.167277	0.999	0.0378589	0.999	Cassette_multi	6:120804132-120804052;6:120803376-120803308;6:120801137-120801043;6:120797964-120797877;6:120795764-120795254
Echdc2	4:108175259-108175407	8	102::784	38::717	151::946	89::746	0.115124	0.0502646	0.0648596	0.26506	0.999	0.0382163	0.999	AltEnd	4:108175259-108175407;4:108177073-108177123;4:108178371-108178418;4:108178907-108179308
Rpl22l1	3:28806592-28806737	1	192::577	139::908	130::479	114::696	0.249513	0.132697	0.116816	0.0430743	0.999	0.0383037	0.999	IR	3:28806458-28806592;3:28806737-28806858
Ssbp4	8:70600009-70600062	8	3::121	28::125	9::124	28::160	0.0241935	0.183007	-0.158813	0.115074	0.999	0.0387768	0.999	Cassette	8:70600485-70600396;8:70600062-70600009;8:70599899-70599840
Gm10275	10:29699074-29699244	1	7560::0	7483::0	2135::2138	2406::2043	1	1	0	0.21068	0.999	0.0392063	0.999	IR	10:29699380-29699244;10:29699074-29698746
Trappc1	11:69325439-69325558	4	435::12	663::13	809::602	1028::544	0.973154	0.980769	-0.00761487	0.320075	0.999	0.0393582	0.999	A3SS	11:69325439-69325793
Uhrf1	17:56318150-56318247	14	159::175	84::226	92::262	60::285	0.476048	0.270968	0.20508	0.216045	0.999	0.0398764	0.999	IR	17:56317991-56318150;17:56318247-56318384
Coa3	11:101278398-101278452	2	240::0	311::0	322::523	440::492	1	1	0	0.259515	0.999	0.0403966	0.999	A3SS	11:101278452-101277968
Echdc2	4:108169948-108170226	3	516::57	222::132	288::147	167::140	0.900524	0.626234	0.274289	0.126188	0.999	0.0405687	0.999	A5SS	4:108169787-108170226
Dcxr	11:120725942-120726006	5	1164::110	1294::279	598::488	693::689	0.913658	0.822632	0.0910259	0.113467	0.999	0.0416392	0.999	Cassette	11:120726187-120726088;11:120726006-120725942;11:120725896-120725738
Tcf25	8:123401076-123401231	18	202::113	275::160	272::1322	357::947	0.64127	0.632184	0.00908593	0.173348	0.999	0.0422774	0.999	AltEnd	8:123401076-123401231;8:123403147-123403835
Ccnc	4:21747483-21747962	13	31::3	21::8	25::22	9::29	0.911765	0.724138	0.187627	0.20366	0.999	0.0426444	0.999	Cassette	4:21746656-21746774;4:21747483-21747962;4:21748137-21748554
Son	16:91673441-91674022	10	37::485	32::183	64::102	95::68	0.0708134	0.148837	-0.0780238	0.0462299	0.999	0.044157	0.999	AltStart	16:91671349-91671465;16:91671948-91672141;16:91672228-91672710;16:91673441-91674022
Aldh4a1	4:139648508-139649108	13	669::0	1039::0	209::611	379::757	1	1	0	0.172124	0.999	0.0450383	0.999	IR	4:139648158-139648508;4:139649108-139649690
Gnai2	9:107615825-107616155	9	187::678	155::1371	105::698	95::1214	0.216185	0.101539	0.114646	0.0569779	0.999	0.0457012	0.999	IR	9:107616308-107616155;9:107615825-107615612
Recql	6:142362352-142362806	16	303::0	316::0	106::231	112::128	1	1	0	0.172712	0.999	0.0460048	0.999	IR	6:142362869-142362806;6:142362352-142361376
Ociad1	5:73310274-73310426	10	1071::33	1616::11	631::654	904::718	0.970109	0.993239	-0.0231304	0.0521264	0.999	0.0461215	0.999	Cassette	5:73306578-73306798;5:73310274-73310426;5:73313443-73313957
Itih3	14:30917787-30918275	9	2679::248	2439::585	1379::1696	1218::1870	0.915301	0.80658	0.108721	0.0712169	0.999	0.0494075	0.999	IR	14:30918443-30918275;14:30917787-30917662
Top3a	11:60742436-60742995	18	76::0	46::0	68::26	60::69	1	1	0	0.174751	0.999	0.0496271	0.999	A5SS	11:60743124-60742436
Stt3a	9:36734315-36749733	9	538::0	886::0	148::676	301::581	1	1	0	0.175463	0.999	0.0507894	0.999	Cassette_multi	9:36751346-36751182;9:36749733-36749553;9:36748080-36747925;9:36746645-36746554;9:36744151-36743996;9:36743604-36743416;9:36741830-36741714;9:36741591-36741489;9:36735541-36735353;9:36734430-36734315;9:36732772-36732426
Rpl38	11:114668609-114668626	1	109::132	65::182	59::30	38::34	0.451346	0.263158	0.188188	0.30068	0.999	0.0508262	0.999	A5SS	11:114668524-114668626
Clk4	11:51273078-51273168	7	147::90	203::46	265::330	297::274	0.620253	0.815261	-0.195008	0.227367	0.999	0.0512617	0.999	Cassette	11:51271800-51272022;11:51273078-51273168;11:51273560-51273622
Cct2	10:117055235-117055381	11	36::560	12::893	68::779	37::1103	0.0604027	0.0132597	0.047143	0.162787	0.999	0.0547456	0.999	A3SS	10:117055381-117055107
Apob	12:8015082-8015873	29	4339::69	7183::179	1573::7914	2449::9898	0.984347	0.975689	0.00865739	0.0624824	0.999	0.055001	0.999	IR	12:8015015-8015082;12:8015873-8016835
Cirbp	10:80170982-80171655	5	40::7	60::40	212::111	243::66	0.851064	0.6	0.251064	0.0759011	0.999	0.0557432	0.999	AltEnd	10:80170982-80171655;10:80171982-80172512;10:80172637-80172786
Cotl1	8:119810049-119810101	4	239::0	462::0	124::251	255::307	1	1	0	0.17835	0.999	0.0559444	0.999	IR	8:119810355-119810101;8:119810049-119809222
Slc27a5	7:12988733-12991057	6	1008::0	1256::0	384::175	576::144	1	1	0	0.178866	0.999	0.0564061	0.999	Cassette_multi	7:12991339-12991286;7:12991057-12990967;7:12989552-12989354;7:12989107-12989010;7:12988863-12988733;7:12988456-12988352
Pradc1	6:85447688-85447807	4	0::32	6::27	8::70	26::68	0	0.181818	-0.181818	0.136877	0.999	0.0586597	0.999	A3SS	6:85447807-85446810
Psme2	14:55589511-55589619	4	41::437	16::604	36::196	30::259	0.0857741	0.0258065	0.0599676	0.418458	0.999	0.0593458	0.999	IR	14:55589705-55589619;14:55589511-55589481
Ndufv3	17:31527310-31528401	4	539::2178	532::1843	219::1558	294::1358	0.198344	0.224295	-0.0259511	0.160286	0.999	0.0595977	0.999	Cassette	17:31521569-31521692;17:31527310-31528401;17:31531110-31531323
Pdxdc1	16:13838302-13838394	23	71::0	147::0	81::240	166::191	1	1	0	0.725221	0.999	0.0597526	0.999	Cassette_multi	16:13839353-13839306;16:13838394-13838302;16:13834351-13834155
Agrn	4:156169546-156169557	31	17::60	0::60	19::87	9::68	0.220779	0	0.220779	0.167129	0.999	0.0608667	0.999	Cassette	4:156169881-156169770;4:156169557-156169546;4:156169336-156169220
Asph	4:9598733-9598780	16	18::13	8::35	9::29	8::41	0.580645	0.186047	0.394599	0.136739	0.999	0.0614567	0.999	Cassette	4:9601363-9601307;4:9598780-9598733;4:9598301-9598269
Cdk4	10:127065264-127065953	4	295::660	180::979	194::734	140::1039	0.308901	0.155239	0.153661	0.0649083	0.999	0.0615258	0.999	IR	10:127065155-127065264;10:127065953-127066003
Ppib	9:66063082-66065487	3	584::2189	490::4107	111::3075	101::5197	0.210564	0.106568	0.103996	0.0777557	0.999	0.0617232	0.999	IR	9:66062989-66063082;9:66065487-66065671
Mis18bp1	12:65152688-65153806	5	134::3	67::3	19::30	12::54	0.978102	0.957143	0.0209593	0.181814	0.999	0.0626479	0.999	A5SS	12:65153893-65152688
Traf7	17:24512086-24512169	11	1::101	25::93	7::124	22::95	0.00980392	0.211864	-0.20206	0.102531	0.999	0.062795	0.999	IR	17:24512567-24512169;17:24512086-24512013
Cox16	12:81472093-81472351	5	316::253	460::198	393::225	445::162	0.55536	0.698786	-0.143426	0.0756758	0.999	0.0641147	0.999	AltEnd	12:81472351-81472093;12:81374507-81374418;12:81359344-81359026
Ldb1	19:46035837-46035924	5	47::241	19::357	43::280	38::366	0.163194	0.0505319	0.112663	0.502283	0.999	0.0654315	0.999	IR	19:46036000-46035924;19:46035837-46035735
Klf3	5:64812340-64812503	2	14::54	35::47	6::71	19::49	0.205882	0.426829	-0.220947	0.136863	0.999	0.0656691	0.999	AltStart	5:64803388-64803791;5:64812340-64812503
Orc5	5:22526453-22526535	9	90::35	45::59	47::73	29::81	0.72	0.432692	0.287308	0.351164	0.999	0.0659528	0.999	IR	5:22526583-22526535;5:22526453-22526363
Ppp2r2d	7:138869690-138869855	7	27::8	78::0	23::34	37::50	0.771429	1	-0.228571	0.26125	0.999	0.0666976	0.999	Cassette	7:138868410-138868507;7:138869690-138869855;7:138870390-138870502
Herc4	10:63291180-63291283	17	39::18	15::37	29::49	8::45	0.684211	0.285714	0.398496	0.0690111	0.999	0.0672448	0.999	Cassette	10:63290504-63290676;10:63291180-63291283;10:63299120-63299239
Smarcb1	10:75911656-75911826	3	3::109	5::201	66::168	34::213	0.0267857	0.0242131	0.00257264	0.176604	0.999	0.0679244	0.999	A3SS	10:75911826-75911519
Dcxr	11:120725855-120725896	6	110::616	279::677	191::639	375::801	0.151515	0.291841	-0.140326	0.0984037	0.999	0.0685994	0.999	A3SS	11:120725896-120725738
Abcg5	17:84676119-84676205	3	5::31	58::40	6::36	32::71	0.138889	0.591837	-0.452948	0.200704	0.999	0.0690937	0.999	IR	17:84676426-84676205;17:84676119-84676021
Fn1	1:71597672-71597747	39	257::195	446::388	942::1125	940::1780	0.568584	0.534772	0.0338119	0.266652	0.999	0.0698881	0.999	A3SS	1:71597747-71597281
Rhoc	3:104793870-104793911	7	165::0	330::0	207::359	360::412	1	1	0	0.23675	0.999	0.070264	0.999	A3SS	3:104793870-104794459
Sema4g	19:45002218-45002347	15	2263::1715	2154::653	1217::2873	1110::1657	0.568933	0.767409	-0.198476	0.0712102	0.999	0.0707434	0.999	IR	19:45001168-45002218;19:45002347-45003397
Mocs1	17:49433170-49433296	2	56::9	178::5	34::35	128::67	0.861538	0.972752	-0.111214	0.0969092	0.999	0.0721559	0.999	Cassette	17:49428442-49428564;17:49433170-49433296;17:49435095-49435262
Acer3	7:98230450-98230613	9	13::37	2::60	13::64	3::73	0.26	0.0322581	0.227742	0.0724578	0.999	0.0721836	0.999	Cassette	7:98244007-98243949;7:98230613-98230450;7:98226500-98226399
Qars	9:108515033-108515107	14	157::418	93::478	123::477	103::528	0.273043	0.162872	0.110171	0.431981	0.999	0.0728005	0.999	IR	9:108514967-108515033;9:108515107-108515232
Qtrt1	9:21417387-21417397	4	15::16	5::50	22::33	18::44	0.483871	0.0909091	0.392962	0.298472	0.999	0.0728041	0.999	A5SS	9:21417272-21417397
Eif1	11:100320209-100320505	2	121::893	48::1311	185::469	115::626	0.119329	0.0353201	0.0840093	0.0975669	0.999	0.0730877	0.999	AltStart	11:100319885-100320160;11:100320209-100320505
Prodh2	7:30494128-30494212	2	1021::190	997::769	503::806	555::1325	0.843234	0.564553	0.278682	0.123945	0.999	0.0746016	0.999	IR	7:30493932-30494128;7:30494212-30494350
Eif4e	3:138550263-138553721	6	272::0	404::0	147::239	239::237	1	1	0	0.19025	0.999	0.0748412	0.999	Cassette_multi	3:138547659-138547754;3:138550263-138550326;3:138550893-138551006;3:138553582-138553721;3:138555922-138556214
Vegfa	17:46022277-46022348	6	199::298	209::189	148::434	158::416	0.400402	0.525126	-0.124723	0.24581	0.999	0.0755567	0.999	Cassette	17:46024094-46024065;17:46022348-46022277;17:46021122-46020991
Mpdu1	11:69658021-69658056	4	3::45	2::120	51::104	27::152	0.0625	0.0163934	0.0461066	0.267948	0.999	0.0757724	0.999	A3SS	11:69658056-69657936
Atf5	7:44813242-44813520	4	777::0	1393::0	896::5184	1259::4856	1	1	0	0.191116	0.999	0.0762037	0.999	A3SS	7:44813520-44812256
Aph1a	3:95896360-95896694	5	196::12	290::33	41::112	92::109	0.942308	0.897833	0.0444749	0.181615	0.999	0.0779016	0.999	IR	3:95896237-95896360;3:95896694-95898288
Rpl29	9:106429576-106429639	1	162::62	224::170	141::38	204::100	0.723831	0.568354	0.155476	0.155432	0.999	0.0781174	0.999	A5SS	9:106429454-106429639
Pex2	3:5562669-5562732	6	33::17	13::41	25::124	14::133	0.66	0.240741	0.419259	0.178344	0.999	0.079381	0.999	Cassette	3:5563272-5563165;3:5562732-5562669;3:5561764-5560499
Commd1	11:22956411-22956947	5	825::14	999::10	203::518	279::477	0.983313	0.990094	-0.00678064	0.249554	0.999	0.0804239	0.999	Cassette	11:22982252-22982079;11:22956947-22956411;11:22900057-22899759
Hgfac	5:35045212-35045251	7	214::614	76::570	541::1487	315::1302	0.258454	0.117647	0.140807	0.125023	0.999	0.0810893	0.999	A3SS	5:35045212-35045506
Pipox	11:77882276-77882617	6	281::121	234::271	100::299	89::452	0.699005	0.463366	0.235639	0.113538	0.999	0.08253	0.999	IR	11:77882763-77882617;11:77882276-77882118
Gnb2	5:137531530-137531952	2	2::75	1::200	31::15	27::38	0.0258065	0.00497512	0.0208313	0.199282	0.999	0.0825777	0.999	AltStart	5:137533510-137533139;5:137531952-137531530
Eif5a	11:69919449-69919478	6	14::320	8::699	40::326	32::650	0.0419162	0.0113154	0.0306008	0.0848569	0.999	0.0845611	0.999	Cassette	11:69921386-69921163;11:69919478-69919449;11:69919336-69919151
Cenpt	8:105844995-105845074	8	191::186	67::160	116::254	49::169	0.506631	0.295154	0.211477	0.390859	0.999	0.0856224	0.999	IR	8:105845178-105845074;8:105844995-105844673
Afm	5:90547924-90548742	10	102::325	94::657	68::201	75::390	0.23947	0.125083	0.114386	0.107966	0.999	0.0856894	0.999	IR	5:90547827-90547924;5:90548742-90549057
Ndufv1	19:4010009-4010019	3	7::70	0::165	100::197	109::336	0.0909091	0	0.0909091	0.131492	0.999	0.0874398	0.999	A3SS	19:4010019-4009826
Cd47	16:49869018-49869080	3	322::202	386::372	167::408	183::651	0.614504	0.509235	0.105269	0.0884729	0.999	0.0880055	0.999	Cassette	16:49867968-49868112;16:49869018-49869080;16:49884165-49884254
H19	7:142576114-142576203	3	758::41461	832::93431	2498::49780	5203::87909	0.017977	0.00883147	0.00914558	0.104297	0.999	0.0882552	0.999	IR	7:142576538-142576203;7:142576114-142575529
Gm26917	17:39845140-39845444	1	991::0	1076::0	298::426	406::336	1	1	0	0.199992	0.999	0.0899621	0.999	IR	17:39843013-39845140;17:39845444-39846341
Optn	2:5021228-5021323	16	574::41	718::53	325::439	410::394	0.933387	0.931303	0.00208483	0.202165	0.999	0.0906093	0.999	IR	2:5021481-5021323;2:5021228-5020642
Snhg5	9:88521448-88521650	3	160::226	258::203	72::272	112::237	0.414508	0.56013	-0.145622	0.0967714	0.999	0.090614	0.999	IR	9:88521869-88521650;9:88521448-88521050
Gm12940	4:127036649-127036932	3	190::1030	164::535	129::1431	113::798	0.155738	0.235056	-0.0793183	0.0921572	0.999	0.0906469	0.999	IR	4:127036563-127036649;4:127036932-127037013
Trim28	7:13030375-13030455	10	160::923	105::1041	147::925	122::1057	0.14767	0.0915831	0.0560865	0.248603	0.999	0.091039	0.999	IR	7:13030289-13030375;7:13030455-13030592
Ramp2	11:101247586-101248250	2	68::0	139::2	275::99	283::172	1	0.985816	0.0141844	0.231191	0.999	0.0920084	0.999	AltEnd	11:101247586-101248250;11:101253604-101253807;11:101254031-101254176
Atp5b	10:128085626-128086038	4	120::386	118::1021	84::525	100::1248	0.237154	0.103554	0.1336	0.094642	0.999	0.0930506	0.999	IR	10:128085442-128085626;10:128086038-128086196
Sh2b3	5:121832503-121832590	5	8::37	25::22	6::35	20::28	0.177778	0.531915	-0.354137	0.120913	0.999	0.0944305	0.999	Cassette	5:121836825-121836550;5:121832590-121832503;5:121829076-121828402
Slc2a4	11:69945953-69946069	4	46::25	55::3	26::53	36::37	0.647887	0.948276	-0.300389	0.153649	0.999	0.0954445	0.999	IR	11:69946193-69946069;11:69945953-69945838
Apoe	7:19696337-19696724	5	116496::0	156370::0	119991::37189	155923::71767	1	1	0	0.203679	0.999	0.0955743	0.999	IR	7:19697103-19696724;7:19696337-19696109
Slmap	14:26459410-26459460	11	34::5	16::18	18::7	11::10	0.871795	0.470588	0.401207	0.210721	0.999	0.0956933	0.999	Cassette	14:26459954-26459904;14:26459460-26459410;14:26453600-26453538
Pnpla7	2:25052184-25052308	32	63::170	34::274	50::77	34::109	0.270386	0.11039	0.159997	0.116028	0.999	0.096429	0.999	IR	2:25051352-25052184;2:25052308-25052418
Hmgb2	8:57512515-57512575	2	5::784	0::1105	167::720	156::1068	0.00633714	0	0.00633714	0.279215	0.999	0.0966546	0.999	A3SS	8:57512515-57512748
Pgls	8:71595006-71595061	3	16::1220	4::1373	35::261	12::293	0.0129397	0.00290381	0.0100359	0.117053	0.999	0.0969313	0.999	A3SS	8:71595006-71595665
Rps9	7:3705919-3706651	3	367::4372	256::5811	178::2714	152::3433	0.0774425	0.0421932	0.0352493	0.0994823	0.999	0.0970982	0.999	IR	7:3705616-3705919;7:3706651-3706897
Eif2s2	2:154872170-154872240	7	98::0	167::0	57::244	108::253	1	1	0	0.20537	0.999	0.0982418	0.999	IR	2:154872900-154872240;2:154872170-154871410
Ddx55	5:124566114-124566381	9	0::64	8::24	13::93	19::50	0	0.25	-0.25	0.147517	0.999	0.0996589	0.999	A3SS	5:124566114-124566495
Vps29	5:122359946-122360013	3	0::59	0::118	24::121	14::260	0	0	0	0.426125	0.999	0.0997207	0.999	A3SS	5:122359946-122360204
Akr1d1	6:37539681-37539874	4	2::42	5::45	2::59	20::71	0.0454545	0.1	-0.0545455	0.50824	0.999	0.100344	0.999	AltStart	6:37532482-37532646;6:37536029-37536145;6:37539681-37539874
Ehbp1l1	19:5720564-5720686	9	149::123	206::90	175::282	234::290	0.547794	0.695946	-0.148152	0.245258	0.999	0.101134	0.999	A5SS	19:5720726-5720564
Nr1i3	1:171217731-171218589	6	126::288	220::461	130::279	134::447	0.304348	0.323054	-0.0187065	0.194041	0.999	0.101867	0.999	IR	1:171217076-171217731;1:171218589-171220701
Exosc10	4:148572969-148573029	16	44::121	14::135	55::150	27::148	0.266667	0.0939597	0.172707	0.132087	0.999	0.101978	0.999	A5SS	4:148572919-148573029
Trf	9:103221044-103222051	9	88::5160	86::20465	59::6015	97::22973	0.0167656	0.00418461	0.012581	0.106405	0.999	0.102667	0.999	IR	9:103222228-103222051;9:103221044-103220893
Trf	9:103221044-103222051	9	88::5160	86::20465	59::2620	97::9879	0.0167656	0.00418461	0.012581	0.106536	0.999	0.102784	0.999	IR	9:103222675-103222051;9:103221044-103220893
Tmsb4x	X:167208323-167208827	2	1::1098	2::1668	95::117	63::180	0.000909918	0.00119725	-0.000287328	0.278904	0.999	0.103696	0.999	AltStart	x:167209315-167209008;x:167208827-167208323
Itih2	2:10108873-10108939	14	48::546	26::776	26::1328	26::2324	0.0808081	0.032419	0.0483891	0.229292	0.999	0.103871	0.999	AltEnd	2:10108939-10108873;2:10106834-10106653;2:10105805-10105620;2:10105281-10105142
Cdh1	8:106668884-106669200	16	166::0	387::0	66::538	161::519	1	1	0	0.208238	0.999	0.103953	0.999	IR	8:106668406-106668884;8:106669200-106670246
Josd2	7:44468159-44468190	1	296::27	291::71	364::167	367::195	0.916538	0.803867	0.11267	0.491135	0.999	0.104538	0.999	A5SS	7:44467980-44468190
Sptbn1	11:30101655-30103248	36	59::71	50::208	22::61	17::122	0.453846	0.193798	0.260048	0.288872	0.999	0.10465	0.999	IR	11:30103421-30103248;11:30101655-30101513
Aspscr1	11:120708999-120709071	18	629::373	234::392	384::486	162::324	0.62793	0.373802	0.254128	0.106617	0.999	0.104743	0.999	IR	11:120708760-120708999;11:120709071-120709246
Cbx1	11:96802822-96802998	4	93::88	58::175	85::124	64::197	0.513812	0.250535	0.263277	0.126092	0.999	0.105642	0.999	A5SS	11:96802728-96802998
Jmjd6	11:116839838-116839931	3	17::62	76::99	24::132	81::192	0.21519	0.434286	-0.219096	0.106629	0.999	0.106133	0.999	Cassette	11:116840545-116840410;11:116839931-116839838;11:116839128-116838990
Snhg20	11:117077202-117078776	1	29::664	21::337	23::504	32::272	0.0425379	0.0586592	-0.0161214	0.20668	0.999	0.106491	0.999	IR	11:117076790-117077202;11:117078776-117078955
Stat2	10:128283157-128283233	12	15::119	70::123	24::56	46::54	0.11194	0.362694	-0.250754	0.446108	0.999	0.106598	0.999	IR	10:128282817-128283157;10:128283233-128283316
Ctsa	2:164834748-164834838	3	168::74	103::109	105::77	63::82	0.694215	0.485849	0.208366	0.266205	0.999	0.107735	0.999	IR	2:164834473-164834748;2:164834838-164834924
Xpa	4:46180207-46180398	7	10::377	21::211	11::290	19::173	0.0258398	0.0905172	-0.0646774	0.130472	0.999	0.108145	0.999	Cassette	4:46183235-46183118;4:46180398-46180207;4:46175415-46175222
Igf2	7:142652447-142653561	8	478::0	1755::0	804::15447	2930::19324	1	1	0	0.201062	0.999	0.108742	0.999	IR	7:142654052-142653561;7:142652447-142650766
Kctd2	11:115429886-115430041	5	28::14	13::42	90::148	80::143	0.666667	0.236364	0.430303	0.426399	0.999	0.10912	0.999	AltEnd	11:115429886-115430041;11:115430313-115431274
Tpra1	6:88910650-88910797	9	65::138	105::134	36::134	64::111	0.320197	0.439331	-0.119133	0.124579	0.999	0.109266	0.999	IR	6:88910151-88910650;6:88910797-88910949
Cops6	5:138161805-138162137	2	28::153	19::400	20::212	19::521	0.154696	0.0453461	0.10935	0.181628	0.999	0.110842	0.999	IR	5:138161674-138161805;5:138162137-138162225
Rpl7a	2:26910830-26911006	1	92::225	75::391	81::1132	73::1716	0.290221	0.160944	0.129277	0.111684	0.999	0.111684	0.999	IR	2:26910764-26910830;2:26911006-26911126
Paxx	2:25460494-25460655	1	33::37	12::62	25::29	12::37	0.471429	0.162162	0.309266	0.124867	0.999	0.112993	0.999	IR	2:25461094-25460655;2:25460494-25460445
Crb3	17:57065233-57065609	5	170::127	279::80	51::203	90::195	0.573109	0.777159	-0.20405	0.144535	0.999	0.113951	0.999	IR	17:57065090-57065233;17:57065609-57065918
Poldip2	11:78518209-78518953	7	25::117	37::181	41::121	29::216	0.176056	0.169725	0.00633157	0.182088	0.999	0.115454	0.999	IR	11:78518073-78518209;11:78518953-78518979
Anapc5	5:122799474-122800451	10	243::129	173::208	132::371	96::429	0.653691	0.454784	0.198908	0.143473	0.999	0.115818	0.999	IR	5:122800632-122800451;5:122799474-122799339
Cdk4	10:127064202-127064220	2	1::129	2::287	59::224	55::397	0.00769231	0.00692042	0.000771892	0.262345	0.999	0.117151	0.999	A3SS	10:127064202-127064453
Ercc2	7:19393505-19393630	19	30::67	46::28	20::74	33::58	0.309278	0.621622	-0.312343	0.339422	0.999	0.117355	0.999	IR	7:19393430-19393505;7:19393630-19393700
Ap2a1	7:44901500-44901591	21	54::392	11::438	63::298	43::330	0.121076	0.0244989	0.0965773	0.409297	0.999	0.117604	0.999	IR	7:44901715-44901591;7:44901500-44901237
Nt5c3	6:56913806-56913894	3	31::26	8::50	19::44	5::56	0.54386	0.137931	0.405929	0.120735	0.999	0.120099	0.999	Cassette	6:56923819-56923672;6:56913894-56913806;6:56897829-56897775
Vdac1	11:52386367-52386471	8	14::105	1::209	24::129	16::203	0.117647	0.0047619	0.112885	0.152627	0.999	0.120557	0.999	Cassette	11:52385583-52385733;11:52386367-52386471;11:52387416-52387473
Npepl1	2:174120667-174120948	10	378::48	211::113	283::269	157::225	0.887324	0.651235	0.236089	0.155873	0.999	0.121931	0.999	IR	2:174120544-174120667;2:174120948-174121124
Chchd1	14:20703197-20703290	1	130::141	58::266	73::107	41::150	0.478821	0.179012	0.299809	0.133581	0.999	0.122673	0.999	IR	14:20703006-20703197;14:20703290-20703609
Rabggtb	3:153908899-153908915	7	310::348	370::278	530::795	586::790	0.471125	0.571318	-0.100194	0.354228	0.999	0.122905	0.999	A3SS	3:153908915-153908790
Picalm	7:90182219-90182368	12	190::56	350::48	123::192	183::274	0.772358	0.879397	-0.107039	0.422161	0.999	0.127347	0.999	Cassette	7:90177500-90177603;7:90182219-90182368;7:90189150-90189257
Adck5	15:76594284-76594364	7	96::39	27::38	57::92	17::56	0.711111	0.415385	0.295726	0.206863	0.999	0.127724	0.999	IR	15:76594153-76594284;15:76594364-76594447
Sat2	11:69622961-69623112	4	25::80	9::138	14::27	11::54	0.238095	0.0612245	0.176871	0.173924	0.999	0.127821	0.999	IR	11:69622860-69622961;11:69623112-69623458
Ppdpf	2:181187736-181187809	2	194::249	281::207	132::257	181::264	0.437923	0.57582	-0.137896	0.433798	0.999	0.129981	0.999	IR	2:181187536-181187736;2:181187809-181187886
Cap1	4:122862746-122862901	9	34::104	13::184	24::134	12::193	0.246377	0.0659898	0.180387	0.138263	0.999	0.131507	0.999	IR	4:122863085-122862901;4:122862746-122862623
Tarbp2	15:102523050-102523185	4	399::189	207::175	206::79	105::78	0.678571	0.541885	0.136687	0.162066	0.999	0.13204	0.999	IR	15:102521040-102523050;15:102523185-102523676
Mark2	19:7287066-7287330	5	22::15	3::25	9::27	2::26	0.594595	0.107143	0.487452	0.20389	0.999	0.132698	0.999	IR	19:7287378-7287330;19:7287066-7287001
Zc3h7a	16:11145180-11145242	23	373::203	309::93	400::599	331::416	0.647569	0.768657	-0.121087	0.280858	0.999	0.133794	0.999	A5SS	16:11145285-11145180
Pradc1	6:85447688-85447807	4	0::32	6::27	8::58	26::59	0	0.181818	-0.181818	0.297598	0.999	0.134206	0.999	A3SS	6:85447807-85447521
Psme1	14:55580282-55580330	3	96::1117	174::1240	115::1050	117::1162	0.07911	0.123055	-0.0439452	0.330776	0.999	0.134442	0.999	A3SS	14:55580282-55580427
Nup88	11:70944238-70944482	11	227::468	130::440	130::539	70::481	0.326619	0.22807	0.0985485	0.14886	0.999	0.134645	0.999	IR	11:70944738-70944482;11:70944238-70944112
Sigmar1	4:41740550-41740642	6	246::1	674::0	139::467	348::660	0.995951	1	-0.00404858	0.631676	0.999	0.136926	0.999	Cassette	4:41740976-41740776;4:41740642-41740550;4:41739580-41738493
Commd3	2:18674315-18674656	3	438::234	308::277	155::495	109::459	0.652045	0.526496	0.125549	0.495587	0.999	0.13806	0.999	IR	2:18674281-18674315;2:18674656-18674716
Eif3g	9:20898167-20898378	1	218::186	157::348	133::144	118::216	0.539604	0.310891	0.228713	0.161483	0.999	0.139114	0.999	IR	9:20898623-20898378;9:20898167-20898084
Psme1	14:55579833-55579931	3	296::830	147::990	197::526	138::569	0.262761	0.129193	0.133568	0.141394	0.999	0.139342	0.999	IR	14:55579595-55579833;14:55579931-55580041
Gale	4:135966546-135966813	5	211::315	145::372	101::363	56::361	0.401141	0.280464	0.120676	0.189829	0.999	0.139514	0.999	IR	4:135966254-135966546;4:135966813-135966926
Firre	X:50573015-50573141	20	57::2	44::18	32::96	18::105	0.966387	0.712	0.254387	0.245174	0.999	0.14137	0.999	Cassette	x:50573351-50573224;x:50573141-50573015;x:50570291-50569277
Ccnd3	17:47596324-47596482	7	6::351	2::635	56::196	42::320	0.0168067	0.00313972	0.013667	0.245249	0.999	0.141571	0.999	AltStart	17:47594313-47594405;17:47594734-47594949;17:47596068-47596215;17:47596324-47596482
Crtc2	3:90262914-90262980	10	16::105	0::109	29::187	19::165	0.132231	0	0.132231	0.27119	0.999	0.143159	0.999	Cassette	3:90262451-90262714;3:90262914-90262980;3:90263171-90263357
AI182371	2:35086163-35086431	8	255::293	186::403	119::410	110::480	0.465392	0.315789	0.149602	0.618154	0.999	0.144162	0.999	IR	2:35086513-35086431;2:35086163-35086101
Dpp9	17:56189762-56189880	19	157::111	84::160	111::209	65::205	0.585821	0.344262	0.241559	0.172183	0.999	0.144822	0.999	Cassette	17:56190142-56189990;17:56189880-56189762;17:56189465-56189323
Acin1	14:54653535-54653681	11	12::100	7::146	21::37	6::42	0.107143	0.0457516	0.0613912	0.377814	0.999	0.145679	0.999	AltStart	14:54663805-54663587;14:54662283-54661808;14:54653681-54653535
Rpl11	4:136052717-136052970	2	127::9	70::9	58::1179	32::1523	0.933824	0.886076	0.0477476	0.262105	0.999	0.146901	0.999	IR	4:136053090-136052970;4:136052717-136052567
Fdps	3:89100921-89101315	1	35::19	14::52	25::125	17::102	0.648148	0.212121	0.436027	0.703478	0.999	0.147468	0.999	Cassette	3:89101959-89101862;3:89101315-89100921;3:89100831-89100669
Ilvbl	10:78583983-78584070	11	148::72	83::156	87::89	58::111	0.672727	0.34728	0.325447	0.166876	0.999	0.149002	0.999	IR	10:78583831-78583983;10:78584070-78584502
Ei24	9:36785652-36785936	6	28::16	30::61	19::35	15::86	0.636364	0.32967	0.306693	0.149434	0.999	0.149363	0.999	IR	9:36786060-36785936;9:36785652-36785533
Cbs	17:31614529-31614570	20	439::182	615::379	241::856	347::1309	0.706924	0.618712	0.088212	0.224169	0.999	0.149436	0.999	Cassette	17:31615558-31615474;17:31614570-31614529;17:31613293-31612641
Hmgcs2	3:98309059-98309820	10	22642::27	21528::6	10033::3198	7661::2198	0.998809	0.999721	-0.000912409	0.151568	0.999	0.150414	0.999	IR	3:98309030-98309059;3:98309820-98310738
Ergic3	2:156017852-156018071	13	130::893	56::955	78::497	46::493	0.127077	0.0553907	0.0716865	0.277116	0.999	0.151113	0.999	IR	2:156017494-156017852;2:156018071-156018279
Tbrg1	9:37652761-37653033	3	173::92	93::198	110::61	53::78	0.65283	0.319588	0.333243	0.158058	0.999	0.15221	0.999	IR	9:37653169-37653033;9:37652761-37651914
Fnbp4	2:90767853-90768076	11	57::15	52::11	39::211	77::177	0.791667	0.825397	-0.0337302	0.476209	0.999	0.153599	0.999	Cassette	2:90767408-90767541;2:90767853-90768076;2:90768516-90768700
Ddx5	11:106782693-106783959	12	1051::486	1168::863	383::1598	550::2008	0.68368	0.575191	0.108489	0.598954	0.999	0.153687	0.999	IR	11:106784018-106783959;11:106782693-106782469
Ankrd54	15:79054266-79054314	6	18::23	14::61	34::128	39::142	0.439024	0.186667	0.252358	0.246372	0.999	0.154374	0.999	Cassette	15:79054627-79054496;15:79054314-79054266;15:79054084-79053768
AI662270	11:83224149-83224310	1	60::7	38::10	54::142	33::221	0.895522	0.791667	0.103856	0.495254	0.999	0.154515	0.999	Cassette	11:83223576-83223651;11:83224149-83224310;11:83224452-83224631
Sec13	6:113730458-113730774	6	170::241	101::443	106::315	70::525	0.414338	0.185662	0.228676	0.177192	0.999	0.155824	0.999	IR	6:113730907-113730774;6:113730458-113730335
Cdca3	6:124831488-124832146	4	320::434	270::499	183::1222	140::1341	0.424403	0.351105	0.0732979	0.156817	0.999	0.156811	0.999	IR	6:124831362-124831488;6:124832146-124832439
Cct3	3:88321145-88321444	11	92::831	52::1081	66::601	55::754	0.099675	0.0458756	0.0537994	0.42055	0.999	0.156915	0.999	IR	3:88320995-88321145;3:88321444-88321767
Dhrs4	14:55487192-55487577	4	573::0	806::0	179::353	158::493	1	1	0	0.351448	0.999	0.157011	0.999	Cassette_multi	14:55480026-55480203;14:55487192-55487577;14:55487584-55487718
Hnrnph1	11:50381459-50381597	5	275::101	420::63	385::901	542::908	0.731383	0.869565	-0.138182	0.158609	0.999	0.158607	0.999	Cassette	11:50379821-50379964;11:50381459-50381597;11:50382537-50382715
1600014C10Rik	7:38194783-38194785	5	104::0	194::0	115::362	178::352	1	1	0	0.248131	0.999	0.159771	0.999	IR	7:38194704-38194783;7:38194785-38197568
Pilrb2	5:137866735-137868578	3	61::23	53::64	23::28	22::68	0.72619	0.452991	0.273199	0.209106	0.999	0.16174	0.999	IR	5:137868767-137868578;5:137866735-137866705
Ktn1	14:47724741-47724878	36	71::95	26::132	42::136	22::172	0.427711	0.164557	0.263154	0.163259	0.999	0.162086	0.999	IR	14:47724652-47724741;14:47724878-47724970
Slc25a39	11:102403713-102403791	10	379::1512	176::1970	329::1574	249::2010	0.200581	0.0819939	0.118587	0.167889	0.999	0.16213	0.999	IR	11:102403872-102403791;11:102403713-102403633
Txn2	15:77915705-77915857	5	771::0	1531::0	961::1784	1717::2234	1	1	0	0.59514	0.999	0.163712	0.999	Cassette	15:77924666-77924543;15:77915857-77915705;15:77915429-77915204
Habp2	19:56311671-56311778	8	37::27	124::12	73::33	177::52	0.578125	0.911765	-0.33364	0.537326	0.999	0.1644	0.999	A3SS	19:56311671-56311988
Tmem259	10:79978062-79978188	7	538::430	322::486	254::533	167::454	0.555785	0.398515	0.15727	0.449567	0.999	0.16449	0.999	IR	10:79978605-79978188;10:79978062-79977963
Cc2d1b	4:108630306-108630336	14	83::15	80::0	126::122	110::100	0.846939	1	-0.153061	0.272266	0.999	0.164721	0.999	A5SS	4:108630278-108630336
Rps6kb2	19:4158717-4158829	10	265::15	199::39	128::155	100::141	0.946429	0.836134	0.110294	0.63732	0.999	0.164955	0.999	IR	19:4158919-4158829;19:4158717-4158610
Cacfd1	2:27015943-27016849	5	1::19	4::29	24::37	14::67	0.0487805	0.121212	-0.0724316	0.243332	0.999	0.16503	0.999	AltEnd	2:27015943-27016849;2:27017079-27017435;2:27018373-27018480;2:27018888-27021089
Pstpip1	9:56123793-56124594	9	64::27	25::40	21::51	10::73	0.703297	0.384615	0.318681	0.207969	0.999	0.16509	0.999	IR	9:56123748-56123793;9:56124594-56124673
Spi1	2:91096780-91096993	3	23::0	58::2	14::21	31::15	1	0.966667	0.0333333	0.252646	0.999	0.165827	0.999	AltStart	2:91082390-91082523;2:91089814-91090310;2:91096780-91096993
Atp5k	5:108434080-108434326	1	54::918	30::1134	58::607	41::727	0.0554985	0.0260335	0.029465	0.226238	0.999	0.165965	0.999	IR	5:108434448-108434326;5:108434080-108434026
Adipor1	1:134415585-134415989	1	27::78	64::46	22::41	36::30	0.255924	0.581818	-0.325894	0.195449	0.999	0.166227	0.999	A5SS	1:134415378-134415989
Timm9	12:71132507-71132798	3	42::33	21::65	48::60	24::73	0.56	0.244186	0.315814	0.167073	0.999	0.166474	0.999	Cassette	12:71136673-71136555;12:71132798-71132507;12:71132086-71132001
Rbpms	8:33796874-33797214	13	34::120	29::165	32::181	17::264	0.220779	0.149485	0.0712947	0.287124	0.999	0.16723	0.999	Cassette	8:33806850-33806717;8:33797214-33796874;8:33795150-33795082
Cp	3:19988072-19989053	17	254::4644	136::4363	132::2339	80::2166	0.0518526	0.0302256	0.021627	0.182213	0.999	0.167403	0.999	IR	3:19987933-19988072;3:19989053-19989627
Pxmp4	2:154595246-154595570	3	157::79	100::110	141::300	95::286	0.665254	0.47619	0.189064	0.378869	0.999	0.168286	0.999	AltEnd	2:154595570-154595246;2:154592363-154592165;2:154588092-154585758
Clec4f	6:83654683-83655174	2	48::0	118::0	51::528	101::441	1	1	0	0.316078	0.999	0.168707	0.999	Cassette_multi	6:83656121-83656068;6:83655174-83655058;6:83654763-83654683;6:83652487-83652359
Ap2m1	16:20540808-20540813	6	23::24	7::36	19::92	18::143	0.489362	0.162791	0.326571	0.245731	0.999	0.169035	0.999	Cassette	16:20540333-20540415;16:20540808-20540813;16:20540969-20541110
Serpinc1	1:160993611-160995318	5	307::3967	116::7879	96::4749	67::9489	0.0718213	0.0145088	0.0573125	0.169539	0.999	0.169449	0.999	IR	1:160993396-160993611;1:160995318-160995455
Ggact	14:122891081-122891609	4	445::0	492::5	275::361	334::300	1	0.98994	0.0100604	0.242549	0.999	0.171668	0.999	IR	14:122891816-122891609;14:122891081-122890860
Rps9	7:3704064-3704327	1	61::215	41::341	42::919	40::1656	0.220748	0.10719	0.113558	0.173536	0.999	0.172501	0.999	IR	7:3703993-3704064;7:3704327-3704448
Aldh3a2	11:61247527-61248482	11	69::54	105::120	35::565	68::555	0.560976	0.466667	0.0943089	0.228319	0.999	0.173663	0.999	Cassette	11:61249097-61248862;11:61248482-61247527;11:61246321-61244853
Vps16	2:130439101-130439436	6	30::102	39::59	17::125	31::80	0.227273	0.397959	-0.170686	0.192057	0.999	0.17568	0.999	IR	2:130439046-130439101;2:130439436-130439525
Irgm1	11:48868562-48868780	2	53::82	66::60	41::310	69::251	0.392593	0.52381	-0.131217	0.251736	0.999	0.179261	0.999	Cassette	11:48871420-48871094;11:48868780-48868562;11:48867003-48865249
Prlr	15:10341774-10341881	14	33::22	15::44	39::92	25::86	0.6	0.254237	0.345763	0.356303	0.999	0.180681	0.999	Cassette	15:10326476-10326545;15:10341774-10341881;15:10346410-10349180
Ints13	6:146555052-146555098	11	43::45	75::13	87::105	110::115	0.488636	0.852273	-0.363636	0.468951	0.999	0.181508	0.999	A3SS	6:146555098-146554928
H2afy	13:56095556-56095641	8	29::137	19::309	15::128	18::133	0.174699	0.0579268	0.116772	0.322236	0.999	0.182104	0.999	AltEnd	13:56095641-56095556;13:56090058-56089758;13:56088342-56088252
Slc44a2	9:21353001-21353172	15	11::83	32::70	13::253	24::222	0.117021	0.313725	-0.196704	0.319358	0.999	0.182677	0.999	Cassette	9:21352467-21352551;9:21353001-21353172;9:21353682-21355027
Cse1l	2:166935923-166936026	16	48::20	114::4	26::44	63::58	0.705882	0.966102	-0.260219	0.220166	0.999	0.182869	0.999	Cassette	2:166934753-166934889;2:166935923-166936026;2:166937342-166937439
Acy1	9:106435014-106435096	7	46::65	32::129	32::90	22::154	0.414414	0.198142	0.216272	0.20573	0.999	0.183858	0.999	IR	9:106435169-106435096;9:106435014-106434965
Tmem176a	6:48842699-48843785	4	30::221	16::412	21::132	19::270	0.119284	0.0373832	0.0819011	0.274001	0.999	0.183951	0.999	IR	6:48842204-48842699;6:48843785-48843841
Ctla2b	13:60896360-60896628	2	107::27	34::43	46::39	18::30	0.798507	0.441558	0.356949	0.547755	0.999	0.185043	0.999	IR	13:60897053-60896628;13:60896360-60896238
Mrps35	6:147044595-147044642	2	14::21	6::53	14::15	7::29	0.4	0.101695	0.298305	0.186538	0.999	0.185171	0.999	AltStart	6:147042764-147042900;6:147044595-147044642
Acot8	2:164802997-164803133	2	18::12	85::9	9::33	40::55	0.6	0.904255	-0.304255	0.192483	0.999	0.18784	0.999	Cassette	2:164804881-164804690;2:164803133-164802997;2:164799945-164799720
Gnb2	5:137530840-137530975	3	145::0	130::1	94::87	75::137	1	0.992366	0.00763359	0.303105	0.999	0.188976	0.999	IR	5:137531297-137530975;5:137530840-137530695
BC004004	17:29274104-29274273	2	16::20	82::27	11::6	34::10	0.444444	0.752294	-0.307849	0.471435	0.999	0.18984	0.999	AltStart	17:29268788-29269002;17:29274104-29274273
Abcc10	17:46304254-46304330	18	9::87	33::58	12::85	23::60	0.09375	0.362637	-0.268887	0.294194	0.999	0.190559	0.999	IR	17:46304475-46304330;17:46304254-46304157
Eif1a	18:46608276-46608348	3	125::0	231::0	65::170	116::168	1	1	0	0.27082	0.999	0.190649	0.999	IR	18:46607504-46608276;18:46608348-46610225
Slc20a1	2:129204246-129205104	5	39::19	28::17	71::463	102::394	0.672414	0.622222	0.0501916	0.26893	0.999	0.191611	0.999	AltEnd	2:129204246-129205104;2:129206367-129206486;2:129207610-129207876;2:129207981-129208539
Slc17a9	2:180732077-180732433	2	44::28	35::11	21::64	27::31	0.611111	0.76087	-0.149758	0.26777	0.999	0.191909	0.999	IR	2:180731880-180732077;2:180732433-180732572
Nsmce2	15:59496777-59496854	5	5::133	27::143	8::139	18::186	0.0362319	0.158358	-0.122126	0.287535	0.999	0.192044	0.999	Cassette	15:59455313-59455466;15:59496777-59496854;15:59591697-59591797
Eif5	12:111539801-111539911	2	312::19	428::6	164::218	214::236	0.942598	0.986191	-0.0435928	0.363354	0.999	0.193977	0.999	Cassette	12:111539643-111539687;12:111539801-111539911;12:111540130-111540697
Nxf1	19:8765031-8766797	10	1102::108	704::124	477::398	314::344	0.910744	0.850422	0.0603216	0.272489	0.999	0.193977	0.999	IR	19:8764922-8765031;19:8766797-8766833
Plbd1	6:136617067-136617202	7	43::68	22::148	30::107	23::184	0.387387	0.129412	0.257976	0.281833	0.999	0.194695	0.999	IR	6:136617402-136617202;6:136617067-136616927
Cherp	8:72470015-72470090	4	81::26	33::43	45::69	22::65	0.757009	0.434211	0.322799	0.488278	0.999	0.194996	0.999	IR	8:72470227-72470090;8:72470015-72469864
Hnrnph3	10:63018041-63018086	4	29::66	53::41	108::249	110::242	0.305263	0.56383	-0.258567	0.495505	0.999	0.195225	0.999	A5SS	10:63018225-63018041
Shmt2	10:127518380-127518471	8	181::258	116::441	116::200	95::265	0.412301	0.208259	0.204042	0.217069	0.999	0.19568	0.999	IR	10:127518780-127518471;10:127518380-127518225
Sharpin	15:76348227-76348301	2	119::126	59::155	76::196	49::188	0.485714	0.275701	0.210013	0.574716	0.999	0.196815	0.999	IR	15:76348435-76348301;15:76348227-76348086
Gm20319	16:26729919-26730261	3	145::9	130::24	100::52	69::84	0.941558	0.844156	0.0974026	0.208172	0.999	0.197248	0.999	Cassette	16:26733352-26733225;16:26730261-26729919;16:26715053-26714446
Selenbp2	3:94697490-94698043	4	159::31	136::97	61::96	62::139	0.836842	0.583691	0.253151	0.717504	0.999	0.199722	0.999	IR	3:94697305-94697490;3:94698043-94698163
Adamts7	9:90193865-90194043	19	16::52	23::18	9::43	16::30	0.235294	0.560976	-0.325681	0.225806	0.999	0.199947	0.999	IR	9:90192899-90193865;9:90194043-90194269
Sec11a	7:80925598-80925650	4	13::184	0::397	8::163	2::342	0.0659898	0	0.0659898	0.205338	0.999	0.20008	0.999	Cassette	7:80927886-80927737;7:80925650-80925598;7:80923215-80923101
Rabl6	2:25598128-25598145	4	12::36	1::43	14::61	5::65	0.25	0.0227273	0.227273	0.203107	0.999	0.200812	0.999	A5SS	2:25598197-25598128
Ugp2	11:21328871-21329035	9	1015::1	1483::0	930::350	1416::708	0.999016	1	-0.000984252	0.462155	0.999	0.201925	0.999	A5SS	11:21329113-21328871
Deaf1	7:141324442-141324616	2	63::7	45::22	88::23	50::30	0.9	0.671642	0.228358	0.236022	0.999	0.203134	0.999	Cassette	7:141327578-141327279;7:141324616-141324442;7:141324179-141324082
Sec11c	18:65812814-65814838	5	220::244	126::529	69::331	56::505	0.474138	0.192366	0.281772	0.24711	0.999	0.203966	0.999	IR	18:65812665-65812814;18:65814838-65814957
Rpl22l1	3:28806670-28806737	1	71::577	49::910	158::667	132::973	0.109483	0.0510683	0.0584152	0.217458	0.999	0.204596	0.999	A3SS	3:28806670-28806858
Brd8	18:34606420-34606466	12	365::57	381::30	175::225	174::181	0.864929	0.927007	-0.0620784	0.27111	0.999	0.20481	0.999	Cassette	18:34606768-34606675;18:34606466-34606420;18:34605688-34605474
Slc25a22	7:141435288-141435324	2	36::42	59::20	27::5	49::2	0.461538	0.746835	-0.285297	0.221821	0.999	0.206343	0.999	AltStart	7:141437892-141437555;7:141435324-141435288
Acadm	3:153938966-153939070	3	77::78	68::186	39::117	47::201	0.496774	0.267717	0.229058	0.561586	0.999	0.206613	0.999	IR	3:153939167-153939070;3:153938966-153938897
Abhd1	5:30953525-30953667	3	64::47	146::30	43::98	85::111	0.576577	0.829545	-0.252969	0.431965	0.999	0.20686	0.999	IR	5:30953343-30953525;5:30953667-30954265
Fggy	4:95901979-95902056	24	48::266	11::344	25::316	7::350	0.152866	0.0308989	0.121967	0.213921	0.999	0.206964	0.999	Cassette	4:95849582-95849676;4:95901979-95902056;4:95922925-95922986
Casd1	6:4634002-4634103	15	81::2	48::11	50::44	33::51	0.975904	0.813559	0.162344	0.312642	0.999	0.207136	0.999	Cassette	6:4631519-4631598;6:4634002-4634103;6:4635746-4635886
Acaa1a	9:119346098-119346568	6	218::0	281::0	112::118	82::164	1	1	0	0.345537	0.999	0.207549	0.999	Cassette	9:119344466-119344508;9:119346098-119346568;9:119347730-119347810
Sdf4	4:155993006-155993153	1	37::1	18::5	21::24	10::34	0.973684	0.785714	0.18797	0.272451	0.999	0.207642	0.999	IR	4:155992872-155993006;4:155993153-155993334
Psmd5	2:34854252-34854392	9	149::6	297::0	92::190	176::232	0.96129	1	-0.0387097	0.214429	0.999	0.209064	0.999	Cassette	2:34856557-34856448;2:34854392-34854252;2:34852833-34852443
H19	7:142576921-142577413	1	23819::0	63993::0	12116::7912	32702::19895	1	1	0	0.282257	0.999	0.209306	0.999	IR	7:142578143-142577413;7:142576921-142576829
Stt3a	9:36732772-36732962	18	517::0	822::0	961::127	1179::103	1	1	0	0.285612	0.999	0.210149	0.999	A3SS	9:36732962-36729344
Fus	7:127972770-127974400	6	236::601	238::863	122::287	128::454	0.281959	0.216167	0.0657923	0.227616	0.999	0.210395	0.999	IR	7:127972554-127972770;7:127974400-127974434
Rnaseh2a	8:84965218-84965317	6	79::144	49::196	56::169	42::206	0.35426	0.2	0.15426	0.404576	0.999	0.210515	0.999	IR	8:84965443-84965317;8:84965218-84965131
Serpina1b	12:103735171-103735331	5	16::620	16::1919	17::3324	13::10689	0.0251375	0.0082666	0.0168709	0.313644	0.999	0.212076	0.999	Cassette	12:103738158-103738097;12:103735331-103735171;12:103732592-103731961
Fanci	7:79448915-79449073	37	198::43	112::56	113::142	62::124	0.821577	0.666667	0.15491	0.340264	0.999	0.212077	0.999	IR	7:79448820-79448915;7:79449073-79449180
Atp5a1	18:77779978-77780079	7	84::777	58::1797	98::881	150::1881	0.097561	0.0312584	0.0663026	0.238605	0.999	0.212092	0.999	IR	18:77779827-77779978;18:77780079-77780303
Psmb8	17:34200270-34200711	5	56::236	22::324	23::321	13::415	0.191781	0.0634921	0.128289	0.473224	0.999	0.212117	0.999	IR	17:34200141-34200270;17:34200711-34200918
Ldhb	6:142494100-142494217	7	37::0	102::4	14::70	46::54	1	0.962264	0.0377358	0.652662	0.999	0.212587	0.999	Cassette_multi	6:142495648-142495568;6:142494217-142494100;6:142490604-142490249
Acbd6	1:155572198-155572259	5	97::47	90::98	83::20	65::30	0.673611	0.480106	0.193505	0.315772	0.999	0.214019	0.999	AltEnd	1:155572198-155572259;1:155587440-155587798;1:155601454-155601536
Cd63	10:128909699-128909958	4	89::8	214::0	9::2	25::2	0.917526	1	-0.0824742	0.595664	0.999	0.21483	0.999	AltStart	10:128908820-128909052;10:128909345-128909522;10:128909699-128909958
1110032A03Rik	9:50765700-50766102	7	2::96	3::146	11::23	3::32	0.0204082	0.0201342	0.000273935	0.372755	0.999	0.215432	0.999	AltStart	9:50768936-50768594;9:50768452-50767702;9:50766102-50765700
Cyp2a22	7:26936485-26937707	4	183::35	248::128	81::137	103::267	0.83945	0.659574	0.179875	0.417574	0.999	0.215951	0.999	IR	7:26937867-26937707;7:26936485-26936309
Apobec3	15:79907304-79907920	10	277::0	301::0	259::99	295::62	1	1	0	0.290356	0.999	0.216342	0.999	AltEnd	15:79907304-79907920;15:79911102-79911192;15:79914960-79915906
Fn1	1:71597642-71597747	39	277::203	451::602	995::1109	1073::2098	0.577083	0.4283	0.148783	0.461571	0.999	0.217421	0.999	Cassette	1:71598463-71598374;1:71597747-71597642;1:71597387-71597281
Tnfaip2	12:111450658-111450683	9	30::134	14::177	64::125	61::145	0.182927	0.0732984	0.109628	0.441405	0.999	0.21907	0.999	A3SS	12:111450658-111450805
Cct3	3:88300850-88300929	2	54::39	55::101	34::72	35::124	0.580645	0.352564	0.228081	0.41135	0.999	0.219691	0.999	IR	3:88300800-88300850;3:88300929-88300991
Rpl23	11:97781889-97782344	1	94::711	72::1245	76::963	72::1435	0.116698	0.054649	0.0620487	0.249993	0.999	0.220597	0.999	IR	11:97782437-97782344;11:97781889-97781806
D130020L05Rik	12:101084025-101084284	1	31::29	10::27	17::26	4::22	0.516667	0.27027	0.246396	0.241	0.999	0.221321	0.999	IR	12:101082481-101084025;12:101084284-101084499
Pfkl	10:77996562-77996758	11	26::22	14::42	53::64	41::101	0.541667	0.25	0.291667	0.225295	0.999	0.223509	0.999	AltEnd	10:77996758-77996562;10:77996412-77996320;10:77995369-77995244
Atg4b	1:93785966-93786024	12	5::98	5::135	15::36	38::39	0.0485437	0.0355872	0.0129565	0.364666	0.999	0.225477	0.999	A5SS	1:93785583-93786024
Gnb2	5:137529205-137529443	7	114::441	119::735	74::641	76::1019	0.205405	0.139344	0.0660611	0.228162	0.999	0.22589	0.999	IR	5:137529509-137529443;5:137529205-137529004
Pih1d1	7:45155943-45156055	5	0::39	0::65	46::19	17::23	0	0	0	0.681303	0.999	0.226323	0.999	AltStart	7:45154644-45154673;7:45154811-45154905;7:45155741-45155845;7:45155943-45156055
Prrc2a	17:35150326-35150498	26	184::372	119::452	123::525	77::503	0.330935	0.208163	0.122772	0.234986	0.999	0.226858	0.999	IR	17:35150708-35150498;17:35150326-35150228
Ddx39	8:83721852-83722230	8	196::158	149::279	102::296	70::404	0.553672	0.347454	0.206218	0.228168	0.999	0.227725	0.999	IR	8:83721734-83721852;8:83722230-83722361
Hnrnpab	11:51601750-51601890	7	1495::1582	2483::2280	764::1106	1302::1384	0.485863	0.521255	-0.0353925	0.514272	0.999	0.228294	0.999	Cassette	11:51602695-51602593;11:51601890-51601750;11:51601478-51600100
Sqstm1	11:50200912-50200947	8	579::0	832::0	559::854	832::818	1	1	0	0.299708	0.999	0.228542	0.999	A3SS	11:50200947-50199366
Dmap1	4:117676135-117676350	5	138::67	71::92	79::179	44::161	0.670989	0.435583	0.235406	0.557191	0.999	0.229296	0.999	IR	4:117676517-117676350;4:117676135-117675950
Pno1	11:17209137-17209311	3	10::67	0::143	8::85	7::141	0.12987	0	0.12987	0.625997	0.999	0.229333	0.999	IR	11:17209394-17209311;11:17209137-17209077
Bsdc1	4:129466823-129466914	4	86::18	117::3	211::282	224::287	0.826923	0.975	-0.148077	0.480076	0.999	0.229761	0.999	A3SS	4:129466823-129466990
Prim1	10:128022972-128023583	6	152::140	68::169	62::44	71::48	0.520478	0.28692	0.233558	0.849988	0.999	0.230003	0.999	IR	10:128021673-128022972;10:128023583-128023674
Cfl1	19:5493490-5493493	4	10710::0	12552::0	5349::2384	6320::2397	1	1	0	0.300889	0.999	0.230066	0.999	IR	19:5493381-5493490;19:5493493-5495201
Mad2l1	6:66535599-66535958	1	102::146	64::166	52::122	30::136	0.41129	0.278261	0.133029	0.259647	0.999	0.231452	0.999	IR	6:66535390-66535599;6:66535958-66536104
Arhgef1	7:24918520-24918535	14	54::16	52::1	83::218	90::203	0.771429	0.981132	-0.209704	0.301319	0.999	0.232065	0.999	Cassette	7:24917895-24918000;7:24918520-24918535;7:24919184-24919351
Rap1gap	4:137728229-137728260	26	29::100	29::36	109::220	59::109	0.224806	0.446154	-0.221348	0.48917	0.999	0.232146	0.999	A3SS	4:137728229-137728363
Zfp688	7:127420010-127420105	1	54::35	18::34	47::100	34::70	0.606742	0.346154	0.260588	0.37562	0.999	0.233168	0.999	Cassette	7:127421518-127421405;7:127420105-127420010;7:127419641-127419346
Rad52	6:119913238-119913992	3	45::9	26::2	11::47	14::21	0.833333	0.928571	-0.0952381	0.297151	0.999	0.233549	0.999	Cassette	6:119913002-119913103;6:119913238-119913992;6:119914170-119914237
1300017J02Rik	9:103270793-103272318	8	0::95	0::287	12::235	9::565	0	0	0	0.299506	0.999	0.233603	0.999	AltEnd	9:103272318-103270793;9:103269783-103269612;9:103268454-103268312
Ddx39	8:83721466-83721524	7	41::165	25::222	43::219	31::285	0.199029	0.101215	0.0978146	0.253979	0.999	0.235518	0.999	Cassette	8:83720957-83721140;8:83721466-83721524;8:83721734-83721852
Serbp1	6:67272139-67272157	3	682::819	1060::1007	887::1806	1362::2469	0.454364	0.512821	-0.0584568	0.352756	0.999	0.235668	0.999	A3SS	6:67272139-67272232
Nxf1	19:8767148-8767228	11	54::725	77::490	85::625	78::417	0.0693196	0.135802	-0.0664828	0.405767	0.999	0.236092	0.999	IR	19:8767011-8767148;19:8767228-8767283
Tmem86b	7:4630222-4630482	2	33::17	81::8	20::62	27::54	0.66	0.910112	-0.250112	0.578598	0.999	0.236227	0.999	AltStart	7:4631422-4631123;7:4630482-4630222
Rbp4	19:38124758-38124811	2	585::29	1663::42	229::30	650::43	0.952769	0.975374	-0.0226051	0.236676	0.999	0.23653	0.999	AltStart	19:38125321-38124955;19:38124811-38124758
Srek1ip1	13:104832997-104833105	4	0::204	5::60	10::208	9::85	0	0.0769231	-0.0769231	0.441423	0.999	0.237273	0.999	A5SS	13:104832854-104833105
Atg16l2	7:101290271-101290363	13	0::85	10::49	6::38	10::27	0	0.169492	-0.169492	0.465839	0.999	0.237986	0.999	IR	7:101290576-101290363;7:101290271-101290170
Tspoap1	11:87777235-87777767	22	43::3	33::3	17::52	21::28	0.934783	0.916667	0.0181159	0.307481	0.999	0.238916	0.999	IR	11:87777047-87777235;11:87777767-87778606
Plpp5	8:25724080-25724181	3	308::6	440::4	440::770	581::654	0.980892	0.990991	-0.0100993	0.289042	0.999	0.239216	0.999	A3SS	8:25724080-25724887
Ctla2a	13:60935669-60935958	2	118::142	61::161	62::162	28::162	0.453846	0.274775	0.179071	0.246613	0.999	0.239652	0.999	IR	13:60936116-60935958;13:60935669-60935547
Mapk8ip3	17:24900855-24900939	23	22::127	0::106	20::89	7::64	0.147651	0	0.147651	0.449378	0.999	0.239686	0.999	IR	17:24901086-24900939;17:24900855-24900788
Pilrb2	5:137868578-137868767	3	49::0	113::0	20::36	65::36	1	1	0	0.541621	0.999	0.239919	0.999	Cassette	5:137871085-137870865;5:137868767-137868578;5:137866048-137865827
Sssca1	19:5731325-5731444	2	75::173	172::154	48::84	98::103	0.302419	0.527607	-0.225188	0.467551	0.999	0.24059	0.999	IR	19:5731660-5731444;19:5731325-5730892
Nipsnap1	11:4882901-4883171	2	0::44	0::83	29::74	18::132	0	0	0	0.456715	0.999	0.24106	0.999	Cassette	11:4873951-4874103;11:4882901-4883171;11:4883368-4883495
Nelfb	2:25209854-25210084	3	81::0	76::1	70::29	47::51	1	0.987013	0.012987	0.493361	0.999	0.241113	0.999	Cassette	2:25210537-25210438;2:25210084-25209854;2:25206345-25206160
Rgl2	17:33932218-33932321	6	25::83	40::38	23::111	26::71	0.231481	0.512821	-0.281339	0.504575	0.999	0.242926	0.999	IR	17:33932040-33932218;17:33932321-33932371
Zfand2b	1:75170599-75170686	4	115::147	97::225	60::191	59::255	0.438931	0.300775	0.138156	0.498767	0.999	0.244616	0.999	IR	1:75170539-75170599;1:75170686-75170753
Gas5	1:161036014-161036208	3	945::1920	1081::1649	650::2185	676::2044	0.329785	0.395971	-0.0661853	0.361169	0.999	0.245503	0.999	IR	1:161035983-161036014;1:161036208-161036244
Rbm39	2:156178561-156178952	3	388::53	319::67	93::357	116::275	0.879819	0.825356	0.0544628	0.266848	0.999	0.246966	0.999	Cassette	2:156179240-156179177;2:156178952-156178561;2:156177906-156177752
Dram2	3:106570870-106571611	8	39::102	16::166	15::133	7::179	0.276596	0.0879121	0.188684	0.420012	0.999	0.24709	0.999	IR	3:106570693-106570870;3:106571611-106571693
C3	17:57221889-57222018	15	937::0	921::0	425::1760	453::4088	1	1	0	0.646978	0.999	0.247383	0.999	Cassette	17:57226882-57226831;17:57222018-57221889;17:57209642-57209589
Ppp2r3d	9:124442109-124442140	2	226::23	227::3	280::298	247::251	0.907631	0.986957	-0.079326	0.496413	0.999	0.247678	0.999	A5SS	9:124442284-124442109
Pnkp	7:44859802-44859888	3	23::58	16::134	17::82	18::133	0.283951	0.106667	0.177284	0.53309	0.999	0.248491	0.999	IR	7:44859723-44859802;7:44859888-44859945
Elovl1	4:118431514-118431597	6	88::162	36::244	58::230	37::291	0.352	0.128571	0.223429	0.249563	0.999	0.249179	0.999	IR	4:118431409-118431514;4:118431597-118431733
Large2	2:92365822-92365919	6	11::56	24::42	10::70	20::48	0.164179	0.363636	-0.199457	0.251784	0.999	0.249763	0.999	IR	2:92366068-92365919;2:92365822-92365627
Nme6	9:109841927-109841962	6	86::8	170::0	113::134	194::276	0.914894	1	-0.0851064	0.455083	0.999	0.250019	0.999	A3SS	9:109841927-109842087
Nxf1	19:8766677-8766833	10	1184::0	760::1	787::491	448::395	1	0.998688	0.00131234	0.59441	0.999	0.25011	0.999	Cassette	19:8764922-8765031;19:8766677-8766833;19:8767080-8767148
Sfi1	11:3132327-3132887	31	64::173	145::148	15::77	35::77	0.272537	0.496036	-0.2235	0.576798	0.999	0.25063	0.999	IR	11:3132965-3132887;11:3132327-3131850
Ces2a	8:104738654-104738752	6	166::3	624::0	76::83	305::318	0.982249	1	-0.0177515	0.39004	0.999	0.250851	0.999	Cassette	8:104737292-104737550;8:104738654-104738752;8:104739030-104739170
Fpgs	2:32683158-32683331	15	1191::0	1281::0	734::952	772::822	1	1	0	0.317604	0.999	0.251556	0.999	IR	2:32683468-32683331;2:32683158-32682609
Smg5	3:88358408-88358653	17	19::0	50::0	11::37	32::42	1	1	0	0.356979	0.999	0.251721	0.999	IR	3:88358194-88358408;3:88358653-88358712
Mvk	5:114460043-114460347	11	84::0	89::0	133::143	144::90	1	1	0	0.355078	0.999	0.251962	0.999	A3SS	5:114460043-114460591
Coro1a	7:126701096-126701290	9	70::194	58::278	46::271	34::382	0.26465	0.172619	0.0920312	0.252067	0.999	0.252056	0.999	IR	7:126701409-126701290;7:126701096-126700991
Ppih	4:119307160-119307883	11	0::166	10::153	26::53	41::39	0	0.0613497	-0.0613497	0.255102	0.999	0.253628	0.999	AltEnd	4:119307883-119307160;4:119306812-119306585;4:119300202-119300010
Ppp1cc	5:122172955-122173146	6	188::279	162::423	93::80	94::60	0.402139	0.276923	0.125216	0.713144	0.999	0.253705	0.999	IR	5:122172732-122172955;5:122173146-122173280
Tmem25	9:44795510-44795682	5	5::101	43::138	7::63	26::107	0.0471698	0.237569	-0.190399	0.4453	0.999	0.254996	0.999	IR	9:44795712-44795682;9:44795510-44795191
Ccnl2	4:155818539-155818664	5	226::32	172::31	173::1632	196::1004	0.875969	0.847291	0.0286784	0.643338	0.999	0.255958	0.999	Cassette	4:155817923-155817987;4:155818539-155818664;4:155820329-155820428
Mprip	11:59735830-59735944	7	308::4	165::14	22::77	18::56	0.987179	0.921788	0.0653918	0.573848	0.999	0.256062	0.999	A3SS	11:59735830-59736064
Mcm7	5:138165161-138165910	9	282::1045	170::1257	57::293	42::346	0.212509	0.119398	0.0931117	0.499037	0.999	0.25638	0.999	IR	5:138167972-138165910;5:138165161-138165052
Pilrb2	5:137866735-137866868	4	4::23	4::64	74::72	40::89	0.148148	0.0588235	0.0893246	0.322482	0.999	0.256706	0.999	A3SS	5:137866868-137866705
Inca1	11:70694149-70694212	3	3::65	15::49	4::95	12::75	0.0441176	0.234375	-0.190257	0.282456	0.999	0.25714	0.999	Cassette	11:70695948-70695864;11:70694212-70694149;11:70690552-70690439
Arhgef40	14:52003973-52004116	22	538::7	383::25	352::274	244::207	0.987156	0.9388	0.0483555	0.454449	0.999	0.257638	0.999	Cassette	14:52003654-52003758;14:52003973-52004116;14:52004612-52004742
Ndufaf6	4:11066651-11066707	4	64::1	88::21	42::48	45::77	0.984615	0.807339	0.177276	0.313861	0.999	0.258199	0.999	Cassette	4:11070322-11070200;4:11066707-11066651;4:11062152-11062052
Srsf5	12:80947865-80949095	3	2242::389	2243::662	591::1910	721::2079	0.852176	0.772023	0.0801522	0.464502	0.999	0.259619	0.999	IR	12:80947796-80947865;12:80949095-80949168
Vps9d1	8:123247799-123247878	8	32::37	6::34	62::93	43::76	0.463768	0.15	0.313768	0.485839	0.999	0.260778	0.999	A3SS	8:123247878-123247714
Rab24	13:55320553-55320745	3	627::86	495::143	324::286	267::276	0.879383	0.775255	0.104128	0.644819	0.999	0.261144	0.999	IR	13:55320844-55320745;13:55320553-55320503
Cyth2	7:45808730-45808732	10	59::84	30::90	97::280	53::273	0.412587	0.25	0.162587	0.266194	0.999	0.261282	0.999	Cassette	7:45810238-45810127;7:45808732-45808730;7:45808449-45808373
Igf2	7:142657388-142657496	5	107::76	351::168	43::54	168::83	0.583636	0.676273	-0.0926365	0.54267	0.999	0.261705	0.999	AltStart	7:142661305-142660932;7:142659489-142658364;7:142657496-142657388
Micu1	10:59863574-59864060	16	510::0	510::0	506::162	385::187	1	1	0	0.326086	0.999	0.262337	0.999	IR	10:59863179-59863574;10:59864060-59864132
Rps18	17:33955176-33955618	1	230::1668	175::2350	170::986	155::1346	0.12118	0.0692932	0.051887	0.26534	0.999	0.262507	0.999	IR	17:33955717-33955618;17:33955176-33954825
Pkdcc	17:83220966-83221053	3	30::0	26::0	48::27	41::52	1	1	0	0.463638	0.999	0.263142	0.999	A3SS	17:83220966-83221237
Eef1b2	1:63178028-63178264	2	3::1695	9::3267	115::1812	108::3217	0.00176678	0.00274725	-0.000980468	0.494514	0.999	0.263246	0.999	Cassette	1:63177723-63177876;1:63178028-63178264;1:63178439-63178565
Lsm2	17:34984980-34985109	3	0::323	6::466	54::332	36::424	0	0.0127119	-0.0127119	0.34429	0.999	0.264281	0.999	A3SS	17:34984980-34985139
Mrpl38	11:116138621-116138711	1	109::165	44::273	73::86	46::102	0.39781	0.138801	0.259009	0.2747	0.999	0.265848	0.999	IR	11:116138868-116138711;11:116138621-116137782
Sgk1	10:21998053-21998160	17	35::93	80::75	23::145	49::130	0.273438	0.516129	-0.242692	0.266536	0.999	0.266419	0.999	IR	10:21997898-21998053;10:21998160-21998249
Cenpa	5:30673059-30673293	3	217::379	150::419	113::531	73::545	0.364094	0.263389	0.100705	0.289767	0.999	0.266431	0.999	IR	5:30672982-30673059;5:30673293-30673443
Mettl23	11:116849138-116849216	4	109::33	50::74	64::76	37::86	0.768421	0.403226	0.365195	0.275095	0.999	0.266868	0.999	IR	11:116848901-116849138;11:116849216-116849300
Aldh4a1	4:139633808-139633897	2	18::59	37::36	15::60	21::45	0.233766	0.506849	-0.273083	0.369643	0.999	0.266882	0.999	IR	4:139633715-139633808;4:139633897-139633989
Mrpl10	11:97048079-97048205	5	77::0	121::0	148::382	204::361	1	1	0	0.330174	0.999	0.267525	0.999	A3SS	11:97048079-97049213
Sec14l2	11:4108580-4108964	8	18::118	6::241	8::117	7::249	0.132353	0.0242915	0.108061	0.470778	0.999	0.267604	0.999	IR	11:4109024-4108964;11:4108580-4108497
Lmo2	2:103969528-103969721	2	42::144	30::174	26::93	17::150	0.225806	0.147059	0.0787476	0.27507	0.999	0.269534	0.999	AltStart	2:103957986-103958083;2:103969528-103969721
Mta2	19:8942493-8942719	2	0::59	0::118	4::59	15::59	0	0	0	0.506401	0.999	0.271173	0.999	AltStart	19:8941875-8942382;19:8942493-8942719
Cirbp	10:80170764-80170982	5	44::40	78::60	24::198	55::233	0.52381	0.565217	-0.0414079	0.323304	0.999	0.271524	0.999	IR	10:80170694-80170764;10:80170982-80171655
Pax5	4:44697522-44697687	3	184::46	79::46	90::128	31::77	0.8	0.632	0.168	0.401915	0.999	0.271691	0.999	Cassette	4:44703413-44703371;4:44697687-44697522;4:44692032-44691835
Tial1	7:128444042-128444100	9	124::539	70::491	315::770	232::674	0.187029	0.124777	0.0622515	0.321303	0.999	0.272347	0.999	Cassette	7:128444404-128444281;7:128444100-128444042;7:128443946-128443814
Sqle	15:59322836-59322867	4	37::6	79::0	38::52	87::104	0.860465	1	-0.139535	0.398701	0.999	0.272961	0.999	A3SS	15:59322836-59322932
Dhx16	17:35887997-35888084	14	28::289	57::198	30::156	38::132	0.0883281	0.223529	-0.135201	0.715156	0.999	0.273234	0.999	IR	17:35887679-35887997;17:35888084-35888202
Slc27a5	7:12988456-12988652	10	883::0	1019::0	1057::207	992::132	1	1	0	0.447007	0.999	0.27349	0.999	A3SS	7:12988652-12988346
Cyp4f13	17:32932540-32932629	5	32::21	12::32	20::32	13::37	0.603774	0.272727	0.331046	0.390305	0.999	0.273894	0.999	IR	17:32932682-32932629;17:32932540-32932413
Slbp	5:33645637-33646010	3	87::327	65::428	47::455	32::565	0.210145	0.131846	0.0782991	0.276592	0.999	0.274378	0.999	IR	5:33646069-33646010;5:33645637-33645500
2022-09-04	11:87589818-87589956	12	208::135	110::150	132::238	68::217	0.606414	0.423077	0.183337	0.295665	0.999	0.274989	0.999	IR	11:87589643-87589818;11:87589956-87590055
Nsmf	2:25061568-25061672	13	20::243	38::179	16::322	28::252	0.0760456	0.175115	-0.0990696	0.275967	0.999	0.275886	0.999	IR	2:25061493-25061568;2:25061672-25062881
Golga4	9:118576223-118576356	25	47::78	28::109	34::141	27::125	0.376	0.20438	0.17162	0.451176	0.999	0.276347	0.999	Cassette	9:118572918-118573021;9:118576223-118576356;9:118577142-118577228
Vpreb3	10:75948300-75948409	2	92::10	114::0	39::5	57::2	0.901961	1	-0.0980392	0.332037	0.999	0.276469	0.999	AltStart	10:75943057-75943290;10:75948300-75948409
Fbxo7	10:86032971-86033150	6	20::54	12::98	31::34	25::61	0.27027	0.109091	0.161179	0.276706	0.999	0.276639	0.999	AltStart	10:86029009-86029236;10:86030928-86031069;10:86032971-86033150
Tspan31	10:127068611-127068908	4	131::114	71::220	51::197	36::258	0.534694	0.243986	0.290708	0.283223	0.999	0.276882	0.999	IR	10:127068988-127068908;10:127068611-127068480
Copb2	9:98587132-98587225	19	95::384	37::576	79::373	68::514	0.19833	0.0603589	0.137971	0.287445	0.999	0.277462	0.999	IR	9:98586845-98587132;9:98587225-98587405
Bphl	13:34063910-34064033	7	885::20	1222::16	468::424	649::420	0.977913	0.987081	-0.00916839	0.536841	0.999	0.278131	0.999	Cassette	13:34060526-34060565;13:34063910-34064033;13:34073676-34074071
Nagk	6:83796991-83797177	2	35::10	16::27	21::32	12::48	0.777778	0.372093	0.405685	0.310941	0.999	0.278645	0.999	IR	6:83796907-83796991;6:83797177-83797275
Acsl1	8:46492800-46493026	3	191::15	201::0	156::71	130::62	0.927184	1	-0.0728155	0.565854	0.999	0.278803	0.999	Cassette	8:46471072-46471230;8:46492800-46493026;8:46505649-46505731
Ewsr1	11:5079485-5079899	12	610::5	641::7	754::418	518::486	0.99187	0.989198	0.00267239	0.395236	0.999	0.279997	0.999	Cassette	11:5082433-5082284;11:5079899-5079485;11:5078952-5078920
Cope	8:70305735-70306499	2	128::353	71::608	52::100	41::151	0.266112	0.104566	0.161547	0.294778	0.999	0.280355	0.999	IR	8:70304634-70305735;8:70306499-70306922
Ndufs7	10:80253157-80253660	4	116::223	51::321	48::187	34::234	0.341847	0.137097	0.20475	0.282667	0.999	0.280969	0.999	IR	10:80253074-80253157;10:80253660-80253941
Ube2d2a	18:35805821-35805860	7	561::0	1095::0	38::214	78::232	1	1	0	0.340719	0.999	0.281021	0.999	IR	18:35805518-35805821;18:35805860-35807172
Blvrb	7:27459420-27459563	3	600::2579	627::3500	381::1733	461::2347	0.188659	0.151908	0.0367515	0.679184	0.999	0.281273	0.999	IR	7:27459256-27459420;7:27459563-27459763
Gnmt	17:46726182-46726269	4	193::241	287::912	135::387	237::1160	0.4447	0.239366	0.205334	0.282876	0.999	0.282635	0.999	IR	17:46726411-46726269;17:46726182-46726061
Dph3	14:32084907-32084981	2	357::23	462::10	199::133	242::145	0.939474	0.978814	-0.0393399	0.37759	0.999	0.28354	0.999	Cassette	14:32085729-32085410;14:32084981-32084907;14:32083246-32082758
Pbdc1	X:105083016-105085186	2	289::18	383::6	74::63	96::43	0.941368	0.984596	-0.0432276	0.293805	0.999	0.284187	0.999	AltEnd	x:105083016-105085186;x:105116314-105117090
Man2a1	17:64752414-64754740	22	39::0	71::0	136::205	217::219	1	1	0	0.344438	0.999	0.285528	0.999	A3SS	17:64752414-64755110
Gnas	2:174336747-174336791	10	497::223	1199::399	273::613	640::1121	0.690493	0.750391	-0.0598983	0.286326	0.999	0.28582	0.999	Cassette	2:174334212-174334284;2:174336747-174336791;2:174341650-174341707
Akt1	12:112657196-112657268	12	33::65	11::92	22::99	16::113	0.335025	0.106796	0.228229	0.640059	0.999	0.286791	0.999	IR	12:112657393-112657268;12:112657196-112657068
Polr2a	11:69741742-69741841	17	30::37	11::50	19::58	8::57	0.447761	0.178862	0.268899	0.313211	0.999	0.28742	0.999	IR	11:69742012-69741841;11:69741742-69741625
Loxl3	6:83050017-83050116	12	32::17	6::22	16::30	5::25	0.653061	0.214286	0.438776	0.394769	0.999	0.288697	0.999	IR	6:83049774-83050017;6:83050116-83050231
Pfdn5	15:102326535-102326818	2	67::1161	29::1616	46::783	39::1111	0.0545603	0.0176238	0.0369364	0.297029	0.999	0.289056	0.999	IR	15:102326383-102326535;15:102326818-102326849
Stil	4:115023482-115024417	13	43::0	50::0	47::25	31::34	1	1	0	0.347461	0.999	0.289169	0.999	Cassette	4:115021475-115021589;4:115023482-115024417;4:115029869-115030037
Tmem208	8:105328608-105328692	4	472::8	543::29	330::304	358::335	0.983333	0.949301	0.0340326	0.394885	0.999	0.289502	0.999	Cassette	8:105328322-105328458;8:105328608-105328692;8:105328772-105328902
Adora1	1:134201713-134202065	2	25::0	65::0	7::37	27::53	1	1	0	0.347053	0.999	0.290238	0.999	IR	1:134203590-134202065;1:134201713-134199223
Mff	1:82746923-82747142	10	156::84	131::120	51::93	40::115	0.65	0.521912	0.128088	0.376207	0.999	0.29081	0.999	Cassette_multi	1:82741818-82741976;1:82746923-82747142;1:82750520-82750581
Acy1	9:106433084-106433245	11	635::0	744::0	656::278	694::210	1	1	0	0.481953	0.999	0.291145	0.999	A3SS	9:106433245-106432981
Tpd52l2	2:181511574-181511615	8	114::219	198::245	56::246	98::335	0.342342	0.446953	-0.10461	0.341259	0.999	0.291147	0.999	Cassette_multi	2:181508166-181508267;2:181511574-181511615;2:181513039-181513087
Iqcc	4:129618362-129618492	2	14::16	32::22	5::30	17::32	0.466667	0.592593	-0.125926	0.316805	0.999	0.292123	0.999	IR	4:129618635-129618492;4:129618362-129618099
Tm7sf2	19:6067123-6067561	2	65::27	130::11	21::43	31::58	0.706522	0.921986	-0.215464	0.729101	0.999	0.292476	0.999	Cassette	19:6067850-6067669;19:6067561-6067123;19:6067022-6066968
Ldb1	19:46039055-46039481	2	173::62	152::118	98::28	111::51	0.73617	0.562963	0.173207	0.569638	0.999	0.292574	0.999	AltStart	19:46045214-46044830;19:46039481-46039055
Ythdc1	5:86809305-86809340	2	37::22	12::23	20::35	9::36	0.627119	0.342857	0.284262	0.297474	0.999	0.29318	0.999	Cassette	5:86804233-86804591;5:86809305-86809340;5:86815629-86815730
Brwd1	16:96003860-96004708	42	118::1	107::32	3::33	3::39	0.991597	0.765957	0.225639	0.849151	0.999	0.293209	0.999	Cassette_multi	16:96009568-96008720;16:96004708-96003860;16:96003354-96002434
1110038B12Rik	17:34951885-34951925	1	884::11	852::40	584::635	597::554	0.987709	0.955157	0.0325525	0.320419	0.999	0.293387	0.999	Cassette	17:34952173-34952136;17:34951925-34951885;17:34950847-34950698
Pcbp2	15:102488776-102488814	12	970::53	1587::50	592::732	970::1159	0.948217	0.969456	-0.0212394	0.350624	0.999	0.293406	0.999	Cassette	15:102488205-102488277;15:102488776-102488814;15:102489752-102489807
Tmem50a	4:134913195-134913261	2	6::50	0::92	13::90	7::164	0.107143	0	0.107143	0.294335	0.999	0.293868	0.999	A3SS	4:134913261-134913091
Pemt	11:59971424-59971510	11	0::1305	0::2886	116::615	63::1626	0	0	0	0.744494	0.999	0.294069	0.999	AltStart	11:59976984-59976839;11:59974179-59974068;11:59971510-59971424
Trpm7	2:126800289-126800337	32	14::111	1::104	9::78	2::62	0.112	0.00952381	0.102476	0.313592	0.999	0.2941	0.999	Cassette	2:126801148-126801123;2:126800337-126800289;2:126799363-126799169
Ppp6r1	7:4636137-4636216	14	26::164	15::267	24::173	24::267	0.136842	0.0531915	0.0836506	0.498863	0.999	0.295097	0.999	IR	7:4636273-4636216;7:4636137-4635965
Scrn2	11:97032970-97033064	5	56::110	19::130	40::147	19::170	0.337349	0.127517	0.209833	0.302881	0.999	0.295315	0.999	IR	11:97032755-97032970;11:97033064-97033229
Evl	12:108683261-108683348	13	44::45	11::56	29::70	14::77	0.494382	0.164179	0.330203	0.391044	0.999	0.295356	0.999	IR	12:108683195-108683261;12:108683348-108683410
Dalrd3	9:108571519-108571613	4	67::268	105::169	60::107	74::94	0.2	0.383212	-0.183212	0.706405	0.999	0.29587	0.999	IR	9:108571007-108571519;9:108571613-108571674
Qdpr	5:45437843-45437926	11	678::0	1563::0	333::471	836::734	1	1	0	0.75111	0.999	0.295893	0.999	Cassette	5:45439393-45439285;5:45437926-45437843;5:45434678-45434028
Diaph1	18:37845491-37845498	29	37::0	56::0	37::267	74::289	1	1	0	0.352873	0.999	0.295916	0.999	A3SS	18:37845498-37843601
Rangrf	11:68972741-68972943	5	16::57	15::106	11::38	7::66	0.219178	0.123967	0.0952111	0.345685	0.999	0.29641	0.999	IR	11:68973028-68972943;11:68972741-68972484
Scrib	15:76049457-76049540	30	78::126	50::151	67::198	36::183	0.382353	0.248756	0.133597	0.315709	0.999	0.296795	0.999	Cassette	15:76050112-76050050;15:76049540-76049457;15:76049301-76049203
Hnrnpa2b1	6:51464428-51464547	6	4003::1592	5479::1692	1863::4389	2587::5436	0.715422	0.764029	-0.0486075	0.40789	0.999	0.29704	0.999	Cassette	6:51465241-51465179;6:51464547-51464428;6:51464211-51464089
Rps28	17:33823116-33823193	2	102::2749	48::2319	332::2007	264::1869	0.0359334	0.0202788	0.0156546	0.513038	0.999	0.297521	0.999	IR	17:33823330-33823193;17:33823116-33823036
Arrb2	11:70433430-70433517	2	0::125	6::66	4::123	8::64	0	0.0833333	-0.0833333	0.319561	0.999	0.297711	0.999	Cassette	11:70432698-70432753;11:70433430-70433517;11:70435542-70435572
Nle1	11:82903133-82903197	8	34::41	51::15	70::100	60::73	0.453333	0.772727	-0.319394	0.542724	0.999	0.298879	0.999	A3SS	11:82903197-82902995
Lrpap1	5:35097689-35098153	6	24::115	32::264	14::113	13::273	0.172662	0.108108	0.0645538	0.311269	0.999	0.299122	0.999	IR	5:35098273-35098153;5:35097689-35097531
Itih3	14:30914049-30914129	14	48::378	103::181	23::3519	16::3035	0.112676	0.362676	-0.25	0.396579	0.999	0.29954	0.999	Cassette	14:30914659-30914653;14:30914129-30914049;14:30913193-30913187
Hagh	17:24854081-24854134	5	12::267	5::602	14::524	9::981	0.0429338	0.00823723	0.0346966	0.300359	0.999	0.300151	0.999	AltEnd	17:24854081-24854134;17:24856638-24856755;17:24857516-24857624
Nelfcd	2:174424740-174425114	9	123::103	79::145	48::153	28::174	0.544248	0.352679	0.191569	0.38558	0.999	0.301341	0.999	IR	2:174424606-174424740;2:174425114-174425253
Srrm1	4:135329004-135329045	13	296::71	241::103	163::288	147::283	0.80654	0.700581	0.105958	0.351418	0.999	0.302356	0.999	Cassette	4:135329517-135329373;4:135329045-135329004;4:135327223-135327092
Pxdc1	13:34637154-34637307	5	10::65	1::104	7::65	4::114	0.133333	0.00952381	0.12381	0.398885	0.999	0.3025	0.999	Cassette	13:34638282-34638165;13:34637307-34637154;13:34630462-34630351
Samd11	4:156252197-156252227	4	8::123	22::95	18::81	38::80	0.0610687	0.188034	-0.126965	0.340781	0.999	0.302864	0.999	A5SS	4:156252395-156252197
U2af1	17:31652502-31652568	3	13::301	48::430	90::412	132::536	0.0414013	0.100313	-0.0589122	0.378818	0.999	0.303661	0.999	MXE	17:31652568-31652502;17:31651712-31651646
Dhrs11	11:84825521-84825577	2	114::135	162::106	133::311	183::335	0.457831	0.604478	-0.146646	0.432262	0.999	0.305365	0.999	A3SS	11:84825577-84825368
4933434E20Rik	3:90060362-90060994	8	2::81	9::84	31::61	16::84	0.0240964	0.0967742	-0.0726778	0.34575	0.999	0.305475	0.999	AltEnd	3:90060362-90060994;3:90061638-90063341
Npdc1	2:25408686-25408905	12	24::42	8::52	18::58	8::60	0.363636	0.133333	0.230303	0.310481	0.999	0.30552	0.999	IR	2:25408607-25408686;2:25408905-25409001
Itsn1	16:91804636-91804687	8	15::24	26::14	9::25	18::14	0.384615	0.65	-0.265385	0.407269	0.999	0.305526	0.999	AltStart	16:91801527-91801706;16:91803035-91803131;16:91804636-91804687
Pabpc1	15:36602305-36602346	6	25::561	7::828	34::86	22::120	0.0426621	0.00838323	0.0342789	0.326439	0.999	0.306115	0.999	AltStart	15:36605937-36605744;15:36605557-36603496;15:36602985-36602846;15:36602346-36602305
Sec11c	18:65812741-65812814	5	244::15	529::9	222::116	483::259	0.942085	0.983271	-0.0411864	0.485393	0.999	0.306293	0.999	A5SS	18:65812665-65812814
Lrrc57	2:120605098-120605258	6	40::0	87::0	52::109	82::91	1	1	0	0.360962	0.999	0.306427	0.999	A3SS	2:120605258-120604238
M6pr	6:122313425-122315057	4	49::37	28::94	29::54	36::104	0.569767	0.229508	0.340259	0.65324	0.999	0.307291	0.999	IR	6:122313259-122313425;6:122315057-122315166
Flt3l	7:45134373-45135777	3	46::0	54::0	25::36	37::22	1	1	0	0.362224	0.999	0.307446	0.999	Cassette_multi	7:45136087-45136018;7:45135777-45135664;7:45135175-45135122;7:45134516-45134373;7:45132412-45132228
Cideb	14:55754901-55755125	3	243::370	158::549	127::408	94::545	0.396411	0.223479	0.172932	0.309786	0.999	0.308026	0.999	IR	14:55755271-55755125;14:55754901-55754658
Ly6e	15:74957877-74958269	4	44::174	37::295	30::205	21::319	0.203661	0.111446	0.0922155	0.340105	0.999	0.309445	0.999	IR	15:74957777-74957877;15:74958269-74958389
Ptov1	7:44864835-44864913	7	444::176	384::300	235::367	219::466	0.716129	0.562044	0.154085	0.32976	0.999	0.309857	0.999	IR	7:44865002-44864913;7:44864835-44864762
Gm44805	7:19676722-19676884	2	1653::4	2861::7	761::5187	767::8308	0.997587	0.99756	2.70268e-05	0.598496	0.999	0.309933	0.999	Cassette	7:19681410-19681305;7:19676884-19676722;7:19673613-19673547
Stat6	10:127659717-127659795	21	76::93	22::98	51::203	18::169	0.449704	0.183333	0.266371	0.310751	0.999	0.310666	0.999	IR	10:127659589-127659717;10:127659795-127660957
Arpc1b	5:145123974-145124290	4	0::116	2::244	23::68	19::148	0	0.00813008	-0.00813008	0.460906	0.999	0.311697	0.999	AltStart	5:145122532-145122795;5:145123569-145123923;5:145123974-145124290
Pla2g6	15:79304305-79304492	11	46::21	28::27	73::62	28::51	0.686567	0.509091	0.177476	0.440717	0.999	0.312169	0.999	Cassette_multi	15:79305811-79305703;15:79304492-79304305;15:79302697-79302619
Atp6v0b	4:117886590-117887170	1	268::62	331::117	124::61	127::116	0.812121	0.738839	0.0732819	0.329712	0.999	0.312199	0.999	A5SS	4:117887333-117886590
Slmap	14:26429788-26430101	17	35::1	50::0	8::37	18::27	0.972222	1	-0.0277778	0.459275	0.999	0.312258	0.999	Cassette	14:26438738-26438679;14:26430101-26429788;14:26428316-26428274
Cdc23	18:34634512-34634588	12	69::51	51::121	42::82	35::128	0.575	0.295652	0.279348	0.339017	0.999	0.313029	0.999	IR	18:34634666-34634588;18:34634512-34634393
Chordc1	9:18308222-18308557	7	60::63	20::82	10::117	10::107	0.487805	0.196078	0.291726	0.672204	0.999	0.313833	0.999	Cassette	9:18305296-18305351;9:18308222-18308557;9:18308750-18308820
2410002F23Rik	7:44250340-44250613	2	90::256	133::270	57::444	72::331	0.260116	0.330025	-0.0699092	0.332688	0.999	0.314514	0.999	IR	7:44250309-44250340;7:44250613-44252319
C3	17:57209589-57209648	32	6755::0	16167::0	3133::22868	7617::24397	1	1	0	0.815429	0.999	0.314685	0.999	Cassette	17:57222018-57221998;17:57209648-57209589;17:57204105-57204007
Slbp	5:33646010-33646069	3	595::10	762::1	346::431	432::535	0.983471	0.998689	-0.0152183	0.382738	0.999	0.315358	0.999	Cassette	5:33649847-33649743;5:33646069-33646010;5:33645637-33645500
St7l	3:104880924-104880963	6	29::11	14::30	14::26	8::42	0.725	0.318182	0.406818	0.316401	0.999	0.316113	0.999	Cassette	3:104874827-104874942;3:104880924-104880963;3:104882793-104882871
Arhgap17	7:123294472-123294705	16	58::18	30::33	42::78	29::59	0.763158	0.47619	0.286967	0.583735	0.999	0.318425	0.999	Cassette	7:123296566-123296410;7:123294705-123294472;7:123292205-123292036
Cfb	17:34856929-34857004	16	334::11155	453::11904	875::7930	944::8685	0.0291123	0.0366579	-0.00754563	0.608932	0.999	0.318838	0.999	IR	17:34857136-34857004;17:34856929-34856880
Psma1	7:114274127-114274416	2	7::124	1::260	9::143	6::274	0.0534351	0.00383142	0.0496037	0.345351	0.999	0.319378	0.999	IR	7:114274460-114274416;7:114274127-114274026
Map2k7	8:4240688-4240735	3	32::37	61::29	20::58	34::58	0.463768	0.677778	-0.21401	0.330527	0.999	0.31941	0.999	Cassette	8:4238829-4239033;8:4240688-4240735;8:4243304-4243445
Apoe	7:19698524-19698621	3	0::9543	0::25814	238::984	213::2331	0	0	0	0.719755	0.999	0.319669	0.999	AltStart	7:19699188-19699011;7:19699008-19698972;7:19698621-19698524
Map3k7	4:31994874-31995010	13	60::5	57::25	17::34	17::54	0.923077	0.695122	0.227955	0.42849	0.999	0.319975	0.999	Cassette	4:31992387-31992516;4:31994874-31995010;4:32002089-32002153
Mrpl24	3:87919803-87919828	1	58::38	155::121	78::335	176::351	0.606218	0.561594	0.0446234	0.812009	0.999	0.320003	0.999	Cassette	3:87919506-87919705;3:87919803-87919828;3:87921817-87922048
Lsm5	6:56703033-56703314	2	58::102	40::195	31::90	28::145	0.3625	0.169851	0.192649	0.489681	0.999	0.320176	0.999	IR	6:56703409-56703314;6:56703033-56703006
Rpl18a	8:70897333-70897359	1	13::1373	2::2046	68::175	94::282	0.00937951	0.000976086	0.00840342	0.40779	0.999	0.321731	0.999	A5SS	8:70897412-70897333
Itm2b	14:73375804-73375945	3	1::331	36::749	6::68	20::155	0.00301205	0.0458307	-0.0428186	0.481033	0.999	0.322119	0.999	AltStart	14:73385289-73385010;14:73380786-73380193;14:73375945-73375804
Tinf2	14:55680456-55680611	3	188::17	101::39	90::137	56::116	0.917073	0.721429	0.195645	0.519411	0.999	0.322351	0.999	IR	14:55680707-55680611;14:55680456-55680015
Gm20498	12:81470603-81472351	7	316::253	460::197	62::191	69::137	0.55536	0.699848	-0.144488	0.509507	0.999	0.322769	0.999	AltEnd	12:81472351-81470603;12:81359344-81358860
Rpl34	3:130729150-130729229	1	78::2297	48::3011	215::2724	257::3540	0.0328306	0.0156837	0.0171469	0.601599	0.999	0.324299	0.999	IR	3:130729302-130729229;3:130729150-130729051
Rpl23	11:97782003-97782276	1	4::711	10::1245	71::91	62::157	0.0055905	0.00796495	-0.00237446	0.490771	0.999	0.324565	0.999	AltStart	11:97782437-97782344;11:97782276-97782003
Cinp	12:110877595-110877919	5	0::98	1::177	60::100	40::126	0	0.00561798	-0.00561798	0.464147	0.999	0.324631	0.999	AltEnd	12:110877919-110877595;12:110877372-110877223;12:110876970-110876841
Pak1ip1	13:41008938-41009219	4	106::90	56::149	54::162	33::184	0.540816	0.273171	0.267646	0.342799	0.999	0.324756	0.999	IR	13:41008886-41008938;13:41009219-41009364
Smim5	11:115905302-115905682	3	75::68	43::96	50::118	23::108	0.524476	0.309353	0.215123	0.408103	0.999	0.325078	0.999	IR	11:115905155-115905302;11:115905682-115906269
Srsf11	3:158024698-158024761	4	26::67	46::48	124::177	126::148	0.27957	0.489362	-0.209792	0.385789	0.999	0.325172	0.999	Cassette	3:158026858-158026725;3:158024761-158024698;3:158024231-158024123
Slc25a1	16:17927466-17927545	2	29::45	17::91	17::32	16::60	0.391892	0.157407	0.234484	0.409425	0.999	0.325245	0.999	IR	16:17927887-17927545;16:17927466-17927367
Dynll2	11:87980494-87981071	4	26::0	48::0	30::179	68::220	1	1	0	0.377742	0.999	0.326577	0.999	IR	11:87981570-87981071;11:87980494-87979525
Nsmce4a	7:130543366-130543424	4	14::58	3::124	11::115	7::172	0.194444	0.023622	0.170822	0.376759	0.999	0.326789	0.999	Cassette	7:130545972-130545895;7:130543424-130543366;7:130542810-130542680
Got1	19:43504687-43504776	7	50::131	32::327	39::183	43::344	0.276243	0.0891365	0.187107	0.327937	0.999	0.327058	0.999	IR	19:43504926-43504776;19:43504687-43504522
Fis1	5:136962444-136962703	3	0::282	0::517	23::52	12::85	0	0	0	0.49375	0.999	0.327102	0.999	AltStart	5:136953275-136953590;5:136962077-136962228;5:136962444-136962703
Fance	17:28326094-28326152	10	3::96	21::69	62::120	67::113	0.030303	0.233333	-0.20303	0.715457	0.999	0.327704	0.999	A3SS	17:28326094-28326568
Hgfac	5:35043682-35043824	5	486::254	200::289	231::333	122::237	0.656757	0.408998	0.247759	0.523356	0.999	0.328174	0.999	IR	5:35043560-35043682;5:35043824-35044258
Rpl22	4:152327067-152327359	2	6::261	0::418	43::27	35::38	0.0224719	0	0.0224719	0.332521	0.999	0.328414	0.999	AltStart	4:152325742-152325895;4:152327067-152327359
Smox	2:131521055-131521171	7	273::32	354::83	331::431	378::578	0.895082	0.810069	0.0850133	0.446711	0.999	0.328682	0.999	Cassette_multi	2:131520186-131520268;2:131521055-131521171;2:131522059-131522219
2700097O09Rik	12:55053407-55057242	5	48::7	42::53	17::48	14::83	0.872727	0.442105	0.430622	0.604308	0.999	0.329636	0.999	IR	12:55057352-55057242;12:55053407-55053301
Cnpy3	17:46746987-46747200	3	2::31	1::61	13::50	6::66	0.0606061	0.016129	0.044477	0.51779	0.999	0.33054	0.999	AltEnd	17:46747200-46746987;17:46743282-46743186;17:46737849-46737727;17:46737627-46737175
Cks1b	3:89417787-89418017	2	0::263	0::442	12::51	4::99	0	0	0	0.525027	0.999	0.330747	0.999	AltStart	3:89418383-89418109;3:89418017-89417787
Timm44	8:4265276-4266556	8	132::104	78::193	50::169	30::205	0.55814	0.287823	0.270317	0.3418	0.999	0.331429	0.999	IR	8:4266680-4266556;8:4265276-4265226
Aspdh	7:44466090-44466095	2	112::8	188::0	141::261	214::371	0.933333	1	-0.0666667	0.457624	0.999	0.332424	0.999	A3SS	7:44466090-44466234
Ola1	2:73097145-73100214	9	486::0	742::0	152::327	282::438	1	1	0	0.382864	0.999	0.332716	0.999	Cassette_multi	2:73141995-73141898;2:73100214-73100074;2:73099388-73099292;2:73097267-73097145;2:73093724-73093202
Fkbp8	8:70531742-70532577	7	343::274	315::488	118::483	131::701	0.555466	0.392035	0.163431	0.646078	0.999	0.333707	0.999	IR	8:70531522-70531742;8:70532577-70532749
Pdia6	12:17278644-17278836	6	67::275	49::658	43::292	55::646	0.195906	0.069258	0.126648	0.334779	0.999	0.33397	0.999	IR	12:17278514-17278644;12:17278836-17278950
Rrp9	9:106477330-106477434	2	35::0	49::0	23::21	27::2	1	1	0	0.599471	0.999	0.334029	0.999	AltStart	9:106475963-106475994;9:106477330-106477434
Med25	7:44879391-44879514	18	325::25	299::43	271::86	218::102	0.928571	0.874269	0.0543024	0.336167	0.999	0.334185	0.999	AltEnd	7:44879514-44879391;7:44878290-44876765
Rab7	6:88000415-88000530	10	190::0	324::0	248::754	475::877	1	1	0	0.384339	0.999	0.334525	0.999	A3SS	6:88000530-87999106
Apoa1	9:46228736-46228938	1	454::8885	338::15250	494::4449	571::7671	0.0486617	0.021682	0.0269797	0.335102	0.999	0.334751	0.999	IR	9:46228580-46228736;9:46228938-46228999
Btf3l4	4:108832413-108832451	2	10::76	0::81	13::26	8::29	0.116279	0	0.116279	0.361279	0.999	0.334894	0.999	Cassette	4:108833564-108833143;4:108832451-108832413;4:108830583-108830518
Casp2	6:42280193-42280346	9	41::33	19::28	24::71	11::96	0.554054	0.404255	0.149799	0.376213	0.999	0.334907	0.999	IR	6:42280084-42280193;6:42280346-42282508
Odc1	12:17547806-17547950	2	85::152	49::198	45::320	33::349	0.35865	0.19798	0.16067	0.671409	0.999	0.335224	0.999	IR	12:17547633-17547806;12:17547950-17548122
Mettl17	14:51889147-51889217	5	27::38	67::22	77::114	75::93	0.415385	0.752809	-0.337424	0.407388	0.999	0.335496	0.999	Cassette	14:51888742-51888836;14:51889147-51889217;14:51889528-51889584
Hsf1	15:76497829-76497952	6	74::31	34::47	50::69	32::67	0.706161	0.419753	0.286408	0.556635	0.999	0.335631	0.999	IR	15:76497768-76497829;15:76497952-76498048
Rnf167	11:70650017-70650126	2	130::394	70::415	97::252	61::230	0.248092	0.14433	0.103762	0.56206	0.999	0.335875	0.999	IR	11:70649675-70650017;11:70650126-70650334
Phf12	11:78024813-78024929	10	108::124	52::131	132::215	86::161	0.465517	0.284153	0.181364	0.457384	0.999	0.33588	0.999	Cassette	11:78023027-78023819;11:78024813-78024929;11:78024961-78025086
Tmem256	11:69839268-69839366	1	164::1916	105::2116	212::1275	188::1437	0.0788462	0.0472654	0.0315808	0.378183	0.999	0.336728	0.999	IR	11:69839188-69839268;11:69839366-69839618
Aamp	1:74281179-74281329	5	97::310	57::533	63::229	58::350	0.238329	0.0966102	0.141719	0.34813	0.999	0.336753	0.999	IR	1:74281642-74281329;1:74281179-74281060
Ppm1g	5:31203674-31204030	7	121::294	128::448	69::154	55::211	0.291566	0.222222	0.069344	0.337532	0.999	0.337521	0.999	IR	5:31205129-31204030;5:31203674-31203572
Prkd3	17:78971483-78971840	11	16::10	41::17	9::105	25::94	0.615385	0.706897	-0.0915119	0.371168	0.999	0.338046	0.999	A3SS	17:78971840-78969619
Emc10	7:44491163-44491249	7	32::44	29::73	45::105	38::194	0.421053	0.284314	0.136739	0.380443	0.999	0.339324	0.999	Cassette	7:44492048-44491955;7:44491249-44491163;7:44490970-44489937
Pcyt2	11:120612083-120612463	5	2663::343	1800::406	1283::1370	865::1079	0.885895	0.815956	0.0699384	0.353824	0.999	0.339405	0.999	IR	11:120612601-120612463;11:120612083-120612001
Fam213a	14:41004203-41004220	6	14::65	37::131	77::177	91::317	0.177215	0.220238	-0.0430229	0.41343	0.999	0.339522	0.999	A3SS	14:41004220-41004041
Dars2	1:161045069-161045258	14	24::53	9::66	16::63	8::83	0.311688	0.12	0.191688	0.376968	0.999	0.339856	0.999	IR	1:161045476-161045258;1:161045069-161044959
Prelid1	13:55324444-55324527	3	94::744	64::1439	90::765	132::1340	0.112634	0.0425673	0.0700667	0.550641	0.999	0.340377	0.999	IR	13:55324331-55324444;13:55324527-55324605
Araf	X:20857411-20857522	10	57::57	26::62	209::148	127::128	0.5	0.295455	0.204545	0.373941	0.999	0.340452	0.999	Cassette	x:20853913-20854115;x:20857411-20857522;x:20857612-20857788
Srek1	13:103764006-103764296	7	49::66	66::31	18::42	32::37	0.426087	0.680412	-0.254325	0.341015	0.999	0.340701	0.999	IR	13:103765033-103764296;13:103764006-103763882
Ufc1	1:171289594-171289884	2	70::274	53::483	36::247	28::379	0.203488	0.0988806	0.104608	0.342359	0.999	0.340767	0.999	IR	1:171289947-171289884;1:171289594-171289518
Htra2	6:83053921-83054442	1	118::0	113::6	165::191	149::255	1	0.94958	0.0504202	0.356957	0.999	0.341071	0.999	AltStart	6:83055165-83054831;6:83054442-83053921
Cct4	11:23000954-23001362	9	71::292	60::568	31::309	41::539	0.195323	0.0955414	0.0997818	0.71915	0.999	0.34219	0.999	IR	11:23000858-23000954;11:23001362-23001472
Nle1	11:82901627-82901709	9	0::166	12::117	13::153	16::117	0	0.0930233	-0.0930233	0.626661	0.999	0.342566	0.999	IR	11:82901868-82901709;11:82901627-82901557
Sptssa	12:54645773-54646358	4	620::3	858::0	128::180	238::226	0.995185	1	-0.00481541	0.378482	0.999	0.343396	0.999	IR	12:54646535-54646358;12:54645773-54645392
Cers2	3:95318792-95318953	5	27::166	54::141	13::2	17::2	0.139896	0.276923	-0.137027	0.516662	0.999	0.344698	0.999	AltStart	3:95317350-95317443;3:95318021-95318122;3:95318792-95318953
Slc29a1	17:45588996-45589002	12	53::182	101::220	99::230	143::292	0.225532	0.315708	-0.0901757	0.425493	0.999	0.345307	0.999	A5SS	17:45589074-45588996
Pcca	14:122889487-122889558	28	192::0	240::0	212::121	273::102	1	1	0	0.394058	0.999	0.346229	0.999	A3SS	14:122889487-122891100
Srsf1	11:88050095-88050977	3	1347::530	1639::361	409::483	525::510	0.717519	0.8195	-0.101981	0.525245	0.999	0.347212	0.999	IR	11:88049043-88050095;11:88050977-88053755
Zfp384	6:125024505-125024552	5	98::0	77::9	62::47	57::61	1	0.895349	0.104651	0.389515	0.999	0.34725	0.999	Cassette	6:125024033-125024270;6:125024505-125024552;6:125024842-125024913
Mecr	4:131861177-131861232	8	85::90	41::118	58::44	29::50	0.485714	0.257862	0.227853	0.3638	0.999	0.347382	0.999	Cassette	4:131860233-131860863;4:131861177-131861232;4:131861776-131861878
Rps3	7:99479274-99479470	3	8549::0	10519::0	8314::944	9215::1573	1	1	0	0.564946	0.999	0.348053	0.999	Cassette	7:99480063-99479904;7:99479470-99479274;7:99478315-99477904
Mtf2	5:108094125-108094248	14	115::9	152::0	66::65	91::70	0.927419	1	-0.0725806	0.474196	0.999	0.348123	0.999	Cassette	5:108093338-108093406;5:108094125-108094248;5:108099119-108099186
Fxyd1	7:31053474-31053893	6	103::1442	67::1632	92::662	70::737	0.0666667	0.0394272	0.0272394	0.432576	0.999	0.348621	0.999	IR	7:31054045-31053893;7:31053474-31053400
Mau2	8:70028774-70029208	6	36::32	42::15	11::58	22::48	0.529412	0.736842	-0.20743	0.362374	0.999	0.348818	0.999	IR	8:70029235-70029208;8:70028774-70028619
Sap25	5:137642013-137642096	1	58::427	77::267	64::449	58::319	0.119588	0.223837	-0.10425	0.613578	0.999	0.348914	0.999	IR	5:137641910-137642013;5:137642096-137642234
Rnf123	9:108056432-108056448	37	68::388	33::335	144::589	95::513	0.149123	0.0893099	0.0598129	0.389226	0.999	0.348989	0.999	A3SS	9:108056448-108056357
Dcn	10:97510058-97513599	8	13::206	1::461	3::282	3::584	0.0593607	0.00216216	0.0571986	0.823432	0.999	0.349714	0.999	IR	10:97509965-97510058;10:97513599-97513737
Cdc34	10:79685102-79685233	3	106::783	43::767	81::521	51::563	0.119235	0.0530864	0.0661487	0.353479	0.999	0.350415	0.999	IR	10:79684759-79685102;10:79685233-79685368
Epc1	18:6489160-6489330	3	20::17	10::18	47::18	21::24	0.540541	0.357143	0.183398	0.381566	0.999	0.350449	0.999	AltEnd	18:6489330-6489160;18:6462991-6462832;18:6455334-6455189
Dnajc8	4:132552041-132552149	9	12::655	2::792	13::834	4::978	0.017991	0.00251836	0.0154726	0.359934	0.999	0.350818	0.999	Cassette	4:132551535-132551610;4:132552041-132552149;4:132553017-132553139
Mark3	12:111653390-111653434	17	264::136	283::98	193::232	179::232	0.66	0.742782	-0.0827822	0.395897	0.999	0.350894	0.999	Cassette_multi	12:111647471-111647728;12:111653390-111653434;12:111655270-111656218
Alkbh3	2:94005774-94005837	5	2::33	0::39	17::27	3::30	0.0571429	0	0.0571429	0.624786	0.999	0.350969	0.999	AltEnd	2:94005837-94005774;2:94005187-94004733;2:94003156-94003053
Capn10	1:92945017-92945278	9	158::1	189::0	76::124	127::114	0.993711	1	-0.00628931	0.511052	0.999	0.351091	0.999	Cassette	1:92944695-92944897;1:92945017-92945278;1:92946774-92946973
Emg1	6:124705088-124705158	2	406::513	278::668	219::672	175::732	0.442088	0.294242	0.147846	0.353379	0.999	0.352212	0.999	IR	6:124705216-124705158;6:124705088-124704939
Stk16	1:75212733-75212886	4	161::86	127::134	82::131	63::165	0.651822	0.48659	0.165232	0.389708	0.999	0.352331	0.999	IR	1:75212399-75212733;1:75212886-75213228
Fcgrt	7:45102402-45102414	3	8::78	18::167	76::114	100::263	0.0930233	0.097035	-0.00401178	0.491712	0.999	0.353462	0.999	A5SS	7:45102671-45102402
Cox6b2	7:4752091-4752104	2	15::26	6::9	304::245	282::159	0.365854	0.4	-0.0341463	0.440345	0.999	0.354148	0.999	A5SS	7:4752528-4752091
Cnpy2	10:128323442-128323584	3	12::152	3::315	13::163	18::318	0.0731707	0.00943396	0.0637368	0.656075	0.999	0.354329	0.999	IR	10:128323330-128323442;10:128323584-128323699
Rbm25	12:83674889-83675044	19	223::8	214::10	106::742	119::563	0.965368	0.955357	0.0100108	0.434127	0.999	0.354468	0.999	IR	12:83674816-83674889;12:83675044-83675318
Zfp638	6:83981682-83981837	25	68::139	83::98	36::164	54::140	0.328502	0.458564	-0.130061	0.371084	0.999	0.355575	0.999	Cassette	6:83978994-83979909;6:83981682-83981837;6:83983976-83984074
Eif4g2	7:111073950-111074038	20	72::572	43::789	57::374	53::493	0.111715	0.0516827	0.0600318	0.644875	0.999	0.355675	0.999	IR	7:111074261-111074038;7:111073950-111073400
Tkt	14:30568357-30568975	7	89::470	43::692	51::372	39::567	0.159213	0.0585034	0.100709	0.356289	0.999	0.355913	0.999	IR	14:30567999-30568357;14:30568975-30569139
Tardbp	4:148617043-148617566	7	870::3	892::1	790::411	904::348	0.996566	0.99888	-0.00231464	0.402787	0.999	0.355941	0.999	IR	4:148617635-148617566;4:148617043-148616863
Bin3	14:70123841-70123881	4	136::7	190::0	66::68	89::92	0.951049	1	-0.048951	0.40271	0.999	0.356635	0.999	Cassette	14:70118604-70118652;14:70123841-70123881;14:70124183-70124243
Rdh13	7:4434994-4435098	5	35::1	23::11	20::21	12::25	0.972222	0.676471	0.295752	0.397174	0.999	0.356769	0.999	Cassette	7:4442749-4442594;7:4435098-4434994;7:4431634-4431422
Wdr83os	8:85081063-85081173	1	88::110	70::186	63::82	53::117	0.444444	0.273438	0.171007	0.427218	0.999	0.357433	0.999	IR	8:85080740-85081063;8:85081173-85081278
Zcchc11	4:108549226-108549241	26	8::86	9::44	15::106	41::110	0.0851064	0.169811	-0.0847049	0.395474	0.999	0.359122	0.999	A3SS	4:108549226-108549413
Ube2m	7:13037216-13037521	2	1::212	0::494	68::74	59::123	0.00469484	0	0.00469484	0.455211	0.999	0.359305	0.999	AltStart	7:13038275-13037555;7:13037521-13037216
Gm10138	1:151344545-151344548	1	73::0	30::0	35::12	23::19	1	1	0	0.405481	0.999	0.360677	0.999	IR	1:151345231-151344548;1:151344545-151342734
Mcm7	5:138170396-138170422	3	2::103	0::156	56::145	32::173	0.0190476	0	0.0190476	0.468593	0.999	0.362656	0.999	A3SS	5:138170422-138170317
Srsf5	12:80948129-80948504	3	24::389	89::662	570::1901	770::1947	0.0581114	0.11843	-0.0603184	0.408972	0.999	0.363142	0.999	AltEnd	12:80948129-80948504;12:80949095-80949168;12:80949494-80950507
Kel	6:41687781-41687851	18	533::812	342::844	1150::1557	781::1446	0.396432	0.288364	0.108068	0.604893	0.999	0.364081	0.999	AltStart	6:41688649-41688434;6:41688390-41688323;6:41688114-41687945;6:41687851-41687781
Sys1	2:164464358-164467148	7	60::1	125::1	32::44	40::19	0.983607	0.992063	-0.00845693	0.409028	0.999	0.364718	0.999	A3SS	2:164464358-164467327
Cetn3	13:81790171-81790406	6	10::472	7::713	15::465	6::697	0.0207254	0.00972222	0.0110032	0.463565	0.999	0.365572	0.999	Cassette	13:81786843-81786957;13:81790171-81790406;13:81791956-81792147
Grn	11:102435942-102436024	9	24::389	6::547	43::496	44::665	0.0581114	0.0108499	0.0472615	0.730415	0.999	0.366503	0.999	IR	11:102435709-102435942;11:102436024-102436248
Pex19	1:172128740-172129155	2	8::24	4::60	9::32	8::71	0.25	0.0625	0.1875	0.374646	0.999	0.367215	0.999	IR	1:172128631-172128740;1:172129155-172129320
Nup107	10:117790055-117790060	3	18::10	27::0	20::29	23::28	0.642857	1	-0.357143	0.450048	0.999	0.367306	0.999	A3SS	10:117790060-117789974
Gak	5:108569956-108570140	29	75::78	50::139	33::185	21::218	0.490196	0.26455	0.225646	0.525925	0.999	0.367587	0.999	IR	5:108570316-108570140;5:108569956-108569411
Flot1	17:35824279-35824369	3	102::15	176::9	62::87	98::106	0.87234	0.951351	-0.0790109	0.443203	0.999	0.367826	0.999	Cassette	17:35824127-35824202;17:35824279-35824369;17:35824566-35824709
Sec13	6:113734546-113734679	5	326::0	658::3	174::172	362::227	1	0.995469	0.00453058	0.65532	0.999	0.368008	0.999	Cassette	6:113735070-113735057;6:113734679-113734546;6:113730907-113730430
Ap2m1	16:20540813-20540975	6	17::23	36::7	12::47	20::73	0.425	0.837209	-0.412209	0.704359	0.999	0.369578	0.999	IR	16:20540623-20540813;16:20540975-20541110
Sigmar1	4:41740776-41740823	6	89::7	267::3	74::35	239::126	0.927083	0.988909	-0.0618261	0.633909	0.999	0.370749	0.999	A5SS	4:41741048-41740776
Rpl3	15:80081031-80081211	4	166::468	154::911	800::590	665::545	0.26183	0.144533	0.117297	0.624311	0.999	0.370831	0.999	A3SS	15:80081211-80080896
Echdc2	4:108178371-108178418	10	2048::65	1789::25	971::1338	835::1078	0.969238	0.98623	-0.0169916	0.414205	0.999	0.371081	0.999	Cassette	4:108177073-108177123;4:108178371-108178418;4:108178907-108179088
Arhgap9	10:127326651-127326873	9	32::10	20::34	17::43	16::50	0.761905	0.37037	0.391534	0.733267	0.999	0.371084	0.999	IR	10:127326553-127326651;10:127326873-127327014
BC024386	7:140906827-140906951	1	74::45	106::136	672::794	857::972	0.621849	0.438017	0.183832	0.489633	0.999	0.371313	0.999	Cassette	7:140906366-140906661;7:140906827-140906951;7:140907259-140907351
Tcf3	10:80412627-80413062	19	113::107	163::119	96::371	113::284	0.513636	0.578761	-0.0651247	0.426803	0.999	0.371368	0.999	MXE	10:80413062-80412627;10:80410624-80410398
Stard10	7:101321550-101321714	3	135::0	146::1	91::639	89::1161	1	0.993197	0.00680272	0.43687	0.999	0.371994	0.999	IR	7:101321453-101321550;7:101321714-101322033
Taf1d	9:15314032-15314231	4	61::366	86::258	62::145	59::134	0.142857	0.249637	-0.10678	0.72275	0.999	0.372008	0.999	IR	9:15313990-15314032;9:15314231-15314401
Ngdn	14:55021478-55021556	5	54::112	35::166	42::110	36::141	0.325301	0.174129	0.151172	0.572421	0.999	0.372841	0.999	IR	14:55021394-55021478;14:55021556-55021649
Fibp	19:5463850-5464129	3	267::125	175::161	122::280	74::246	0.681122	0.520059	0.161063	0.508128	0.999	0.373911	0.999	IR	19:5463787-5463850;19:5464129-5464215
Csnk2b	17:35117885-35117922	9	0::829	0::1055	218::1339	179::1588	0	0	0	0.545887	0.999	0.374268	0.999	A3SS	17:35117922-35117695
Dennd4a	9:64835954-64836081	4	41::13	64::3	29::49	57::58	0.759259	0.955224	-0.195965	0.421631	0.999	0.374371	0.999	Cassette_multi	9:64835286-64835352;9:64835954-64836081;9:64838813-64839144
Prrc2c	1:162675605-162675841	36	48::38	33::74	27::81	23::82	0.55814	0.308411	0.249728	0.604192	0.999	0.374869	0.999	Cassette	1:162676817-162676691;1:162675841-162675605;1:162674151-162674099
Ndufb10	17:24722220-24722381	3	190::1150	87::1131	139::783	82::809	0.141685	0.0714286	0.0702567	0.377562	0.999	0.374966	0.999	IR	17:24722649-24722381;17:24722220-24722060
Aamdc	7:97565151-97565300	8	96::2	136::23	57::43	73::72	0.979695	0.855346	0.12435	0.499679	0.999	0.375052	0.999	Cassette_multi	7:97575691-97575588;7:97565300-97565151;7:97558226-97558131
Pstk	7:131373830-131374065	2	33::49	16::91	18::38	9::49	0.402439	0.149533	0.252906	0.395547	0.999	0.375211	0.999	IR	7:131373035-131373830;7:131374065-131374263
Lypla2	4:135969529-135969601	8	73::105	57::210	36::138	45::218	0.410112	0.213483	0.196629	0.591805	0.999	0.375925	0.999	IR	4:135969674-135969601;4:135969529-135969428
Setd2	9:110577122-110577338	13	27::38	10::36	17::53	6::50	0.415385	0.217391	0.197993	0.397355	0.999	0.376589	0.999	Cassette	9:110573612-110574274;9:110577122-110577338;9:110590388-110590436
Tlk2	11:105252792-105253236	17	46::70	25::85	16::46	10::60	0.396552	0.227273	0.169279	0.380058	0.999	0.376909	0.999	AltStart	11:105247459-105247674;11:105249485-105249637;11:105252792-105253236
Lrmp	6:145171566-145171655	18	201::347	114::300	127::415	81::328	0.366788	0.275362	0.091426	0.544404	0.999	0.377009	0.999	IR	6:145171504-145171566;6:145171655-145171704
Rexo1	10:80542481-80542565	14	25::302	50::231	43::255	50::193	0.0764526	0.177936	-0.101483	0.588909	0.999	0.377109	0.999	IR	10:80542824-80542565;10:80542481-80540922
Gm36445	13:65248029-65248976	4	1::45	5::20	2::67	4::32	0.0217391	0.2	-0.178261	0.4128	0.999	0.377252	0.999	IR	13:65247969-65248029;13:65248976-65250154
Taf1d	9:15306990-15307728	1	23::38	42::18	12::28	19::21	0.377049	0.7	-0.322951	0.385953	0.999	0.377561	0.999	IR	9:15306214-15306990;9:15307728-15307961
Fes	7:80380327-80380839	9	216::87	104::117	116::243	73::207	0.712871	0.470588	0.242283	0.615899	0.999	0.377788	0.999	IR	7:80380892-80380839;7:80380327-80380209
Clcn7	17:25153561-25153732	17	0::41	0::40	5::51	15::51	0	0	0	0.523043	0.999	0.378667	0.999	A3SS	17:25153561-25153825
Znrd1	17:36958296-36958378	1	28::22	23::32	19::24	17::45	0.56	0.414414	0.145586	0.409448	0.999	0.379311	0.999	IR	17:36958559-36958378;17:36958296-36958149
Rpl5	5:107903868-107904717	5	106::3491	92::5302	47::197	35::280	0.0294649	0.0170544	0.0124105	0.37956	0.999	0.379448	0.999	IR	5:107903269-107903868;5:107904717-107904894
Snhg10	12:105031960-105032075	1	43::12	24::25	29::22	22::30	0.781818	0.489796	0.292022	0.41082	0.999	0.380182	0.999	A5SS	12:105032279-105031960
Stag2	X:42266366-42266476	35	79::117	56::139	51::174	28::193	0.403061	0.287179	0.115882	0.393942	0.999	0.38043	0.999	Cassette	x:42266086-42266275;x:42266366-42266476;x:42269381-42269507
Serpina1a	12:103860414-103860628	2	1::518	0::2237	2::442	2::1862	0.00192616	0	0.00192616	0.398299	0.999	0.380569	0.999	Cassette	12:103863562-103863522;12:103860628-103860414;12:103858056-103857764
Got1	19:43504776-43504926	7	194::6	468::2	128::170	217::336	0.97	0.995749	-0.0257492	0.515402	0.999	0.381664	0.999	Cassette	19:43507026-43506922;19:43504926-43504776;19:43504687-43504522
Crip2	12:113144155-113144229	4	78::217	65::467	69::229	82::422	0.264407	0.12218	0.142226	0.388012	0.999	0.381845	0.999	IR	12:113144015-113144155;12:113144229-113144297
Slc38a3	9:107655380-107655585	14	215::167	273::336	113::315	148::524	0.562827	0.448276	0.114551	0.60076	0.999	0.382189	0.999	IR	9:107655685-107655585;9:107655380-107655256
Tmem82	4:141615110-141615135	4	39::45	50::14	206::339	152::248	0.464286	0.78125	-0.316964	0.563551	0.999	0.383299	0.999	A3SS	4:141615135-141614945
Glo1	17:30593074-30594115	6	811::382	1309::477	191::548	318::662	0.679743	0.732997	-0.0532544	0.395851	0.999	0.383312	0.999	IR	17:30594226-30594115;17:30593074-30592866
Tpp2	1:43985416-43985454	25	91::66	71::85	51::113	40::130	0.579618	0.455128	0.12449	0.405722	0.999	0.383831	0.999	Cassette	1:43983514-43983592;1:43985416-43985454;1:43990511-43990662
Tecr	8:83573143-83573220	6	589::663	370::851	342::928	232::1052	0.470447	0.303411	0.167037	0.384027	0.999	0.384025	0.999	IR	8:83573323-83573220;8:83573143-83573028
Arhgef25	10:127185356-127185575	10	14::12	23::13	6::25	16::22	0.538462	0.638889	-0.100427	0.432739	0.999	0.384243	0.999	IR	10:127185678-127185575;10:127185356-127185083
Tecr	8:83571935-83572013	10	380::2986	183::2562	508::2447	336::1918	0.112894	0.0666545	0.0462391	0.401789	0.999	0.384789	0.999	IR	8:83572058-83572013;8:83571935-83571698
Elovl1	4:118432432-118432538	7	452::0	436::0	251::228	227::289	1	1	0	0.426761	0.999	0.385286	0.999	IR	4:118431898-118432432;4:118432538-118432953
Rbm15b	9:106885051-106885239	1	58::0	136::0	35::45	85::52	1	1	0	0.426368	0.999	0.385578	0.999	IR	9:106887428-106885239;9:106885051-106880918
Slc25a11	11:70645269-70645350	5	70::99	66::194	46::133	52::239	0.414201	0.253846	0.160355	0.448763	0.999	0.385587	0.999	IR	11:70645440-70645350;11:70645269-70645170
Cluh	11:74665069-74665182	15	192::192	103::180	110::321	64::265	0.5	0.363958	0.136042	0.447301	0.999	0.38559	0.999	IR	11:74665007-74665069;11:74665182-74665426
Gtf2a2	9:70012661-70012952	1	2::141	2::268	19::73	10::111	0.0139373	0.00740741	0.00652987	0.458525	0.999	0.387888	0.999	A5SS	9:70012550-70012952
Apoa5	9:46269768-46269963	4	655::0	639::0	884::1819	870::1375	1	1	0	0.580285	0.999	0.388103	0.999	Cassette	9:46269226-46269329;9:46269768-46269963;9:46270082-46270412
Cdc20	4:118435701-118435777	6	136::183	104::252	92::275	78::378	0.426332	0.291725	0.134607	0.390719	0.999	0.388123	0.999	IR	4:118435871-118435777;4:118435701-118435473
Mbd3	10:80393018-80393095	6	165::338	250::380	123::519	171::534	0.328032	0.396825	-0.0687936	0.415577	0.999	0.388262	0.999	IR	10:80393280-80393095;10:80393018-80392539
Bcas2	3:103175669-103177339	3	166::225	104::341	61::63	63::88	0.423469	0.233446	0.190024	0.823645	0.999	0.388325	0.999	IR	3:103174340-103175669;3:103177339-103177419
Mxd1	6:86658069-86658133	4	0::70	8::41	2::54	11::66	0	0.163265	-0.163265	0.397767	0.999	0.388688	0.999	Cassette	6:86663105-86663071;6:86658133-86658069;6:86653199-86653085
Setd4	16:93590256-93590874	9	14::42	9::28	6::39	14::33	0.25	0.243243	0.00675676	0.429713	0.999	0.388868	0.999	A5SS	16:93591303-93590256
Ndufv1	19:4011272-4011346	2	19::69	12::137	13::87	11::167	0.215909	0.0805369	0.135372	0.417698	0.999	0.388876	0.999	IR	19:4011428-4011346;19:4011272-4011102
Rbm39	2:156174774-156174974	6	67::528	68::455	111::1200	124::899	0.112605	0.129895	-0.0172899	0.507589	0.999	0.389495	0.999	AltEnd	2:156174974-156174774;2:156174168-156174097;2:156173022-156172828
Zfp384	6:125026257-125026319	7	41::36	20::43	30::97	17::98	0.532468	0.31746	0.215007	0.428813	0.999	0.389979	0.999	Cassette	6:125025848-125025940;6:125026257-125026319;6:125030798-125031022
Ltf	9:111022034-111022281	4	10::68	3::148	9::70	6::142	0.128205	0.0198675	0.108338	0.478448	0.999	0.390017	0.999	IR	9:111021926-111022034;9:111022281-111022463
Wrnip1	13:32821118-32821884	6	31::60	9::104	18::92	14::84	0.340659	0.079646	0.261013	0.848633	0.999	0.390241	0.999	IR	13:32820219-32821118;13:32821884-32822609
Lgals4	7:28840610-28840864	6	806::378	533::211	321::921	237::518	0.680743	0.716398	-0.0356546	0.394973	0.999	0.391297	0.999	IR	7:28840581-28840610;7:28840864-28840952
Srr	11:74909694-74909768	7	57::6	96::0	33::285	52::279	0.904762	1	-0.0952381	0.412844	0.999	0.391337	0.999	Cassette	11:74910320-74910201;11:74909768-74909694;11:74909205-74908996
Stoml2	4:43029904-43030049	2	13::145	3::264	9::156	11::287	0.0822785	0.011236	0.0710425	0.697392	0.999	0.391731	0.999	IR	4:43030150-43030049;4:43029904-43029770
Maf1	15:76351996-76352283	2	2::61	17::78	38::69	22::88	0.031746	0.178947	-0.147201	0.392741	0.999	0.392255	0.999	Cassette	15:76351294-76351659;15:76351996-76352283;15:76352467-76352552
Rpl9	5:65388679-65389071	1	290::1613	255::2334	173::127	164::199	0.152311	0.0984524	0.0538585	0.409279	0.999	0.3925	0.999	IR	5:65390483-65389071;5:65388679-65388364
Snhg1	19:8725523-8725782	1	494::1161	435::890	338::824	325::601	0.298701	0.328219	-0.029518	0.437509	0.999	0.392909	0.999	IR	19:8725485-8725523;19:8725782-8726002
Stk19	17:34825603-34825770	5	19::61	5::79	57::66	41::46	0.2375	0.0595238	0.177976	0.545581	0.999	0.393455	0.999	AltStart	17:34832541-34832446;17:34832152-34831769;17:34825770-34825603
Ppara	15:85772214-85772281	6	11::53	28::36	7::34	12::31	0.171875	0.4375	-0.265625	0.433348	0.999	0.393517	0.999	AltStart	15:85735776-85736096;15:85736131-85736172;15:85736794-85736878;15:85772214-85772281
Rap1a	3:105735065-105735179	8	6::378	4::594	19::303	7::470	0.0156047	0.00668896	0.00891572	0.601702	0.999	0.393696	0.999	Cassette	3:105737898-105737755;3:105735179-105735065;3:105732071-105731956
C8a	4:104815909-104816112	11	0::318	0::78	2289::1270	2808::1232	0	0	0	0.456475	0.999	0.394407	0.999	A3SS	4:104816112-104815679
Gba2	4:43569661-43569830	7	42::34	53::23	26::48	46::41	0.552632	0.697368	-0.144737	0.432605	0.999	0.39447	0.999	IR	4:43569955-43569830;4:43569661-43569489
Xpo6	7:126103079-126103190	26	56::441	17::298	63::414	23::266	0.112676	0.0539683	0.0587078	0.425698	0.999	0.395155	0.999	Cassette_multi	7:126105021-126104704;7:126103190-126103079;7:126102390-126102069
Nop56	2:130276623-130276707	6	335::126	230::212	157::269	118::289	0.725894	0.520362	0.205532	0.396183	0.999	0.395208	0.999	IR	2:130276300-130276623;2:130276707-130276858
Ddrgk1	2:130664052-130664165	2	9::117	1::265	12::41	24::92	0.0714286	0.0037594	0.0676692	0.414046	0.999	0.39541	0.999	AltStart	2:130664659-130664475;2:130664165-130664052
Ilf2	3:90482842-90484454	5	43::96	17::177	10::41	9::58	0.309353	0.0876289	0.221724	0.79348	0.999	0.395654	0.999	IR	3:90482777-90482842;3:90484454-90485462
Tbc1d23	16:57181302-57181536	15	54::58	56::23	6::81	8::63	0.482143	0.708861	-0.226718	0.600175	0.999	0.397919	0.999	Cassette	16:57182862-57182851;16:57181536-57181302;16:57178020-57177932
Asgr1	11:70054355-70054488	2	127::6	239::0	52::4	84::3	0.954887	1	-0.0451128	0.510268	0.999	0.39807	0.999	AltStart	11:70054085-70054147;11:70054355-70054488
Lgals4	7:28834226-28834448	1	69::607	74::322	53::430	46::255	0.102071	0.186869	-0.0847977	0.581466	0.999	0.398118	0.999	IR	7:28833854-28834226;7:28834448-28834536
Selenop	15:3272755-3272805	4	2::207	0::926	11::515	47::1720	0.00956938	0	0.00956938	0.433979	0.999	0.398619	0.999	Cassette	15:3270767-3270825;15:3272755-3272805;15:3274661-3274876
Ank1	8:23131438-23131554	40	79::342	48::353	42::315	26::334	0.187648	0.119552	0.0680968	0.422877	0.999	0.398687	0.999	Cassette	8:23123832-23123978;8:23131438-23131554;8:23132097-23132471
Ankrd16	2:11783749-11783756	3	90::154	55::90	107::64	71::77	0.368852	0.37931	-0.0104579	0.438173	0.999	0.398765	0.999	A5SS	2:11781477-11783756
Tsc2	17:24601389-24601457	33	32::15	16::32	16::48	17::53	0.680851	0.333333	0.347518	0.451451	0.999	0.398888	0.999	Cassette	17:24602297-24602094;17:24601457-24601389;17:24600465-24600335
Npm1	11:33154927-33155220	11	1720::1399	1737::1873	970::851	894::913	0.551459	0.481235	0.0702235	0.421408	0.999	0.399684	0.999	AltEnd	11:33155220-33154927;11:33154465-33153986;11:33152852-33152287
Sigirr	7:141091501-141091803	9	112::135	66::137	45::178	21::169	0.453441	0.326781	0.12666	0.403269	0.999	0.39986	0.999	IR	7:141091992-141091803;7:141091501-141091175
Camk1	6:113340292-113340917	2	124::0	116::0	57::54	32::66	1	1	0	0.455025	0.999	0.401103	0.999	Cassette	6:113341982-113341868;6:113340917-113340292;6:113339581-113339507
Pdlim7	13:55507366-55507488	6	15::64	2::116	12::60	5::61	0.189873	0.0169492	0.172924	0.425222	0.999	0.401177	0.999	IR	13:55507624-55507488;13:55507366-55506306
Ttc17	2:94327937-94328485	21	124::27	77::25	146::54	92::56	0.821192	0.754902	0.0662901	0.454132	0.999	0.40153	0.999	AltEnd	2:94328485-94327937;2:94326818-94326698;2:94324521-94324362
Itih3	14:30913161-30913193	15	4386::0	6496::0	4245::5410	4021::7477	1	1	0	0.850342	0.999	0.401562	0.999	Cassette	14:30915480-30915451;14:30913193-30913161;14:30912010-30911925
Dot1l	10:80791744-80791839	27	12::57	1::60	39::63	22::67	0.173913	0.0163934	0.15752	0.42719	0.999	0.401849	0.999	Cassette	10:80791454-80791561;10:80791744-80791839;10:80792143-80792773
Ctu2	8:122481005-122481086	7	26::59	4::47	19::78	7::73	0.305882	0.0784314	0.227451	0.524799	0.999	0.402119	0.999	IR	8:122480902-122481005;8:122481086-122481224
Reep6	10:80334713-80334793	5	31::112	23::174	84::1556	97::1595	0.216783	0.116751	0.100032	0.466931	0.999	0.402656	0.999	Cassette	10:80333966-80334134;10:80334713-80334793;10:80335110-80336441
Phrf1	7:141260915-141260960	16	15::135	31::104	53::208	83::224	0.1	0.22963	-0.12963	0.482527	0.999	0.403011	0.999	A3SS	7:141260915-141261114
Pank2	2:131288582-131288685	10	19::127	4::132	17::183	5::174	0.130137	0.0294118	0.100725	0.403856	0.999	0.403218	0.999	Cassette	2:131287474-131287597;2:131288582-131288685;2:131293399-131293524
Uox	3:146597166-146597233	2	151::0	297::1	108::21	209::15	1	0.996644	0.0033557	0.629809	0.999	0.403419	0.999	AltStart	3:146570426-146570563;3:146597166-146597233
Atp5g1	11:96075557-96075619	2	250::88	572::133	140::37	296::52	0.738552	0.810333	-0.0717802	0.49945	0.999	0.403481	0.999	AltStart	11:96075670-96075627;11:96075619-96075557
Zdhhc12	2:30093447-30093489	1	1::39	16::33	19::26	29::34	0.025	0.326531	-0.301531	0.582147	0.999	0.403562	0.999	A5SS	2:30093648-30093447
Capzb	4:139288861-139288973	14	24::956	22::1097	15::599	44::671	0.0244898	0.0196604	0.00482938	0.497066	0.999	0.403742	0.999	Cassette	4:139287756-139287832;4:139288861-139288973;4:139291003-139291818
Uso1	5:92201857-92202470	24	276::0	332::0	441::225	506::186	1	1	0	0.442511	0.999	0.403846	0.999	A3SS	5:92201857-92202798
Serpinf1	11:75418397-75418446	2	1::76	0::207	19::89	8::241	0.012987	0	0.012987	0.72706	0.999	0.403958	0.999	Cassette	11:75422552-75422496;11:75418446-75418397;11:75417996-75417909
Dpp7	2:25356142-25356231	1	6::38	11::15	8::30	10::16	0.136364	0.423077	-0.286713	0.43642	0.999	0.404098	0.999	IR	2:25356359-25356231;2:25356142-25356029
Plekhg5	4:152114568-152114830	20	14::60	19::28	8::70	13::47	0.189189	0.404255	-0.215066	0.407679	0.999	0.404233	0.999	IR	4:152113798-152114568;4:152114830-152115400
Phf12	11:78024961-78025024	10	132::15	139::2	216::174	191::124	0.897959	0.985816	-0.0878564	0.486551	0.999	0.40441	0.999	A3SS	11:78024961-78025086
Psmd11	11:80471710-80473093	14	288::13	331::6	137::121	174::106	0.956811	0.982196	-0.0253852	0.422185	0.999	0.40481	0.999	A3SS	11:80471710-80473248
2022-03-02	1:184845546-184845847	2	267::12	966::13	191::9	568::19	0.957066	0.986728	-0.0296617	0.630708	0.999	0.404902	0.999	AltStart	1:184846451-184846343;1:184845847-184845546
Itpa	2:130672133-130672338	3	0::40	2::89	6::18	4::40	0	0.021978	-0.021978	0.530109	0.999	0.405671	0.999	A5SS	2:130672060-130672338
Glmp	3:88325931-88326115	1	37::34	20::58	20::54	12::64	0.521127	0.25641	0.264717	0.46645	0.999	0.405834	0.999	IR	3:88325677-88325931;3:88326115-88326312
Cdt1	8:122570101-122570194	3	197::66	124::85	110::146	69::161	0.749049	0.591885	0.157164	0.448824	0.999	0.405841	0.999	IR	8:122569904-122570101;8:122570194-122570339
Gls	1:52187683-52187794	19	36::8	19::9	48::12	33::17	0.818182	0.678571	0.13961	0.439902	0.999	0.406183	0.999	AltEnd	1:52187794-52187683;1:52169145-52168336;1:52166314-52163448
Odc1	12:17548626-17548787	4	149::337	114::464	71::367	61::470	0.306269	0.197232	0.109037	0.5047	0.999	0.40629	0.999	IR	12:17548545-17548626;12:17548787-17548870
Slc16a6	11:109459799-109459942	6	103::4	51::11	61::49	34::37	0.962617	0.822581	0.140036	0.467483	0.999	0.406311	0.999	Cassette	11:109463548-109463310;11:109459942-109459799;11:109458605-109458498
Ccar1	10:62763523-62764324	13	181::27	92::60	58::55	41::58	0.870192	0.605263	0.264929	0.791566	0.999	0.406608	0.999	IR	10:62765036-62764324;10:62763523-62763440
Edem1	6:108851283-108851502	10	14::45	13::135	11::38	14::121	0.237288	0.0878378	0.14945	0.426591	0.999	0.406685	0.999	A5SS	6:108851210-108851502
Diexf	1:193107753-193107786	13	70::0	56::0	82::10	69::2	1	1	0	0.446133	0.999	0.408092	0.999	AltEnd	1:193107786-193107753;1:193092697-193092566;1:193091127-193091104
Aamp	1:74283213-74283886	3	48::92	30::241	11::120	10::234	0.342857	0.110701	0.232156	0.656719	0.999	0.408247	0.999	IR	1:74284044-74283886;1:74283213-74283094
Ncstn	1:172067943-172068186	15	101::84	84::140	82::123	55::146	0.545946	0.375	0.170946	0.418945	0.999	0.40904	0.999	IR	1:172068273-172068186;1:172067943-172067331
Gnai2	9:107614715-107615098	10	748::336	1241::414	1265::1777	1563::1820	0.690037	0.749924	-0.0598876	0.410261	0.999	0.410223	0.999	A3SS	9:107615098-107614125
Mocs2	13:114824567-114824694	3	456::13	962::10	254::350	535::611	0.972281	0.989712	-0.0174305	0.451342	0.999	0.410429	0.999	Cassette_multi	13:114820802-114820946;13:114824567-114824694;13:114826158-114826281
0610005C13Rik	7:45570986-45571192	4	508::7	1046::14	243::602	503::897	0.986408	0.986799	-0.000390913	0.578736	0.999	0.410434	0.999	Cassette	7:45574522-45574413;7:45571192-45570986;7:45568379-45567794
Txnrd2	16:18428925-18429029	3	37::6	55::32	11::12	18::16	0.860465	0.636364	0.224101	0.495338	0.999	0.410438	0.999	AltStart	16:18426384-18426559;16:18428697-18428755;16:18428925-18429029
Spout1	2:30175991-30176002	5	25::34	4::52	49::69	28::56	0.423729	0.0714286	0.3523	0.470049	0.999	0.410662	0.999	A3SS	2:30176002-30175919
Htra2	6:83052803-83053038	3	291::103	193::135	133::346	100::286	0.73891	0.588415	0.150495	0.70518	0.999	0.410753	0.999	IR	6:83053070-83053038;6:83052803-83052698
Fdx1l	9:21073181-21073264	1	41::100	50::84	31::100	38::71	0.29078	0.373134	-0.0823542	0.416273	0.999	0.410983	0.999	IR	9:21073614-21073264;9:21073181-21073075
Tecr	8:83572455-83572549	8	433::1230	310::1264	252::1209	207::1209	0.260295	0.19695	0.0633441	0.482251	0.999	0.41161	0.999	IR	8:83572611-83572549;8:83572455-83572398
Ppp5c	7:17024587-17024746	3	2::90	10::54	4::22	8::19	0.0217391	0.15625	-0.134511	0.456735	0.999	0.412426	0.999	AltStart	7:17027924-17027693;7:17027615-17027428;7:17024746-17024587
Pgls	8:71596057-71596269	4	762::11	851::0	457::44	478::38	0.985779	1	-0.0142211	0.578259	0.999	0.412649	0.999	AltEnd	8:71596057-71596269;8:71599078-71599208;8:71600070-71600195;8:71600415-71600529
Zfp280c	X:48543585-48543703	20	60::19	64::4	33::52	46::40	0.759494	0.941176	-0.181683	0.454952	0.999	0.412662	0.999	Cassette	x:48547327-48547265;x:48543703-48543585;x:48543441-48543405
Apip	2:103088678-103088736	4	18::153	3::183	25::108	14::121	0.105263	0.016129	0.0891341	0.437831	0.999	0.413202	0.999	A5SS	2:103088561-103088736
Ncaph2	15:89370488-89370604	11	126::252	100::361	84::359	82::455	0.333333	0.21692	0.116414	0.57091	0.999	0.41358	0.999	IR	15:89370395-89370488;15:89370604-89370675
Pak1ip1	13:41008136-41008211	3	76::139	49::191	53::68	42::81	0.353488	0.203742	0.149746	0.684581	0.999	0.414105	0.999	IR	13:41008016-41008136;13:41008211-41008617
Ptcd3	6:71883592-71883602	20	56::149	27::171	160::199	135::181	0.273171	0.13602	0.137151	0.547796	0.999	0.414598	0.999	A3SS	6:71883602-71883444
Eif4g2	7:111076280-111076393	15	710::105	965::77	419::471	542::642	0.871166	0.926104	-0.054938	0.476386	0.999	0.414801	0.999	Cassette	7:111076856-111076696;7:111076393-111076280;7:111075712-111075587
Acads	5:115112027-115112240	4	43::188	16::298	22::193	16::275	0.186147	0.0509554	0.135192	0.518007	0.999	0.414892	0.999	IR	5:115112391-115112240;5:115112027-115111857
Col18a1	10:77057369-77057401	40	2881::75	3267::40	1448::2115	1691::2265	0.974628	0.987904	-0.0132766	0.448325	0.999	0.415062	0.999	Cassette	10:77058830-77058699;10:77057401-77057369;10:77055827-77055607
Pter	2:12994750-12994890	6	533::0	795::0	283::576	408::474	1	1	0	0.654362	0.999	0.415095	0.999	Cassette	2:12980293-12980558;2:12994750-12994890;2:13000857-13001859
Icam4	9:21030242-21030382	2	349::187	470::144	228::279	291::304	0.651119	0.765472	-0.114353	0.761714	0.999	0.415222	0.999	IR	9:21029937-21030242;9:21030382-21030595
Fance	17:28318156-28318329	4	37::16	10::32	18::23	6::21	0.698113	0.238095	0.460018	0.41885	0.999	0.415591	0.999	IR	17:28317860-28318156;17:28318329-28318413
Nbr1	11:101577194-101577251	25	43::8	32::18	187::181	242::249	0.843137	0.64	0.203137	0.460868	0.999	0.415708	0.999	MXE	11:101577194-101577251;11:101577932-101578037
Tmem161a	8:70176845-70177338	3	23::2	41::0	20::41	32::34	0.92	1	-0.08	0.431789	0.999	0.416534	0.999	Cassette_multi	8:70174303-70174406;8:70176845-70176925;8:70177241-70177338;8:70180539-70180599
Kin	2:10090757-10090874	4	5::51	3::89	39::286	100::371	0.0892857	0.0326087	0.056677	0.589836	0.999	0.416572	0.999	Cassette	2:10090241-10090363;2:10090757-10090874;2:10091718-10092806
Snx7	3:117800841-117800993	8	65::7	129::3	39::34	68::34	0.902778	0.977273	-0.0744949	0.440786	0.999	0.416648	0.999	Cassette	3:117829663-117829577;3:117800993-117800841;3:117782376-117781871
Atxn2l	7:126492758-126492812	24	8::95	6::133	281::672	188::620	0.0776699	0.0431655	0.0345044	0.544026	0.999	0.417049	0.999	A5SS	7:126493001-126492758
Hirip3	7:126864485-126864563	2	90::75	59::117	51::169	41::159	0.545455	0.335227	0.210227	0.684348	0.999	0.41743	0.999	IR	7:126864320-126864485;7:126864563-126864661
Acbd4	11:103103900-103104021	4	24::15	66::11	23::29	39::51	0.615385	0.857143	-0.241758	0.517124	0.999	0.41822	0.999	Cassette	11:103103526-103103644;11:103103900-103104021;11:103104093-103104172
Apoe	7:19698253-19698404	4	431::78	445::80	408::7936	770::20105	0.846758	0.847619	-0.000860698	0.462464	0.999	0.418281	0.999	IR	7:19698473-19698404;7:19698253-19698188
Engase	11:118485905-118486445	11	1::25	14::17	2::42	8::40	0.0384615	0.451613	-0.413151	0.448352	0.999	0.418568	0.999	IR	11:118485757-118485905;11:118486445-118486553
Ppox	1:171280001-171280140	2	435::249	418::279	215::497	177::546	0.635965	0.599713	0.0362519	0.447625	0.999	0.419431	0.999	IR	1:171280522-171280140;1:171280001-171279430
Grtp1	8:13178561-13178947	9	27::108	4::125	16::55	9::69	0.2	0.0310078	0.168992	0.420608	0.999	0.419638	0.999	AltEnd	8:13178947-13178561;8:13177142-13175162;8:13172612-13172022
Git2	5:114743731-114743880	17	18::24	40::21	8::54	25::64	0.428571	0.655738	-0.227166	0.442757	0.999	0.420178	0.999	Cassette	5:114745571-114745429;5:114743880-114743731;5:114739281-114739033
Slc2a8	2:32975920-32976028	4	61::2	21::3	42::31	17::29	0.968254	0.875	0.093254	0.45783	0.999	0.420333	0.999	Cassette	2:32976280-32976137;2:32976028-32975920;2:32975484-32975314
Sppl2b	10:80865707-80866052	13	7::53	29::58	4::82	18::97	0.116667	0.333333	-0.216667	0.469732	0.999	0.421281	0.999	IR	10:80865608-80865707;10:80866052-80866129
Kmt5a	5:124445784-124446084	3	135::16	116::41	45::93	56::101	0.89404	0.738854	0.155186	0.665246	0.999	0.421299	0.999	Cassette	5:124445493-124445728;5:124445784-124446084;5:124447214-124447370
Tpm1	9:67032466-67032541	7	171::81	185::147	222::183	229::216	0.678571	0.557229	0.121343	0.45573	0.999	0.421828	0.999	MXE	9:67032541-67032466;9:67032026-67031951
Scarb1	5:125281105-125281233	15	349::55	879::116	193::598	485::932	0.863861	0.883417	-0.0195557	0.673559	0.999	0.422299	0.999	Cassette	5:125284045-125283899;5:125281233-125281105;5:125277865-125277089
Anp32e	3:95933909-95934058	4	244::5	409::6	119::301	225::384	0.97996	0.985542	-0.00558225	0.528631	0.999	0.423087	0.999	Cassette_multi	3:95929541-95929650;3:95933909-95934058;3:95937120-95937195
Rps8	4:117154428-117154638	2	111::5061	58::5819	123::1224	117::1308	0.0214579	0.0098673	0.0115906	0.844983	0.999	0.423297	0.999	IR	4:117155677-117154638;4:117154428-117154299
Dab2	15:6429296-6429949	17	35::1	45::6	54::119	71::77	0.972222	0.882353	0.0898693	0.469797	0.999	0.423318	0.999	Cassette	15:6424635-6424697;15:6429296-6429949;15:6430954-6431107
Jtb	3:90232232-90232429	2	173::30	159::63	92::77	69::99	0.852217	0.716216	0.136001	0.426174	0.999	0.423356	0.999	IR	3:90232047-90232232;3:90232429-90232511
Siva1	12:112646838-112647032	2	232::8	347::0	120::162	170::227	0.966667	1	-0.0333333	0.574426	0.999	0.423471	0.999	Cassette	12:112644967-112645084;12:112646838-112647032;12:112647825-112647981
Ctsh	9:90068910-90068980	11	18::166	14::348	21::251	16::469	0.0978261	0.038674	0.0591521	0.426709	0.999	0.425656	0.999	Cassette	9:90068405-90068473;9:90068910-90068980;9:90071819-90071925
Tle2	10:81580298-81580484	6	22::0	27::2	11::19	18::11	1	0.931034	0.0689655	0.48904	0.999	0.425791	0.999	IR	10:81580257-81580298;10:81580484-81580667
Meg3	12:109558640-109571391	8	45::8780	86::6843	15::3231	40::2486	0.00509896	0.0124107	-0.00731175	0.438271	0.999	0.425824	0.999	A3SS	12:109558640-109571726
Rbm5	9:107758444-107759849	4	37::16	33::6	24::173	40::150	0.698113	0.846154	-0.148041	0.457841	0.999	0.425962	0.999	Cassette	9:107760391-107760322;9:107759849-107758444;9:107756992-107756909
Ubap1	4:41387175-41387357	6	161::16	276::7	80::82	138::104	0.909605	0.975265	-0.0656605	0.536365	0.999	0.426134	0.999	Cassette	4:41378947-41379870;4:41387175-41387357;4:41388096-41388197
Tmem208	8:105328458-105328608	4	373::125	291::197	178::309	147::346	0.748996	0.596311	0.152685	0.427744	0.999	0.426322	0.999	IR	8:105328322-105328458;8:105328608-105328692
Sars	3:108427861-108427932	10	42::568	80::635	122::665	122::768	0.0688525	0.111888	-0.0430357	0.478755	0.999	0.426339	0.999	Cassette	3:108428331-108428174;3:108427932-108427861;3:108427389-108427260
Pttg1	11:43420408-43421107	5	103::325	76::398	55::257	40::340	0.240654	0.160338	0.0803167	0.435634	0.999	0.426728	0.999	IR	11:43421265-43421107;11:43420408-43420250
Smarcb1	10:75911656-75915064	3	72::106	32::199	12::32	12::42	0.404494	0.138229	0.266265	0.841868	0.999	0.426745	0.999	IR	10:75916572-75915064;10:75911656-75911519
Dap3	3:88949941-88950116	2	42::45	28::18	19::57	21::32	0.482759	0.608696	-0.125937	0.472691	0.999	0.426963	0.999	IR	3:88950414-88950116;3:88949941-88949868
Kdf1	4:133529905-133530287	3	7::57	0::31	2::63	4::30	0.109375	0	0.109375	0.461273	0.999	0.427	0.999	IR	4:133529831-133529905;4:133530287-133530790
Fbp1	13:62867339-62869119	5	4107::2	7861::4	2371::2710	4912::4599	0.999513	0.999491	2.18099e-05	0.462598	0.999	0.427299	0.999	Cassette_multi	13:62871306-62871166;13:62869119-62868982;13:62867458-62867339;13:62865167-62864766
Clk4	11:51267171-51267504	3	82::0	150::4	31::216	50::185	1	0.974026	0.025974	0.522963	0.999	0.428578	0.999	Cassette_multi	11:51263186-51263269;11:51267171-51267504;11:51271800-51272022
Taz	X:74288929-74289019	3	31::19	16::33	106::128	77::119	0.62	0.326531	0.293469	0.477004	0.999	0.428587	0.999	Cassette	x:74288662-74288714;x:74288929-74289019;x:74289105-74289182
Kcmf1	6:72849444-72850484	5	433::2	625::0	173::309	268::353	0.995402	1	-0.0045977	0.460067	0.999	0.429637	0.999	Cassette_multi	6:72858894-72858774;6:72850484-72850383;6:72849618-72849444;6:72848507-72848236
Txn2	15:77926398-77926719	2	41::557	44::1153	23::52	29::105	0.0685619	0.0367586	0.0318033	0.514389	0.999	0.429721	0.999	AltEnd	15:77926719-77926398;15:77924666-77923220;15:77919846-77919534
Prdx6	1:161250757-161251022	1	0::161	0::386	13::69	8::145	0	0	0	0.494441	0.999	0.430351	0.999	A5SS	1:161251219-161250757
Cenpk	13:104234219-104234232	3	6::124	30::179	35::173	57::214	0.0461538	0.143541	-0.0973868	0.488785	0.999	0.430477	0.999	A5SS	13:104234147-104234232
U2af2	7:5075227-5075239	9	195::490	221::395	331::619	346::622	0.284672	0.358766	-0.0740947	0.505954	0.999	0.430511	0.999	A5SS	7:5075141-5075239
Hspa8	9:40802974-40803214	2	641::0	1129::0	269::456	486::646	1	1	0	0.485178	0.999	0.430774	0.999	A3SS	9:40802974-40803529
Psmd13	7:140897724-140898193	8	103::166	84::384	67::182	64::330	0.3829	0.179104	0.203795	0.440376	0.999	0.432226	0.999	IR	7:140897608-140897724;7:140898193-140898643
Atp6v0c	17:24169206-24169461	2	415::0	345::0	210::211	219::149	1	1	0	0.520726	0.999	0.433391	0.999	Cassette	17:24169702-24169603;17:24169461-24169206;17:24164882-24164699
U2af1l4	7:30564474-30564607	2	230::55	354::32	133::196	211::213	0.807018	0.917098	-0.110081	0.442153	0.999	0.434246	0.999	Cassette_multi	7:30564203-30564301;7:30564474-30564607;7:30565095-30565364
Spaca6	17:17836153-17836721	5	12::15	19::14	14::12	13::29	0.444444	0.575758	-0.131313	0.451372	0.999	0.435032	0.999	IR	17:17835949-17836153;17:17836721-17836744
Naa10	X:73917190-73917286	6	281::0	358::0	480::508	489::410	1	1	0	0.50832	0.999	0.435104	0.999	A3SS	x:73917286-73916873
Kin	2:10090156-10090241	3	110::73	250::96	60::133	142::229	0.601093	0.722543	-0.12145	0.559188	0.999	0.43526	0.999	IR	2:10090113-10090156;2:10090241-10090363
Ppp2r5b	19:6230275-6230386	10	37::11	22::22	23::38	13::40	0.770833	0.5	0.270833	0.447496	0.999	0.435392	0.999	IR	19:6230479-6230386;19:6230275-6230156
Crot	5:8981767-8982144	8	53::244	22::201	78::50	35::38	0.178451	0.0986547	0.0797965	0.455946	0.999	0.435928	0.999	AltStart	5:8988285-8988104;5:8987892-8986181;5:8983797-8983689;5:8982144-8981767
Aldh2	5:121573423-121573525	8	810::0	1847::0	399::1363	890::2223	1	1	0	0.720583	0.999	0.437171	0.999	Cassette_multi	5:121576024-121575896;5:121573525-121573423;5:121570761-121570604
Sapcd2	2:25373416-25373517	2	33::9	26::21	22::18	13::26	0.785714	0.557895	0.22782	0.44964	0.999	0.437596	0.999	Cassette	2:25372334-25372998;2:25373416-25373517;2:25374952-25375064
Nabp2	10:128409348-128409736	3	15::11	14::40	9::26	9::58	0.576923	0.259259	0.317664	0.465543	0.999	0.437658	0.999	IR	10:128409874-128409736;10:128409348-128409247
Sh3bgrl3	4:134127840-134128085	2	1210::16	1062::6	473::958	460::734	0.986949	0.994382	-0.00743259	0.504122	0.999	0.438245	0.999	Cassette	4:134128739-134128616;4:134128085-134127840;4:134127806-134127413
Ints13	6:146550087-146550164	15	69::165	101::145	100::169	109::181	0.294872	0.410569	-0.115697	0.495177	0.999	0.43854	0.999	Cassette	6:146550774-146550639;6:146550164-146550087;6:146549985-146549632
Ypel3	7:126777506-126777617	1	1::260	13::258	91::492	89::481	0.00383142	0.0479705	-0.0441391	0.52213	0.999	0.438591	0.999	Cassette	7:126776999-126777103;7:126777506-126777617;7:126777771-126777953
Ndst2	14:20724711-20724748	13	225::51	176::13	247::320	199::196	0.815217	0.931217	-0.116	0.444331	0.999	0.438867	0.999	A5SS	14:20724820-20724711
C2	17:34863715-34863863	20	49::231	72::183	42::289	54::254	0.175	0.282353	-0.107353	0.598193	0.999	0.439294	0.999	IR	17:34863939-34863863;17:34863715-34863624
Por	5:135734528-135734621	18	65::592	43::1055	96::662	119::1071	0.0989346	0.0391443	0.0597903	0.54973	0.999	0.439313	0.999	IR	5:135734383-135734528;5:135734621-135734706
Tbc1d17	7:44842863-44842916	11	79::2	57::14	99::104	83::110	0.975309	0.804196	0.171113	0.509037	0.999	0.439445	0.999	A3SS	7:44842916-44842816
Dhx30	9:110113025-110113090	4	8::20	21::12	21::43	27::44	0.285714	0.636364	-0.350649	0.527337	0.999	0.439538	0.999	A3SS	9:110113090-110112971
Kmt5c	7:4742287-4742619	3	232::168	305::128	118::271	134::270	0.58	0.704388	-0.124388	0.767088	0.999	0.439744	0.999	IR	7:4742122-4742287;7:4742619-4742728
Idh2	7:80097955-80098136	5	142::394	95::732	111::318	106::601	0.264925	0.114873	0.150052	0.440163	0.999	0.439775	0.999	IR	7:80098409-80098136;7:80097955-80097804
Mcee	7:64400169-64400506	3	798::90	690::51	324::663	296::478	0.898706	0.931174	-0.0324684	0.440293	0.999	0.440226	0.999	Cassette	7:64392740-64392843;7:64400169-64400506;7:64411835-64412121
Clk1	1:58413026-58413390	7	163::2384	187::1793	129::796	121::589	0.0639969	0.0946731	-0.0306762	0.664827	0.999	0.440316	0.999	IR	1:58413825-58413390;1:58413026-58412947
Caprin2	6:148868989-148869645	10	62::16	29::3	24::48	23::24	0.794872	0.90625	-0.111378	0.470349	0.999	0.440772	0.999	Cassette	6:148870656-148870613;6:148869645-148868989;6:148865952-148865830
Pam	1:97822989-97825837	29	11::47	0::105	4::36	4::68	0.189655	0	0.189655	0.796415	0.999	0.440782	0.999	IR	1:97826040-97825837;1:97822989-97822724
Prpf38b	3:108906072-108906125	4	15::52	11::79	91::816	119::596	0.223881	0.122222	0.101658	0.524328	0.999	0.440829	0.999	Cassette	3:108907847-108907787;3:108906125-108906072;3:108905334-108905111
Dnajb6	5:29754340-29754591	8	44::88	43::142	33::23	32::37	0.333333	0.232432	0.100901	0.446291	0.999	0.440841	0.999	AltStart	5:29752397-29752738;5:29753542-29753652;5:29754340-29754591
Snx17	5:31195206-31195279	4	19::25	14::48	18::45	15::58	0.438202	0.225806	0.212396	0.480687	0.999	0.441654	0.999	Cassette	5:31194796-31194913;5:31195206-31195279;5:31195415-31195479
Atp6v0b	4:117886743-117887170	1	37::62	15::117	92::61	97::116	0.373737	0.113636	0.260101	0.44281	0.999	0.4417	0.999	A5SS	4:117887333-117886743
Atp5d	10:80145219-80145307	4	3047::31	4651::42	1628::2296	2505::2550	0.98993	0.991051	-0.00112129	0.715433	0.999	0.442276	0.999	Cassette	10:80143832-80143985;10:80145219-80145307;10:80145423-80145812
Serping1	2:84767275-84767494	7	1415::0	2530::0	955::916	1584::1221	1	1	0	0.583343	0.999	0.442461	0.999	Cassette	2:84769910-84769774;2:84767494-84767275;2:84766030-84765506
Pcsk7	9:45927037-45927118	16	51::46	25::44	25::78	21::70	0.525773	0.357143	0.16863	0.500202	0.999	0.442476	0.999	Cassette	9:45926734-45926828;9:45927037-45927118;9:45927575-45927668
Pigq	17:25931573-25931673	11	9::218	3::210	310::749	224::733	0.0396476	0.0140845	0.0255631	0.562795	0.999	0.442583	0.999	A3SS	17:25931673-25931462
Cops7a	6:124959637-124959799	8	77::128	63::187	46::233	32::298	0.37561	0.252	0.12361	0.463575	0.999	0.442588	0.999	IR	6:124959950-124959799;6:124959637-124958816
Fam76b	9:13836659-13836716	8	10::26	5::51	7::48	5::69	0.277778	0.0892857	0.188492	0.481328	0.999	0.443202	0.999	Cassette	9:13836103-13836183;9:13836659-13836716;9:13836837-13836972
Tfr2	5:137569994-137570072	1	120::12	81::23	69::60	48::59	0.909091	0.77512	0.133971	0.468098	0.999	0.443964	0.999	IR	5:137569840-137569994;5:137570072-137570118
Arpp19	9:75043213-75043298	2	11::935	1::1062	6::1274	3::1337	0.0116218	0.000940734	0.010681	0.500934	0.999	0.444133	0.999	Cassette	9:75037907-75037961;9:75043213-75043298;9:75052233-75052355
Uba7	9:107975965-107976055	2	34::44	64::37	22::98	40::86	0.435897	0.633663	-0.197766	0.447381	0.999	0.444656	0.999	IR	9:107975797-107975965;9:107976055-107976189
Miip	4:147862567-147862897	9	416::34	274::54	270::356	167::257	0.924444	0.835366	0.0890786	0.735369	0.999	0.444678	0.999	IR	4:147862949-147862897;4:147862567-147862438
Rgp1	4:43582972-43587208	9	347::0	340::0	63::194	86::160	1	1	0	0.478342	0.999	0.445524	0.999	IR	4:43582860-43582972;4:43587208-43587487
Gps1	11:120784515-120784725	2	11::22	26::11	14::33	19::37	0.333333	0.702703	-0.369369	0.607404	0.999	0.445861	0.999	Cassette	11:120784275-120784342;11:120784515-120784725;11:120785121-120785213
Rps21	2:180257683-180257788	2	26::1971	18::3239	107::1795	153::2690	0.0130146	0.00552486	0.00748978	0.623393	0.999	0.446101	0.999	IR	2:180257621-180257683;2:180257788-180257851
Unc119	11:78347899-78348087	3	186::319	137::570	73::155	58::216	0.367953	0.194346	0.173606	0.449523	0.999	0.446132	0.999	IR	11:78346911-78347899;11:78348087-78348259
Rnf126	10:79761430-79761499	5	485::2	416::11	315::317	252::260	0.995893	0.974239	0.0216543	0.49574	0.999	0.446916	0.999	Cassette	10:79761633-79761565;10:79761499-79761430;10:79761082-79760989
Rexo2	9:48473140-48474402	4	39::211	24::394	18::93	14::157	0.156	0.0573477	0.0986523	0.449883	0.999	0.447436	0.999	IR	9:48474899-48474402;9:48473140-48473032
Rpl15	14:18270845-18270959	2	48::22	52::61	84::6	103::21	0.685714	0.460177	0.225537	0.534206	0.999	0.44774	0.999	A5SS	14:18271067-18270845
Lypla1	1:4844963-4845174	9	47::0	111::0	52::6	111::4	1	1	0	0.480495	0.999	0.44837	0.999	AltEnd	1:4844963-4845174;1:4846784-4846883;1:4848140-4848410
Tbp	17:15514230-15514397	8	104::24	127::11	64::142	76::137	0.8125	0.92029	-0.10779	0.565902	0.999	0.449609	0.999	Cassette	17:15513530-15513621;17:15514230-15514397;17:15515616-15515710
Ftsj3	11:106250254-106250348	15	102::142	41::140	62::212	30::179	0.418033	0.226519	0.191513	0.468607	0.999	0.44992	0.999	IR	11:106250433-106250348;11:106250254-106250155
Mmadhc	2:50296309-50296643	1	43::9	36::23	36::15	29::25	0.826923	0.610169	0.216754	0.450393	0.999	0.44993	0.999	IR	2:50296801-50296643;2:50296309-50296252
Atp6ap1	X:74298720-74298782	3	16::43	4::63	16::76	9::76	0.271186	0.0597015	0.211485	0.48844	0.999	0.450844	0.999	Cassette	x:74297623-74297749;x:74298720-74298782;x:74300250-74300324
Abhd16a	17:35100885-35100940	13	6::89	0::150	57::181	36::196	0.0631579	0	0.0631579	0.451389	0.999	0.45129	0.999	AltEnd	17:35100885-35100940;17:35100962-35101085;17:35101242-35101346;17:35101542-35101605
Gngt2	11:95845032-95845051	4	111::86	91::130	141::297	109::285	0.563452	0.411765	0.151687	0.476169	0.999	0.451314	0.999	A3SS	11:95845032-95845140
Mlh1	9:111229953-111230243	19	47::52	33::117	23::92	18::93	0.474747	0.22	0.254747	0.820237	0.999	0.451385	0.999	IR	9:111230636-111230243;9:111229953-111229840
Trafd1	5:121373474-121373947	10	222::42	153::86	78::186	59::183	0.840909	0.640167	0.200742	0.828709	0.999	0.451587	0.999	IR	5:121374067-121373947;5:121373474-121373138
Hnrnpll	17:80044940-80045022	7	38::27	22::33	20::38	11::48	0.584615	0.4	0.184615	0.465791	0.999	0.451587	0.999	Cassette	17:80048680-80048608;17:80045022-80044940;17:80044565-80044494
Dlg1	16:31847323-31847669	22	50::19	58::25	10::54	20::56	0.724638	0.698795	0.0258425	0.512985	0.999	0.451852	0.999	Cassette	16:31846834-31846933;16:31847323-31847669;16:31853843-31853884
Nob1	8:107418226-107418314	4	15::25	0::42	8::38	2::49	0.375	0	0.375	0.453205	0.999	0.452611	0.999	IR	8:107418442-107418314;8:107418226-107418056
Csnk1g2	10:80639537-80639580	8	15::351	7::474	180::666	104::694	0.0409277	0.014553	0.0263747	0.458069	0.999	0.453045	0.999	A3SS	10:80639537-80639663
Usp10	8:119952402-119952627	11	4::80	1::103	9::42	22::41	0.047619	0.00961538	0.0380037	0.581376	0.999	0.45326	0.999	AltEnd	8:119952402-119952627;8:119952652-119953345;8:119954789-119955317
Rab11b	17:33747521-33747813	5	133::0	178::0	112::134	160::131	1	1	0	0.486023	0.999	0.45437	0.999	A3SS	17:33747813-33742484
Lrrc47	4:154019813-154020437	7	78::0	134::0	33::271	56::254	1	1	0	0.48644	0.999	0.45489	0.999	IR	4:154019631-154019813;4:154020437-154021513
Srrt	5:137296623-137296775	15	584::1030	386::884	311::1506	220::1280	0.362032	0.303857	0.0581743	0.584914	0.999	0.455465	0.999	IR	5:137296968-137296775;5:137296623-137296467
Pqlc2	4:139306608-139306690	3	40::1	38::3	27::39	19::61	0.97561	0.926829	0.0487805	0.565175	0.999	0.455894	0.999	A3SS	4:139306690-139306439
Pebp1	5:117285821-117286135	2	9::172	5::621	9::160	17::520	0.0497238	0.00798722	0.0417365	0.561646	0.999	0.456698	0.999	IR	5:117286244-117286135;5:117285821-117285721
Usf2	7:30955800-30956000	4	140::0	181::16	63::127	104::178	1	0.918782	0.0812183	0.60329	0.999	0.456724	0.999	Cassette	7:30956267-30956149;7:30956000-30955800;7:30955440-30955290
Pter	2:12974369-12974453	2	79::11	98::26	48::65	56::130	0.877778	0.790323	0.0874552	0.46038	0.999	0.45733	0.999	Cassette	2:12924092-12924198;2:12974369-12974453;2:12978160-12978617
Nat8f1	6:85910277-85910996	2	117::6	229::2	55::46	128::60	0.95122	0.991342	-0.0401225	0.457562	0.999	0.457562	0.999	IR	6:85911020-85910996;6:85910277-85910154
Swi5	2:32281686-32281810	4	2939::30	4038::7	1678::1706	2326::2248	0.989896	0.99827	-0.00837409	0.544716	0.999	0.457973	0.999	Cassette	2:32287645-32287597;2:32281810-32281686;2:32280803-32280709
Ncaph2	15:89370808-89370892	12	67::294	43::348	58::357	47::387	0.185596	0.109974	0.0756211	0.604581	0.999	0.458325	0.999	IR	15:89370753-89370808;15:89370892-89370993
Mrpl3	9:105061520-105061684	5	4::61	1::80	7::38	3::73	0.0615385	0.0123457	0.0491928	0.593944	0.999	0.458983	0.999	Cassette	9:105057025-105057123;9:105061520-105061684;9:105061899-105061998
Gatm	2:122598327-122598534	7	28::18	14::32	90::32	80::45	0.608696	0.304348	0.304348	0.574581	0.999	0.459758	0.999	AltStart	2:122600829-122600692;2:122600543-122600379;2:122598534-122598327
3110009E18Rik	1:120171401-120171482	8	61::1	56::11	30::20	32::18	0.983871	0.835821	0.14805	0.499472	0.999	0.460231	0.999	Cassette	1:120166135-120166172;1:120171401-120171482;1:120188041-120188189
Anapc5	5:122791755-122791827	13	292::1061	196::967	208::1399	157::1278	0.216106	0.168385	0.0477215	0.592884	0.999	0.460307	0.999	IR	5:122791934-122791827;5:122791755-122791608
Anapc5	5:122791735-122791755	13	1079::21	972::38	1321::1599	1168::1509	0.980909	0.961938	0.0189714	0.563506	0.999	0.46113	0.999	A3SS	5:122791755-122791608
Pcna	2:132252390-132252602	2	8::879	3::1362	26::483	21::656	0.00901917	0.0021978	0.00682136	0.522827	0.999	0.461569	0.999	AltStart	2:132253314-132252816;2:132252602-132252390
Uba7	9:107981296-107981390	12	92::250	150::158	60::462	84::314	0.269006	0.487013	-0.218007	0.485229	0.999	0.461654	0.999	IR	9:107981204-107981296;9:107981390-107981581
Smox	2:131524244-131524333	9	171::464	155::585	204::526	186::599	0.269291	0.209459	0.0598319	0.463304	0.999	0.461699	0.999	Cassette	2:131522059-131522219;2:131524244-131524333;2:131524743-131525172
Srsf2	11:116850353-116850856	2	3105::440	3562::418	1085::2316	1270::2407	0.875793	0.894876	-0.0190826	0.462062	0.999	0.461939	0.999	IR	11:116850961-116850856;11:116850353-116849901
Mapk13	17:28776182-28776302	6	100::13	89::53	49::89	50::103	0.884956	0.626761	0.258195	0.64608	0.999	0.461953	0.999	IR	17:28776135-28776182;17:28776302-28776416
Cecr2	6:120756853-120756937	13	28::6	20::26	27::41	26::40	0.823529	0.434783	0.388747	0.719172	0.999	0.462736	0.999	A5SS	6:120756549-120756937
Rere	4:150619001-150619025	26	2::70	15::61	19::57	32::58	0.0277778	0.197368	-0.169591	0.548464	0.999	0.463033	0.999	A3SS	4:150619001-150619205
Alkbh6	7:30312506-30312591	5	6::44	0::57	67::132	47::157	0.12	0	0.12	0.463484	0.999	0.46346	0.999	A3SS	7:30312506-30312707
Tor1aip2	1:156041075-156041134	3	65::6	71::23	44::113	54::203	0.915493	0.755319	0.160174	0.476927	0.999	0.463624	0.999	Cassette	1:156040917-156041002;1:156041075-156041134;1:156051294-156053736
Polr2c	8:94862689-94862810	8	73::172	58::254	51::235	46::338	0.297959	0.185897	0.112062	0.464626	0.999	0.46364	0.999	IR	8:94862521-94862689;8:94862810-94862884
Pan3	5:147546365-147548208	22	58::3	35::3	252::512	199::298	0.95082	0.921053	0.029767	0.488906	0.999	0.463985	0.999	A3SS	5:147546365-147548502
Tacc3	5:33661222-33661343	2	190::10	192::0	237::269	238::218	0.95	1	-0.05	0.523115	0.999	0.464197	0.999	A3SS	5:33661222-33661384
Rrbp1	2:143985853-143986169	3	263::126	570::106	207::5	445::3	0.676508	0.843195	-0.166687	0.69022	0.999	0.464418	0.999	AltEnd	2:143986169-143985853;2:143983165-143983135;2:143981653-143981466
Acaa1a	9:119344252-119344466	6	1::40	5::104	3::52	9::44	0.0243902	0.0502283	-0.0258381	0.49488	0.999	0.464539	0.999	IR	9:119344173-119344252;9:119344466-119346568
Gas2l1	11:5062415-5062511	4	125::0	85::7	63::81	44::54	1	0.923913	0.076087	0.529042	0.999	0.464817	0.999	Cassette	11:5062701-5062594;11:5062511-5062415;11:5062326-5062155
Arhgef25	10:127184469-127184663	11	15::21	10::34	16::30	9::41	0.416667	0.227273	0.189394	0.509179	0.999	0.46559	0.999	IR	10:127184713-127184663;10:127184469-127184392
Arid1a	4:133695661-133695916	7	21::38	13::34	13::39	7::52	0.355932	0.276596	0.0793365	0.472073	0.999	0.465844	0.999	IR	4:133696156-133695916;4:133695661-133695572
Aebp2	6:140650782-140651316	12	29::15	54::19	14::44	28::47	0.659091	0.739726	-0.0806351	0.493054	0.999	0.466011	0.999	IR	6:140650756-140650782;6:140651316-140655481
Use1	8:71368562-71368850	4	154::263	108::414	67::322	64::333	0.369305	0.206897	0.162408	0.83309	0.999	0.466605	0.999	IR	8:71368550-71368562;8:71368850-71369303
Fhod1	8:105331824-105332037	15	52::63	51::22	38::94	41::64	0.452174	0.69863	-0.246456	0.659636	0.999	0.467298	0.999	IR	8:105332192-105332037;8:105331824-105331642
Pfkfb1	X:150635943-150636062	15	29::177	17::235	18::286	11::329	0.140777	0.0674603	0.0733164	0.515322	0.999	0.467713	0.999	Cassette	x:150634523-150634627;x:150635943-150636062;x:150639581-150639710
Ulk3	9:57593853-57593982	7	5::24	20::19	5::28	12::31	0.172414	0.512821	-0.340407	0.517284	0.999	0.467714	0.999	IR	9:57593751-57593853;9:57593982-57594046
Phldb1	9:44697719-44697752	23	7::52	8::28	9::48	20::41	0.118644	0.222222	-0.103578	0.617789	0.999	0.467966	0.999	A5SS	9:44697845-44697719
Eme2	17:24892944-24893039	3	0::34	16::43	3::29	12::35	0	0.271186	-0.271186	0.469065	0.999	0.468304	0.999	IR	17:24893642-24893039;17:24892944-24892755
Aga	8:53518969-53518991	7	41::13	86::7	43::57	93::97	0.759259	0.924731	-0.165472	0.516861	0.999	0.46918	0.999	A5SS	8:53518916-53518991
Hcfc1r1	17:23674535-23674547	2	286::2	131::202	233::348	137::417	0.993056	0.393393	0.599662	0.469723	0.999	0.469713	0.999	A3SS	17:23674535-23674675
Proz	8:13066954-13067714	4	14::50	53::136	7::67	38::165	0.21875	0.280423	-0.0616733	0.498885	0.999	0.469865	0.999	IR	8:13066823-13066954;8:13067714-13067796
Aldh8a1	10:21388938-21388996	4	5::113	0::157	48::195	34::171	0.0423729	0	0.0423729	0.50025	0.999	0.470067	0.999	AltEnd	10:21388938-21388996;10:21389068-21389324;10:21391567-21391728
Zdhhc4	5:143325333-143325423	4	2::16	2::58	22::30	19::74	0.111111	0.0333333	0.0777778	0.47473	0.999	0.470919	0.999	Cassette	5:143326223-143326099;5:143325423-143325333;5:143324958-143324885
H2-Ke6	17:34026225-34026396	5	261::714	210::461	147::556	136::369	0.267692	0.313477	-0.045785	0.481845	0.999	0.47098	0.999	IR	17:34026470-34026396;17:34026225-34026033
Cdc23	18:34636778-34637059	10	11::37	3::66	6::44	4::71	0.229167	0.0434783	0.185688	0.474538	0.999	0.471074	0.999	IR	18:34637178-34637059;18:34636778-34636703
App	16:84965670-84965770	18	152::0	395::0	90::370	235::500	1	1	0	0.721585	0.999	0.471102	0.999	Cassette	16:85013726-85013627;16:84965770-84965670;16:84955432-84954440
Tmem191c	16:17277972-17278053	4	22::18	19::39	26::37	8::29	0.55	0.327586	0.222414	0.472601	0.999	0.471117	0.999	AltEnd	16:17277972-17278053;16:17282815-17283229
Anp32a	9:62342075-62342251	3	21::273	11::418	16::81	18::135	0.0714286	0.025641	0.0457875	0.57584	0.999	0.47136	0.999	AltStart	9:62341293-62341554;9:62341902-62342010;9:62342075-62342251
Ppp1r7	1:93351326-93351506	5	3::40	4::22	9::57	3::58	0.0697674	0.153846	-0.0840787	0.47224	0.999	0.471509	0.999	A3SS	1:93351326-93351636
Scaf4	16:90242652-90242718	19	30::46	35::19	73::135	83::131	0.394737	0.648148	-0.253411	0.60027	0.999	0.47158	0.999	A3SS	16:90242718-90242527
Crat	2:30415195-30415312	1	27::15	11::30	14::10	9::21	0.642857	0.268293	0.374564	0.707379	0.999	0.471879	0.999	A5SS	2:30415548-30415195
Prlr	15:10325966-10326476	12	66::41	28::65	15::70	7::70	0.615741	0.304813	0.310928	0.540707	0.999	0.472225	0.999	IR	15:10325867-10325966;15:10326476-10326545
Minos1	4:139130788-139130922	1	8::770	1::1166	34::203	33::300	0.0102828	0.000856898	0.00942588	0.594722	0.999	0.473217	0.999	A5SS	4:139131113-139130788
Npb	11:120608815-120608851	2	219::30	72::28	302::313	108::113	0.879518	0.72	0.159518	0.665861	0.999	0.473599	0.999	A3SS	11:120608815-120609093
Ces2g	8:104967832-104968245	10	328::244	265::317	177::286	148::294	0.573427	0.455326	0.1181	0.741771	0.999	0.47403	0.999	IR	8:104967319-104967832;8:104968245-104969537
Fbxw9	8:85064496-85064581	4	166::10	78::15	82::51	34::35	0.943182	0.83871	0.104472	0.564809	0.999	0.474655	0.999	IR	8:85064384-85064496;8:85064581-85064812
Cinp	12:110879039-110879685	4	88::5	44::6	53::62	24::61	0.946237	0.88	0.0662366	0.493046	0.999	0.474724	0.999	IR	12:110879814-110879685;12:110879039-110878696
Rps9	7:3704215-3704327	1	0::215	0::341	59::1479	52::2672	0	0	0	0.591575	0.999	0.475315	0.999	A3SS	7:3704215-3704448
Miip	4:147865655-147865866	5	83::12	107::2	163::208	157::148	0.873684	0.981651	-0.107967	0.528134	0.999	0.475388	0.999	A5SS	4:147866014-147865655
Pml	9:58230391-58230628	6	53::55	94::51	44::127	57::125	0.490741	0.648276	-0.157535	0.602034	0.999	0.475649	0.999	Cassette	9:58233385-58233153;9:58230628-58230391;9:58230086-58229828
Acadvl	11:70011265-70011345	12	402::1008	298::1609	289::901	264::1250	0.285259	0.156488	0.128771	0.476263	0.999	0.476172	0.999	IR	11:70011598-70011345;11:70011265-70011168
Insc	7:114811603-114811728	11	12::9	38::3	8::38	22::43	0.571429	0.926829	-0.355401	0.488935	0.999	0.476232	0.999	Cassette	7:114804479-114804592;7:114811603-114811728;7:114829034-114829198
Agap3	5:24496733-24498207	15	27::44	12::55	31::81	17::97	0.380282	0.179104	0.201177	0.477729	0.999	0.47709	0.999	Cassette_multi	5:24492958-24493126;5:24496733-24496903;5:24498070-24498207;5:24499658-24499812
Nelfe	17:34853650-34853808	5	37::75	25::127	26::129	19::180	0.330357	0.164474	0.165883	0.534238	0.999	0.477326	0.999	IR	17:34853425-34853650;17:34853808-34854133
Sec11c	18:65814014-65814063	5	3::259	3::538	71::133	46::294	0.0114504	0.00554529	0.0059051	0.580959	0.999	0.477508	0.999	AltStart	18:65809445-65809554;18:65812665-65812814;18:65814014-65814063
Tcf25	8:123400697-123401076	18	99::202	130::275	38::563	52::442	0.328904	0.320988	0.007916	0.506878	0.999	0.478241	0.999	IR	8:123400625-123400697;8:123401076-123403835
Mrps36	13:100743789-100743824	2	3::234	14::257	3::182	10::205	0.0126582	0.0516605	-0.0390023	0.496136	0.999	0.478705	0.999	Cassette	13:100744657-100744530;13:100743824-100743789;13:100741231-100741168
Nrbp1	5:31250597-31250681	12	45::236	23::317	38::148	30::162	0.160142	0.0676471	0.0924953	0.779818	0.999	0.478963	0.999	IR	5:31250090-31250597;5:31250681-31250744
Atp5o	16:91925219-91925627	7	3602::0	4600::0	1300::50	1498::31	1	1	0	0.541011	0.999	0.479767	0.999	AltEnd	16:91925627-91925219;16:91686370-91686167;16:91684480-91684398
Hexdc	11:121220864-121221083	11	45::47	24::63	110::184	55::128	0.48913	0.275862	0.213268	0.583276	0.999	0.480017	0.999	A3SS	11:121220864-121221161
Ndufs2	1:171238064-171238287	9	187::215	132::414	50::415	42::628	0.465174	0.241537	0.223637	0.480378	0.999	0.480266	0.999	IR	1:171238372-171238287;1:171238064-171237945
Pcmt1	10:7638009-7638056	11	87::71	87::107	239::226	269::345	0.550633	0.447301	0.103332	0.507693	0.999	0.480563	0.999	A5SS	10:7638225-7638009
Rpl9	5:65388441-65388467	1	10::663	1::779	129::52	92::37	0.0148515	0.00128205	0.0135694	0.546437	0.999	0.481463	0.999	A3SS	5:65388467-65388364
Pkig	2:163658492-163658659	1	7::39	6::77	14::16	13::34	0.152174	0.0722892	0.0798848	0.51907	0.999	0.482006	0.999	A5SS	2:163658386-163658659
Slc39a7	17:34030734-34030824	1	298::56	211::73	156::134	109::136	0.841808	0.742958	0.0988502	0.542716	0.999	0.482499	0.999	IR	17:34031690-34030824;17:34030734-34030566
Mtfr1l	4:134530486-134530680	3	117::64	100::109	66::146	43::149	0.644628	0.478469	0.166159	0.582638	0.999	0.483643	0.999	IR	4:134530789-134530680;4:134530486-134530275
Ldhb	6:142492493-142492616	8	78::2	123::4	35::63	69::52	0.975	0.968504	0.00649606	0.695994	0.999	0.4847	0.999	Cassette	6:142494217-142494100;6:142492616-142492493;6:142490604-142490249
Nr1i3	1:171214343-171214485	2	323::9	507::3	164::166	261::278	0.972892	0.994123	-0.0212318	0.576027	0.999	0.485306	0.999	Cassette_multi	1:171213986-171214173;1:171214343-171214485;1:171216379-171216548
Tmem192	8:64964198-64964332	4	38::6	96::2	16::25	43::45	0.863636	0.979592	-0.115955	0.554119	0.999	0.485959	0.999	Cassette	8:64959345-64959609;8:64964198-64964332;8:64965539-64965641
Cenpa	5:30673267-30673293	3	13::383	11::419	137::545	96::563	0.0328283	0.0255517	0.0072766	0.636901	0.999	0.486186	0.999	A3SS	5:30673267-30673443
Sri	5:8062427-8063000	5	31::149	16::199	37::149	27::187	0.172222	0.0744186	0.0978036	0.495791	0.999	0.48644	0.999	A5SS	5:8062384-8063000
Sec11c	18:65801302-65801492	2	9::87	5::177	5::59	2::120	0.09375	0.0274725	0.0662775	0.494001	0.999	0.486598	0.999	Cassette	18:65800550-65800711;18:65801302-65801492;18:65809445-65809554
Tia1	6:86423606-86424345	4	11::15	12::13	4::42	12::44	0.423077	0.48	-0.0569231	0.48822	0.999	0.486707	0.999	A3SS	6:86423606-86424423
Baiap2	11:120003038-120003085	16	176::168	182::119	117::545	115::393	0.511628	0.604651	-0.0930233	0.48909	0.999	0.486927	0.999	Cassette	11:120000552-120000586;11:120003038-120003085;11:120006359-120006782
Dgcr2	16:17849311-17849794	9	47::0	39::0	28::25	25::43	1	1	0	0.537607	0.999	0.487466	0.999	Cassette	16:17856928-17856752;16:17849794-17849311;16:17845135-17844983
Pigv	4:133664658-133665779	4	11::9	16::7	11::44	19::34	0.55	0.695652	-0.145652	0.513597	0.999	0.487956	0.999	Cassette	4:133669860-133669738;4:133665779-133664658;4:133662791-133662254
Cct8	16:87485905-87486236	12	114::1206	63::1483	76::1163	64::1382	0.0863636	0.0407503	0.0456133	0.491916	0.999	0.488847	0.999	IR	16:87486355-87486236;16:87485905-87485834
Slx4	16:3982979-3983242	14	10::21	26::12	11::43	18::44	0.322581	0.684211	-0.36163	0.606286	0.999	0.488922	0.999	Cassette	16:3985519-3984991;16:3983242-3982979;16:3981687-3981585
Thrap3	4:126173329-126173444	12	13::81	36::63	16::78	28::70	0.138298	0.363636	-0.225338	0.635265	0.999	0.489909	0.999	IR	4:126173528-126173444;4:126173329-126172843
Dctn2	10:127277938-127278120	10	203::427	187::546	130::556	121::707	0.322222	0.254942	0.0672802	0.495943	0.999	0.490109	0.999	IR	10:127277867-127277938;10:127278120-127278222
Eif3i	4:129599042-129600409	1	11::97	8::174	8::19	5::34	0.101852	0.0438356	0.0580162	0.494339	0.999	0.490425	0.999	IR	4:129600648-129600409;4:129599042-129598202
Ppp4r2	6:100865074-100865217	5	62::3	62::0	26::46	17::78	0.953846	1	-0.0461538	0.662308	0.999	0.491337	0.999	Cassette	6:100864679-100864753;6:100865074-100865217;6:100865788-100866083
Zfp512b	2:181585178-181585516	15	6::93	0::117	25::151	9::153	0.0606061	0	0.0606061	0.49755	0.999	0.491689	0.999	AltEnd	2:181585516-181585178;2:181585073-181582103
Aprt	8:122576119-122576515	2	66::517	64::832	121::289	93::436	0.113208	0.0713887	0.0418188	0.510602	0.999	0.492175	0.999	A5SS	8:122576732-122576119
Nectin2	7:19724161-19724869	7	102::9	119::13	370::25	283::33	0.918919	0.901515	0.0174038	0.52091	0.999	0.493047	0.999	AltEnd	7:19724869-19724161;7:19721506-19721353;7:19719496-19719433;7:19719282-19719196
Sp100	1:85691975-85692049	14	186::13	160::26	102::95	76::85	0.934673	0.860215	0.0744583	0.53635	0.999	0.493255	0.999	Cassette	1:85681086-85681139;1:85691975-85692049;1:85694259-85694309
Rpl13	8:123102986-123103183	3	112::5089	59::7020	55::63	32::62	0.0215323	0.00833353	0.0131987	0.557291	0.999	0.493725	0.999	IR	8:123102845-123102986;8:123103183-123103641
Egfl7	2:26592280-26592418	7	783::554	510::508	425::653	283::544	0.585639	0.501227	0.0844122	0.512093	0.999	0.493829	0.999	IR	2:26592118-26592280;2:26592418-26592682
Cyp7a1	4:6273584-6273824	2	71::1	45::1	34::32	31::15	0.986111	0.978261	0.00785024	0.598424	0.999	0.494173	0.999	Cassette	4:6275633-6275492;4:6273824-6273584;4:6272890-6272805
Cyp2c70	19:40180144-40180510	3	97::1	377::0	80::77	160::169	0.989796	1	-0.0102041	0.711476	0.999	0.494188	0.999	Cassette_multi	19:40187286-40187095;19:40180510-40180144;19:40167623-40167463
Actb	5:142904782-142905237	3	196::2190	218::3930	101::2392	132::4029	0.0821459	0.0525449	0.029601	0.494427	0.999	0.494257	0.999	IR	5:142905476-142905237;5:142904782-142904344
Cnbp	6:87845320-87845465	3	177::157	202::279	97::374	136::627	0.529148	0.419958	0.10919	0.666179	0.999	0.49434	0.999	IR	6:87845557-87845465;6:87845320-87845122
Son	16:91678101-91678154	15	930::502	481::312	742::1323	361::797	0.649441	0.606557	0.042884	0.500491	0.999	0.494367	0.999	A3SS	16:91678101-91679221
Sgsm3	15:81010787-81010861	16	4::31	10::36	4::36	9::27	0.114286	0.217391	-0.103106	0.538163	0.999	0.49503	0.999	IR	15:81010717-81010787;15:81010861-81010909
Gckr	5:31298701-31298782	3	122::16	181::7	60::69	93::91	0.884058	0.962766	-0.078708	0.542032	0.999	0.495337	0.999	Cassette	5:31298165-31298320;5:31298701-31298782;5:31299558-31299626
Sdc1	12:8792567-8792671	7	1136::0	1882::0	518::249	918::376	1	1	0	0.522002	0.999	0.495469	0.999	IR	12:8791638-8792567;12:8792671-8793715
Psmd14	2:61765386-61765508	11	36::226	33::407	28::126	25::197	0.137405	0.075	0.0624046	0.498655	0.999	0.495509	0.999	AltStart	2:61763837-61763907;2:61764849-61764999;2:61765386-61765508
Apoe	7:19698404-19698473	4	83::9538	89::25805	250::9344	237::23975	0.00862696	0.00343702	0.00518994	0.633311	0.999	0.495617	0.999	Cassette	7:19699052-19699011;7:19698473-19698404;7:19698272-19698188
Ypel4	2:84737107-84737420	4	796::55	779::96	401::636	377::675	0.935408	0.890348	0.0450597	0.710105	0.999	0.496034	0.999	IR	2:84737064-84737107;2:84737420-84737528
Habp2	19:56315227-56315369	11	291::6	560::1	144::229	294::376	0.979798	0.998217	-0.0184195	0.548973	0.999	0.496362	0.999	Cassette	19:56313975-56314230;19:56315227-56315369;19:56316283-56316417
Fam117a	11:95339931-95340073	2	40::39	51::68	26::13	24::31	0.506329	0.428571	0.0777577	0.661356	0.999	0.496989	0.999	AltStart	11:95337018-95337261;11:95339931-95340073
Glod4	11:76221794-76222031	10	167::0	195::0	119::47	127::30	1	1	0	0.541566	0.999	0.497217	0.999	AltEnd	11:76222031-76221794;11:76213923-76210571;11:76121596-76120987
Ifi35	11:101457337-101457416	3	116::115	48::114	70::158	36::140	0.502165	0.296296	0.205868	0.535729	0.999	0.497381	0.999	IR	11:101457190-101457337;11:101457416-101457522
Eif5a	11:69921024-69921064	3	0::320	3::706	20::63	6::127	0	0.00423131	-0.00423131	0.81431	0.999	0.497391	0.999	AltStart	11:69921958-69921822;11:69921386-69921163;11:69921064-69921024
Cog1	11:113661218-113661659	13	170::4	196::5	95::250	115::203	0.977011	0.975186	0.00182539	0.539285	0.999	0.497994	0.999	IR	11:113661140-113661218;11:113661659-113661693
Zfand3	17:30060810-30060850	2	95::21	210::23	46::86	95::104	0.818966	0.901288	-0.082322	0.498765	0.999	0.498587	0.999	Cassette	17:30005051-30005308;17:30060810-30060850;17:30135323-30135505
Son	16:91662492-91664033	5	130::363	91::161	161::235	122::121	0.263692	0.361111	-0.0974194	0.498807	0.999	0.498682	0.999	AltEnd	16:91662492-91664033;16:91664198-91664344;16:91664634-91664822;16:91664920-91665708
Dnajb6	5:29757548-29757960	10	57::87	40::141	47::38	42::50	0.395833	0.220994	0.174839	0.645317	0.999	0.49879	0.999	AltEnd	5:29757548-29757960;5:29764181-29764530;5:29765190-29765647
Nop56	2:130277132-130277314	6	113::227	117::313	283::415	244::478	0.334311	0.272093	0.0622178	0.537703	0.999	0.499378	0.999	A5SS	2:130277032-130277314
Glrx2	1:143745878-143746094	10	5::183	0::265	12::43	5::44	0.0265957	0	0.0265957	0.501741	0.999	0.499845	0.999	Cassette	1:143745047-143745223;1:143745878-143746094;1:143746508-143749676
Stat2	10:128283582-128283684	13	72::104	75::54	43::178	40::125	0.409091	0.581395	-0.172304	0.676837	0.999	0.500335	0.999	IR	10:128283484-128283582;10:128283684-128283819
Rfc2	5:134591520-134591600	7	3::81	0::177	15::121	15::221	0.0357143	0	0.0357143	0.523939	0.999	0.500493	0.999	AltStart	5:134590876-134590977;5:134591119-134591219;5:134591520-134591600
Itgb1bp1	12:21271379-21271419	7	0::52	0::73	9::63	24::72	0	0	0	0.58607	0.999	0.500683	0.999	A5SS	12:21271568-21271379
Plekhj1	10:80796654-80796732	3	175::209	159::306	102::255	109::347	0.455137	0.341935	0.113201	0.590722	0.999	0.501042	0.999	IR	10:80796822-80796732;10:80796654-80796591
Sgk1	10:21996109-21996223	13	10::53	33::53	8::76	17::70	0.15873	0.383721	-0.224991	0.589103	0.999	0.501163	0.999	IR	10:21996026-21996109;10:21996223-21996354
AI413582	17:27564254-27564385	3	49::39	25::60	33::112	19::115	0.556818	0.294118	0.262701	0.596913	0.999	0.501684	0.999	IR	17:27564410-27564385;17:27564254-27564149
Acadvl	11:70010770-70010849	14	505::1566	255::2108	424::1738	310::2129	0.243844	0.107891	0.135953	0.502717	0.999	0.502341	0.999	IR	11:70010921-70010849;11:70010770-70010698
Lpcat3	6:124702759-124703006	9	0::206	0::229	49::336	33::403	0	0	0	0.56031	0.999	0.50238	0.999	A3SS	6:124702759-124703153
Eps15	4:109382785-109382966	23	304::50	439::44	170::143	251::151	0.858757	0.908903	-0.0501456	0.504406	0.999	0.502883	0.999	Cassette	4:109379867-109380029;4:109382785-109382966;4:109385319-109385783
Pex16	2:92378673-92378715	6	11::246	6::416	35::265	40::413	0.0427184	0.014218	0.0285004	0.559125	0.999	0.50292	0.999	A5SS	2:92378593-92378715
Cmc2	8:116896340-116896514	3	8::95	0::118	3::88	2::121	0.0776699	0	0.0776699	0.601178	0.999	0.502965	0.999	Cassette	8:116911234-116911084;8:116896514-116896340;8:116894159-116894088
Tnfrsf14	4:154927428-154927517	3	0::29	5::37	3::45	17::50	0	0.119048	-0.119048	0.722799	0.999	0.503319	0.999	Cassette	4:154928115-154927978;4:154927517-154927428;4:154927247-154927139
Eif5	12:111542680-111542780	4	776::17	806::6	865::858	814::774	0.978576	0.992615	-0.0140395	0.599729	0.999	0.503337	0.999	A3SS	12:111542680-111542841
Epb41l4aos	18:33795383-33795445	2	1056::40	710::12	605::356	424::264	0.963504	0.98338	-0.0198759	0.537459	0.999	0.503338	0.999	Cassette	18:33794939-33795124;18:33795383-33795445;18:33795853-33795969
Fyttd1	16:32898470-32898878	8	13::33	31::21	13::45	19::40	0.282609	0.596154	-0.313545	0.637403	0.999	0.503843	0.999	IR	16:32898374-32898470;16:32898878-32898939
Sf1	19:6375658-6375862	16	664::251	523::277	914::928	686::873	0.725683	0.65375	0.0719331	0.530387	0.999	0.505069	0.999	Cassette	19:6374719-6374898;19:6375658-6375862;19:6376296-6376512
Tomm6	17:47687008-47687188	2	288::2490	219::3359	169::1195	172::1505	0.103653	0.0612074	0.0424457	0.62783	0.999	0.505076	0.999	IR	17:47687288-47687188;17:47687008-47686646
Ipo4	14:55628639-55628684	23	1::101	4::119	48::132	15::126	0.00980392	0.0325203	-0.0227164	0.638861	0.999	0.505132	0.999	A3SS	14:55628684-55628592
Parp2	14:50814966-50815352	5	142::23	119::49	63::100	48::118	0.861027	0.708333	0.152694	0.594549	0.999	0.50528	0.999	IR	14:50814870-50814966;14:50815352-50815427
Shcbp1	8:4748825-4749292	6	17::26	12::44	21::53	12::58	0.395349	0.214286	0.181063	0.505449	0.999	0.50544	0.999	IR	8:4749460-4749292;8:4748825-4748705
P4hb	11:120560550-120561069	11	15475::0	25294::0	5422::6203	9637::10096	1	1	0	0.530926	0.999	0.505512	0.999	IR	11:120561260-120561069;11:120560550-120560298
Gramd1a	7:31138752-31138950	14	127::12	166::2	70::74	97::86	0.913669	0.988095	-0.0744262	0.625069	0.999	0.506032	0.999	Cassette	7:31139547-31139397;7:31138950-31138752;7:31138257-31138114
Stag1	9:100953486-100953596	34	182::26	230::15	88::123	119::125	0.8753	0.938776	-0.0634758	0.54335	0.999	0.506084	0.999	Cassette	9:100951607-100951781;9:100953486-100953596;9:100954221-100954335
Cc2d1b	4:108630405-108630433	15	9::83	0::80	33::137	13::106	0.0978261	0	0.0978261	0.512865	0.999	0.506786	0.999	AltEnd	4:108630405-108630433;4:108630450-108630595;4:108631596-108631695;4:108631835-108631925
Cyp3a25	5:145989901-145989967	9	946::0	1576::1	532::4481	903::4694	1	0.999366	0.000634115	0.802962	0.999	0.507783	0.999	Cassette	5:145998586-145998487;5:145989967-145989901;5:145977702-145977566
Psmb6	11:70526673-70527179	3	135::1577	100::2048	90::1758	89::2205	0.0788551	0.0467768	0.0320783	0.508431	0.999	0.507839	0.999	IR	11:70526544-70526673;11:70527179-70527323
Gmfg	7:28440927-28441041	2	212::3	247::15	52::3	62::13	0.986068	0.942748	0.04332	0.508679	0.999	0.508302	0.999	AltStart	7:28437447-28437574;7:28440927-28441041
Stk38	17:28979720-28980010	8	102::110	40::103	50::40	31::40	0.481132	0.27972	0.201412	0.620605	0.999	0.508331	0.999	AltStart	17:28984200-28983550;17:28982475-28982032;17:28980010-28979720
Slc17a2	13:23819996-23820082	8	405::134	365::217	248::192	231::236	0.751391	0.627468	0.123924	0.557189	0.999	0.508553	0.999	IR	13:23819249-23819996;13:23820082-23820229
Ppan	9:20891206-20891287	1	477::321	297::313	287::630	185::502	0.597744	0.486885	0.110859	0.577169	0.999	0.508566	0.999	IR	9:20891083-20891206;9:20891287-20891365
Ncaph2	15:89363689-89363766	4	97::245	60::262	74::187	55::187	0.283626	0.186335	0.0972903	0.654571	0.999	0.50864	0.999	IR	15:89363605-89363689;15:89363766-89363904
Grn	11:102436335-102436349	10	994::0	1281::3	1109::815	1442::863	1	0.997664	0.00233584	0.539013	0.999	0.509015	0.999	A3SS	11:102436335-102437048
Raver1	9:21073181-21073264	13	41::100	50::84	31::286	38::271	0.29078	0.373134	-0.0823542	0.510073	0.999	0.509845	0.999	IR	9:21075496-21073264;9:21073181-21073075
Isca2	12:84773677-84773793	1	152::92	120::146	82::106	73::118	0.622951	0.451128	0.171823	0.810564	0.999	0.509943	0.999	IR	12:84773575-84773677;12:84773793-84774336
Gmip	8:69820434-69820500	19	123::20	95::4	94::136	78::106	0.86014	0.959596	-0.0994561	0.546274	0.999	0.510671	0.999	Cassette	8:69818064-69818110;8:69820434-69820500;8:69820597-69821333
Stoml2	4:43030436-43030600	1	142::12	215::4	46::86	80::111	0.922078	0.981777	-0.0596988	0.57944	0.999	0.51089	0.999	Cassette	4:43031108-43030971;4:43030600-43030436;4:43030298-43030240
Rnf5	17:34601666-34601741	3	118::245	61::383	83::387	69::429	0.325069	0.137387	0.187681	0.657726	0.999	0.510956	0.999	IR	17:34602197-34601741;17:34601666-34601091
Ncor1	11:62319425-62319542	49	165::57	173::31	257::355	252::330	0.743243	0.848039	-0.104796	0.614586	0.999	0.511212	0.999	A3SS	11:62319542-62319366
Pon1	6:5177210-5177410	6	1179::30	4220::64	562::870	2068::2614	0.975186	0.985061	-0.00987459	0.521575	0.999	0.511396	0.999	Cassette	6:5181565-5181439;6:5177410-5177210;6:5175823-5175742
Pigx	16:32095553-32095708	4	27::27	12::36	14::22	11::21	0.5	0.247423	0.252577	0.58656	0.999	0.511904	0.999	Cassette	16:32097525-32097000;16:32095708-32095553;16:32092485-32092342
Mcrip1	11:120544799-120544877	2	24::40	22::84	16::63	17::110	0.375	0.207547	0.167453	0.513634	0.999	0.512098	0.999	IR	11:120544928-120544877;11:120544799-120544681
Rsu1	2:13241745-13241795	3	221::6	321::0	122::113	174::176	0.973568	1	-0.0264317	0.53849	0.999	0.512212	0.999	Cassette_multi	2:13271022-13270911;2:13241795-13241745;2:13224425-13224305
Leng8	7:4145473-4146941	13	1020::28	954::28	329::1055	310::828	0.973282	0.971501	0.00178117	0.536887	0.999	0.512218	0.999	IR	7:4145266-4145473;7:4146941-4148177
Ncor2	5:125019960-125020046	48	94::16	66::28	81::98	60::105	0.854545	0.702128	0.152418	0.524985	0.999	0.512499	0.999	Cassette	5:125022924-125022871;5:125020046-125019960;5:125018990-125018811
Tfr2	5:137583632-137583926	15	1044::551	828::926	650::837	558::1036	0.654545	0.472064	0.182482	0.532119	0.999	0.512557	0.999	IR	5:137583405-137583632;5:137583926-137584109
Il15	8:82343959-82344036	7	12::14	7::30	13::28	7::35	0.461538	0.189189	0.272349	0.513234	0.999	0.512897	0.999	Cassette	8:82344473-82344375;8:82344036-82343959;8:82343323-82343239
Camk1	6:113340423-113341868	2	48::19	17::35	27::74	16::67	0.716418	0.326923	0.389495	0.826841	0.999	0.513074	0.999	IR	6:113341982-113341868;6:113340423-113340292
Serpina11	12:103986509-103986534	3	0::50	0::177	10::332	18::876	0	0	0	0.541945	0.999	0.513554	0.999	A3SS	12:103986534-103985858
Rps2	17:24720731-24720969	2	123::3176	95::5793	122::4924	176::5430	0.0372727	0.0161345	0.0211382	0.513638	0.999	0.513609	0.999	IR	17:24720534-24720731;17:24720969-24721307
Rps2	17:24721714-24721727	3	0::4515	1::2160	1077::3178	595::1701	0	0.000462642	-0.000462642	0.51519	0.999	0.513714	0.999	A5SS	17:24721449-24721727
Paxbp1	16:91030416-91030433	8	355::47	147::37	296::175	146::107	0.883085	0.798913	0.0841715	0.612604	0.999	0.514053	0.999	A5SS	16:91030816-91030416
Trappc6a	7:19514539-19515007	3	61::117	33::168	23::141	17::177	0.342697	0.164179	0.178518	0.757397	0.999	0.51419	0.999	IR	7:19514420-19514539;7:19515007-19515090
Etfa	9:55474537-55474655	12	21::1676	10::2509	6::1416	4::1905	0.0123711	0.00396904	0.00840209	0.575187	0.999	0.514579	0.999	AltEnd	9:55474655-55474537;9:55464859-55464794;9:55461700-55461620
Mettl1	10:127044997-127045026	6	1::153	8::105	23::153	22::119	0.00649351	0.0707965	-0.064303	0.586296	0.999	0.514645	0.999	A3SS	10:127044997-127045127
Amdhd2	17:24156085-24156212	10	0::303	0::165	16::210	16::86	0	0	0	0.572593	0.999	0.514929	0.999	A3SS	17:24156212-24155833
Crip2	12:113142808-113142895	2	2::59	0::138	8::7	5::14	0.0327869	0	0.0327869	0.562141	0.999	0.515288	0.999	AltStart	12:113140236-113140778;12:113142808-113142895
Fbrsl1	5:110431995-110432145	3	12::35	42::26	26::36	36::50	0.255319	0.617647	-0.362328	0.59671	0.999	0.515402	0.999	AltEnd	5:110432145-110431995;5:110431862-110429875;5:110417947-110417843
Asap1	15:64158878-64158918	13	0::26	0::28	6::37	18::38	0	0	0	0.700536	0.999	0.515419	0.999	A5SS	15:64159004-64158878
Gpcpd1	2:132537747-132537859	16	0::196	1::172	12::242	30::220	0	0.00578035	-0.00578035	0.719018	0.999	0.515738	0.999	Cassette	2:132538143-132538082;2:132537859-132537747;2:132536750-132536685
Chpf2	5:24589097-24589661	2	47::0	33::0	24::66	32::41	1	1	0	0.553412	0.999	0.515863	0.999	Cassette	5:24586825-24586983;5:24589097-24589661;5:24590309-24590491
Noc4l	5:110651461-110651679	3	9::42	8::50	11::37	5::45	0.176471	0.137931	0.0385396	0.555482	0.999	0.516482	0.999	IR	5:110651786-110651679;5:110651461-110651244
Dcaf6	1:165338344-165339885	18	157::64	116::111	30::202	32::237	0.710407	0.511013	0.199394	0.848777	0.999	0.516531	0.999	IR	1:165340023-165339885;1:165338344-165338188
Slc17a2	13:23817521-23817607	6	86::18	212::16	53::82	136::163	0.826923	0.929978	-0.103055	0.55809	0.999	0.516581	0.999	Cassette	13:23815186-23815273;13:23817521-23817607;13:23819018-23819136
Adam32	8:24852177-24852240	20	6::108	15::76	8::80	13::69	0.0526316	0.164835	-0.112204	0.559401	0.999	0.517674	0.999	A5SS	8:24852278-24852177
Recql5	11:115894037-115894207	17	71::35	31::32	40::52	19::48	0.669811	0.492063	0.177748	0.521053	0.999	0.517762	0.999	IR	11:115894718-115894207;11:115894037-115893947
Idh2	7:80098272-80098771	4	65::345	63::782	37::280	42::518	0.158537	0.0745562	0.0839804	0.522577	0.999	0.518028	0.999	IR	7:80099158-80098771;7:80098272-80097804
Arsa	15:89473557-89473669	7	34::48	11::72	22::61	12::46	0.414634	0.13253	0.282104	0.828597	0.999	0.518186	0.999	IR	15:89473771-89473669;15:89473557-89472476
Stard7	2:127284303-127284532	2	14::30	12::60	12::11	14::16	0.318182	0.166667	0.151515	0.518424	0.999	0.518371	0.999	IR	2:127284095-127284303;2:127284532-127285705
Plgrkt	19:29361665-29361797	1	0::66	0::65	13::64	28::45	0	0	0	0.590943	0.999	0.518733	0.999	A5SS	19:29361970-29361665
Gins2	8:120587456-120587550	2	0::89	15::98	2::63	15::81	0	0.132743	-0.132743	0.537701	0.999	0.518905	0.999	Cassette	8:120588980-120588725;8:120587550-120587456;8:120586192-120586093
Oaz1	10:80828382-80828461	1	192::702	169::1089	111::149	97::191	0.214765	0.13434	0.0804249	0.531513	0.999	0.519148	0.999	IR	10:80826656-80828382;10:80828461-80828633
Metap1d	2:71515637-71515800	6	753::40	677::19	402::742	373::552	0.949559	0.972721	-0.0231621	0.520561	0.999	0.519321	0.999	Cassette	2:71512126-71512168;2:71515637-71515800;2:71522533-71522630
Rogdi	16:5011692-5011758	2	0::93	0::134	96::229	65::257	0	0	0	0.626955	0.999	0.51946	0.999	A3SS	16:5011758-5011612
Aprt	8:122575881-122576231	2	75::516	71::829	84::628	74::947	0.126904	0.0788451	0.0480585	0.537058	0.999	0.519785	0.999	Cassette_multi	8:122576621-122576515;8:122576231-122576119;8:122576006-122575881;8:122575535-122575402
Tmem209	6:30482857-30482985	14	67::0	50::7	91::15	101::12	1	0.877193	0.122807	0.587206	0.999	0.520226	0.999	Cassette	6:30487448-30487375;6:30482985-30482857;6:30481137-30480797
Mapkapk5	5:121526739-121526745	12	271::100	241::130	162::443	158::405	0.730458	0.649596	0.0808625	0.586107	0.999	0.520707	0.999	A5SS	5:121526860-121526739
Adipor1	1:134424074-134424751	3	63::80	33::143	46::138	44::196	0.440559	0.1875	0.253059	0.622787	0.999	0.520791	0.999	IR	1:134423958-134424074;1:134424751-134424922
Fubp3	2:31615625-31616179	19	72::16	48::46	32::44	27::59	0.818182	0.510638	0.307544	0.754119	0.999	0.520898	0.999	IR	2:31615498-31615625;2:31616179-31617526
Psmb6	11:70525952-70526294	2	66::1016	55::1654	47::1318	53::2056	0.0609982	0.0321826	0.0288156	0.636764	0.999	0.52111	0.999	IR	11:70525885-70525952;11:70526294-70526425
Arpc1a	5:145104517-145104698	10	73::201	52::298	46::217	37::284	0.266423	0.148571	0.117852	0.521583	0.999	0.521233	0.999	IR	5:145104273-145104517;5:145104698-145104891
Mus81	19:5483191-5483221	12	1::61	11::54	19::76	27::76	0.016129	0.169231	-0.153102	0.580235	0.999	0.521389	0.999	A3SS	19:5483221-5483108
Copg1	6:87907515-87907810	13	60::332	27::372	13::349	10::403	0.153061	0.0676692	0.0853921	0.796304	0.999	0.522093	0.999	IR	6:87907373-87907515;6:87907810-87907981
Uqcrc1	9:108947479-108947598	8	56::647	42::1178	57::663	75::1148	0.0796586	0.0346758	0.0449828	0.525244	0.999	0.52256	0.999	IR	9:108947336-108947479;9:108947598-108947758
Cxcr4	1:128592189-128592195	1	79::21	70::7	41::51	35::32	0.79	0.909091	-0.119091	0.573375	0.999	0.523319	0.999	A5SS	1:128592293-128592189
Nop56	2:130276623-130276653	6	43::126	45::212	171::304	138::318	0.253687	0.175097	0.07859	0.532085	0.999	0.523423	0.999	A5SS	2:130276436-130276653
Fars2	13:36413473-36413741	12	1::160	17::200	2::22	5::22	0.00621118	0.078341	-0.0721298	0.653157	0.999	0.523483	0.999	AltEnd	13:36413473-36413741;13:36537097-36537597;13:36721926-36723104;13:36723473-36724295
Cdkn2aipnl	11:51968226-51968351	2	2::28	0::65	3::21	2::53	0.0655738	0	0.0655738	0.524039	0.999	0.52378	0.999	Cassette	11:51967661-51967957;11:51968226-51968351;11:51970144-51970243
Nop58	1:59692477-59692728	4	104::112	83::144	45::187	52::202	0.481481	0.365639	0.115843	0.66814	0.999	0.524159	0.999	Cassette	1:59692337-59692389;1:59692477-59692728;1:59695978-59696099
Slc25a45	19:5878095-5878691	1	35::1	35::0	14::18	18::10	0.972222	1	-0.0277778	0.547761	0.999	0.524548	0.999	A5SS	19:5877808-5878691
Slc25a3	10:91119706-91121922	1	150::541	102::664	48::184	58::233	0.217077	0.133159	0.0839174	0.851981	0.999	0.524591	0.999	IR	10:91123706-91121922;10:91119706-91119527
Camta1	4:151792230-151792502	4	77::0	132::0	30::33	42::23	1	1	0	0.547894	0.999	0.524611	0.999	AltEnd	4:151792502-151792230;4:151790553-151790408;4:151782131-151780453
Uba7	9:107981390-107981518	12	251::194	158::79	372::550	272::361	0.564045	0.666667	-0.102622	0.623903	0.999	0.525128	0.999	A3SS	9:107981390-107981581
Lrrfip1	1:91119960-91120020	26	16::16	4::10	25::48	8::51	0.5	0.285714	0.214286	0.641443	0.999	0.525604	0.999	AltStart	1:91112156-91112297;1:91112653-91112814;1:91114596-91117315;1:91119960-91120020
Trip6	5:137313089-137313351	3	40::38	18::64	17::68	10::61	0.512821	0.219512	0.293308	0.769301	0.999	0.525884	0.999	IR	5:137313476-137313351;5:137313089-137312706
Cinp	12:110883890-110884060	2	84::0	151::2	44::142	81::144	1	0.986928	0.0130719	0.659926	0.999	0.525945	0.999	Cassette_multi	12:110889097-110889066;12:110884060-110883890;12:110879814-110879685
Tnks1bp1	2:85072597-85072716	13	564::0	374::0	705::471	454::237	1	1	0	0.571622	0.999	0.526056	0.999	A3SS	2:85072597-85073048
Nisch	14:31185312-31185366	11	97::0	120::0	101::57	116::32	1	1	0	0.590189	0.999	0.526109	0.999	A5SS	14:31185642-31185312
9130401M01Rik	15:58031984-58032148	2	59::5	101::0	22::33	42::36	0.921875	1	-0.078125	0.528157	0.999	0.526179	0.999	Cassette	15:58034325-58034084;15:58032148-58031984;15:58031100-58030956
Arl2	19:6136059-6137478	3	58::36	28::63	37::72	25::95	0.617021	0.307692	0.309329	0.668776	0.999	0.526249	0.999	IR	19:6137640-6137478;19:6136059-6135979
Prom1	5:44001270-44001293	33	18::5	51::3	7::19	23::31	0.782609	0.944444	-0.161836	0.530284	0.999	0.526295	0.999	Cassette_multi	5:44001901-44001786;5:44001293-44001270;5:43995114-43995075
Gstt2	10:75832811-75832832	4	12::250	10::361	293::400	256::475	0.0458015	0.0269542	0.0188473	0.558159	0.999	0.52635	0.999	A3SS	10:75832832-75832661
Ap3d1	10:80716012-80716474	14	12::125	27::79	10::24	14::19	0.0875912	0.254717	-0.167126	0.670455	0.999	0.527311	0.999	IR	10:80718986-80716474;10:80716012-80715871
Tmem134	19:4127639-4127760	3	69::215	39::265	41::31	29::38	0.242105	0.128079	0.114026	0.53515	0.999	0.527494	0.999	IR	19:4127550-4127639;19:4127760-4130588
Cd81	7:143066352-143066661	7	94::471	78::1076	49::376	64::790	0.166225	0.0675617	0.0986629	0.551224	0.999	0.527888	0.999	IR	7:143066201-143066352;7:143066661-143066762
Wdr83	8:85079837-85080120	2	80::23	87::34	61::73	46::98	0.776699	0.719008	0.0576908	0.57073	0.999	0.528223	0.999	IR	8:85080225-85080120;8:85079837-85079789
Sptan1	2:30029674-30030000	50	54::211	36::249	51::256	35::305	0.203774	0.126316	0.0774578	0.528353	0.999	0.528268	0.999	IR	2:30029620-30029674;2:30030000-30030196
Sh3yl1	12:30942129-30942790	8	58::116	33::191	33::130	27::190	0.333333	0.146667	0.186667	0.59335	0.999	0.528405	0.999	IR	12:30941967-30942129;12:30942790-30942868
Hsbp1	8:119346825-119346867	3	12::886	26::1012	7::430	11::520	0.013363	0.0250361	-0.0116731	0.551053	0.999	0.52877	0.999	Cassette	8:119345613-119345733;8:119346825-119346867;8:119348036-119348922
Rpl3	15:80081031-80081615	4	949::468	800::911	449::395	412::415	0.669725	0.467426	0.202299	0.784363	0.999	0.529041	0.999	IR	15:80081783-80081615;15:80081031-80080896
1300017J02Rik	9:103257072-103257083	15	5::709	0::1044	71::793	66::1145	0.0070028	0	0.0070028	0.530348	0.999	0.52924	0.999	Cassette	9:103259511-103259370;9:103257083-103257072;9:103256629-103256565
Mlx	11:101088236-101088325	3	44::9	46::26	28::40	30::66	0.830189	0.638889	0.1913	0.531638	0.999	0.529881	0.999	Cassette	11:101087754-101087790;11:101088236-101088325;11:101088598-101088704
Pts	9:50528146-50528557	1	15::41	9::41	17::19	11::28	0.267857	0.18	0.0878571	0.557124	0.999	0.530492	0.999	A5SS	9:50528724-50528146
Ahctf1	1:179754491-179754624	32	41::67	17::78	27::221	15::194	0.37963	0.178947	0.200682	0.577518	0.999	0.530641	0.999	Cassette	1:179755654-179755449;1:179754624-179754491;1:179754072-179752311
Fibp	19:5463304-5463325	3	52::126	55::69	65::144	62::126	0.292135	0.443548	-0.151414	0.612778	0.999	0.530924	0.999	A5SS	19:5463171-5463325
Lama5	2:180176660-180176764	79	267::0	126::0	228::87	132::76	1	1	0	0.582493	0.999	0.530955	0.999	A3SS	2:180176764-180176373
Txnrd2	16:18472794-18472886	20	317::44	453::37	152::177	215::221	0.878285	0.92449	-0.0462049	0.57699	0.999	0.531422	0.999	Cassette	16:18472154-18472249;16:18472794-18472886;16:18474682-18474753
Pold1	7:44533301-44533373	23	70::516	26::371	94::589	52::419	0.120352	0.0654912	0.0548608	0.611665	0.999	0.532093	0.999	IR	7:44533425-44533373;7:44533301-44533204
Dhx30	9:110107941-110107969	7	0::43	4::22	2::44	6::31	0	0.153846	-0.153846	0.539217	0.999	0.532554	0.999	Cassette	9:110109121-110109026;9:110107969-110107941;9:110098859-110098729
Wdr62	7:30244473-30244538	24	54::19	49::4	40::58	36::45	0.739726	0.924528	-0.184802	0.548024	0.999	0.532622	0.999	Cassette	7:30245505-30245287;7:30244538-30244473;7:30243960-30243833
Gcgr	11:120536366-120536462	4	701::57	506::20	389::423	272::262	0.924802	0.961064	-0.0362615	0.692285	0.999	0.533487	0.999	IR	11:120536245-120536366;11:120536462-120536568
Cops3	11:59830239-59830307	6	11::72	10::171	21::95	30::184	0.13253	0.0552486	0.0772815	0.562144	0.999	0.533668	0.999	A3SS	11:59830307-59830147
Clcn2	16:20710427-20710555	9	10::67	19::47	6::39	12::37	0.12987	0.287879	-0.158009	0.55871	0.999	0.534095	0.999	IR	16:20710639-20710555;16:20710427-20710091
Tma7	9:109082171-109082226	2	1133::10	1699::2	597::852	890::1281	0.991255	0.998825	-0.00756965	0.560913	0.999	0.534903	0.999	Cassette	9:109082378-109082327;9:109082226-109082171;9:109082089-109082002
Rpl13a	7:45126794-45126991	4	232::7861	181::10769	181::9266	200::12091	0.0286632	0.0165297	0.0121335	0.586737	0.999	0.535092	0.999	IR	7:45127092-45126991;7:45126794-45126709
Hax1	3:89996117-89996247	4	110::497	76::558	83::481	64::518	0.181219	0.119779	0.0614398	0.535266	0.999	0.535142	0.999	IR	3:89996336-89996247;3:89996117-89996011
Hsd3b7	7:127802329-127802398	4	229::0	311::0	428::1187	591::1208	1	1	0	0.798624	0.999	0.53602	0.999	Cassette	7:127802014-127802113;7:127802329-127802398;7:127802786-127803802
Ndufc1	3:51408490-51408666	2	1::267	0::390	15::76	9::137	0.00373134	0	0.00373134	0.651068	0.999	0.536029	0.999	AltStart	3:51408988-51408864;3:51408666-51408490
Uros	7:133690593-133691086	10	252::127	226::200	119::253	111::319	0.665349	0.531067	0.134282	0.559346	0.999	0.536211	0.999	IR	7:133691166-133691086;7:133690593-133690508
Camk2g	14:20738841-20738849	21	0::55	17::55	14::60	23::67	0	0.236111	-0.236111	0.547362	0.999	0.536638	0.999	A5SS	14:20738943-20738841
Lpin1	12:16571164-16571262	9	20::19	15::32	22::29	8::34	0.512821	0.319149	0.193672	0.624343	0.999	0.53696	0.999	Cassette	12:16573785-16573660;12:16571262-16571164;12:16568519-16568390
Nmral1	16:4712295-4712551	6	9::383	0::427	36::66	19::55	0.0229592	0	0.0229592	0.603026	0.999	0.537321	0.999	AltEnd	16:4712551-4712295;16:4711680-4710059
Golim4	3:75902401-75902484	6	33::31	34::14	22::56	18::53	0.515625	0.708333	-0.192708	0.577737	0.999	0.537549	0.999	Cassette	3:75903329-75903247;3:75902484-75902401;3:75898132-75897971
Gnb2	5:137529909-137530184	5	167::142	124::308	70::254	65::389	0.540453	0.287037	0.253416	0.594393	0.999	0.538178	0.999	IR	5:137530290-137530184;5:137529909-137529846
Serpinf2	11:75438028-75438038	5	10::294	9::566	124::252	228::505	0.0328947	0.0156522	0.0172426	0.571909	0.999	0.538206	0.999	A5SS	11:75438100-75438028
Mrps16	14:20393178-20393481	1	12::66	3::117	12::23	17::37	0.153846	0.025	0.128846	0.740049	0.999	0.538302	0.999	A5SS	14:20393634-20393178
Eif4a2	16:23111896-23112351	6	604::518	675::472	270::1165	281::972	0.538085	0.588415	-0.05033	0.541701	0.999	0.538311	0.999	IR	16:23111817-23111896;16:23112351-23114136
Ipo4	14:55626223-55626357	28	224::12	122::1	117::268	60::211	0.949153	0.99187	-0.0427174	0.595057	0.999	0.538331	0.999	IR	14:55626432-55626357;14:55626223-55626154
Pank4	4:154976374-154976583	11	127::145	62::129	71::220	34::158	0.466912	0.324607	0.142304	0.649051	0.999	0.5385	0.999	IR	4:154976262-154976374;4:154976583-154976670
Myef2	2:125087703-125088863	17	113::3	129::13	299::115	238::129	0.974138	0.908451	0.0656872	0.539501	0.999	0.539059	0.999	IR	2:125089037-125088863;2:125087703-125087677
Med6	12:81593881-81593949	2	0::32	9::29	2::13	10::15	0	0.236842	-0.236842	0.571442	0.999	0.539178	0.999	AltStart	12:81595008-81594940;12:81593949-81593881
Nolc1	19:46082626-46082740	9	96::146	64::201	56::272	43::304	0.396694	0.241509	0.155185	0.719898	0.999	0.539345	0.999	IR	19:46082516-46082626;19:46082740-46083363
Cep164	9:45785778-45785921	13	20::33	18::25	10::62	15::39	0.377358	0.418605	-0.0412462	0.683747	0.999	0.540162	0.999	Cassette_multi	9:45787511-45787426;9:45785921-45785778;9:45779836-45779690
Selenoh	2:84670390-84670483	1	37::151	25::241	29::115	29::196	0.196809	0.093985	0.102824	0.564653	0.999	0.541018	0.999	IR	2:84670770-84670483;2:84670390-84670245
Rhot2	17:25841855-25841990	5	107::45	54::39	65::106	33::76	0.703947	0.580645	0.123302	0.586458	0.999	0.541281	0.999	IR	17:25842091-25841990;17:25841855-25841757
Tnpo2	8:85054797-85055002	23	2::44	12::51	2::50	8::46	0.0434783	0.190476	-0.146998	0.56115	0.999	0.541303	0.999	IR	8:85054692-85054797;8:85055002-85055253
Cdc25b	2:131192688-131193068	7	294::143	246::187	105::271	99::330	0.672769	0.568627	0.104141	0.700981	0.999	0.541462	0.999	IR	2:131192557-131192688;2:131193068-131193148
Gstt2	10:75832811-75833652	3	286::243	204::358	159::357	137::436	0.540643	0.362989	0.177653	0.542905	0.999	0.541464	0.999	IR	10:75833739-75833652;10:75832811-75832661
Rsrp1	4:134925777-134925821	4	230::76	289::131	1019::1879	1220::1860	0.751634	0.688095	0.0635387	0.542789	0.999	0.541622	0.999	Cassette	4:134925293-134925432;4:134925777-134925821;4:134926735-134926818
Mcm7	5:138170810-138171241	2	5::100	12::144	19::13	11::19	0.047619	0.0769231	-0.029304	0.580456	0.999	0.541627	0.999	AltStart	5:138172422-138171726;5:138171241-138170810
Tmem208	8:105328458-105328484	4	26::138	22::227	202::297	177::340	0.158537	0.0883534	0.0701832	0.548314	0.999	0.541686	0.999	A5SS	8:105328322-105328484
Rogdi	16:5011692-5012241	2	174::93	117::134	136::195	98::219	0.650467	0.466135	0.184332	0.542088	0.999	0.541932	0.999	IR	16:5012295-5012241;16:5011692-5011612
Larp1b	3:40977208-40977376	12	77::0	129::0	133::7	254::3	1	1	0	0.563437	0.999	0.54196	0.999	AltEnd	3:40977208-40977376;3:40985345-40985521;3:40989990-40990353
Setd3	12:108114766-108115083	10	46::23	36::44	65::8	49::11	0.666667	0.45	0.216667	0.592447	0.999	0.542409	0.999	AltStart	12:108119164-108119106;12:108118356-108116775;12:108115083-108114766
Zc3h4	7:16432774-16433022	15	58::32	40::51	48::178	44::165	0.644444	0.43956	0.204884	0.636271	0.999	0.542753	0.999	Cassette	7:16429531-16429910;7:16432774-16433022;7:16434021-16437696
Nt5c	11:115490967-115491138	3	154::193	101::192	91::256	59::243	0.444604	0.344123	0.100482	0.561897	0.999	0.543407	0.999	IR	11:115491202-115491138;11:115490967-115490771
Slc25a39	11:102403633-102403713	10	2774::39	3491::52	1395::3081	1743::2954	0.986138	0.985325	0.000813019	0.777372	0.999	0.543472	0.999	Cassette	11:102403872-102403791;11:102403713-102403633;11:102403535-102403042
Dnm2	9:21478899-21479037	11	65::8	54::21	57::43	44::56	0.890411	0.72	0.170411	0.562863	0.999	0.543491	0.999	MXE	9:21478899-21479037;9:21480407-21480545
Prkar2b	12:31958721-31960382	12	875::109	712::141	168::374	183::328	0.889228	0.834798	0.0544298	0.688979	0.999	0.543592	0.999	IR	12:31960522-31960382;12:31958721-31958476
Ces2a	8:104740834-104741230	11	84::1317	74::2193	53::717	71::1140	0.0599358	0.0326351	0.0273007	0.846303	0.999	0.544259	0.999	IR	8:104740762-104740834;8:104741230-104741634
Mrps17	5:129715763-129715910	1	34::86	52::55	160::54	166::42	0.283333	0.485981	-0.202648	0.727962	0.999	0.544485	0.999	A5SS	5:129715497-129715910
Eef1d	15:75896464-75896640	9	85::2084	67::2717	95::2393	100::3128	0.0391795	0.0240661	0.0151134	0.704901	0.999	0.5446	0.999	IR	15:75896740-75896640;15:75896464-75896243
Rnf41	10:128438459-128438808	8	24::0	74::6	20::30	50::37	1	0.925	0.075	0.564987	0.999	0.544997	0.999	IR	10:128438083-128438459;10:128438808-128439426
Fgfr1op	17:8192185-8192281	12	63::7	120::2	47::39	65::58	0.9	0.983607	-0.0836066	0.585373	0.999	0.545206	0.999	Cassette	17:8191398-8191437;17:8192185-8192281;17:8194521-8194945
Ifi27	12:103437676-103437705	4	121::8	133::1	76::90	77::79	0.937984	0.992537	-0.0545528	0.566388	0.999	0.545595	0.999	Cassette	12:103437390-103437524;12:103437676-103437705;12:103439401-103439562
1810032O08Rik	11:116675489-116675508	4	6::66	12::32	82::126	62::83	0.0833333	0.272727	-0.189394	0.675996	0.999	0.545747	0.999	A3SS	11:116675489-116675799
Dgkq	5:108649489-108649587	17	3::61	22::58	6::37	18::46	0.046875	0.275	-0.228125	0.551834	0.999	0.546226	0.999	IR	5:108650379-108649587;5:108649489-108649145
Htra2	6:83051742-83051837	5	812::0	795::0	463::518	445::356	1	1	0	0.751969	0.999	0.546263	0.999	Cassette	6:83052542-83052473;6:83051837-83051742;6:83051634-83051266
Gmppa	1:75436087-75436445	1	29::11	13::11	23::39	8::31	0.725	0.541667	0.183333	0.59597	0.999	0.546724	0.999	Cassette	1:75435982-75436011;1:75436087-75436445;1:75436784-75436838
CT010467.1	17:39848132-39848135	3	724::0	694::0	414::16939	408::11122	1	1	0	0.568634	0.999	0.547714	0.999	IR	17:39848596-39848135;17:39848132-39846353
Pstk	7:131387618-131387727	6	108::0	86::9	98::18	101::25	1	0.905759	0.0942408	0.657514	0.999	0.547731	0.999	AltEnd	7:131387618-131387727;7:131389189-131394482
Cep95	11:106804993-106805121	7	63::1	42::6	50::40	23::38	0.984375	0.875	0.109375	0.568959	0.999	0.547967	0.999	Cassette	11:106801463-106801578;11:106804993-106805121;11:106806236-106806429
Myo9b	8:71348901-71348935	23	99::28	183::9	61::73	98::77	0.779528	0.953125	-0.173597	0.63549	0.999	0.548	0.999	IR	8:71348331-71348901;8:71348935-71349194
Aspscr1	11:120709071-120709072	18	373::24	399::11	592::587	379::421	0.939547	0.973171	-0.0336241	0.564918	0.999	0.548618	0.999	AltEnd	11:120709071-120709072;11:120709112-120709246;11:120709344-120709447
Rpl7a	2:26912293-26912366	4	0::514	0::723	112::217	64::213	0	0	0	0.685233	0.999	0.549147	0.999	A3SS	2:26912293-26912445
Hmg20b	10:81349089-81349380	1	437::35	339::78	254::271	200::216	0.925926	0.81295	0.112976	0.822401	0.999	0.54924	0.999	IR	10:81349602-81349380;10:81349089-81348886
Hnrnph1	11:50379623-50379821	5	102::161	86::237	55::243	61::337	0.387833	0.266254	0.121579	0.755211	0.999	0.549317	0.999	IR	11:50379468-50379623;11:50379821-50379964
Aspscr1	11:120708709-120708930	17	373::459	164::411	134::634	67::430	0.448379	0.28497	0.16341	0.67828	0.999	0.549378	0.999	IR	11:120708658-120708709;11:120708930-120709246
Zcwpw1	5:137816893-137816976	12	65::4	51::14	38::32	30::35	0.942029	0.784615	0.157414	0.574036	0.999	0.549388	0.999	Cassette	5:137812002-137812100;5:137816893-137816976;5:137817458-137817524
Med1	11:98158134-98158329	20	32::6	18::0	17::21	9::26	0.842105	1	-0.157895	0.559506	0.999	0.549428	0.999	IR	11:98158469-98158329;11:98158134-98154248
Fis1	5:136962077-136962228	2	251::35	476::42	120::18	224::19	0.877622	0.918919	-0.0412965	0.566173	0.999	0.549655	0.999	AltStart	5:136953275-136953590;5:136962077-136962228
Tmem40	6:115738948-115739022	5	30::7	63::4	18::36	36::45	0.810811	0.940299	-0.129488	0.554945	0.999	0.549715	0.999	Cassette	6:115741672-115741541;6:115739022-115738948;6:115736436-115736383
Cald1	6:34747886-34747969	7	10::70	25::52	12::55	21::76	0.125	0.324675	-0.199675	0.58315	0.999	0.54974	0.999	Cassette	6:34746386-34746639;6:34747886-34747969;6:34753443-34753588
Pithd1	4:135986868-135986938	1	4::29	0::66	8::23	4::41	0.121212	0	0.121212	0.564234	0.999	0.549778	0.999	A5SS	4:135987264-135986868
Snx5	2:144253103-144253172	11	15::646	5::731	82::675	98::758	0.0226929	0.00678887	0.015904	0.580962	0.999	0.550053	0.999	Cassette	2:144253821-144253662;2:144253172-144253103;2:144252530-144252445
Arfgap1	2:180973547-180974060	5	9::33	14::95	7::24	6::55	0.214286	0.12844	0.0858453	0.562254	0.999	0.550278	0.999	IR	2:180972695-180973547;2:180974060-180974156
Tomm34	2:164058666-164058813	5	125::66	120::35	74::151	69::120	0.65445	0.774194	-0.119743	0.620429	0.999	0.550973	0.999	Cassette	2:164061008-164060839;2:164058813-164058666;2:164054827-164054701
Cops7b	1:86596740-86596839	6	28::3	74::2	14::38	33::42	0.903226	0.973684	-0.0704584	0.560505	0.999	0.551022	0.999	Cassette	1:86592291-86592366;1:86596740-86596839;1:86599003-86599205
Ptgr2	12:84296228-84296356	4	14::28	1::57	10::31	2::48	0.333333	0.0172414	0.316092	0.565189	0.999	0.551352	0.999	Cassette	12:84295217-84295335;12:84296228-84296356;12:84298011-84298202
Ppp2r1b	9:50873308-50873647	13	35::6	18::22	10::33	7::30	0.853659	0.45	0.403659	0.825786	0.999	0.552786	0.999	IR	9:50873012-50873308;9:50873647-50873707
Mta1	12:113133541-113133576	16	231::67	236::38	126::221	130::184	0.775168	0.861314	-0.0861461	0.567246	0.999	0.553292	0.999	Cassette	12:113133185-113133337;12:113133541-113133576;12:113135797-113135828
Meg3	12:109544948-109545041	3	88::121	206::232	90::272	239::463	0.421053	0.469248	-0.0481957	0.726491	0.999	0.553462	0.999	Cassette	12:109544498-109544742;12:109544948-109545041;12:109546430-109546542
Serpina10	12:103626721-103626883	3	387::0	334::0	617::640	518::431	1	1	0	0.623596	0.999	0.553787	0.999	A3SS	12:103626883-103626610
Colec11	12:28603221-28603353	4	6::33	4::86	5::49	2::118	0.153846	0.0444444	0.109402	0.555467	0.999	0.55382	0.999	Cassette	12:28612934-28612863;12:28603353-28603221;12:28599115-28599044
Glt8d1	14:31008712-31008867	6	35::0	25::0	46::26	39::47	1	1	0	0.624505	0.999	0.553839	0.999	A5SS	14:31008654-31008867
Napa	7:16113112-16113189	4	550::9	523::0	286::279	301::294	0.9839	1	-0.0161002	0.588604	0.999	0.554302	0.999	Cassette_multi	7:16109051-16109167;7:16113112-16113189;7:16113350-16113560
Cdc123	2:5809555-5810018	8	82::196	67::265	50::105	38::131	0.294964	0.201504	0.0934603	0.582153	0.999	0.554343	0.999	AltEnd	2:5810018-5809555;2:5807506-5807431;2:5805033-5804830;2:5804372-5803947
Ampd2	3:108075359-108075531	15	122::74	146::52	58::183	81::162	0.62341	0.737374	-0.113964	0.569143	0.999	0.554624	0.999	IR	3:108075704-108075531;3:108075359-108075249
Mmp23	4:155650883-155651007	5	45::18	22::17	19::32	12::25	0.714286	0.564103	0.150183	0.556802	0.999	0.554739	0.999	IR	4:155651133-155651007;4:155650883-155650655
Tex261	6:83771303-83771447	4	13::44	4::94	9::64	7::107	0.22807	0.0408163	0.187254	0.586478	0.999	0.555144	0.999	IR	6:83772475-83771447;6:83771303-83768885
Pmf1	3:88395714-88395810	3	4::242	28::353	14::452	23::460	0.0162272	0.0734908	-0.0572636	0.58796	0.999	0.555223	0.999	Cassette	3:88396100-88395905;3:88395810-88395714;3:88394570-88394143
Nbr1	11:101577824-101578037	26	299::43	431::32	126::605	158::598	0.874269	0.930886	-0.0566165	0.584905	0.999	0.555417	0.999	Cassette	11:101577194-101577251;11:101577824-101578037;11:101580585-101581951
Esd	14:74743219-74743547	8	1257::0	2205::0	237::483	388::1024	1	1	0	0.611858	0.999	0.555456	0.999	Cassette_multi	14:74742014-74742138;14:74743219-74743547;14:74745550-74745574
Ncor1	11:62349353-62349493	32	39::15	44::3	20::32	18::26	0.722222	0.93617	-0.213948	0.621495	0.999	0.555809	0.999	Cassette	11:62351546-62351378;11:62349493-62349353;11:62345318-62345235
Mars	10:127296633-127296873	19	141::494	124::618	64::562	59::707	0.222047	0.167041	0.0550064	0.648332	0.999	0.5565	0.999	IR	10:127296944-127296873;10:127296633-127296541
Arf5	6:28423755-28424290	1	61::370	101::664	45::154	64::255	0.141531	0.13194	0.00959141	0.561839	0.999	0.556633	0.999	IR	6:28423560-28423755;6:28424290-28424627
Rpl14	9:120573675-120573764	3	138::6660	81::6497	146::1868	117::1874	0.0202986	0.0123122	0.00798638	0.616692	0.999	0.556792	0.999	IR	9:120573576-120573675;9:120573764-120573817
Uqcrc1	9:108944636-108944690	5	2::241	7::467	30::236	45::511	0.00823045	0.0147679	-0.00653748	0.603382	0.999	0.557056	0.999	A3SS	9:108944636-108945010
Psme1	14:55581138-55581301	4	117::1217	51::1128	82::1578	45::1240	0.0877061	0.0432326	0.0444736	0.604819	0.999	0.55718	0.999	IR	14:55581052-55581138;14:55581301-55581529
Ehmt2	17:34911055-34911363	21	172::193	137::134	79::244	78::172	0.471233	0.505535	-0.0343022	0.564756	0.999	0.557234	0.999	IR	17:34910975-34911055;17:34911363-34911665
Ptk2	15:73211987-73211995	39	45::36	57::20	17::68	28::71	0.555556	0.74026	-0.184704	0.573264	0.999	0.557639	0.999	Cassette	15:73216085-73215979;15:73211995-73211987;15:73210897-73210742
Pcca	14:122562779-122562987	3	47::0	44::0	29::17	24::30	1	1	0	0.651268	0.999	0.557834	0.999	Cassette_multi	14:122557715-122557792;14:122562779-122562826;14:122562919-122562987;14:122582617-122582730
Rpl7	1:16102829-16103168	3	22::3375	16::6895	69::3041	126::6058	0.00647535	0.00231498	0.00416037	0.814222	0.999	0.557838	0.999	IR	1:16103334-16103168;1:16102829-16102692
Hmga1	17:27556952-27557066	1	24::39	96::89	20::33	70::72	0.377953	0.51752	-0.139567	0.558078	0.999	0.558055	0.999	Cassette	17:27556620-27556711;17:27556952-27557066;17:27559533-27559703
Fus	7:127972283-127972304	5	49::0	133::0	54::454	138::710	1	1	0	0.658709	0.999	0.558605	0.999	A5SS	7:127972117-127972304
Col3a1	1:45340630-45344850	37	93::0	250::0	48::55	87::161	1	1	0	0.577198	0.999	0.558611	0.999	Cassette_multi	1:45340255-45340300;1:45340630-45340683;1:45340866-45341027;1:45341138-45341245;1:45342123-45342230;1:45343256-45343309;1:45343394-45343501;1:45343966-45344019;1:45344459-45344566;1:45344797-45344850;1:45345007-45345059
Exosc5	7:25664248-25664327	2	7::45	4::85	72::108	47::137	0.134615	0.0449438	0.0896716	0.634088	0.999	0.558893	0.999	A3SS	7:25664248-25664448
Adcy4	14:55769906-55770025	20	41::44	13::42	23::75	8::50	0.482353	0.236364	0.245989	0.613713	0.999	0.558991	0.999	IR	14:55770132-55770025;14:55769906-55769792
Urm1	2:29842462-29842546	5	16::37	14::70	14::54	12::83	0.301887	0.166667	0.13522	0.569875	0.999	0.559164	0.999	Cassette	2:29841402-29841483;2:29842462-29842546;2:29842721-29842769
Rps7	12:28635663-28635856	1	49::72	57::187	25::332	33::619	0.409836	0.235174	0.174662	0.656935	0.999	0.559382	0.999	IR	12:28635953-28635856;12:28635663-28635580
Eef2	10:81181410-81181493	11	222::1779	215::3072	233::2435	302::3914	0.110945	0.0653992	0.0455453	0.559579	0.999	0.559385	0.999	IR	10:81181228-81181410;10:81181493-81181625
Mapk7	11:61493069-61493647	2	26::28	54::13	7::25	11::22	0.481481	0.80597	-0.324489	0.785635	0.999	0.559755	0.999	IR	11:61494296-61493647;11:61493069-61492850
1810019D21Rik	8:106137469-106137544	4	18::24	5::36	90::195	99::279	0.428571	0.120482	0.30809	0.568389	0.999	0.559893	0.999	Cassette	8:106137167-106137350;8:106137469-106137544;8:106137828-106138100
Acy1	9:106435096-106435169	7	61::10	118::2	92::114	159::209	0.859155	0.983333	-0.124178	0.591829	0.999	0.560558	0.999	Cassette_multi	9:106435524-106435468;9:106435169-106435096;9:106434829-106434685
Psen2	1:180229842-180229970	14	64::1	58::12	48::6	44::10	0.984615	0.828571	0.156044	0.567401	0.999	0.561192	0.999	A5SS	1:180230065-180229842
Tbl3	17:24702047-24702068	13	12::79	1::76	19::95	9::95	0.131868	0.012987	0.118881	0.574953	0.999	0.561275	0.999	A3SS	17:24702068-24701977
Slc35g2	9:100552573-100552798	2	32::0	41::0	15::17	23::14	1	1	0	0.580717	0.999	0.561449	0.999	IR	9:100553634-100552798;9:100552573-100552188
Rnps1	17:24418038-24418218	3	108::17	136::33	78::125	94::93	0.864	0.804734	0.0592663	0.650835	0.999	0.561617	0.999	Cassette_multi	17:24414675-24414734;17:24418038-24418218;17:24418457-24418612
Hnrnph3	10:63018760-63018898	3	56::143	109::112	61::123	77::117	0.281407	0.493213	-0.211806	0.585869	0.999	0.561625	0.999	Cassette	10:63019527-63019393;10:63018898-63018760;10:63018225-63017807
Fam91a1	15:58442966-58443161	16	16::21	30::6	10::29	10::31	0.432432	0.833333	-0.400901	0.791473	0.999	0.561823	0.999	IR	15:58442733-58442966;15:58443161-58443274
Tbp	17:15506372-15506410	5	7::77	0::104	6::96	2::137	0.0833333	0	0.0833333	0.569798	0.999	0.561963	0.999	Cassette	17:15504274-15504647;17:15506372-15506410;17:15507343-15507430
D17Wsu92e	17:27767911-27768136	4	34::15	68::14	42::30	87::75	0.693878	0.829268	-0.135391	0.562591	0.999	0.562269	0.999	A5SS	17:27768239-27767911
Topbp1	9:103335812-103335958	17	311::31	246::49	175::195	137::181	0.909357	0.833898	0.0754584	0.606553	0.999	0.562486	0.999	Cassette	9:103334056-103334179;9:103335812-103335958;9:103336064-103336166
Dnaja3	16:4705844-4705960	11	31::141	70::207	19::250	44::313	0.180233	0.252708	-0.072475	0.563117	0.999	0.563075	0.999	Cassette	16:4702211-4702308;16:4705844-4705960;16:4706568-4707695
Dera	6:137796754-137796882	8	78::6	157::0	41::43	91::79	0.928571	1	-0.0714286	0.617943	0.999	0.563109	0.999	Cassette	6:137782929-137783063;6:137796754-137796882;6:137830193-137830305
Adsl	15:80956213-80956292	4	69::11	64::3	37::33	33::56	0.8625	0.955224	-0.0927239	0.565813	0.999	0.5632	0.999	Cassette	15:80955620-80955664;15:80956213-80956292;15:80960395-80960566
Exosc2	2:31672573-31672586	2	11::20	9::51	13::30	19::60	0.349206	0.15	0.199206	0.586315	0.999	0.56321	0.999	A5SS	2:31672472-31672586
Emc8	8:120658622-120659005	4	43::146	22::192	19::174	15::224	0.227513	0.102804	0.124709	0.737416	0.999	0.563527	0.999	IR	8:120659074-120659005;8:120658622-120658528
Mrps26	2:130564227-130564308	2	205::101	133::156	111::202	73::222	0.669935	0.460208	0.209727	0.564974	0.999	0.563679	0.999	IR	2:130564081-130564227;2:130564308-130564431
Sdr39u1	14:55898012-55898243	4	407::43	394::45	183::347	211::300	0.904444	0.897494	0.00695014	0.583015	0.999	0.563686	0.999	IR	14:55898477-55898243;14:55898012-55897283
Impdh2	9:108561698-108561783	2	59::56	49::112	35::68	35::107	0.513043	0.304348	0.208696	0.617245	0.999	0.563992	0.999	IR	9:108561597-108561698;9:108561783-108561857
Pgghg	7:140945082-140945238	6	47::2	35::14	22::35	22::36	0.959184	0.714286	0.244898	0.744511	0.999	0.564021	0.999	IR	7:140944951-140945082;7:140945238-140945349
Abhd3	18:10645223-10645235	9	47::0	54::0	52::77	72::62	1	1	0	0.584106	0.999	0.564083	0.999	A3SS	18:10645235-10644411
Pabpc4	4:123289074-123289213	3	91::86	90::132	158::178	145::223	0.514124	0.405405	0.108719	0.564231	0.999	0.564128	0.999	A5SS	4:123288959-123289213
Tra2a	6:49252803-49253108	2	99::16	48::23	270::173	235::156	0.86087	0.678322	0.182548	0.630989	0.999	0.564151	0.999	Cassette	6:49264030-49263838;6:49253108-49252803;6:49252515-49252382
Tfpi2	6:3968237-3968376	3	18::9	18::22	32::8	45::15	0.666667	0.45	0.216667	0.572275	0.999	0.564934	0.999	AltStart	6:3988919-3988823;6:3974650-3974531;6:3968376-3968237
Mcm6	1:128332051-128333517	16	190::816	173::1232	65::778	70::993	0.188867	0.123132	0.0657351	0.841517	0.999	0.565717	0.999	IR	1:128333656-128333517;1:128332051-128331590
Slc25a39	11:102406826-102406955	4	28::278	15::450	29::31	30::57	0.0915033	0.0322581	0.0592452	0.576924	0.999	0.565725	0.999	AltStart	11:102407946-102407778;11:102407544-102407390;11:102407383-102407238;11:102406955-102406826
U2af1l4	7:30564203-30564474	2	154::114	198::188	107::131	115::208	0.574627	0.513583	0.0610434	0.565939	0.999	0.5658	0.999	A3SS	7:30564203-30564611
Mrpl15	1:4781221-4782301	2	9::278	24::310	18::80	37::79	0.0313589	0.0718563	-0.0404974	0.566739	0.999	0.566568	0.999	AltEnd	1:4782301-4781221;1:4777648-4777525;1:4776801-4773206
Serpinc1	1:160989523-160989748	4	4551::0	10123::0	2960::1397	6949::3760	1	1	0	0.613238	0.999	0.566592	0.999	A5SS	1:160989377-160989748
Ppil2	16:17088866-17089145	20	57::284	37::404	38::61	31::79	0.167155	0.0839002	0.0832552	0.755917	0.999	0.567047	0.999	IR	16:17089281-17089145;16:17088866-17087316
Fis1	5:136964209-136964395	5	14::477	14::773	38::486	18::779	0.0285132	0.0177778	0.0107355	0.62874	0.999	0.56748	0.999	Cassette	5:136962999-136963131;5:136964209-136964395;5:136965093-136965169
Psma3	12:70984594-70984672	4	220::190	209::386	123::119	117::159	0.536585	0.350671	0.185914	0.603984	0.999	0.56752	0.999	IR	12:70984493-70984594;12:70984672-70984745
Eif3f	7:108940281-108940644	5	57::485	37::863	43::732	46::1084	0.105069	0.0411111	0.063958	0.567946	0.999	0.567839	0.999	IR	7:108940190-108940281;7:108940644-108940780
Shtn1	19:58990189-58995138	15	22::0	26::0	8::51	16::41	1	1	0	0.585537	0.999	0.568296	0.999	Cassette_multi	19:58999946-58999893;19:58995138-58995018;19:58990381-58990189;19:58975208-58973358
Vim	2:13578508-13578589	2	28::169	13::313	25::228	31::368	0.142132	0.0398773	0.102255	0.717207	0.999	0.568587	0.999	IR	2:13578413-13578508;2:13578589-13578750
Larp1b	3:40962169-40962228	4	134::8	204::0	71::82	122::133	0.943662	1	-0.056338	0.592754	0.999	0.568857	0.999	Cassette	3:40961632-40961666;3:40962169-40962228;3:40963968-40964035
Dedd2	7:25219031-25219787	2	64::2	73::9	34::46	32::79	0.969697	0.890244	0.0794531	0.576821	0.999	0.569056	0.999	IR	7:25219927-25219787;7:25219031-25218801
Grb2	11:115645912-115645954	7	128::0	231::0	153::175	251::203	1	1	0	0.588167	0.999	0.569417	0.999	A3SS	11:115645954-115644045
Nap1l1	10:111494824-111495325	13	249::782	194::964	23::739	30::900	0.241764	0.167458	0.0743056	0.802455	0.999	0.569555	0.999	IR	10:111494795-111494824;10:111495325-111495375
Smox	2:131522059-131522219	8	834::181	1056::174	488::298	653::323	0.821675	0.858537	-0.0368617	0.570715	0.999	0.569559	0.999	Cassette_multi	2:131520412-131521171;2:131522059-131522219;2:131524743-131525172
Nagpa	16:5195971-5196058	9	34::4	45::4	32::100	50::83	0.894737	0.918367	-0.0236305	0.589263	0.999	0.56964	0.999	A3SS	16:5196058-5195289
Kpna2	11:106997314-106997335	5	84::7	106::0	26::29	22::20	0.923497	1	-0.0765027	0.609962	0.999	0.569794	0.999	A3SS	11:106997335-106997238
Msl1	11:98802268-98802315	5	147::1	72::3	83::319	54::262	0.993243	0.96	0.0332432	0.580008	0.999	0.569962	0.999	Cassette	11:98800000-98800382;11:98802268-98802315;11:98802782-98802846
Mrps10	17:47372573-47372645	3	167::10	225::4	86::147	126::156	0.943503	0.982533	-0.0390299	0.57107	0.999	0.570032	0.999	Cassette	17:47372427-47372491;17:47372573-47372645;17:47374973-47375109
Rbbp4	4:129317648-129322468	4	825::0	1241::0	263::830	422::931	1	1	0	0.589122	0.999	0.570452	0.999	Cassette_multi	4:129322869-129322802;4:129322468-129322353;4:129322239-129322079;4:129321980-129321854;4:129320546-129320469;4:129318520-129318444;4:129317919-129317862;4:129317758-129317648;4:129309876-129309517
Sugp2	8:70260589-70261317	10	85::2	58::6	105::184	67::174	0.977011	0.90625	0.0707615	0.57607	0.999	0.570547	0.999	A5SS	8:70260469-70261317
Eloc	1:16646836-16647053	4	9::540	19::667	8::763	20::848	0.0163785	0.0276968	-0.0113183	0.570857	0.999	0.570706	0.999	Cassette	1:16648007-16647955;1:16647053-16646836;1:16645829-16645686
Csk	9:57633995-57634067	5	21::48	8::32	14::58	5::50	0.304348	0.2	0.104348	0.575174	0.999	0.571372	0.999	Cassette	9:57645617-57645565;9:57634067-57633995;9:57631443-57631367
Mettl2	11:105138561-105138981	8	0::21	0::45	10::54	5::69	0	0	0	0.610121	0.999	0.571393	0.999	AltEnd	11:105138561-105138981;11:105139561-105140394
Dnpep	1:75308709-75309299	12	14::93	24::102	18::24	18::42	0.130841	0.190476	-0.0596351	0.576902	0.999	0.571505	0.999	IR	1:75309466-75309299;1:75308709-75307896
Ndrg2	14:51910435-51910680	6	30::91	90::150	21::143	54::208	0.247934	0.375	-0.127066	0.597608	0.999	0.571614	0.999	IR	14:51910785-51910680;14:51910435-51910315
Dmtf1	5:9126540-9126749	12	82::13	48::23	55::85	59::58	0.863158	0.676056	0.187102	0.600867	0.999	0.571762	0.999	Cassette	5:9128108-9127957;5:9126749-9126540;5:9124527-9124442
Dpagt1	9:44327552-44327672	3	29::7	61::2	27::26	42::30	0.808219	0.968254	-0.160035	0.61223	0.999	0.571987	0.999	Cassette	9:44326873-44327205;9:44327552-44327672;9:44327953-44328166
Ntmt1	2:30822256-30822362	9	0::62	0::116	9::241	13::173	0	0	0	0.592578	0.999	0.572195	0.999	A3SS	2:30822256-30823033
Becn1	11:101301856-101302132	1	16::85	14::126	14::47	10::63	0.158416	0.1	0.0584158	0.57463	0.999	0.572198	0.999	IR	11:101302286-101302132;11:101301856-101301461
Eif3h	15:51796388-51796537	6	1679::36	2422::40	775::1369	1178::1671	0.979015	0.983756	-0.00474148	0.697318	0.999	0.572236	0.999	Cassette	15:51797712-51797613;15:51796537-51796388;15:51790113-51789993
Tmem29	X:150458962-150459072	1	53::13	36::26	34::15	37::25	0.80303	0.580645	0.222385	0.650125	0.999	0.572272	0.999	A5SS	x:150459154-150458962
Znhit1	5:136982417-136982518	6	198::523	165::657	120::443	111::487	0.274619	0.200608	0.0740107	0.572348	0.999	0.572292	0.999	IR	5:136982687-136982518;5:136982417-136982164
2022-03-02	17:33713324-33713381	3	21::115	13::165	17::53	12::71	0.154412	0.0730337	0.0813781	0.586407	0.999	0.572343	0.999	AltStart	17:33718670-33718546;17:33716062-33715943;17:33713381-33713324
Timd2	11:46698543-46698962	2	28::12	51::40	5::23	8::52	0.7	0.56044	0.13956	0.57288	0.999	0.572427	0.999	Cassette	11:46707059-46706935;11:46698962-46698543;11:46689538-46689481
Add1	5:34620832-34620918	16	57::153	52::208	34::123	23::153	0.271429	0.2	0.0714286	0.572546	0.999	0.572509	0.999	Cassette	5:34619849-34620134;5:34620832-34620918;5:34625279-34625435
Stx5a	19:8748711-8748807	2	146::164	179::129	90::225	104::209	0.470968	0.581169	-0.110201	0.628407	0.999	0.5726	0.999	IR	19:8748655-8748711;19:8748807-8748899
Skp1a	11:52243615-52243758	8	780::7	1429::3	345::402	667::786	0.991105	0.997906	-0.0068003	0.63476	0.999	0.572639	0.999	Cassette	11:52242587-52242660;11:52243615-52243758;11:52244981-52245097
Alkbh6	7:30312388-30312591	5	144::44	116::57	70::104	49::120	0.765957	0.67052	0.0954372	0.572767	0.999	0.572743	0.999	IR	7:30312237-30312388;7:30312591-30312707
Atp13a2	4:141006503-141006679	24	77::32	47::58	41::181	23::180	0.706422	0.447619	0.258803	0.615665	0.999	0.573589	0.999	IR	4:141006352-141006503;4:141006679-141006848
Qsox2	2:26209793-26211274	12	63::8	48::1	14::37	18::26	0.887324	0.979592	-0.0922679	0.573768	0.999	0.573759	0.999	IR	2:26211459-26211274;2:26209793-26208637
Ndufaf4	4:24901781-24903132	2	389::112	398::24	135::60	136::42	0.776447	0.943128	-0.166681	0.749723	0.999	0.574385	0.999	IR	4:24901694-24901781;4:24903132-24905001
Msh5	17:35043729-35043767	7	31::4	40::0	16::25	30::29	0.885714	1	-0.114286	0.575855	0.999	0.574505	0.999	Cassette	17:35044134-35044025;17:35043767-35043729;17:35042180-35042098
Zfp777	6:48029379-48029473	7	2::68	8::47	8::139	11::90	0.0285714	0.145455	-0.116883	0.596184	0.999	0.57466	0.999	AltEnd	6:48029473-48029379;6:48029374-48029123;6:48025818-48024188
Ppp4r1	17:65829871-65829990	19	10::22	21::21	8::32	16::35	0.3125	0.5	-0.1875	0.575856	0.999	0.575468	0.999	Cassette	17:65829375-65829547;17:65829871-65829990;17:65830997-65831027
Psma7	2:180041639-180042278	1	2::261	0::448	9::121	8::230	0.00760456	0	0.00760456	0.590502	0.999	0.576233	0.999	A5SS	2:180042433-180041639
Clspn	4:126561904-126561919	4	33::2	26::0	38::35	30::47	0.942857	1	-0.0571429	0.590851	0.999	0.576286	0.999	A5SS	4:126561758-126561919
Acadvl	11:70015195-70015263	1	58::191	19::140	49::148	23::107	0.232932	0.119497	0.113435	0.661903	0.999	0.576457	0.999	IR	11:70015411-70015263;11:70015195-70015117
Mink1	11:70609408-70609431	20	36::60	18::44	33::122	24::82	0.375	0.290323	0.0846774	0.582109	0.999	0.576782	0.999	Cassette	11:70609166-70609254;11:70609408-70609431;11:70609554-70609717
Brd2	17:34114478-34114650	12	16::192	27::139	84::264	94::232	0.0769231	0.162651	-0.0857275	0.679695	0.999	0.577568	0.999	A3SS	17:34114650-34114350
St7	6:17905707-17905842	19	15::29	8::64	6::42	4::68	0.340909	0.111111	0.229798	0.581949	0.999	0.577832	0.999	Cassette	6:17904897-17904969;6:17905707-17905842;6:17906408-17906510
Rps6kb1	11:86506390-86506501	17	0::90	0::69	2::93	16::85	0	0	0	0.737987	0.999	0.577898	0.999	Cassette	11:86506898-86506791;11:86506501-86506390;11:86504378-86504266
Adamts7	9:90199714-90200097	22	207::0	91::0	135::12	68::16	1	1	0	0.617963	0.999	0.578167	0.999	AltEnd	9:90199714-90200097;9:90207717-90208071
Wnk1	6:119990092-119990249	4	16::2	28::0	7::15	19::16	0.888889	1	-0.111111	0.581892	0.999	0.578427	0.999	Cassette_multi	6:119992529-119992340;6:119990249-119990092;6:119972856-119972768
Eif4a1	11:69667617-69667695	6	606::3265	440::3597	346::823	252::867	0.156508	0.108992	0.0475164	0.580952	0.999	0.57966	0.999	IR	11:69668111-69667695;11:69667617-69666936
Rab11a	9:64726357-64726453	5	0::514	0::746	13::226	5::396	0	0	0	0.758192	0.999	0.579865	0.999	AltStart	9:64728429-64728234;9:64726817-64726624;9:64726453-64726357
Apex1	14:50925029-50925213	1	31::15	27::32	19::36	15::51	0.673913	0.457627	0.216286	0.598642	0.999	0.579884	0.999	IR	14:50924968-50925029;14:50925213-50925324
Spag7	11:70665076-70665297	2	76::176	42::249	35::256	27::311	0.301587	0.14433	0.157257	0.591746	0.999	0.580028	0.999	IR	11:70665364-70665297;11:70665076-70664988
Il1rap	16:26701088-26702356	8	94::0	188::0	210::35	228::71	1	1	0	0.595426	0.999	0.580114	0.999	Cassette	16:26698827-26698953;16:26701088-26702356;16:26710481-26710630
Sfswap	5:129543295-129543379	9	197::104	133::42	168::310	123::171	0.654485	0.76	-0.105515	0.595331	0.999	0.580543	0.999	A5SS	5:129543214-129543379
Srrd	5:112338472-112338567	5	20::53	29::31	38::94	47::98	0.273973	0.483333	-0.209361	0.689874	0.999	0.580711	0.999	A3SS	5:112338567-112338318
Nme4	17:26093729-26093859	2	35::62	22::103	23::37	17::55	0.360825	0.176	0.184825	0.581475	0.999	0.580781	0.999	IR	17:26094270-26093859;17:26093729-26093416
Fam129c	8:71605607-71605718	12	301::31	206::11	190::235	141::156	0.906627	0.949309	-0.0426822	0.623825	0.999	0.580924	0.999	Cassette	8:71604928-71605035;8:71605607-71605718;8:71606661-71606744
Use1	8:71367693-71367770	2	124::209	77::269	79::168	66::179	0.372372	0.222543	0.149829	0.747105	0.999	0.581016	0.999	IR	8:71367384-71367693;8:71367770-71367848
Pex5	6:124404133-124404243	9	30::28	11::34	30::55	21::64	0.517241	0.244444	0.272797	0.613231	0.999	0.581163	0.999	Cassette	6:124404720-124404630;6:124404243-124404133;6:124403907-124403812
Eif4g2	7:111082028-111082195	2	0::91	0::97	12::28	5::42	0	0	0	0.688453	0.999	0.581333	0.999	AltStart	7:111083030-111082785;7:111082195-111082028
Idua	5:108681380-108681592	9	25::0	25::0	13::23	21::16	1	1	0	0.663353	0.999	0.581555	0.999	Cassette_multi	5:108680861-108681077;5:108681380-108681592;5:108681902-108682027
Necap2	4:141071581-141071717	5	37::95	29::121	34::159	24::176	0.280303	0.193333	0.0869697	0.581954	0.999	0.58162	0.999	Cassette	4:141072637-141072529;4:141071717-141071581;4:141070233-141070056
Mocs2	13:114825361-114826158	4	62::304	92::537	47::451	50::715	0.169399	0.146264	0.023135	0.583951	0.999	0.582212	0.999	IR	13:114825211-114825361;13:114826158-114826281
Dohh	10:81387707-81388352	6	80::0	109::1	188::41	207::75	1	0.990909	0.00909091	0.605861	0.999	0.582408	0.999	Cassette	10:81387240-81387480;10:81387707-81388352;10:81390359-81390584
Slc35f6	5:30655666-30655888	3	11::12	28::13	5::30	16::39	0.478261	0.682927	-0.204666	0.590156	0.999	0.582452	0.999	IR	5:30655495-30655666;5:30655888-30656100
Dnajc7	11:100589679-100589778	13	59::575	42::706	48::655	32::756	0.0929134	0.0561497	0.0367637	0.58612	0.999	0.582666	0.999	Cassette	11:100589989-100589898;11:100589778-100589679;11:100585055-100584982
Dnaja1	4:40723973-40724150	5	257::5	513::2	76::92	147::151	0.980916	0.996117	-0.0152005	0.634569	0.999	0.583164	0.999	Cassette	4:40723703-40723844;4:40723973-40724150;4:40726105-40726209
Gcgr	11:120538158-120538461	9	231::733	196::462	140::1084	115::668	0.239627	0.297872	-0.0582458	0.588126	0.999	0.583584	0.999	IR	11:120537912-120538158;11:120538461-120538986
Irf7	7:141264655-141264725	1	234::57	148::62	143::281	87::212	0.804124	0.704762	0.0993618	0.700721	0.999	0.583609	0.999	IR	7:141264783-141264725;7:141264655-141264493
Erf	7:25245531-25245634	3	6::60	26::58	7::50	16::59	0.0909091	0.309524	-0.218615	0.688117	0.999	0.583675	0.999	IR	7:25245749-25245634;7:25245531-25242561
Aldh4a1	4:139640686-139642077	8	18::41	7::100	11::83	8::136	0.305085	0.0654206	0.239664	0.676587	0.999	0.584494	0.999	IR	4:139640613-139640686;4:139642077-139642273
Ncbp2	16:31956939-31958472	4	178::0	253::0	89::12	103::31	1	1	0	0.6027	0.999	0.585376	0.999	AltEnd	16:31956939-31958472;16:31961651-31961781
Mepce	5:137784461-137786594	2	123::0	92::3	66::7	56::2	1	0.968586	0.0314136	0.594411	0.999	0.585579	0.999	A5SS	5:137786715-137784461
Dhrs4	14:55487163-55487260	4	244::263	206::369	136::219	116::224	0.481262	0.358261	0.123001	0.587438	0.999	0.585604	0.999	IR	14:55487093-55487163;14:55487260-55487577
Hmgn2	4:133965573-133965951	3	55::232	65::94	37::1000	36::393	0.191638	0.409424	-0.217786	0.589074	0.999	0.586232	0.999	IR	4:133966046-133965951;4:133965573-133964738
Stmn1	4:134470175-134470667	2	77::517	46::954	25::80	17::107	0.12963	0.045977	0.0836526	0.637868	0.999	0.586519	0.999	IR	4:134469742-134470175;4:134470667-134470839
Polr2e	10:80036842-80036915	2	117::309	58::314	89::159	63::156	0.274648	0.155914	0.118734	0.666126	0.999	0.58663	0.999	IR	10:80037185-80036915;10:80036842-80036764
Tmem147	7:30728432-30728499	4	247::5	488::1	245::170	475::351	0.980159	0.997955	-0.0177963	0.641402	0.999	0.586762	0.999	A5SS	7:30728568-30728432
2022-03-07	2:60247343-60247512	9	0::39	10::56	11::115	30::101	0	0.151515	-0.151515	0.601301	0.999	0.587135	0.999	Cassette	2:60245212-60245260;2:60247343-60247512;2:60247890-60249211
Mrps18b	17:35915901-35916203	2	4::52	2::120	10::28	9::56	0.0714286	0.0163934	0.0550351	0.592433	0.999	0.587303	0.999	AltStart	17:35916389-35916292;17:35916203-35915901
Cep89	7:35420958-35421029	11	6::37	9::31	7::58	19::72	0.139535	0.225	-0.0854651	0.627609	0.999	0.587315	0.999	A5SS	7:35420875-35421029
Zfp384	6:125024270-125024505	5	38::32	30::29	20::47	15::64	0.542857	0.508475	0.0343826	0.616603	0.999	0.587527	0.999	IR	6:125024033-125024270;6:125024505-125024552
Crip2	12:113140614-113140778	1	5::54	0::138	6::8	7::16	0.0847458	0	0.0847458	0.795702	0.999	0.587538	0.999	A5SS	12:113140236-113140778
Dkc1	X:75100990-75102565	8	49::0	53::0	24::30	20::42	1	1	0	0.604751	0.999	0.587633	0.999	Cassette_multi	x:75100433-75100559;x:75100990-75101120;x:75102422-75102565;x:75104340-75104460
P2rx4	5:122727399-122727464	9	251::3	229::8	136::146	127::129	0.988189	0.966245	0.0219443	0.611914	0.999	0.587717	0.999	Cassette	5:122727198-122727291;5:122727399-122727464;5:122727745-122727840
Zfand5	19:21276585-21276978	3	119::92	72::102	62::81	35::79	0.563981	0.413793	0.150188	0.602024	0.999	0.588275	0.999	IR	19:21275980-21276585;19:21276978-21277089
Hsf2	10:57509061-57509114	10	64::37	52::67	37::173	43::159	0.633663	0.436975	0.196689	0.604771	0.999	0.588606	0.999	Cassette	10:57506197-57506302;10:57509061-57509114;10:57511444-57511528
Mbd2	18:70594276-70594399	5	41::375	30::604	24::428	21::634	0.0985577	0.0473186	0.0512391	0.601968	0.999	0.588741	0.999	Cassette	18:70593203-70593340;18:70594276-70594399;18:70616565-70616655
Oxnad1	14:32102257-32102661	8	60::0	94::0	73::92	117::91	1	1	0	0.605765	0.999	0.588754	0.999	A3SS	14:32102257-32103202
Raph1	1:60483340-60490321	17	12::254	21::102	41::39	65::32	0.0451128	0.170732	-0.125619	0.611121	0.999	0.589061	0.999	A3SS	1:60490321-60482292
Ubap2l	3:90005994-90006617	22	92::162	107::227	89::108	81::150	0.362205	0.320359	0.0418454	0.610899	0.999	0.589143	0.999	AltEnd	3:90006617-90005994;3:90003786-90003245;3:90002476-90002279;3:90001868-90001818
Gtpbp6	5:110104420-110104510	7	47::81	31::19	36::99	21::48	0.367188	0.62	-0.252812	0.751274	0.999	0.589793	0.999	IR	5:110104658-110104510;5:110104420-110104268
Set	2:30066456-30066893	5	186::7	236::43	132::11	210::22	0.963731	0.845878	0.117852	0.758289	0.999	0.590065	0.999	AltStart	2:30061754-30061813;2:30061853-30062280;2:30062601-30062775;2:30066456-30066893
Armc9	1:86252277-86252489	23	87::16	101::5	42::49	35::44	0.84466	0.95283	-0.10817	0.674558	0.999	0.590485	0.999	Cassette	1:86244566-86244670;1:86252277-86252489;1:86257226-86257362
Ccdc107	4:43495621-43495697	5	268::1230	160::850	171::1051	102::740	0.178846	0.158416	0.0204297	0.593953	0.999	0.590771	0.999	IR	4:43495509-43495621;4:43495697-43495921
Spg7	8:123094640-123094749	15	18::304	5::343	25::221	20::230	0.0559006	0.0143266	0.041574	0.707026	0.999	0.590934	0.999	A5SS	8:123094474-123094749
Sorbs1	19:40300243-40300302	34	9::23	7::15	7::30	25::26	0.28125	0.318182	-0.0369318	0.772311	0.999	0.591007	0.999	Cassette	19:40311863-40311669;19:40300302-40300243;19:40299521-40299463
Zpr1	9:46273478-46273639	2	1606::0	148::0	1009::1039	105::100	1	1	0	0.652443	0.999	0.591182	0.999	Cassette	9:46273208-46273367;9:46273478-46273639;9:46274056-46274146
Abca2	2:25446345-25446438	42	14::57	26::54	11::51	16::43	0.197183	0.325	-0.127817	0.596433	0.999	0.591259	0.999	IR	2:25446211-25446345;2:25446438-25446707
2410002F23Rik	7:44247910-44248059	1	40::9	27::20	110::77	118::78	0.816327	0.574468	0.241858	0.649577	0.999	0.591283	0.999	Cassette	7:44247251-44247416;7:44247910-44248059;7:44248252-44248295
Sfswap	5:129559450-129559621	13	25::755	16::484	23::758	28::468	0.0326296	0.032	0.000629559	0.660901	0.999	0.591563	0.999	Cassette	5:129554443-129554708;5:129559450-129559621;5:129560680-129560805
Sdr39u1	14:55898386-55898477	4	11::23	3::28	542::302	414::294	0.323529	0.0967742	0.226755	0.603725	0.999	0.5917	0.999	A3SS	14:55898477-55898243
Fastk	5:24442083-24442100	4	80::375	42::319	295::477	193::398	0.175824	0.116343	0.0594807	0.592371	0.999	0.591703	0.999	A3SS	5:24442100-24441924
Kmt2e	5:23491447-23491613	16	5::49	0::38	11::54	3::55	0.0925926	0	0.0925926	0.678019	0.999	0.591808	0.999	Cassette	5:23486302-23486400;5:23491447-23491613;5:23492268-23492432
Ppcs	4:119421683-119421846	1	51::20	23::26	25::25	16::32	0.71831	0.469388	0.248922	0.592477	0.999	0.592364	0.999	IR	4:119422420-119421846;4:119421683-119421580
Pgls	8:71592504-71594084	1	155::523	125::758	42::415	44::581	0.228614	0.141563	0.0870507	0.660246	0.999	0.592649	0.999	IR	8:71592176-71592504;8:71594084-71594191
Telo2	17:25101414-25101640	14	37::53	11::27	28::66	6::37	0.411111	0.289474	0.121637	0.60955	0.999	0.592657	0.999	IR	17:25101704-25101640;17:25101414-25101299
Snrpb	2:130176629-130176752	3	23::149	20::266	13::169	15::298	0.133721	0.0699301	0.0637909	0.62833	0.999	0.592766	0.999	Cassette	2:130177166-130177015;2:130176752-130176629;2:130175441-130175330
Tsen34	7:3694844-3694978	4	18::69	8::136	11::85	9::144	0.206897	0.0555556	0.151341	0.72771	0.999	0.592822	0.999	IR	7:3694508-3694844;7:3694978-3695227
Nudt9	5:104046968-104047146	3	93::13	74::29	43::13	51::17	0.877358	0.718447	0.158912	0.707472	0.999	0.592984	0.999	AltStart	5:104046306-104046338;5:104046526-104046838;5:104046968-104047146
Irf1	11:53770487-53770757	2	0::38	2::20	10::43	19::37	0	0.0909091	-0.0909091	0.623592	0.999	0.59362	0.999	AltStart	11:53770014-53770278;11:53770487-53770757
Npm3	19:45749142-45749439	1	57::126	70::211	46::104	42::156	0.311475	0.248227	0.0632485	0.596591	0.999	0.593857	0.999	IR	19:45749591-45749439;19:45749142-45749057
Hpf1	8:60895461-60895650	3	151::12	221::6	103::79	129::120	0.92638	0.973568	-0.0471879	0.664183	0.999	0.593902	0.999	Cassette	8:60893701-60893860;8:60895461-60895650;8:60896738-60896836
Dctn1	6:83197319-83197333	28	0::87	4::135	42::145	14::177	0	0.028777	-0.028777	0.853491	0.999	0.593967	0.999	Cassette	6:83195941-83196107;6:83197319-83197333;6:83197491-83197624
Bnip2	9:70004306-70004763	11	115::57	145::132	11::120	11::224	0.668605	0.523466	0.145139	0.704517	0.999	0.594044	0.999	Cassette	9:70003569-70003667;9:70004306-70004763;9:70007064-70007115
Clk4	11:51268165-51268231	4	18::31	66::73	13::127	38::124	0.367347	0.47482	-0.107473	0.621379	0.999	0.594872	0.999	Cassette_multi	11:51267171-51267331;11:51268165-51268231;11:51271800-51272364
Pecam1	11:106671742-106671798	15	31::11	35::39	15::172	22::198	0.738095	0.472973	0.265122	0.614644	0.999	0.594977	0.999	Cassette_multi	11:106679611-106679549;11:106671798-106671742;11:106655162-106654217
Hmgb1	5:149052338-149052377	5	4::97	0::180	3::19	2::34	0.039604	0	0.039604	0.609629	0.999	0.595138	0.999	AltStart	5:149053513-149053261;5:149053040-149052900;5:149052377-149052338
Miox	15:89335650-89335840	4	123::48	105::79	76::114	64::153	0.719298	0.570652	0.148646	0.59591	0.999	0.595168	0.999	IR	15:89335488-89335650;15:89335840-89335907
Vegfa	17:46020991-46021372	7	875::150	856::97	165::254	171::251	0.853659	0.89827	-0.044611	0.750643	0.999	0.59527	0.999	Cassette	17:46022348-46022277;17:46021372-46020991;17:46018879-46018858
Kif2c	4:117177969-117178145	4	7::22	7::32	8::23	5::35	0.241379	0.179487	0.0618921	0.640162	0.999	0.595317	0.999	IR	4:117178246-117178145;4:117177969-117177921
Gnl3	14:31013324-31013429	6	372::907	197::629	237::993	128::675	0.290852	0.238355	0.0524977	0.600979	0.999	0.595426	0.999	IR	14:31013616-31013429;14:31013324-31013167
Mcoln1	8:3508780-3509136	7	1::48	17::60	3::49	12::69	0.0204082	0.220779	-0.200371	0.614705	0.999	0.595598	0.999	IR	8:3508684-3508780;8:3509136-3509235
Smdt1	15:82347220-82347345	4	3::511	0::875	37::144	32::267	0.00583658	0.000571102	0.00526547	0.6155	0.999	0.595636	0.999	AltStart	15:82340986-82341103;15:82345954-82346269;15:82347220-82347345
Srsf3	17:29039454-29040141	3	176::411	183::665	194::511	221::725	0.29983	0.215675	0.0841549	0.602904	0.999	0.595875	0.999	Cassette	17:29038490-29038624;17:29039454-29040141;17:29040775-29040813
Polrmt	10:79740144-79740365	10	68::0	63::0	29::44	37::31	1	1	0	0.668987	0.999	0.59663	0.999	Cassette	10:79740749-79740579;10:79740365-79740144;10:79739931-79739143
Cnppd1	1:75137443-75137755	9	14::131	10::138	15::23	9::24	0.0965517	0.0675676	0.0289842	0.601117	0.999	0.596889	0.999	IR	1:75138876-75137755;1:75137443-75137092
Tor2a	2:32757450-32758671	1	38::11	21::59	11::50	10::79	0.77551	0.2625	0.51301	0.805737	0.999	0.597057	0.999	IR	2:32757234-32757450;2:32758671-32758936
Irak1	X:74017901-74018017	7	5::90	15::90	6::222	16::189	0.0526316	0.142857	-0.0902256	0.616143	0.999	0.597411	0.999	Cassette	x:74018366-74018130;x:74018017-74017901;x:74017430-74017130
Zbtb44	9:31066742-31066959	7	5::22	17::21	10::34	16::28	0.185185	0.447368	-0.262183	0.602655	0.999	0.597451	0.999	A5SS	9:31066659-31066959
Slc25a42	8:70188949-70189411	5	36::8	79::9	15::25	40::37	0.818182	0.897727	-0.0795455	0.611003	0.999	0.597845	0.999	IR	8:70189577-70189411;8:70188949-70188833
Znrf1	8:111621687-111622799	10	541::86	305::17	253::64	170::43	0.862839	0.947205	-0.0843661	0.854758	0.999	0.597866	0.999	IR	8:111621596-111621687;8:111622799-111626030
Becn1	11:101289783-101290439	9	473::577	522::479	182::506	187::431	0.450476	0.521479	-0.0710023	0.712795	0.999	0.597922	0.999	A5SS	11:101290499-101289783
Edc4	8:105892748-105892875	27	516::0	385::0	288::172	194::162	1	1	0	0.623715	0.999	0.598113	0.999	IR	8:105892670-105892748;8:105892875-105893225
Actr5	2:158635426-158636008	8	28::11	25::35	14::28	17::57	0.717949	0.416667	0.301282	0.685795	0.999	0.598547	0.999	IR	2:158635307-158635426;2:158636008-158636147
Atat1	17:35900493-35900872	12	0::24	1::15	11::67	13::47	0	0.0625	-0.0625	0.613406	0.999	0.598619	0.999	AltEnd	17:35900872-35900493;17:35898582-35898388;17:35898350-35898257;17:35897915-35897595
Zfp687	3:95008917-95009076	5	10::41	10::38	10::20	7::22	0.196078	0.208333	-0.0122549	0.602071	0.999	0.599145	0.999	IR	3:95010222-95009076;3:95008917-95008380
Prpf39	12:65043715-65043877	3	119::9	70::19	108::112	84::122	0.929688	0.786517	0.143171	0.613431	0.999	0.599773	0.999	Cassette	12:65043232-65043357;12:65043715-65043877;12:65044006-65044124
Gins2	8:120588839-120588926	1	35::37	16::70	24::25	13::34	0.486111	0.186047	0.300065	0.601398	0.999	0.599775	0.999	IR	8:120589304-120588926;8:120588839-120588725
Ankrd54	15:79057955-79058053	3	77::7	158::7	38::59	68::116	0.916667	0.957576	-0.0409091	0.635539	0.999	0.600135	0.999	Cassette	15:79061211-79061164;15:79058053-79057955;15:79056085-79056014
Agfg1	1:82886375-82886467	12	139::34	134::62	67::111	66::143	0.803468	0.683673	0.119795	0.626671	0.999	0.600289	0.999	Cassette_multi	1:82886111-82886187;1:82886375-82886467;1:82893424-82893582
Pmvk	3:89468514-89468838	7	116::0	101::0	202::112	173::61	1	1	0	0.628734	0.999	0.600342	0.999	A3SS	3:89468514-89469013
Ccndbp1	2:121016399-121016490	12	341::0	335::0	428::227	470::188	1	1	0	0.628369	0.999	0.600344	0.999	A3SS	2:121016399-121016904
Ucp2	7:100497305-100498078	4	30::728	15::1016	25::1111	24::1540	0.0395778	0.014549	0.0250289	0.728294	0.999	0.600354	0.999	IR	7:100497095-100497305;7:100498078-100498272
Slc25a42	8:70185225-70185292	7	76::0	138::0	35::182	75::196	1	1	0	0.61626	0.999	0.60038	0.999	IR	8:70186776-70185292;8:70185225-70184340
Faap24	7:35395127-35395237	2	12::18	4::42	7::38	5::46	0.4	0.0869565	0.313043	0.738048	0.999	0.600934	0.999	IR	7:35395376-35395237;7:35395127-35394975
Gmppb	9:108050976-108051060	7	23::30	25::31	14::44	20::45	0.433962	0.446429	-0.0124663	0.602021	0.999	0.601103	0.999	IR	9:108050849-108050976;9:108051060-108051242
Pts	9:50522336-50522529	2	57::213	27::246	29::57	24::58	0.211111	0.1	0.111111	0.854124	0.999	0.601242	0.999	IR	9:50527016-50522529;9:50522336-50521617
Zfp653	9:22057678-22057702	4	39::63	12::55	115::189	76::125	0.382353	0.179104	0.203248	0.681243	0.999	0.60129	0.999	A3SS	9:22057702-22057501
Psmb10	8:105937381-105937494	3	21::156	12::285	20::127	20::211	0.118644	0.0403361	0.0783079	0.716954	0.999	0.601358	0.999	IR	8:105937665-105937494;8:105937381-105937241
Mrpl42	10:95490535-95490581	5	5::850	2::1163	51::890	13::1142	0.00584795	0.001716	0.00413195	0.740502	0.999	0.601424	0.999	Cassette	10:95493715-95493631;10:95490581-95490535;10:95490412-95490246
H2-K1	17:33999271-34000063	2	1005::0	1052::0	505::655	595::655	1	1	0	0.619086	0.999	0.601922	0.999	Cassette_multi	17:34000257-34000194;17:34000063-33999734;17:33999546-33999271;17:33997560-33997285
Sfi1	11:3133207-3134318	30	5::123	29::92	4::45	5::45	0.0390625	0.239669	-0.200607	0.854919	0.999	0.601971	0.999	IR	11:3135542-3134318;11:3133207-3133072
Atraid	5:31054263-31054315	6	388::28	367::9	572::527	498::402	0.932692	0.976096	-0.0434033	0.66027	0.999	0.602023	0.999	A3SS	5:31054263-31054623
Txnl4b	8:109572966-109573329	4	80::0	91::0	39::70	68::72	1	1	0	0.617925	0.999	0.602066	0.999	IR	8:109572694-109572966;8:109573329-109574051
Lgals4	7:28840610-28840691	6	4::378	4::211	252::585	229::380	0.0104712	0.0186047	-0.00813345	0.730015	0.999	0.602091	0.999	A5SS	7:28840581-28840691
Tap2	17:34212067-34212230	8	32::14	17::15	20::48	10::49	0.695652	0.538462	0.157191	0.616499	0.999	0.602111	0.999	IR	17:34211870-34212067;17:34212230-34212358
Itgav	2:83803336-83806633	32	39::4	38::0	16::35	30::35	0.906977	1	-0.0930233	0.614141	0.999	0.602254	0.999	IR	2:83803240-83803336;2:83806633-83806916
Smg8	11:87080166-87080825	3	77::1	96::0	37::33	39::34	0.987179	1	-0.0128205	0.618083	0.999	0.602313	0.999	A5SS	11:87081038-87080166
Vti1b	12:79162101-79162222	4	10::133	4::152	16::172	10::201	0.0699301	0.025641	0.044289	0.610907	0.999	0.60248	0.999	Cassette	12:79165139-79164948;12:79162222-79162101;12:79160582-79160409
Thrap3	4:126173137-126173329	12	191::235	120::212	113::321	89::305	0.448357	0.361446	0.086911	0.62935	0.999	0.602526	0.999	Cassette	4:126173528-126173444;4:126173329-126173137;4:126171747-126171694
Phb2	6:124716425-124716430	6	65::2	91::0	84::1850	113::1791	0.970149	1	-0.0298507	0.603503	0.999	0.603276	0.999	Cassette	6:124715954-124716030;6:124716425-124716430;6:124716606-124716950
Higd1a	9:121856721-121856872	2	6::317	20::581	6::18	17::44	0.0185471	0.0332779	-0.0147307	0.614594	0.999	0.603488	0.999	Cassette	9:121858362-121857512;9:121856872-121856721;9:121856585-121856438
Prmt1	7:44981587-44981890	4	228::0	378::0	97::151	206::214	1	1	0	0.651883	0.999	0.604044	0.999	Cassette_multi	7:44986319-44986283;7:44981890-44981738;7:44981650-44981587;7:44979525-44979383
Rian	12:109650841-109651013	1	0::197	0::288	1098::1182	1075::1414	0	0	0	0.637994	0.999	0.604248	0.999	A3SS	12:109650841-109651099
Fanca	8:123269362-123269462	41	0::149	8::100	85::195	76::153	0	0.0740741	-0.0740741	0.767824	0.999	0.604279	0.999	A3SS	8:123269462-123269290
Dgkz	2:91935961-91936082	29	67::315	35::310	74::362	61::328	0.175393	0.101449	0.0739434	0.708955	0.999	0.604444	0.999	A3SS	2:91936082-91935822
Lsp1	7:142488848-142488866	10	64::44	128::49	65::117	117::186	0.592593	0.723684	-0.131092	0.637052	0.999	0.604975	0.999	A3SS	7:142488848-142488940
Rbbp6	7:122997596-122997697	17	100::105	81::52	52::395	38::214	0.487805	0.609023	-0.121218	0.635899	0.999	0.605072	0.999	Cassette	7:122996943-122997305;7:122997596-122997697;7:122998525-123000279
Map4	9:110064228-110064449	15	34::7	47::0	26::11	26::12	0.829268	1	-0.170732	0.692631	0.999	0.605226	0.999	Cassette	9:110062599-110063123;9:110064228-110064449;9:110067485-110067668
Rbbp4	4:129322696-129322802	3	172::0	354::0	209::205	419::304	1	1	0	0.695853	0.999	0.605561	0.999	A5SS	4:129322869-129322696
Slc25a39	11:102404625-102404795	8	47::388	40::657	38::501	43::826	0.108046	0.0573888	0.0506572	0.606891	0.999	0.605713	0.999	IR	11:102404919-102404795;11:102404625-102404389
1700037H04Rik	2:131153585-131153594	3	0::28	1::65	23::42	13::57	0	0.0151515	-0.0151515	0.732845	0.999	0.60593	0.999	A5SS	2:131153710-131153585
Gmpr2	14:55677034-55677206	5	160::59	148::90	104::135	77::150	0.730594	0.621849	0.108745	0.608416	0.999	0.60595	0.999	IR	14:55676928-55677034;14:55677206-55677248
Rbbp6	7:122978612-122982963	5	93::127	88::53	9::18	9::16	0.422727	0.624113	-0.201386	0.855309	0.999	0.605958	0.999	IR	7:122978576-122978612;7:122982963-122984392
Srsf4	4:131884276-131884482	2	57::16	67::38	62::80	84::77	0.780822	0.638095	0.142727	0.652342	0.999	0.606281	0.999	Cassette_multi	4:131873617-131873870;4:131884276-131884482;4:131891207-131891349
Wdr73	7:80891909-80892976	6	16::96	28::48	8::97	12::70	0.142857	0.368421	-0.225564	0.756564	0.999	0.606427	0.999	IR	7:80893341-80892976;7:80891909-80890723
Surf1	2:26913658-26913690	7	12::285	3::342	72::322	74::333	0.040404	0.00869565	0.0317084	0.646624	0.999	0.606497	0.999	A3SS	2:26913690-26913577
Slc6a12	6:121358601-121358704	10	65::4	100::0	61::52	83::41	0.942029	1	-0.057971	0.639281	0.999	0.606857	0.999	Cassette	6:121356833-121357052;6:121358601-121358704;6:121359022-121359146
Usp19	9:108499510-108499592	19	22::129	5::116	20::120	11::117	0.145695	0.0413223	0.104373	0.726205	0.999	0.60693	0.999	IR	9:108499294-108499510;9:108499592-108499744
Ralgapa1	12:55612073-55612103	40	65::7	53::9	28::105	26::101	0.902778	0.854839	0.0479391	0.6205	0.999	0.607031	0.999	Cassette	12:55612758-55612634;12:55612103-55612073;12:55604268-55602896
Tdg	10:82646905-82647601	9	85::4	93::0	28::36	22::45	0.955056	1	-0.0449438	0.608954	0.999	0.607143	0.999	Cassette	10:82644615-82644709;10:82646905-82647601;10:82647953-82648078
Uchl5	1:143802928-143803077	11	129::357	109::497	99::123	68::138	0.265432	0.180544	0.084888	0.611392	0.999	0.607244	0.999	Cassette	1:143802135-143802233;1:143802928-143803077;1:143806684-143807466
Galt	4:41758238-41758503	8	71::447	50::611	55::403	45::509	0.137066	0.075643	0.0614227	0.616053	0.999	0.607316	0.999	IR	4:41758084-41758238;4:41758503-41758695
Abtb1	6:88836525-88836725	5	430::1	328::8	307::253	216::216	0.99768	0.97619	0.0214893	0.654575	0.999	0.607539	0.999	Cassette	6:88838285-88838118;6:88836725-88836525;6:88836452-88836423
Smc4	3:69027493-69027563	14	210::33	297::41	306::407	351::383	0.864198	0.878877	-0.0146799	0.608617	0.999	0.607548	0.999	A3SS	3:69027493-69027718
Tbc1d17	7:44842099-44842203	13	96::40	44::53	39::136	22::114	0.705882	0.453608	0.252274	0.691203	0.999	0.607872	0.999	IR	7:44842300-44842203;7:44842099-44841983
Josd2	7:44470412-44470537	3	1364::2	1350::13	877::611	822::634	0.998536	0.990466	0.00807069	0.641909	0.999	0.607931	0.999	Cassette	7:44468807-44468969;7:44470412-44470537;7:44471113-44471307
Bloc1s1	10:128919914-128920107	6	1278::0	1233::0	709::197	656::280	1	1	0	0.68812	0.999	0.608015	0.999	AltEnd	10:128920107-128919914;10:128918138-128917882
Herc4	10:63315660-63315843	26	147::24	198::24	82::149	142::163	0.859649	0.891892	-0.0322428	0.672371	0.999	0.608165	0.999	Cassette	10:63314487-63314569;10:63315660-63315843;10:63316700-63316802
Aldoa	7:126797974-126798126	10	8::203	15::389	38::128	36::233	0.0378251	0.0371287	0.000696346	0.711839	0.999	0.608648	0.999	Cassette	7:126798993-126798823;7:126798126-126797974;7:126797776-126797644
Hps5	7:46768937-46769092	17	201::5	112::10	97::119	61::75	0.975728	0.918033	0.0576954	0.665591	0.999	0.608806	0.999	Cassette	7:46769413-46769293;7:46769092-46768937;7:46768152-46768033
Safb	17:56585043-56585187	1	113::1	89::2	72::44	50::56	0.991228	0.978022	0.0132061	0.634265	0.999	0.608837	0.999	IR	17:56584825-56585043;17:56585187-56585350
Tomm40	7:19703142-19703269	6	14::172	49::241	16::231	36::307	0.0752688	0.168675	-0.0934059	0.662662	0.999	0.609233	0.999	IR	7:19703391-19703269;7:19703142-19703066
Tmed4	11:6274498-6274674	1	99::29	101::83	56::72	59::117	0.773438	0.548913	0.224524	0.66057	0.999	0.609458	0.999	IR	11:6274870-6274674;11:6274498-6274398
Tubgcp4	2:121196870-121198164	18	120::55	161::30	113::170	134::195	0.685714	0.843342	-0.157628	0.785009	0.999	0.609616	0.999	IR	2:121196735-121196870;2:121198164-121198770
Dap3	3:88950116-88950271	2	49::1	27::3	64::25	33::23	0.98	0.9	0.08	0.617777	0.999	0.609622	0.999	AltStart	3:88951181-88950869;3:88950271-88950116
Pilrb1	5:137854878-137855067	3	63::0	135::0	34::41	74::47	1	1	0	0.68998	0.999	0.609624	0.999	Cassette	5:137857376-137857156;5:137855067-137854878;5:137852368-137852147
Ubl5	9:20645259-20645406	2	158::1550	110::1801	166::813	152::915	0.0925059	0.0575615	0.0349444	0.658912	0.999	0.610022	0.999	IR	9:20645041-20645259;9:20645406-20645493
Zc3h14	12:98785406-98785635	15	47::399	35::384	37::344	24::380	0.105381	0.0835322	0.0218489	0.610302	0.999	0.6103	0.999	IR	12:98785318-98785406;12:98785635-98785741
Aifm2	10:61738399-61738653	11	29::15	31::15	110::86	116::55	0.659091	0.673913	-0.0148221	0.667867	0.999	0.61056	0.999	AltEnd	10:61738399-61738653;10:61739028-61739260
Hpd	5:123182024-123182067	2	3::125	3::395	46::38	70::127	0.0234375	0.00753769	0.0158998	0.704813	0.999	0.610709	0.999	AltStart	5:123182727-123182546;5:123182067-123182024
Fdft1	14:63159238-63159359	6	63::144	26::158	82::157	42::154	0.304348	0.141304	0.163043	0.610788	0.999	0.610768	0.999	Cassette	14:63163485-63163302;14:63159359-63159238;14:63159146-63159018
Tpmt	13:47025372-47025477	10	589::0	375::16	771::114	492::86	1	0.959079	0.0409207	0.789524	0.999	0.610929	0.999	A3SS	13:47025477-47023543
Tnpo3	6:29554962-29555153	19	94::35	80::89	42::95	40::120	0.728682	0.473373	0.255309	0.786162	0.999	0.610945	0.999	IR	6:29555309-29555153;6:29554962-29554795
Khnyn	14:55888549-55888598	5	3::23	6::16	4::25	5::26	0.115385	0.272727	-0.157343	0.627005	0.999	0.61141	0.999	Cassette	14:55887921-55888017;14:55888549-55888598;14:55893992-55894159
Ndufa7	17:33829395-33829667	5	163::0	122::1	61::1487	59::2062	1	0.99187	0.00813008	0.640538	0.999	0.611536	0.999	IR	17:33829359-33829395;17:33829667-33829816
Rbm38	2:173022270-173022792	2	342::245	269::329	163::263	138::294	0.582624	0.449833	0.132791	0.618706	0.999	0.611693	0.999	IR	2:173021672-173022270;2:173022792-173022915
Gng5	3:146500109-146500346	2	0::1780	4::2590	12::592	6::848	0	0.00154202	-0.00154202	0.673265	0.999	0.611705	0.999	AltStart	3:146499807-146500020;3:146500109-146500346
Scfd1	12:51444795-51444984	21	4::312	0::436	33::282	25::381	0.0126582	0	0.0126582	0.611978	0.999	0.611968	0.999	A3SS	12:51444795-51445017
Dynll1	5:115299556-115299897	1	4::1914	0::1979	14::554	26::460	0.00208496	0	0.00208496	0.651795	0.999	0.612018	0.999	AltEnd	5:115299897-115299556;5:115299435-115299300;5:115298833-115297110
Nqo2	13:33965006-33965052	2	0::28	5::27	2::11	4::10	0	0.15625	-0.15625	0.627094	0.999	0.612079	0.999	AltStart	13:33964687-33964800;13:33965006-33965052
Cd37	7:45233978-45234684	7	286::66	256::110	176::143	140::159	0.8125	0.699454	0.113046	0.639123	0.999	0.612284	0.999	IR	7:45235643-45234684;7:45233978-45233632
Farsa	8:84868086-84868224	10	96::164	85::241	72::293	68::322	0.369231	0.260337	0.108894	0.729767	0.999	0.6126	0.999	IR	8:84868009-84868086;8:84868224-84868338
Serpina1a	12:103859001-103859244	3	1::518	0::2237	4::285	7::1120	0.00192616	0	0.00192616	0.644368	0.999	0.612613	0.999	Cassette	12:103863551-103863522;12:103859244-103859001;12:103858056-103857425
R3hdm1	1:128190638-128190739	16	7::28	9::32	5::32	17::34	0.2	0.219512	-0.0195122	0.760922	0.999	0.612805	0.999	Cassette	1:128186758-128186909;1:128190638-128190739;1:128193460-128193500
Plbd1	6:136651731-136651950	2	68::0	68::2	31::28	28::47	1	0.971429	0.0285714	0.679603	0.999	0.613168	0.999	Cassette	6:136661563-136661562;6:136651950-136651731;6:136641214-136641131
Rpl29	9:106429639-106429970	1	84::162	56::223	38::126	40::209	0.340771	0.200358	0.140413	0.635299	0.999	0.613168	0.999	IR	9:106429454-106429639;9:106429970-106430014
Hax1	3:89997574-89997738	3	110::130	119::184	74::121	63::157	0.458333	0.392092	0.0662411	0.614069	0.999	0.613358	0.999	IR	3:89998103-89997738;3:89997574-89997387
Pole4	6:82652385-82652518	3	4::173	3::272	12::57	6::98	0.0225989	0.0108893	0.0117096	0.679572	0.999	0.614008	0.999	AltStart	6:82705365-82705183;6:82652929-82652624;6:82652518-82652385
Plxnb2	15:89156177-89156256	36	616::36	619::71	306::807	314::706	0.944785	0.897101	0.0476838	0.753753	0.999	0.614212	0.999	IR	15:89156385-89156256;15:89156177-89155549
Taf1d	9:15311909-15312104	4	62::434	19::324	55::117	44::118	0.125	0.055313	0.069687	0.719157	0.999	0.614563	0.999	AltEnd	9:15311909-15312104;9:15312774-15316991
Mirg	12:109748956-109749009	14	27::636	22::376	57::330	40::200	0.040724	0.0552764	-0.0145524	0.630674	0.999	0.614752	0.999	Cassette	12:109747964-109748293;12:109748956-109749009;12:109749095-109749458
Polg	7:79456435-79456512	11	237::1	239::7	112::96	117::94	0.995798	0.971545	0.0242536	0.639883	0.999	0.614774	0.999	Cassette	7:79456828-79456708;7:79456512-79456435;7:79456148-79456041
Rnf167	11:70648015-70648029	1	2::189	8::190	74::220	89::224	0.0104712	0.040404	-0.0299328	0.64318	0.999	0.615335	0.999	A3SS	11:70648015-70648109
Qsox1	1:155778851-155779718	13	129::770	256::1156	64::848	119::1134	0.143413	0.181303	-0.0378901	0.653158	0.999	0.615553	0.999	IR	1:155779938-155779718;1:155778851-155778158
Oaz1	10:80827712-80827737	1	3::528	0::865	79::291	74::491	0.00564972	0	0.00564972	0.733442	0.999	0.615692	0.999	AltStart	10:80826656-80826905;10:80827712-80827737
Ccdc12	9:110711162-110711251	8	129::589	69::782	79::429	51::496	0.179541	0.0810811	0.0984596	0.617501	0.999	0.615802	0.999	IR	9:110711086-110711162;9:110711251-110711606
E2f2	4:136180783-136180925	4	7::155	3::133	21::167	11::205	0.0432099	0.0220588	0.0211511	0.628496	0.999	0.61588	0.999	AltStart	4:136178436-136178541;4:136180358-136180577;4:136180783-136180925
Colec11	12:28595048-28595066	8	9::15	27::92	54::230	91::252	0.375	0.226891	0.148109	0.624909	0.999	0.616089	0.999	A3SS	12:28595066-28594173
Hmg20b	10:81350012-81350134	1	0::164	4::136	18::165	31::147	0	0.0285714	-0.0285714	0.651006	0.999	0.616131	0.999	A5SS	10:81350191-81350012
Ssr1	13:37983095-37983109	9	4::200	0::408	3::203	9::205	0.0196078	0	0.0196078	0.621418	0.999	0.616231	0.999	Cassette	13:37983486-37983393;13:37983109-37983095;13:37979806-37971401
Ipo4	14:55626357-55626417	28	12::405	1::372	58::189	44::171	0.028777	0.00268097	0.026096	0.618625	0.999	0.616272	0.999	AltStart	14:55627993-55627785;14:55627667-55627535;14:55627444-55627298;14:55626417-55626357
Fbxw9	8:85066362-85066445	7	37::157	47::100	30::115	31::80	0.190722	0.319728	-0.129006	0.714054	0.999	0.61705	0.999	IR	8:85066056-85066362;8:85066445-85066510
Tex9	9:72473658-72475263	10	112::0	74::2	15::57	14::29	1	0.973684	0.0263158	0.625586	0.999	0.617215	0.999	Cassette_multi	9:72478422-72478340;9:72475263-72473658;9:72461990-72461926
Plekhh3	11:101164471-101164659	11	8::28	17::23	7::21	14::23	0.222222	0.425	-0.202778	0.618329	0.999	0.617441	0.999	IR	11:101164791-101164659;11:101164471-101164013
Luc7l2	6:38559204-38565722	4	257::0	257::1	189::89	189::128	1	0.996124	0.00387597	0.632067	0.999	0.617519	0.999	Cassette_multi	6:38554980-38555063;6:38559204-38559304;6:38565655-38565722;6:38568847-38568917
Flot1	17:35824202-35824279	3	18::38	8::84	7::31	11::48	0.318584	0.0869565	0.231628	0.764196	0.999	0.617578	0.999	IR	17:35823996-35824202;17:35824279-35824398
Mark3	12:111628302-111628962	11	90::24	70::58	30::110	25::110	0.789474	0.546875	0.242599	0.853993	0.999	0.617715	0.999	IR	12:111628190-111628302;12:111628962-111629115
Gramd4	15:86134786-86134881	20	1::52	1::21	9::51	16::42	0.0188679	0.0454545	-0.0265866	0.650277	0.999	0.617986	0.999	A3SS	15:86134786-86134949
Gpx4	10:80056099-80056186	9	120::5836	79::5748	238::2273	224::2287	0.0201461	0.0135553	0.00659081	0.62488	0.999	0.618197	0.999	IR	10:80055998-80056099;10:80056186-80056439
Nap1l4	7:143518850-143518885	18	106::208	75::218	48::311	47::314	0.33758	0.255973	0.0816069	0.633015	0.999	0.618531	0.999	Cassette	7:143520440-143520384;7:143518885-143518850;7:143514637-143513588
Acap1	11:69884491-69884586	13	31::111	38::59	22::138	24::88	0.21831	0.391753	-0.173443	0.62702	0.999	0.618901	0.999	IR	11:69884680-69884586;11:69884491-69884322
Brpf3	17:28835916-28836510	17	31::272	62::234	24::678	30::680	0.10231	0.209459	-0.107149	0.851422	0.999	0.618942	0.999	IR	17:28835762-28835916;17:28836510-28838546
Cdk8	5:146231334-146231820	1	31::2	22::0	15::4	23::14	0.939394	1	-0.0606061	0.64081	0.999	0.619486	0.999	A5SS	5:146231230-146231820
Rps10	17:27634744-27635204	2	4::103	7::175	14::24	13::44	0.0373832	0.0384615	-0.00107836	0.64291	0.999	0.619606	0.999	A5SS	17:27635276-27634744
Hagh	17:24858201-24858309	8	7::758	34::1360	6::524	26::981	0.00915033	0.0243815	-0.0152312	0.644905	0.999	0.620113	0.999	AltStart	17:24856638-24856755;17:24857516-24857624;17:24858201-24858309
Acp1	12:30904718-30904870	2	57::39	86::105	56::78	88::170	0.59375	0.450262	0.143488	0.683311	0.999	0.620328	0.999	A5SS	12:30904983-30904718
Tarbp2	15:102521121-102521138	4	90::36	128::23	125::147	131::190	0.714286	0.847682	-0.133396	0.644003	0.999	0.620586	0.999	A3SS	15:102521121-102521213
Pcnt	10:76380163-76380217	33	5::65	12::35	10::68	13::56	0.0714286	0.255319	-0.183891	0.697607	0.999	0.620657	0.999	A5SS	10:76380439-76380163
Snhg8	3:123507660-123507817	1	316::203	281::118	169::273	177::216	0.608863	0.704261	-0.0953975	0.649866	0.999	0.620681	0.999	IR	3:123507862-123507817;3:123507660-123507552
Golga4	9:118579542-118579606	27	47::130	53::126	36::157	31::160	0.265537	0.296089	-0.0305527	0.634652	0.999	0.620758	0.999	Cassette	9:118577142-118577228;9:118579542-118579606;9:118581849-118582117
Tubgcp6	15:89100784-89100866	21	18::86	22::36	18::119	16::61	0.173077	0.37931	-0.206233	0.694618	0.999	0.620792	0.999	IR	15:89101079-89100866;15:89100784-89100585
Tgfbr3l	8:4249746-4250267	2	28::192	42::86	11::105	17::70	0.127273	0.328125	-0.200852	0.620968	0.999	0.620904	0.999	IR	8:4248633-4249746;8:4250267-4251423
Wdr11	7:129630620-129631174	22	64::46	18::39	32::69	23::67	0.581818	0.315789	0.266029	0.822565	0.999	0.621074	0.999	A3SS	7:129630620-129631269
Zbtb17	4:141464478-141464560	8	32::13	38::25	17::48	24::37	0.711111	0.603175	0.107937	0.621862	0.999	0.621848	0.999	IR	4:141464237-141464478;4:141464560-141464702
1110004F10Rik	7:116103195-116103211	9	8::163	7::267	19::190	18::356	0.0467836	0.0255474	0.0212362	0.62219	0.999	0.621889	0.999	A3SS	7:116103195-116103320
Get4	5:139267144-139267227	7	232::150	183::227	145::202	121::233	0.60733	0.446341	0.160988	0.622128	0.999	0.622103	0.999	IR	5:139266867-139267144;5:139267227-139267302
Abhd10	16:45740319-45740502	3	37::10	59::3	14::13	31::16	0.787234	0.951613	-0.164379	0.68399	0.999	0.622387	0.999	Cassette	16:45742885-45742777;16:45740502-45740319;16:45737635-45736974
Eml3	19:8939116-8939188	16	66::173	79::114	45::183	48::142	0.276151	0.409326	-0.133176	0.628668	0.999	0.622454	0.999	IR	19:8939028-8939116;19:8939188-8939285
U2af1l4	7:30564793-30564798	3	107::97	157::88	92::176	121::208	0.52451	0.640816	-0.116307	0.636481	0.999	0.622477	0.999	Cassette	7:30564474-30564607;7:30564793-30564798;7:30565095-30565362
Maf1	15:76353259-76353341	3	74::138	51::178	49::155	40::168	0.349057	0.222707	0.126349	0.732626	0.999	0.623285	0.999	IR	15:76353101-76353259;15:76353341-76353460
Afg3l1	8:123499992-123500107	14	153::18	248::14	75::116	128::172	0.894737	0.946565	-0.051828	0.650754	0.999	0.623927	0.999	Cassette	8:123498588-123498698;8:123499992-123500107;8:123501233-123501433
Dguok	6:83493487-83493677	3	4::39	0::63	2::21	2::33	0.0930233	0	0.0930233	0.689019	0.999	0.623976	0.999	AltStart	6:83506969-83506748;6:83496798-83496686;6:83493677-83493487
Mrpl42	10:95490246-95490412	6	1431::8	1795::23	949::482	1120::647	0.994441	0.987352	0.00708837	0.654406	0.999	0.624086	0.999	Cassette_multi	10:95493715-95493631;10:95490412-95490246;10:95480977-95480834
Acy1	9:106436889-106436953	2	58::5	127::1	26::35	72::78	0.920635	0.992188	-0.0715526	0.64164	0.999	0.624164	0.999	Cassette	9:106437737-106437629;9:106436953-106436889;9:106436220-106436126
Selenop	15:3270999-3271052	2	205::0	927::0	99::2	462::2	1	1	0	0.645166	0.999	0.624332	0.999	AltStart	15:3268547-3268768;15:3270767-3270952;15:3270999-3271052
Apoc2	7:19673835-19673920	3	0::1615	0::2762	446::581	307::578	0	0	0	0.78516	0.999	0.624517	0.999	AltStart	7:19677941-19677866;7:19676884-19676722;7:19673920-19673835
Il15ra	2:11723512-11723610	4	78::14	53::23	107::49	102::52	0.848649	0.697368	0.15128	0.655555	0.999	0.624547	0.999	Cassette	2:11718264-11718458;2:11723512-11723610;2:11724096-11724128
Rbm25	12:83674816-83674889	19	8::499	15::446	49::824	59::632	0.0157791	0.0325027	-0.0167236	0.628861	0.999	0.62458	0.999	Cassette	12:83674339-83674663;12:83674816-83674889;12:83675044-83675318
Uap1	1:170147996-170148046	12	79::55	51::58	43::111	34::117	0.589552	0.46789	0.121662	0.63796	0.999	0.624777	0.999	Cassette	1:170149459-170149271;1:170148046-170147996;1:170143463-170143397
Aass	6:23114841-23118754	5	31::0	32::0	9::19	14::16	1	1	0	0.638985	0.999	0.625307	0.999	Cassette_multi	6:23121053-23120913;6:23118754-23118670;6:23115155-23115088;6:23114987-23114841;6:23113741-23113676
Dnpep	1:75315749-75315945	4	28::30	40::86	11::35	17::102	0.482759	0.31746	0.165298	0.662419	0.999	0.625446	0.999	IR	1:75316070-75315945;1:75315749-75315619
Exosc9	3:36563073-36563113	8	153::11	229::8	194::284	274::317	0.932927	0.966245	-0.0333179	0.628361	0.999	0.625468	0.999	A3SS	3:36563073-36563271
Ube2l3	16:17153514-17154260	5	854::0	1177::0	340::323	430::331	1	1	0	0.639413	0.999	0.62549	0.999	IR	16:17154282-17154260;16:17153514-17152013
Baz1b	5:135243912-135244106	18	22::247	34::193	17::356	24::323	0.0817844	0.14978	-0.0679953	0.627675	0.999	0.625569	0.999	IR	5:135243809-135243912;5:135244106-135246129
Rpl4	9:64175300-64175584	3	129::1544	128::2937	80::1436	111::2785	0.077084	0.0417618	0.0353221	0.638472	0.999	0.625801	0.999	IR	9:64175194-64175300;9:64175584-64175722
Chchd1	14:20703276-20703290	1	13::141	20::266	106::264	94::376	0.0841424	0.0699301	0.0142123	0.713004	0.999	0.625808	0.999	A3SS	14:20703276-20703408
Dtnb	12:3686738-3686862	11	36::2	99::0	18::4	48::4	0.947368	1	-0.0526316	0.62724	0.999	0.626346	0.999	Cassette	12:3648223-3648389;12:3686738-3686862;12:3718412-3721089
Safb	17:56601048-56601056	9	447::6	329::15	460::549	407::505	0.986755	0.956395	0.0303596	0.651474	0.999	0.626405	0.999	A3SS	17:56601048-56601130
Tars	15:11385893-11386007	15	9::382	0::417	10::436	9::470	0.0230179	0	0.0230179	0.662401	0.999	0.626419	0.999	Cassette	15:11387124-11387052;15:11386007-11385893;15:11385198-11385084
Atf2	2:73823201-73823306	14	93::0	79::7	43::72	46::76	1	0.918605	0.0813953	0.659605	0.999	0.626453	0.999	Cassette	2:73828678-73828472;2:73823306-73823201;2:73819148-73816509
Usp19	9:108494687-108494698	8	39::1	42::11	34::46	42::66	0.975	0.792453	0.182547	0.648139	0.999	0.626693	0.999	A5SS	9:108494627-108494698
Phykpl	11:51593686-51593916	5	48::15	27::15	36::11	15::10	0.761905	0.642857	0.119048	0.629925	0.999	0.626727	0.999	IR	11:51593604-51593686;11:51593916-51597010
Agrn	4:156173296-156173382	20	0::67	4::43	13::78	35::78	0	0.0851064	-0.0851064	0.645848	0.999	0.62691	0.999	Cassette	4:156173680-156173543;4:156173382-156173296;4:156173130-156173003
Arhgef40	14:51994398-51994407	12	1::84	4::32	19::106	13::51	0.0117647	0.111111	-0.0993464	0.663657	0.999	0.62703	0.999	A5SS	14:51994283-51994407
Exosc10	4:148563587-148563696	7	6::35	0::53	3::50	3::70	0.146341	0	0.146341	0.661615	0.999	0.627434	0.999	Cassette	4:148563021-148563135;4:148563587-148563696;4:148563844-148563919
Dtnb	12:3754096-3754116	18	13::117	2::106	8::111	2::115	0.1	0.0185185	0.0814815	0.637168	0.999	0.627502	0.999	Cassette	12:3751811-3751907;12:3754096-3754116;12:3772587-3772746
Ercc2	7:19393574-19393630	19	0::67	0::28	17::60	33::57	0	0	0	0.738437	0.999	0.62773	0.999	A3SS	7:19393574-19393700
Cfap20	8:95424617-95424838	3	81::1	94::9	33::29	30::45	0.987805	0.912621	0.0751835	0.635621	0.999	0.628007	0.999	Cassette	8:95434830-95434488;8:95424838-95424617;8:95422894-95422783
Cnot3	7:3660677-3660728	17	0::428	0::370	153::324	105::291	0	0	0	0.657111	0.999	0.628633	0.999	A3SS	7:3660677-3661109
Park7	4:150909391-150909626	4	17::134	48::211	15::10	46::14	0.112583	0.185328	-0.0727454	0.635256	0.999	0.628702	0.999	AltStart	4:150914437-150914320;4:150914206-150913891;4:150909926-150909783;4:150909626-150909391
Aprt	8:122575881-122576006	2	10::66	1::63	55::401	60::564	0.131579	0.015625	0.115954	0.634265	0.999	0.628966	0.999	Cassette	8:122576252-122576119;8:122576006-122575881;8:122575535-122575402
Agap3	5:24480123-24480188	10	0::41	2::30	3::25	9::20	0	0.0625	-0.0625	0.646006	0.999	0.629075	0.999	AltEnd	5:24480123-24480188;5:24482266-24483184;5:24483341-24483433
Steap3	1:120226423-120227928	8	55::4	167::0	247::4	356::2	0.932203	1	-0.0677966	0.816701	0.999	0.629235	0.999	AltEnd	1:120227928-120226423;1:120190827-120190757
Txn2	15:77915236-77915429	5	0::51	0::38	2264::1691	2611::1605	0	0	0	0.661645	0.999	0.629633	0.999	A3SS	15:77915429-77915047
Pip5k1a	3:95064331-95064474	14	68::0	66::8	53::41	62::47	1	0.891892	0.108108	0.676038	0.999	0.62985	0.999	Cassette	3:95065505-95065421;3:95064474-95064331;3:95063784-95063655
Wapl	14:34745749-34745810	21	327::0	470::0	174::183	260::207	1	1	0	0.643443	0.999	0.629865	0.999	IR	14:34745625-34745749;14:34745810-34747983
Zmynd8	2:165807519-165807675	28	22::95	6::86	17::104	12::107	0.188034	0.0652174	0.122817	0.685287	0.999	0.629921	0.999	A5SS	2:165807929-165807519
Prkrip1	5:136194297-136194397	4	158::0	231::0	94::196	142::187	1	1	0	0.76761	0.999	0.630168	0.999	Cassette_multi	5:136197858-136197850;5:136194397-136194297;5:136189619-136189552
Lrmp	6:145138046-145138086	3	12::24	28::23	60::77	83::97	0.333333	0.54902	-0.215686	0.643903	0.999	0.630367	0.999	Cassette	6:145137460-145137607;6:145138046-145138086;6:145138182-145138263
Mrpl53	6:83109426-83109522	2	64::149	53::244	50::320	50::332	0.300469	0.178451	0.122018	0.820698	0.999	0.630832	0.999	IR	6:83109314-83109426;6:83109522-83109939
Wbp1	6:83120772-83120878	1	41::12	77::9	29::46	57::74	0.775701	0.895349	-0.119648	0.661405	0.999	0.630891	0.999	Cassette	6:83121259-83121203;6:83120878-83120772;6:83120287-83120185
Cenpt	8:105849323-105849425	4	37::63	49::36	24::81	30::68	0.37	0.576471	-0.206471	0.726312	0.999	0.630963	0.999	IR	8:105849549-105849425;8:105849323-105849187
Eif4g3	4:138087533-138087565	9	23::93	15::81	12::98	8::65	0.198276	0.15625	0.0420259	0.643964	0.999	0.631093	0.999	Cassette	4:138082893-138082988;4:138087533-138087565;4:138095909-138095929
Prpf3	3:95835467-95835525	12	1::139	5::164	27::188	15::233	0.00714286	0.0295858	-0.0224429	0.707028	0.999	0.631289	0.999	A3SS	3:95835525-95835354
Nipsnap1	11:4883194-4883253	3	10::44	12::83	9::26	17::26	0.185185	0.126316	0.0588694	0.633163	0.999	0.631528	0.999	AltStart	11:4873951-4874103;11:4882901-4883171;11:4883194-4883253
2410002F23Rik	7:44250613-44251011	2	256::3	270::1	253::507	232::363	0.988417	0.99631	-0.00789297	0.642319	0.999	0.631779	0.999	A3SS	7:44250613-44252319
Kmt2e	5:23496240-23496404	18	15::27	4::38	8::51	4::60	0.357143	0.0952381	0.261905	0.662074	0.999	0.632078	0.999	IR	5:23495986-23496240;5:23496404-23496548
Ppp1r12c	7:4484517-4484619	9	168::233	103::219	118::285	73::228	0.418953	0.319876	0.0990768	0.679695	0.999	0.632199	0.999	IR	7:4484771-4484619;7:4484517-4484450
Tmem199	11:78508431-78508653	4	37::10	32::33	16::39	18::55	0.787234	0.492308	0.294926	0.79102	0.999	0.632369	0.999	IR	11:78508818-78508653;11:78508431-78508319
St3gal6	16:58507448-58507898	4	48::0	41::0	19::16	12::19	1	1	0	0.659047	0.999	0.632401	0.999	Cassette	16:58523344-58523076;16:58507898-58507448;16:58493861-58493754
Tm7sf2	19:6063073-6063101	8	6::388	18::623	144::292	122::376	0.0164557	0.0280592	-0.0116035	0.671954	0.999	0.632687	0.999	A3SS	19:6063101-6062821
Mob2	7:142016172-142016345	6	68::69	45::101	41::9	25::10	0.49635	0.308219	0.188131	0.748951	0.999	0.633088	0.999	IR	7:142016505-142016345;7:142016172-142012831
Sfswap	5:129504105-129504152	1	91::65	64::22	114::133	77::91	0.583333	0.744186	-0.160853	0.682669	0.999	0.633101	0.999	A5SS	5:129503974-129504152
Sema4g	19:44989357-44989679	1	2::426	10::240	12::91	11::64	0.0046729	0.04	-0.0353271	0.808095	0.999	0.633402	0.999	A5SS	19:44989101-44989679
Prrc2c	1:162674099-162674151	37	55::28	104::33	68::161	94::139	0.662651	0.759124	-0.0964735	0.66994	0.999	0.633517	0.999	Cassette	1:162675841-162675605;1:162674151-162674099;1:162673656-162671785
Rps6kb2	19:4162718-4162723	3	70::2	39::11	72::56	54::48	0.972222	0.78	0.192222	0.702933	0.999	0.633574	0.999	A3SS	19:4162723-4162517
Zfand2b	1:75168707-75168831	1	30::11	12::14	16::33	9::35	0.731707	0.461538	0.270169	0.640104	0.999	0.633856	0.999	IR	1:75168646-75168707;1:75168831-75168906
Kdm5c	X:152270694-152270831	21	113::17	158::7	70::77	84::76	0.869231	0.957576	-0.088345	0.674089	0.999	0.633948	0.999	Cassette	x:152270352-152270531;x:152270694-152270831;x:152271012-152271556
Ndor1	2:25254941-25255217	2	10::24	31::12	6::18	11::17	0.294118	0.72093	-0.426813	0.710467	0.999	0.634179	0.999	IR	2:25255514-25255217;2:25254941-25254864
Crk	11:75700545-75700789	3	49::9	38::17	65::93	41::103	0.844828	0.693694	0.151134	0.642399	0.999	0.634238	0.999	AltEnd	11:75700545-75700789;11:75703366-75706908
Dxo	17:34838907-34838987	4	178::717	70::328	138::346	55::200	0.198883	0.175879	0.0230033	0.636443	0.999	0.634273	0.999	IR	17:34838548-34838907;17:34838987-34839233
Vill	9:119067411-119068312	16	13::37	36::26	18::56	10::44	0.26	0.580645	-0.320645	0.812073	0.999	0.634344	0.999	A3SS	9:119067411-119068456
Rpl12	2:32961839-32962049	1	323::4136	324::5419	179::109	160::114	0.0724269	0.0564888	0.0159381	0.8001	0.999	0.63453	0.999	IR	2:32961559-32961839;2:32962049-32962122
Sae1	7:16327050-16327929	10	61::20	109::10	318::29	425::26	0.753086	0.915966	-0.16288	0.774421	0.999	0.635085	0.999	Cassette	7:16330682-16330613;7:16327929-16327050;7:16320880-16320234
Pemt	11:60036822-60036906	4	204::4	818::7	102::2	405::2	0.980769	0.991515	-0.0107459	0.648935	0.999	0.635633	0.999	AltStart	11:60044726-60044545;11:60040169-60040105;11:60036906-60036822
Neat1	19:5844434-5844578	1	404::24	321::15	189::582	146::339	0.943925	0.955357	-0.0114319	0.647757	0.999	0.635643	0.999	IR	19:5844758-5844578;19:5844434-5842307
Ssbp3	4:107027217-107027297	12	24::64	39::149	16::73	23::147	0.272727	0.207447	0.0652805	0.657946	0.999	0.635846	0.999	Cassette	4:107009679-107009768;4:107027217-107027297;4:107028193-107028252
Tm6sf2	8:70075429-70075500	3	60::27	55::50	32::53	33::80	0.689655	0.52381	0.165846	0.709864	0.999	0.636024	0.999	IR	8:70075332-70075429;8:70075500-70075603
Amz2	11:109436563-109437251	10	35::0	79::0	24::176	42::165	1	1	0	0.64891	0.999	0.636041	0.999	AltEnd	11:109436563-109437251;11:109440156-109440255;11:109451762-109452813
Acad11	9:104107626-104108009	16	6::29	1::65	4::9	6::9	0.169014	0.0151515	0.153863	0.764969	0.999	0.636641	0.999	AltEnd	9:104107626-104108009;9:104110370-104113832;9:104114453-104114538
Cdca3	6:124830363-124830417	3	2::287	11::327	8::19	21::18	0.00692042	0.0325444	-0.025624	0.653152	0.999	0.636738	0.999	AltStart	6:124829547-124829639;6:124829688-124830273;6:124830363-124830417
Srp72	5:76980431-76980515	4	5::52	17::49	8::54	15::57	0.0877193	0.257576	-0.169856	0.654628	0.999	0.636902	0.999	IR	5:76980288-76980431;5:76980515-76980626
Suclg1	6:73264230-73264287	7	483::0	1344::0	255::378	751::804	1	1	0	0.827279	0.999	0.637272	0.999	Cassette	6:73256171-73256274;6:73264230-73264287;6:73275277-73275389
Spg7	8:123083822-123083943	9	12::31	3::36	7::67	9::57	0.27907	0.0769231	0.202147	0.639827	0.999	0.637491	0.999	Cassette	8:123080637-123080810;8:123083822-123083943;8:123087328-123087452
Hp	8:109578457-109578657	2	4::2370	6::4206	15::246	13::457	0.00168421	0.0014245	0.000259709	0.699035	0.999	0.637536	0.999	AltStart	8:109579172-109578950;8:109578657-109578457
Dmpk	7:19088249-19088264	9	52::103	61::52	81::148	84::129	0.335484	0.539823	-0.204339	0.659356	0.999	0.637667	0.999	A5SS	7:19088185-19088264
Rsrc2	5:123742779-123742858	5	68::64	72::37	29::254	33::225	0.515152	0.66055	-0.145399	0.659429	0.999	0.637973	0.999	Cassette	5:123743678-123743638;5:123742858-123742779;5:123740884-123740672
Hnrnpf	6:117916981-117917071	4	17::69	39::66	30::28	37::49	0.202312	0.372642	-0.170329	0.638114	0.999	0.638108	0.999	AltStart	6:117906790-117906839;6:117906849-117907208;6:117916981-117917071
Dmtf1	5:9130477-9130693	9	0::43	0::20	7::40	9::23	0	0	0	0.673188	0.999	0.638206	0.999	A3SS	5:9130693-9130368
Slc47a1	11:61365442-61365652	9	41::4	32::4	36::11	40::24	0.911111	0.888889	0.0222222	0.699551	0.999	0.638525	0.999	AltStart	11:61367717-61367673;11:61366894-61366529;11:61365652-61365442
Trpc4ap	2:155650561-155650585	10	48::8	50::0	46::36	47::61	0.857143	1	-0.142857	0.654053	0.999	0.639051	0.999	A3SS	2:155650585-155650419
Prpf39	12:65055434-65055533	9	104::115	95::81	92::249	80::168	0.474886	0.539773	-0.0648869	0.659375	0.999	0.639922	0.999	Cassette	12:65055156-65055320;12:65055434-65055533;12:65055638-65055764
Apobec1	6:122587322-122587353	6	10::40	0::29	35::64	28::56	0.2	0	0.2	0.652757	0.999	0.640016	0.999	AltEnd	6:122587353-122587322;6:122581750-122581353;6:122580806-122580688
Stmn1	4:134473322-134473332	4	3::1221	0::1963	205::529	284::342	0.00244965	0	0.00244965	0.654186	0.999	0.640033	0.999	A3SS	4:134473322-134473843
Unc93b1	19:3942442-3942694	6	171::47	124::65	90::163	70::165	0.784404	0.656085	0.128319	0.73746	0.999	0.640089	0.999	IR	19:3942349-3942442;19:3942694-3942818
Htra2	6:83053817-83053921	1	163::112	121::113	89::170	65::187	0.592727	0.517094	0.0756333	0.643407	0.999	0.640136	0.999	IR	6:83055273-83053921;6:83053817-83053613
Abhd11	5:135009839-135009982	2	444::24	218::39	261::87	133::53	0.948773	0.848249	0.100524	0.845444	0.999	0.640227	0.999	IR	5:135009299-135009839;5:135009982-135010117
Prkar2b	12:32060316-32060589	2	0::57	0::56	10::43	4::44	0	0	0	0.685125	0.999	0.640344	0.999	AltStart	12:32061296-32060782;12:32060589-32060316
Exoc3l	8:105295435-105295626	2	42::10	72::4	22::43	40::52	0.807692	0.947712	-0.14002	0.650932	0.999	0.640369	0.999	IR	8:105295706-105295626;8:105295435-105295252
Zmynd11	13:9697644-9697736	12	32::0	48::0	16::30	33::24	1	1	0	0.780301	0.999	0.640417	0.999	Cassette	13:9698705-9698628;13:9697736-9697644;13:9695826-9695739
Zfp26	9:20442180-20442265	4	20::3	31::0	18::5	19::8	0.869565	1	-0.130435	0.664691	0.999	0.640483	0.999	Cassette	9:20444985-20444259;9:20442265-20442180;9:20441455-20441329
Ubl7	9:57920385-57920504	8	8::142	4::176	24::68	10::72	0.0533333	0.0222222	0.0311111	0.659154	0.999	0.640528	0.999	A3SS	9:57920385-57920663
Kri1	9:21280259-21280363	5	82::102	47::67	47::91	27::74	0.445652	0.412281	0.0333715	0.647967	0.999	0.64066	0.999	IR	9:21280489-21280363;9:21280259-21280164
Tmem191c	16:17277039-17277194	2	59::8	43::17	30::40	19::39	0.880597	0.716667	0.16393	0.696668	0.999	0.640694	0.999	IR	16:17276962-17277039;16:17277194-17277250
Hnrnph3	10:63015894-63016080	7	158::199	91::191	93::288	64::240	0.441958	0.322695	0.119263	0.75364	0.999	0.640918	0.999	IR	10:63016175-63016080;10:63015894-63015802
Tmem132a	19:10859151-10859564	10	44::6	68::13	24::44	36::40	0.88	0.839506	0.0404938	0.65377	0.999	0.641093	0.999	IR	19:10859755-10859564;19:10859151-10857822
Tm2d3	7:65693851-65693943	3	14::22	31::15	16::33	24::50	0.388889	0.673913	-0.285024	0.667527	0.999	0.641225	0.999	Cassette	7:65693408-65693569;7:65693851-65693943;7:65695143-65695327
Mtus1	8:41041473-41041866	9	6::24	17::25	6::27	16::32	0.2	0.404762	-0.204762	0.64227	0.999	0.641247	0.999	AltStart	8:41050116-41049985;8:41048086-41048048;8:41041866-41041473
Tgfb1	7:25696995-25697125	6	30::437	9::545	36::429	26::500	0.0642398	0.0162455	0.0479943	0.665458	0.999	0.641387	0.999	IR	7:25696918-25696995;7:25697125-25697272
Psma3	12:70984594-70984672	4	220::190	209::386	123::80	117::107	0.536585	0.350671	0.185914	0.685405	0.999	0.641411	0.999	IR	12:70984493-70984594;12:70984672-70984837
Clk4	11:51270537-51270595	6	60::0	103::4	50::202	87::180	1	0.962617	0.0373832	0.825352	0.999	0.641677	0.999	Cassette_multi	11:51268165-51268231;11:51270537-51270595;11:51271800-51272060
Mcts1	X:38611755-38611766	8	168::78	108::107	259::336	220::345	0.682927	0.502326	0.180601	0.653393	0.999	0.641717	0.999	A3SS	x:38611755-38611833
Ctsh	9:90067108-90068405	10	25::137	7::332	6::144	7::334	0.154321	0.020649	0.133672	0.721843	0.999	0.641845	0.999	IR	9:90067027-90067108;9:90068405-90068473
Fahd2a	2:127438272-127438510	4	22::39	56::56	10::65	26::86	0.360656	0.5	-0.139344	0.642959	0.999	0.642046	0.999	IR	2:127438569-127438510;2:127438272-127438113
Hras	7:141192290-141192340	4	13::179	3::228	42::243	38::291	0.0677083	0.012987	0.0547213	0.695356	0.999	0.64225	0.999	A3SS	7:141192340-141192131
Ehbp1l1	19:5717662-5720407	10	181::123	237::90	74::326	84::332	0.595395	0.724771	-0.129376	0.852272	0.999	0.642489	0.999	Cassette	19:5720726-5720686;19:5720407-5717662;19:5717196-5717039
AC134329.1	10:127070624-127070917	1	20::64	23::55	8::22	13::18	0.238095	0.294872	-0.0567766	0.654004	0.999	0.642529	0.999	IR	10:127070375-127070624;10:127070917-127071607
Phb2	6:124714168-124714830	3	182::415	153::705	135::555	123::885	0.304858	0.178218	0.12664	0.64261	0.999	0.642589	0.999	IR	6:124713984-124714168;6:124714830-124714959
Crem	18:3276694-3276775	15	47::21	52::24	19::30	16::34	0.691176	0.684211	0.00696594	0.662334	0.999	0.642599	0.999	Cassette	18:3281101-3280949;18:3276775-3276694;18:3273578-3273422
Pcnx3	19:5665247-5665329	31	180::180	99::181	121::238	80::202	0.500693	0.352941	0.147752	0.64276	0.999	0.642722	0.999	IR	19:5665841-5665329;19:5665247-5664635
Tacc3	5:33667043-33667064	6	13::343	2::306	257::596	146::440	0.0365169	0.00648298	0.0300339	0.643786	0.999	0.64274	0.999	A3SS	5:33667043-33667167
Creb3	4:43563351-43563469	2	34::60	10::68	25::74	12::73	0.359788	0.128205	0.231583	0.677113	0.999	0.642954	0.999	IR	4:43563232-43563351;4:43563469-43563558
Gcom1	9:71515069-71515169	12	24::0	21::0	39::78	26::117	1	1	0	0.771243	0.999	0.64355	0.999	Cassette	9:71524865-71524782;9:71515169-71515069;9:71481546-71481342
Tma7	9:109082089-109082171	2	23::737	7::1126	75::941	101::1413	0.0302433	0.00617556	0.0240677	0.711964	0.999	0.643851	0.999	IR	9:109082226-109082171;9:109082089-109082002
Zcchc6	13:59778752-59778815	28	262::201	260::250	157::510	154::459	0.565875	0.509804	0.0560708	0.660966	0.999	0.64397	0.999	Cassette_multi	13:59782343-59782018;13:59778815-59778752;13:59772859-59771876
Dnaja1	4:40726209-40727956	6	24::137	11::300	14::30	10::38	0.148607	0.0353508	0.113256	0.738843	0.999	0.644205	0.999	IR	4:40726105-40726209;4:40727956-40728183
Pah	10:87538142-87538325	3	313::0	955::0	129::315	463::825	1	1	0	0.701879	0.999	0.644459	0.999	Cassette	10:87528299-87528388;10:87538142-87538325;10:87581915-87581963
Mroh1	15:76446681-76447169	30	2::26	20::34	6::36	7::41	0.0714286	0.37037	-0.298942	0.647654	0.999	0.644545	0.999	IR	15:76446516-76446681;15:76447169-76447365
Srsf10	4:135863576-135863729	6	47::409	92::352	39::312	56::242	0.10307	0.206974	-0.103904	0.668574	0.999	0.644587	0.999	IR	4:135863295-135863576;4:135863729-135865815
Snrnp25	11:32207557-32207574	3	84::6	158::2	83::143	150::241	0.933333	0.9875	-0.0541667	0.671709	0.999	0.644905	0.999	A3SS	11:32207557-32207662
Rhbdd3	11:5105313-5105347	9	101::3	64::9	138::87	97::76	0.971154	0.876712	0.0944415	0.6773	0.999	0.645095	0.999	A5SS	11:5105181-5105347
Sdccag3	2:26388916-26389065	1	16::60	16::66	50::40	28::55	0.210526	0.195122	0.0154044	0.732224	0.999	0.645184	0.999	Cassette	2:26389297-26389149;2:26389065-26388916;2:26388560-26388492
Rnf141	7:110815790-110815939	8	105::0	165::0	63::89	111::99	1	1	0	0.657619	0.999	0.645221	0.999	IR	7:110816850-110815939;7:110815790-110813531
Ces2a	8:104737292-104737468	5	26::8	128::5	38::61	168::249	0.764706	0.962406	-0.1977	0.729188	0.999	0.645277	0.999	A3SS	8:104737292-104737550
Snap47	11:59407233-59407810	9	84::0	143::0	306::99	286::62	1	1	0	0.661326	0.999	0.645488	0.999	A3SS	11:59407810-59407134
Ptrh2	11:86688036-86688129	2	11::75	5::120	16::84	11::88	0.127907	0.04	0.087907	0.667394	0.999	0.645528	0.999	Cassette	11:86683985-86684123;11:86688036-86688129;11:86689559-86692457
Stard4	18:33205221-33205325	5	3::20	4::48	8::35	4::42	0.130435	0.0769231	0.0535117	0.648147	0.999	0.645653	0.999	MXE	18:33205325-33205221;18:33205165-33205051
Bub3	7:131562298-131562362	2	31::141	33::215	29::195	25::294	0.180233	0.133065	0.047168	0.6469	0.999	0.645662	0.999	Cassette	7:131561537-131561606;7:131562298-131562362;7:131563334-131563485
Slc38a3	9:107656897-107657058	12	5::170	4::250	25::203	80::330	0.0285714	0.015748	0.0128234	0.718417	0.999	0.645753	0.999	AltEnd	9:107657058-107656897;9:107656677-107656595;9:107656514-107656100;9:107656020-107655256
Fbxw4	19:45579207-45579262	12	73::9	63::21	105::132	99::133	0.890244	0.75	0.140244	0.687307	0.999	0.645897	0.999	A3SS	19:45579262-45579121
Mrps10	17:47372491-47372573	3	9::56	2::74	13::18	10::26	0.138462	0.0263158	0.112146	0.649476	0.999	0.646163	0.999	IR	17:47372427-47372491;17:47372573-47373333
Fubp3	2:31612103-31612235	14	18::29	15::57	19::47	22::62	0.378947	0.208333	0.170614	0.68455	0.999	0.646324	0.999	Cassette	2:31611579-31611739;2:31612103-31612235;2:31612485-31612558
Runx1	16:92644154-92644345	7	30::13	36::10	19::43	24::32	0.697674	0.782609	-0.0849343	0.711765	0.999	0.64642	0.999	Cassette	16:92668812-92668708;16:92644345-92644154;16:92613760-92613599
Ube2n	10:95541451-95541638	3	92::276	110::445	44::49	51::68	0.25	0.198198	0.0518018	0.659632	0.999	0.646667	0.999	IR	10:95541205-95541451;10:95541638-95541822
Serpinc1	1:160997350-160997388	7	6915::0	12557::0	7051::8051	12333::12119	1	1	0	0.675508	0.999	0.646776	0.999	A3SS	1:160997350-160997740
Pmf1	3:88399235-88399711	2	37::168	30::271	21::187	29::279	0.180488	0.0996678	0.08082	0.790352	0.999	0.646825	0.999	IR	3:88399816-88399711;3:88399235-88399135
H2afz	3:137866140-137866386	3	496::1012	405::1629	269::272	220::282	0.329026	0.199066	0.12996	0.669501	0.999	0.647188	0.999	IR	3:137866011-137866140;3:137866386-137866922
Ucp2	7:100496079-100496207	3	9::415	2::522	28::130	33::180	0.0212264	0.00381316	0.0174133	0.676619	0.999	0.647959	0.999	AltStart	7:100493337-100493465;7:100493795-100494010;7:100494067-100494375;7:100496079-100496207
Mocs1	17:49437711-49437941	5	0::41	0::59	3::53	13::67	0	0	0	0.700184	0.999	0.647977	0.999	AltEnd	17:49437711-49437941;17:49439422-49439596;17:49449100-49449161;17:49449435-49449546
Cpsf6	10:117355782-117355852	9	6::85	4::86	4::67	4::84	0.0659341	0.0444444	0.0214896	0.666722	0.999	0.647989	0.999	Cassette	10:117356124-117355935;10:117355852-117355782;10:117349467-117344673
Ipo4	14:55634280-55634409	4	58::8	55::0	32::31	35::31	0.878788	1	-0.121212	0.654409	0.999	0.648087	0.999	Cassette	14:55635046-55635005;14:55634409-55634280;14:55634194-55634015
Glt8d1	14:31011030-31011121	8	111::135	59::124	58::152	33::154	0.45122	0.322404	0.128815	0.655785	0.999	0.648179	0.999	IR	14:31010864-31011030;14:31011121-31011233
Sppl2b	10:80866660-80867400	14	245::33	183::56	90::331	77::314	0.881295	0.76569	0.115605	0.857681	0.999	0.648297	0.999	IR	10:80866500-80866660;10:80867400-80868708
Pnkp	7:44857302-44857395	1	25::10	43::1	16::23	20::30	0.71831	0.977273	-0.258963	0.777762	0.999	0.648458	0.999	IR	7:44857139-44857302;7:44857395-44857554
Nedd8	14:55663415-55663497	3	1272::0	2330::0	664::859	1237::1173	1	1	0	0.795672	0.999	0.648847	0.999	Cassette	14:55663861-55663812;14:55663497-55663415;14:55662625-55662264
Rpain	11:70974740-70975040	7	789::11	702::10	332::377	268::390	0.98625	0.985965	0.000285088	0.687247	0.999	0.649069	0.999	Cassette	11:70974069-70974132;11:70974740-70975040;11:70977658-70977687
Bax	7:45466271-45466742	1	205::80	118::99	132::89	91::83	0.718039	0.543779	0.17426	0.759845	0.999	0.649113	0.999	IR	7:45466898-45466742;7:45466271-45466220
Tlk1	2:70731814-70732066	14	6::42	6::40	9::70	3::74	0.125	0.130435	-0.00543478	0.69516	0.999	0.64913	0.999	Cassette	2:70738487-70738421;2:70732066-70731814;2:70725577-70725480
Kif18b	11:102924468-102924713	2	5::37	2::44	12::41	6::54	0.119048	0.0434783	0.0755694	0.693303	0.999	0.649206	0.999	Cassette	11:102925124-102924983;11:102924713-102924468;11:102916515-102916189
Ppara	15:85735776-85736096	3	31::9	23::10	21::3	20::6	0.775	0.69697	0.0780303	0.683736	0.999	0.649417	0.999	AltStart	15:85734983-85735145;15:85735564-85735713;15:85735776-85736096
Arrb2	11:70438028-70438319	10	194::229	141::251	105::328	83::329	0.458629	0.359236	0.0993932	0.73902	0.999	0.649432	0.999	IR	11:70437944-70438028;11:70438319-70438391
Rcbtb2	14:73178433-73178563	18	278::23	301::9	136::128	157::119	0.923588	0.970968	-0.0473797	0.681127	0.999	0.649483	0.999	Cassette	14:73176995-73177134;14:73178433-73178563;14:73182459-73182518
Dcaf11	14:55561442-55562892	1	11::47	40::44	11::48	14::59	0.189655	0.476471	-0.286815	0.855011	0.999	0.649507	0.999	IR	14:55560929-55561442;14:55562892-55563019
Gpat4	8:23180216-23180633	7	29::41	18::41	19::27	10::30	0.414286	0.305085	0.109201	0.660549	0.999	0.649901	0.999	IR	8:23180726-23180633;8:23180216-23179971
Desi1	15:81998232-81998299	10	6::94	2::107	16::131	9::135	0.06	0.0183486	0.0416514	0.654891	0.999	0.650129	0.999	A3SS	15:81998299-81998110
Eif5a	11:69917341-69917428	10	180::2147	183::4096	175::3091	262::4951	0.0773528	0.0427637	0.0345891	0.847674	0.999	0.650257	0.999	IR	11:69917501-69917428;11:69917341-69916714
Mrps7	11:115604912-115605023	2	44::293	20::392	39::279	33::350	0.130564	0.0485437	0.0820201	0.670449	0.999	0.650479	0.999	IR	11:115604721-115604912;11:115605023-115605086
Nfyb	10:82754965-82755095	5	166::20	233::15	81::149	106::204	0.892473	0.939516	-0.047043	0.685107	0.999	0.650646	0.999	Cassette	10:82756795-82756702;10:82755095-82754965;10:82752604-82752416
Aadac	3:60031876-60031941	3	284::0	779::0	247::2	655::2	1	1	0	0.674718	0.999	0.650805	0.999	AltStart	3:60025717-60025784;3:60026168-60026225;3:60031876-60031941
Lmbr1l	15:98908759-98908849	11	4::34	14::27	5::35	10::28	0.105263	0.341463	-0.2362	0.654827	0.999	0.650932	0.999	IR	15:98908937-98908849;15:98908759-98908520
Prc1	7:80313527-80313568	11	83::59	82::93	61::164	76::216	0.584507	0.468571	0.115936	0.652326	0.999	0.651058	0.999	Cassette	7:80313032-80313131;7:80313527-80313568;7:80315114-80315584
Snx5	2:144269454-144269592	3	5::74	0::119	6::123	4::170	0.0632911	0	0.0632911	0.67982	0.999	0.651135	0.999	AltEnd	2:144269592-144269454;2:144262024-144261920;2:144260835-144260725
Ube4a	9:44942566-44942870	12	19::1	36::0	14::11	19::26	0.95	1	-0.05	0.687472	0.999	0.651168	0.999	Cassette	9:44944925-44944805;9:44942870-44942566;9:44941286-44941154
Rap1gap	4:137723746-137723823	22	10::29	7::32	13::78	9::62	0.25641	0.179487	0.0769231	0.66846	0.999	0.651201	0.999	Cassette	4:137721826-137721957;4:137723746-137723823;4:137724692-137724801
Hnrnpc	14:52081789-52081828	4	127::256	261::363	154::349	276::510	0.332464	0.419045	-0.0865809	0.653766	0.999	0.651346	0.999	A5SS	14:52081903-52081789
Mib2	4:155658894-155659001	7	32::2	22::9	39::34	22::23	0.941176	0.709677	0.231499	0.680157	0.999	0.651354	0.999	Cassette	4:155659265-155659123;4:155659001-155658894;4:155657959-155657855
Dcaf6	1:165367042-165367505	13	43::28	27::51	5::69	4::81	0.605634	0.346154	0.25948	0.790611	0.999	0.651474	0.999	Cassette_multi	1:165388915-165388658;1:165367505-165367042;1:165357546-165357429
Cab39l	14:59546986-59548903	14	346::1	422::0	98::9	132::3	0.997122	1	-0.0028777	0.6635	0.999	0.651648	0.999	AltEnd	14:59546986-59548903;14:59585504-59585764
Nadsyn1	7:143812490-143812607	8	43::9	27::17	23::48	18::34	0.826923	0.613636	0.213287	0.68128	0.999	0.651834	0.999	Cassette	7:143812851-143812763;7:143812607-143812490;7:143811300-143811169
Macf1	4:123354479-123354580	104	130::486	141::428	69::502	66::439	0.211039	0.247803	-0.0367642	0.677926	0.999	0.651961	0.999	Cassette	4:123355267-123355056;4:123354580-123354479;4:123351951-123351822
Dmgdh	13:93711539-93711960	11	10::127	7::211	7::128	4::218	0.0729927	0.0321101	0.0408826	0.667756	0.999	0.65199	0.999	AltStart	13:93708673-93708842;13:93709182-93709335;13:93711293-93711458;13:93711539-93711960
Surf1	2:26915729-26915955	2	51::27	31::30	23::79	10::67	0.653846	0.508197	0.145649	0.653574	0.999	0.652055	0.999	IR	2:26916006-26915955;2:26915729-26915596
Cd151	7:141469657-141469937	5	10::40	4::50	7::30	3::38	0.2	0.0740741	0.125926	0.657314	0.999	0.652114	0.999	IR	7:141469466-141469657;7:141469937-141470468
Immt	6:71866726-71866740	10	219::56	291::52	130::208	164::214	0.796364	0.848397	-0.0520329	0.652327	0.999	0.652207	0.999	Cassette	6:71863141-71863270;6:71866726-71866740;6:71868580-71868803
Ssbp4	8:70598772-70598854	13	36::249	41::211	38::255	42::253	0.126095	0.162698	-0.0366038	0.660397	0.999	0.652247	0.999	IR	8:70598908-70598854;8:70598772-70598539
Tfrc	16:32609250-32609356	2	6::36	2::30	3::7	3::6	0.142857	0.0625	0.0803571	0.681245	0.999	0.652414	0.999	AltStart	16:32608920-32609036;16:32609250-32609356
Serbp1	6:67272228-67272864	3	787::1673	853::2238	98::277	102::371	0.319854	0.275918	0.0439358	0.655435	0.999	0.652427	0.999	IR	6:67271879-67272228;6:67272864-67274605
Use1	8:71367498-71367644	2	0::138	0::226	117::228	94::291	0	0	0	0.714579	0.999	0.652438	0.999	A3SS	8:71367498-71367693
Vps25	11:101256009-101256097	3	721::23	1113::18	392::397	567::583	0.969086	0.984092	-0.0150059	0.675651	0.999	0.652488	0.999	Cassette	11:101254943-101254996;11:101256009-101256097;11:101256878-101256953
2022-09-01	7:127217742-127217971	5	73::36	61::68	26::73	31::105	0.669725	0.472868	0.196857	0.78475	0.999	0.652694	0.999	IR	7:127218057-127217971;7:127217742-127217619
Ap1m1	8:72255822-72256107	11	111::209	80::229	55::169	32::166	0.346875	0.258481	0.0883936	0.658753	0.999	0.652701	0.999	IR	8:72255697-72255822;8:72256107-72256408
Rsrp1	4:134926026-134926735	4	79::116	75::204	1550::3828	1414::2949	0.405128	0.268817	0.136311	0.653963	0.999	0.652806	0.999	A3SS	4:134926026-134926818
Klhdc8b	9:108459225-108459309	2	55::9	74::20	31::39	41::49	0.859375	0.787234	0.072141	0.67347	0.999	0.652872	0.999	Cassette	9:108460929-108460811;9:108459309-108459225;9:108458836-108458677
Eif5a	11:69920341-69920630	5	26::339	42::713	37::356	48::695	0.0712329	0.0556291	0.0156037	0.67817	0.999	0.652948	0.999	Cassette	11:69920940-69920801;11:69920630-69920341;11:69919336-69919151
4930581F22Rik	9:35126212-35126390	3	101::0	125::0	364::13	365::3	1	1	0	0.721735	0.999	0.653048	0.999	AltEnd	9:35126212-35126390;9:35128779-35128837;9:35128955-35129021
Jmjd8	17:25830434-25830510	3	23::20	7::36	15::111	6::121	0.534884	0.162791	0.372093	0.697186	0.999	0.653081	0.999	IR	17:25830300-25830434;17:25830510-25830721
Cog1	11:113661659-113661693	13	6::269	8::187	164::176	189::170	0.0218182	0.0410256	-0.0192075	0.660762	0.999	0.653506	0.999	Cassette	11:113661140-113661218;11:113661659-113661693;11:113662207-113662399
Ermap	4:119182875-119183306	8	283::40	338::52	171::214	165::278	0.876161	0.866837	0.0093236	0.66338	0.999	0.653703	0.999	IR	4:119183338-119183306;4:119182875-119182843
Cnot4	6:35024128-35024340	11	44::24	56::27	44::117	54::102	0.647059	0.674699	-0.02764	0.655746	0.999	0.65411	0.999	Cassette	6:35051559-35051062;6:35024340-35024128;6:35023432-35022066
Itfg2	6:128410417-128410493	8	21::68	30::80	21::58	28::47	0.235955	0.272727	-0.0367722	0.664281	0.999	0.654294	0.999	IR	6:128411682-128410493;6:128410417-128409444
Deaf1	7:141301600-141301689	14	109::22	153::21	65::168	97::142	0.832061	0.87931	-0.0472493	0.786263	0.999	0.654783	0.999	Cassette_multi	7:141311009-141310762;7:141301689-141301600;7:141297616-141297185
Mrpl4	9:21006856-21006944	6	110::14	229::12	181::207	289::278	0.887097	0.950207	-0.0631107	0.678772	0.999	0.654807	0.999	A5SS	9:21006827-21006944
Haghl	17:25783178-25783503	4	46::59	34::53	22::106	28::68	0.438095	0.390805	0.0472906	0.667455	0.999	0.65501	0.999	IR	17:25783582-25783503;17:25783178-25782789
Ppp2r3c	12:55292574-55292714	6	5::37	1::42	24::47	11::50	0.119048	0.0232558	0.0957918	0.700648	0.999	0.65506	0.999	A3SS	12:55292714-55292504
Skiv2l2	13:112869337-112869467	25	2::193	0::198	32::227	14::242	0.0102564	0	0.0102564	0.74695	0.999	0.655306	0.999	Cassette	13:112873061-112872899;13:112869467-112869337;13:112869115-112869011
Cinp	12:110875028-110875276	8	69::59	71::87	73::72	47::80	0.539062	0.44795	0.091113	0.667594	0.999	0.655331	0.999	AltEnd	12:110875276-110875028;12:110874129-110872610
Atp6v1f	6:29468068-29468167	2	7::672	1::857	7::312	3::405	0.0103093	0.0011655	0.00914378	0.670706	0.999	0.655368	0.999	AltStart	6:29467718-29467974;6:29468068-29468167
Glrx2	1:143741711-143745047	9	25::75	13::138	6::62	6::91	0.25	0.0860927	0.163907	0.857877	0.999	0.655418	0.999	IR	1:143741648-143741711;1:143745047-143745599
Hnrnpd	5:99976534-99976590	2	797::262	1175::277	467::540	652::708	0.752597	0.809229	-0.0566319	0.669238	0.999	0.655549	0.999	Cassette	5:99978917-99978392;5:99976590-99976534;5:99967387-99967219
Prpf40b	15:99315112-99315191	19	0::136	4::55	73::236	35::111	0	0.0677966	-0.0677966	0.705397	0.999	0.655564	0.999	A3SS	15:99315112-99315286
Arpc3	5:122400271-122400462	4	0::507	0::767	9::122	2::174	0	0	0	0.716067	0.999	0.655765	0.999	AltStart	5:122395814-122395886;5:122396817-122397193;5:122400271-122400462
Ubtf	11:102309049-102309397	16	38::209	22::280	21::231	19::272	0.153846	0.0728477	0.0809985	0.827422	0.999	0.656271	0.999	IR	11:102309552-102309397;11:102309049-102308894
Slc39a13	2:91065700-91066013	5	28::11	30::14	9::35	12::35	0.717949	0.681818	0.0361305	0.673344	0.999	0.656294	0.999	IR	2:91066176-91066013;2:91065700-91065581
Mrpl51	6:125192208-125192433	1	1606::55	1318::85	888::26	808::29	0.966887	0.939452	0.0274359	0.824659	0.999	0.656379	0.999	A5SS	6:125191801-125192433
Abhd10	16:45732738-45732779	5	15::39	19::81	20::53	25::46	0.277778	0.19	0.0877778	0.664059	0.999	0.656409	0.999	Cassette	16:45737030-45736893;16:45732779-45732738;16:45731959-45729725
Akr1e1	13:4607085-4607203	3	3::49	2::65	5::53	2::77	0.0576923	0.0298507	0.0278416	0.663434	0.999	0.656614	0.999	AltEnd	13:4607203-4607085;13:4602797-4602681;13:4601353-4601218
Mospd3	5:137600668-137600724	2	0::26	0::43	18::26	12::50	0	0	0	0.839708	0.999	0.656723	0.999	AltStart	5:137601058-137600742;5:137600724-137600668
Aifm3	16:17506899-17506919	18	0::43	0::23	9::68	21::53	0	0	0	0.859034	0.999	0.656756	0.999	Cassette	16:17506230-17506334;16:17506899-17506919;16:17507127-17507485
Polrmt	10:79737362-79737457	13	113::127	59::104	68::213	37::167	0.470833	0.363265	0.107568	0.683593	0.999	0.657196	0.999	IR	10:79737509-79737457;10:79737362-79737264
0610010K14Rik	11:70235468-70235696	7	88::135	41::120	59::284	36::247	0.394619	0.256966	0.137653	0.746314	0.999	0.657321	0.999	IR	11:70235800-70235696;11:70235468-70235206
Atp5e	2:174463802-174463965	1	0::2187	0::2649	37::988	26::1240	0	0	0	0.693383	0.999	0.657481	0.999	A5SS	2:174464105-174463802
Hmgb1	5:149050440-149050588	6	119::220	119::284	69::99	57::125	0.35167	0.295285	0.0563846	0.657589	0.999	0.657524	0.999	IR	5:149051616-149050588;5:149050440-149050068
Slc4a1ap	5:31546180-31546266	11	18::35	50::50	13::33	30::44	0.339623	0.5	-0.160377	0.657663	0.999	0.657537	0.999	Cassette	5:31543594-31543913;5:31546180-31546266;5:31548611-31548681
Rbm26	14:105139091-105139162	14	52::30	66::21	29::61	31::68	0.634146	0.76	-0.125854	0.675666	0.999	0.658015	0.999	Cassette	14:105140447-105140316;14:105139162-105139091;14:105132007-105131882
Cic	7:25291769-25292064	21	59::63	71::58	41::145	54::117	0.483607	0.550388	-0.066781	0.668806	0.999	0.65805	0.999	IR	7:25291450-25291769;7:25292064-25292314
Aspscr1	11:120703603-120703665	15	933::65	680::61	431::343	336::271	0.934402	0.917679	0.0167228	0.673536	0.999	0.658084	0.999	Cassette	11:120702484-120702595;11:120703603-120703665;11:120704072-120704124
Dmpk	7:19091655-19091681	13	13::195	14::113	93::351	94::247	0.0625	0.110236	-0.0477362	0.671737	0.999	0.658086	0.999	A3SS	7:19091655-19091844
Eif4g3	4:138057949-138058077	6	99::16	85::13	61::93	53::64	0.86087	0.867347	-0.00647737	0.685425	0.999	0.658177	0.999	Cassette	4:138045343-138045418;4:138057949-138058077;4:138082893-138082988
Golga4	9:118566908-118566959	21	1::124	5::88	21::144	27::115	0.008	0.0537634	-0.0457634	0.668491	0.999	0.658205	0.999	A3SS	9:118566908-118566979
Actb	5:142905849-142905937	2	0::487	0::783	13::177	4::277	0	0	0	0.790615	0.999	0.658369	0.999	AltStart	5:142906754-142906652;5:142905937-142905849
C8g	2:25498905-25499014	6	1104::926	1359::1358	496::868	658::1291	0.543955	0.500276	0.0436788	0.685253	0.999	0.658439	0.999	A5SS	2:25499115-25498905
Carm1	9:21574894-21575093	4	34::26	16::36	47::63	38::64	0.566667	0.307692	0.258974	0.715287	0.999	0.658502	0.999	Cassette	9:21574487-21574593;9:21574894-21575093;9:21575414-21575518
Col14a1	15:55519137-55519689	48	57::70	116::221	126::467	182::520	0.448819	0.344214	0.104605	0.658677	0.999	0.658674	0.999	AltEnd	15:55519137-55519689;15:55519933-55520803
Ncapd2	6:125169998-125170134	27	46::617	71::556	67::623	79::609	0.0693816	0.113238	-0.043856	0.767631	0.999	0.658677	0.999	IR	6:125170214-125170134;6:125169998-125169815
Mrap	16:90747375-90747524	4	1::277	5::530	58::402	58::660	0.00359712	0.00934579	-0.00574867	0.703752	0.999	0.658745	0.999	A3SS	16:90747375-90747623
Scaf1	7:45010260-45010998	9	0::193	0::124	7::355	11::204	0	0	0	0.672199	0.999	0.658899	0.999	AltEnd	7:45010998-45010260;7:45008972-45006306;7:45005923-45005841;7:45005623-45005405
Klf3	5:64826804-64826882	6	9::119	11::113	26::177	8::175	0.0703125	0.0887097	-0.0183972	0.801726	0.999	0.658902	0.999	Cassette	5:64822879-64823029;5:64826804-64826882;5:64827110-64827270
Macf1	4:123386549-123386557	74	25::6	21::15	13::51	14::50	0.806452	0.583333	0.223118	0.670369	0.999	0.65896	0.999	Cassette	4:123387431-123387228;4:123386557-123386549;4:123385686-123385455
Calml4	9:62875459-62875477	4	12::221	6::360	103::133	114::201	0.0515021	0.0163934	0.0351087	0.684979	0.999	0.65921	0.999	A3SS	9:62875459-62875921
Dmpk	7:19092254-19092543	14	374::232	215::147	188::369	91::249	0.617162	0.593923	0.0232391	0.659975	0.999	0.659539	0.999	IR	7:19091939-19092254;7:19092543-19092632
Rbm28	6:29127798-29127900	17	356::10	337::1	208::160	193::145	0.972678	0.997041	-0.0243638	0.686008	0.999	0.659567	0.999	Cassette	6:29128685-29128429;6:29127900-29127798;6:29125524-29125181
Pdxdc1	16:13836386-13836615	26	115::33	220::34	81::89	124::109	0.777027	0.866142	-0.0891147	0.719209	0.999	0.659803	0.999	Cassette	16:13837147-13837043;16:13836615-13836386;16:13833785-13833578
Phkg2	7:127582447-127582519	6	206::182	82::153	124::272	62::211	0.530928	0.348936	0.181992	0.66124	0.999	0.659849	0.999	IR	7:127582294-127582447;7:127582519-127582686
Acap3	4:155902866-155902960	15	7::14	25::23	7::19	14::20	0.333333	0.520833	-0.1875	0.667717	0.999	0.659877	0.999	IR	4:155902305-155902866;4:155902960-155903029
Znrf1	8:111622475-111622799	10	37::86	46::17	464::59	292::41	0.300813	0.730159	-0.429346	0.858577	0.999	0.660093	0.999	A3SS	8:111622475-111626030
Mis18bp1	12:65152688-65152830	5	155::3	98::3	109::114	49::93	0.981013	0.970297	0.0107156	0.744214	0.999	0.660136	0.999	Cassette	12:65153893-65153806;12:65152830-65152688;12:65149550-65149034
Map4k2	19:6343883-6343972	7	6::98	14::61	14::98	14::77	0.0576923	0.186667	-0.128974	0.743189	0.999	0.660181	0.999	IR	19:6343802-6343883;19:6343972-6344079
Chkb	15:89426892-89427077	3	231::0	107::0	157::656	64::390	1	1	0	0.689889	0.999	0.660512	0.999	IR	15:89427161-89427077;15:89426892-89426811
Dbf4	5:8398325-8398669	11	0::182	0::214	25::326	10::298	0	0	0	0.691526	0.999	0.661172	0.999	AltEnd	5:8398669-8398325;5:8398162-8396973
Gtf2a2	9:70016923-70017191	6	32::293	48::435	39::311	48::436	0.0984615	0.0993789	-0.000917344	0.664692	0.999	0.66148	0.999	A5SS	9:70016819-70017191
Rce1	19:4624181-4624685	3	86::16	53::10	38::64	44::39	0.843137	0.84127	0.00186741	0.674512	0.999	0.661692	0.999	IR	19:4624763-4624685;19:4624181-4624014
Mrpl19	6:81965553-81965641	2	4::31	1::41	5::31	2::30	0.114286	0.0238095	0.0904762	0.677251	0.999	0.661741	0.999	AltStart	6:81965958-81965707;6:81965641-81965553
Ly6e	15:74956555-74956713	2	7::60	3::110	28::11	29::12	0.104478	0.0265487	0.0779289	0.697325	0.999	0.661939	0.999	AltStart	15:74955051-74956497;15:74956555-74956713
Trim39	17:36262607-36263237	5	16::99	2::106	20::126	10::110	0.13913	0.0185185	0.120612	0.745793	0.999	0.662281	0.999	AltEnd	17:36263237-36262607;17:36262132-36262110;17:36261606-36261491
Fes	7:80381287-80381601	8	13::37	36::53	8::65	18::70	0.26	0.404494	-0.144494	0.668512	0.999	0.662429	0.999	IR	7:80381810-80381601;7:80381287-80381165
Phf14	6:12045585-12045764	17	25::127	17::177	33::179	19::192	0.164474	0.0876289	0.0768448	0.668624	0.999	0.662435	0.999	Cassette	6:12006985-12007106;6:12045585-12045764;6:12047827-12047944
Tmem57	4:134831847-134831955	6	4::39	1::46	7::41	2::54	0.0930233	0.0212766	0.0717467	0.751161	0.999	0.663095	0.999	Cassette	4:134833321-134833198;4:134831955-134831847;4:134830727-134830549
Stard10	7:101345635-101345687	7	7727::30	9408::33	3831::4833	4755::4729	0.996133	0.996505	-0.000372267	0.84876	0.999	0.663222	0.999	Cassette	7:101343917-101344034;7:101345635-101345687;7:101345892-101346308
0610010K14Rik	11:70236877-70236978	5	307::50	464::62	166::383	259::425	0.859944	0.882129	-0.0221853	0.761263	0.999	0.663228	0.999	Cassette	11:70237625-70237531;11:70236978-70236877;11:70236211-70236024
Rbms1	2:60759759-60759806	16	30::35	19::48	19::59	11::62	0.458015	0.283582	0.174433	0.665561	0.999	0.663372	0.999	Cassette	2:60762146-60762053;2:60759806-60759759;2:60758854-60758804
Vamp2	11:69090027-69090650	2	35::74	73::40	22::88	45::122	0.324201	0.646018	-0.321817	0.757154	0.999	0.663639	0.999	IR	11:69089976-69090027;11:69090650-69092384
Rccd1	7:80319026-80319246	3	29::37	29::47	25::69	15::63	0.439394	0.381579	0.057815	0.684088	0.999	0.663714	0.999	IR	7:80319341-80319246;7:80319026-80318859
Rnf123	9:108051960-108052035	41	753::1012	568::923	430::808	340::741	0.426508	0.380952	0.0455557	0.724104	0.999	0.663717	0.999	IR	9:108052120-108052035;9:108051960-108051534
Sat1	X:155215121-155215230	2	18::112	11::164	72::272	69::280	0.138462	0.0628571	0.0756044	0.689844	0.999	0.663844	0.999	Cassette	x:155215684-155215601;x:155215230-155215121;x:155214134-155214033
Atg4d	9:21269303-21269427	5	4::123	3::149	15::123	5::168	0.0314961	0.0197368	0.0117592	0.756243	0.999	0.664029	0.999	Cassette	9:21268605-21268669;9:21269303-21269427;9:21270720-21270850
Wdr83	8:85076132-85076217	3	120::126	71::126	71::190	46::175	0.487805	0.360406	0.127399	0.67359	0.999	0.664048	0.999	IR	8:85076284-85076217;8:85076132-85076024
Parp1	1:180600474-180601072	23	468::0	572::1	313::143	412::140	1	0.998255	0.0017452	0.675915	0.999	0.664156	0.999	IR	1:180600450-180600474;1:180601072-180601254
Golim4	3:75956732-75956810	1	24::0	39::0	14::17	23::15	1	1	0	0.675483	0.999	0.664243	0.999	IR	3:75956949-75956810;3:75956732-75956112
Cdkn1b	6:134922083-134924243	2	67::71	86::96	35::198	57::199	0.485507	0.472527	0.0129798	0.675946	0.999	0.664958	0.999	IR	6:134921956-134922083;6:134924243-134925513
Glb1l	1:75201057-75201198	9	30::23	20::42	18::35	12::57	0.566038	0.322581	0.243457	0.687124	0.999	0.665269	0.999	IR	1:75201287-75201198;1:75201057-75200944
Tfg	16:56691876-56691916	10	2::207	4::413	26::422	11::576	0.00956938	0.00959233	-2.29481e-05	0.81039	0.999	0.665827	0.999	Cassette	16:56694489-56694400;16:56691916-56691876;16:56691153-56690332
Ogfod2	5:124114065-124114192	3	77::9	73::22	46::76	63::84	0.895349	0.768421	0.126928	0.693401	0.999	0.665855	0.999	Cassette	5:124113429-124113528;5:124114065-124114192;5:124114388-124114645
Gpd2	2:57355460-57357813	14	31::0	31::0	14::16	23::12	1	1	0	0.676549	0.999	0.666074	0.999	Cassette_multi	2:57345231-57345393;2:57355460-57355594;2:57355760-57355935;2:57356519-57356650;2:57357655-57357813;2:57364250-57364328
B230208H11Rik	10:12922366-12922458	2	7::34	0::30	12::31	4::34	0.170732	0	0.170732	0.730935	0.999	0.666091	0.999	Cassette	10:12923090-12922574;10:12922458-12922366;10:12921717-12921609
Mtx1	3:89209505-89209664	7	658::0	639::0	379::342	402::279	1	1	0	0.73878	0.999	0.666223	0.999	Cassette	3:89210121-89210032;3:89209664-89209505;3:89209421-89209089
Fpgs	2:32687663-32687760	8	66::218	32::207	42::133	23::126	0.232394	0.133891	0.0985032	0.699492	0.999	0.666225	0.999	IR	2:32687837-32687760;2:32687663-32687014
Dapk1	13:60761863-60762357	26	276::21	272::14	73::142	91::116	0.929412	0.951049	-0.0216372	0.673759	0.999	0.666439	0.999	IR	13:60760635-60761863;13:60762357-60763191
Mrps24	11:5707555-5707624	3	76::94	39::122	54::151	31::165	0.447059	0.242236	0.204823	0.681605	0.999	0.666445	0.999	IR	11:5707687-5707624;11:5707555-5707487
Chmp7	14:69720160-69720928	3	5::19	12::41	3::16	6::21	0.208333	0.226415	-0.0180818	0.677426	0.999	0.666548	0.999	IR	14:69721392-69720928;14:69720160-69720112
Mindy3	2:12350929-12351000	16	154::2	201::13	77::112	112::112	0.987179	0.939252	0.0479272	0.667427	0.999	0.666592	0.999	Cassette_multi	2:12355364-12355277;2:12351000-12350929;2:12348203-12347266
Ank1	8:23139277-23139495	43	2::595	0::488	23::481	42::490	0.00335008	0	0.00335008	0.687214	0.999	0.666707	0.999	AltStart	8:23132097-23132634;8:23135558-23135834;8:23139277-23139495
Haghl	17:25784178-25784260	3	41::37	19::51	21::59	14::63	0.525641	0.271429	0.254212	0.669804	0.999	0.666962	0.999	IR	17:25784368-25784260;17:25784178-25784075
Ppp2r3d	9:124439674-124440048	2	257::30	198::49	180::142	160::119	0.89547	0.801619	0.093851	0.81027	0.999	0.667191	0.999	IR	9:124440122-124440048;9:124439674-124439588
Wdyhv1	15:58155139-58155325	6	4::26	2::54	13::64	5::75	0.133333	0.0357143	0.097619	0.667484	0.999	0.667237	0.999	AltEnd	15:58155139-58155325;15:58157902-58158665
Srrd	5:112337976-112338002	5	43::78	14::53	147::170	140::165	0.355372	0.208955	0.146417	0.685201	0.999	0.667272	0.999	A5SS	5:112338047-112337976
Ptma	1:86528775-86528856	3	11::3319	10::5552	77::2372	56::3975	0.00330281	0.00179759	0.00150522	0.800658	0.999	0.667716	0.999	Cassette_multi	1:86526736-86526950;1:86528775-86528856;1:86529173-86529244
Edem2	2:155712712-155713318	8	35::112	16::174	24::47	15::66	0.238095	0.0842105	0.153885	0.669198	0.999	0.667792	0.999	AltStart	2:155716359-155716010;2:155713479-155713325;2:155713318-155712712
Nme1	11:93960780-93960835	4	8::1077	4::1907	42::1146	48::1900	0.00737101	0.0020926	0.00527841	0.668343	0.999	0.667878	0.999	A3SS	11:93960835-93960668
Pan3	5:147537216-147537274	18	8::39	1::23	7::5	3::4	0.170213	0.0416667	0.128546	0.681756	0.999	0.668261	0.999	AltStart	5:147531217-147533353;5:147536324-147536540;5:147537216-147537274
Nucb1	7:45495314-45495555	8	109::205	70::282	53::245	38::329	0.346582	0.198864	0.147718	0.6703	0.999	0.668634	0.999	IR	7:45495613-45495555;7:45495314-45495222
Map7d1	4:126233997-126234098	11	24::158	11::228	25::202	26::256	0.131868	0.0460251	0.085843	0.763425	0.999	0.668954	0.999	IR	4:126234236-126234098;4:126233997-126233893
Napg	18:62992341-62992490	11	0::50	4::39	2::37	6::26	0	0.0930233	-0.0930233	0.705547	0.999	0.668956	0.999	Cassette	18:62991801-62991879;18:62992341-62992490;18:62994312-62994575
Rogdi	16:5010896-5010942	3	204::57	252::37	275::385	296::362	0.780115	0.871972	-0.0918576	0.690628	0.999	0.669104	0.999	A3SS	16:5010942-5010847
Phyhd1	2:30279395-30279526	10	7::33	6::64	18::69	23::90	0.175	0.0857143	0.0892857	0.702445	0.999	0.669355	0.999	AltEnd	2:30279395-30279526;2:30279631-30280083;2:30280171-30280510
Aspscr1	11:120708930-120708999	18	856::0	814::7	665::549	455::400	1	0.991479	0.008521	0.685532	0.999	0.669572	0.999	Cassette	11:120708588-120708709;11:120708930-120708999;11:120709071-120709241
Pnkd	1:74287092-74287454	3	209::8	252::2	170::75	171::107	0.963134	0.992126	-0.0289923	0.67228	0.999	0.669603	0.999	Cassette	1:74285842-74286010;1:74287092-74287454;1:74347385-74347566
Mrpl21	19:3284817-3284833	2	5::140	0::215	36::136	51::195	0.0344828	0	0.0344828	0.68687	0.999	0.669746	0.999	A5SS	19:3284760-3284833
Tra2b	16:22258986-22259261	2	85::43	113::18	66::65	75::66	0.664062	0.862595	-0.198533	0.747756	0.999	0.669996	0.999	Cassette	16:22266005-22265741;16:22259261-22258986;16:22255117-22254984
Mapkapk5	5:121526860-121527091	12	166::227	122::239	82::202	55::198	0.422392	0.33795	0.0844417	0.688216	0.999	0.670688	0.999	IR	5:121527253-121527091;5:121526860-121526554
Fastk	5:24441040-24441261	7	524::0	360::0	435::67	297::70	1	1	0	0.718446	0.999	0.670699	0.999	AltEnd	5:24441261-24441040;5:24439918-24438440
Rpl7	1:16101359-16101727	4	98::3183	85::2900	102::3227	98::3936	0.0298659	0.0284709	0.00139497	0.682335	0.999	0.670807	0.999	IR	1:16102082-16101727;1:16101359-16101295
Znhit1	5:136986811-136986829	2	18::108	33::149	14::25	32::33	0.142857	0.181319	-0.0384615	0.693108	0.999	0.671062	0.999	AltStart	5:136988021-136987489;5:136986829-136986811
Anapc15	7:101896408-101896450	8	25::39	32::23	15::17	21::7	0.390625	0.581818	-0.191193	0.698101	0.999	0.671183	0.999	AltStart	7:101881325-101881402;7:101896030-101896250;7:101896408-101896450
Nln	13:104036454-104036567	12	16::64	24::46	12::38	18::27	0.2	0.342857	-0.142857	0.676166	0.999	0.671317	0.999	AltStart	13:104037642-104037298;13:104036982-104036854;13:104036567-104036454
Wdr73	7:80893266-80893341	6	45::0	52::0	55::77	62::62	1	1	0	0.698014	0.999	0.671395	0.999	A3SS	7:80893341-80892976
Adgre5	8:83728211-83728281	10	74::47	39::52	39::102	29::102	0.61157	0.428571	0.182999	0.726229	0.999	0.671627	0.999	IR	8:83728440-83728281;8:83728211-83728095
Ubl3	5:148552050-148552157	1	49::1	42::8	28::11	23::18	0.98	0.84	0.14	0.672064	0.999	0.671759	0.999	IR	5:148552789-148552157;5:148552050-148551953
Ncapg	5:45696168-45696473	15	284::461	150::469	89::710	62::664	0.381208	0.242326	0.138882	0.722695	0.999	0.671868	0.999	IR	5:45696033-45696168;5:45696473-45696544
Rpl27	11:101443955-101443999	3	15::6861	0::6171	21::99	4::125	0.00218126	0	0.00218126	0.849067	0.999	0.671917	0.999	Cassette	11:101443501-101443670;11:101443955-101443999;11:101445220-101445330
Cenpm	15:82239293-82239384	5	326::8	460::6	163::214	231::205	0.976048	0.987124	-0.0110766	0.765276	0.999	0.672255	0.999	Cassette	15:82239958-82239879;15:82239384-82239293;15:82234509-82233779
Proz	8:13073096-13073286	6	31::282	28::524	21::1175	26::1276	0.0990415	0.050694	0.0483475	0.722995	0.999	0.672703	0.999	AltEnd	8:13073096-13073286;8:13073437-13076026
Serhl	15:83115487-83115663	13	262::0	257::0	105::217	74::245	1	1	0	0.735045	0.999	0.672748	0.999	Cassette	15:83114357-83114439;15:83115487-83115663;15:83116257-83116529
Prpf39	12:65043611-65043715	3	65::29	113::16	40::51	64::56	0.691489	0.875969	-0.18448	0.815136	0.999	0.673048	0.999	IR	12:65043003-65043611;12:65043715-65043877
Rplp0	5:115560719-115560741	3	0::1276	0::2754	224::1119	478::1942	0	0	0	0.700274	0.999	0.673073	0.999	A3SS	5:115560719-115561074
Hnrnpu	1:178323966-178324016	16	7::46	17::33	116::199	151::218	0.132075	0.34	-0.207925	0.683493	0.999	0.673247	0.999	Cassette	1:178325313-178325243;1:178324016-178323966;1:178323713-178323620
Haus4	14:54542257-54542383	11	43::234	50::212	27::341	37::276	0.155235	0.19084	-0.035605	0.675563	0.999	0.673334	0.999	IR	14:54542451-54542383;14:54542257-54541785
Ogfod2	5:124114192-124114388	3	27::47	43::29	21::74	28::80	0.364865	0.597222	-0.232357	0.728724	0.999	0.673688	0.999	IR	5:124114065-124114192;5:124114388-124114645
Arsa	15:89474709-89474787	4	20::13	31::6	12::18	18::17	0.606061	0.837838	-0.231777	0.675144	0.999	0.67373	0.999	IR	15:89475005-89474787;15:89474709-89474540
Ccndbp1	2:121008609-121008718	1	93::42	61::49	48::51	28::52	0.688889	0.554545	0.134343	0.69259	0.999	0.673797	0.999	IR	2:121008403-121008609;2:121008718-121008777
Ppp5c	7:17008712-17008993	7	194::45	132::97	92::89	84::93	0.811715	0.576419	0.235296	0.769183	0.999	0.673951	0.999	IR	7:17009181-17008993;7:17008712-17008590
Fyttd1	16:32877813-32877996	2	44::0	39::0	23::8	25::2	1	1	0	0.722749	0.999	0.674129	0.999	AltStart	16:32877500-32877670;16:32877813-32877996
Hp1bp3	4:138226048-138228644	7	34::55	11::37	24::100	9::88	0.382022	0.229167	0.152856	0.678014	0.999	0.674352	0.999	IR	4:138225889-138226048;4:138228644-138228787
Psmd11	11:80434518-80434580	3	7::79	0::88	5::79	2::95	0.0813953	0	0.0813953	0.685898	0.999	0.674354	0.999	Cassette	11:80431705-80431806;11:80434518-80434580;11:80438251-80438375
Spint2	7:29263595-29263765	2	9::132	40::243	10::109	20::211	0.0638298	0.141343	-0.077513	0.718089	0.999	0.67459	0.999	Cassette	7:29281910-29281512;7:29263765-29263595;7:29260430-29260371
Eif4a1	11:69668333-69668405	5	856::2709	650::3754	453::523	357::497	0.240112	0.147673	0.0924391	0.706329	0.999	0.674643	0.999	IR	11:69668548-69668405;11:69668333-69668196
Igfbp2	1:72825322-72825474	2	9::3959	11::11483	17::1994	15::6187	0.00226815	0.000956993	0.00131115	0.741889	0.999	0.674646	0.999	AltStart	1:72824503-72824964;1:72825322-72825474
Zmynd11	13:9735332-9735466	5	33::1	39::0	20::25	33::22	0.970588	1	-0.0294118	0.756489	0.999	0.674713	0.999	Cassette_multi	13:9764418-9764346;13:9735466-9735332;13:9720932-9720773
Thyn1	9:27006801-27006951	5	278::234	282::174	195::276	181::222	0.543415	0.618839	-0.0754244	0.707491	0.999	0.674874	0.999	Cassette	9:27006352-27006447;9:27006801-27006951;9:27007158-27007330
Ppp6r3	19:3544108-3544255	2	21::1	21::6	12::20	13::23	0.954545	0.777778	0.176768	0.701718	0.999	0.675159	0.999	Cassette_multi	19:3575737-3575641;19:3544255-3544108;19:3526934-3526702
Spop	11:95474231-95474306	4	18::0	33::10	74::76	61::67	1	0.767442	0.232558	0.713206	0.999	0.675907	0.999	A3SS	11:95474231-95474382
Mcm7	5:138164903-138164920	15	1609::0	1859::0	1357::1361	1658::1399	1	1	0	0.70426	0.999	0.675912	0.999	A3SS	5:138164920-138164583
C3	17:57226693-57226831	2	312::0	293::0	250::228	254::167	1	1	0	0.732314	0.999	0.676183	0.999	A5SS	17:57226882-57226693
Rad51	2:119135049-119137037	11	51::0	54::0	39::30	48::64	1	1	0	0.686749	0.999	0.676549	0.999	AltEnd	2:119135049-119137037;2:119147242-119147445
Cnot2	10:116498242-116498338	14	16::96	2::95	15::84	9::78	0.142857	0.0206186	0.122239	0.796488	0.999	0.677252	0.999	IR	10:116498458-116498338;10:116498242-116497985
Mthfsd	8:121098771-121098999	10	32::3	78::22	15::15	42::22	0.901408	0.78	0.121408	0.682491	0.999	0.677338	0.999	IR	8:121099152-121098999;8:121098771-121097937
Mgst2	3:51676936-51677076	6	5::141	0::139	76::168	26::101	0.0342466	0	0.0342466	0.722164	0.999	0.677443	0.999	AltEnd	3:51676936-51677076;3:51677565-51677635;3:51681622-51681878
Rif1	2:52120368-52120992	34	1::104	8::73	10::64	14::54	0.00952381	0.0987654	-0.0892416	0.71251	0.999	0.677625	0.999	IR	2:52120260-52120368;2:52120992-52122383
Mpc1	17:8293418-8293495	5	0::34	4::21	10::27	18::26	0	0.16	-0.16	0.70017	0.999	0.677964	0.999	A5SS	17:8293415-8293495
Ank1	8:23132471-23132483	41	78::32	99::11	446::309	467::341	0.709091	0.9	-0.190909	0.781342	0.999	0.678056	0.999	A5SS	8:23132097-23132483
E4f1	17:24446934-24447090	7	21::32	38::38	10::57	17::54	0.396226	0.5	-0.103774	0.688026	0.999	0.678205	0.999	IR	17:24447210-24447090;17:24446934-24446782
Pilrb1	5:137853055-137854878	3	61::29	72::63	20::41	21::78	0.677778	0.533333	0.144444	0.678902	0.999	0.678582	0.999	IR	5:137855067-137854878;5:137853055-137853025
Fbl	7:28174892-28174984	3	78::173	35::237	52::171	32::227	0.310757	0.128676	0.182081	0.67895	0.999	0.678582	0.999	IR	7:28174785-28174892;7:28174984-28175078
Ube2n	10:95541378-95541451	3	278::10	448::8	47::63	58::97	0.963605	0.980306	-0.0167015	0.688018	0.999	0.678732	0.999	A5SS	10:95541205-95541451
Atxn2	5:121813385-121813553	25	305::121	277::120	244::456	218::391	0.715962	0.69824	0.0177227	0.705523	0.999	0.678933	0.999	Cassette	5:121811385-121811612;5:121813385-121813553;5:121814338-121814734
Palb2	7:122128923-122129016	3	25::1	18::3	13::14	11::21	0.961538	0.857143	0.104396	0.700153	0.999	0.679064	0.999	Cassette	7:122129733-122129674;7:122129016-122128923;7:122128443-122127049
Plpp5	8:25721786-25722430	1	159::27	163::71	81::176	86::253	0.854839	0.696581	0.158258	0.767494	0.999	0.679298	0.999	IR	8:25721662-25721786;8:25722430-25722600
Lamp2	X:38419507-38421851	10	50::147	79::482	197::227	277::362	0.253807	0.140695	0.113113	0.847473	0.999	0.679508	0.999	AltEnd	x:38421851-38419507;x:38405571-38405062;x:38402281-38401357
Isyna1	8:70595271-70595361	2	110::19	107::56	57::94	54::117	0.852713	0.656442	0.196271	0.78764	0.999	0.679537	0.999	IR	8:70595055-70595271;8:70595361-70595554
Fdxr	11:115270015-115270099	8	390::71	259::67	182::351	129::273	0.845987	0.794479	0.0515085	0.693116	0.999	0.679786	0.999	Cassette	11:115270430-115270323;11:115270099-115270015;11:115269896-115269697
Rwdd1	10:34003372-34003836	4	0::98	6::240	5::94	3::177	0	0.0243902	-0.0243902	0.698908	0.999	0.679816	0.999	AltEnd	10:34003836-34003372;10:34002567-34002424;10:34001790-34001658;10:34001245-34001137
Prpf40b	15:99314980-99315191	19	119::136	59::55	62::201	40::93	0.466667	0.517544	-0.0508772	0.692138	0.999	0.679847	0.999	IR	15:99314843-99314980;15:99315191-99315286
Eif4enif1	11:3233988-3234059	12	48::23	44::35	39::136	25::135	0.676056	0.553459	0.122597	0.684245	0.999	0.679917	0.999	Cassette	11:3229869-3230101;11:3233988-3234059;11:3234462-3234645
Dbi	1:120120121-120120170	3	25::2235	29::4466	27::230	21::450	0.0110571	0.0064509	0.00460616	0.851817	0.999	0.67997	0.999	AltStart	1:120121078-120120945;1:120120937-120120762;1:120120170-120120121
Samhd1	2:157101321-157101443	17	78::76	77::46	51::73	52::88	0.506494	0.626016	-0.119523	0.708117	0.999	0.680037	0.999	Cassette	2:157101858-157101721;2:157101443-157101321;2:157099503-157097533
Eno1	4:150241140-150242122	5	11::155	2::321	6::4	3::4	0.0690691	0.00619195	0.0628771	0.861521	0.999	0.680473	0.999	IR	4:150241045-150241140;4:150242122-150242727
Nr2c2ap	8:70132412-70132517	3	45::3	47::19	57::72	78::111	0.9375	0.712121	0.225379	0.703278	0.999	0.68048	0.999	Cassette	8:70131918-70132008;8:70132412-70132517;8:70132587-70132654
Adgrg1	8:95013135-95013718	22	808::0	1051::2	242::373	384::465	1	0.998101	0.00189934	0.690212	0.999	0.680512	0.999	IR	8:95012857-95013135;8:95013718-95014217
Nubp1	16:10421128-10421227	5	22::78	8::85	19::66	10::78	0.22	0.0860215	0.133978	0.693369	0.999	0.680528	0.999	IR	16:10420974-10421128;16:10421227-10421437
Terf1	1:15815886-15815972	4	156::3	136::11	83::110	74::111	0.981132	0.92517	0.055962	0.696725	0.999	0.680657	0.999	Cassette	1:15813041-15813162;1:15815886-15815972;1:15818934-15819083
Stk11	10:80116716-80116907	1	346::33	222::31	347::243	252::134	0.913043	0.87747	0.0355731	0.680965	0.999	0.680791	0.999	A5SS	10:80115803-80116907
Hmgn2	4:133967001-133967795	2	46::343	21::414	12::89	10::62	0.11805	0.048911	0.0691386	0.861268	0.999	0.6809	0.999	IR	4:133968001-133967795;4:133967001-133966429
2410004B18Rik	3:145938543-145938787	2	36::14	39::35	14::78	17::106	0.712871	0.527027	0.185844	0.745182	0.999	0.680972	0.999	Cassette	3:145938285-145938328;3:145938543-145938787;3:145938898-145939096
Slc35b3	13:38944500-38944654	4	20::0	33::4	16::10	23::24	1	0.891892	0.108108	0.693403	0.999	0.68106	0.999	Cassette	13:38954230-38954109;13:38944654-38944500;13:38943166-38943059
Zc3h7a	16:11152192-11152331	15	2::58	0::39	49::112	84::104	0.0333333	0	0.0333333	0.757696	0.999	0.681243	0.999	Cassette	16:11153263-11153059;16:11152331-11152192;16:11151930-11151866
Usf2	7:30956382-30956428	2	59::4	95::0	55::67	78::84	0.936508	1	-0.0634921	0.691058	0.999	0.681392	0.999	Cassette	7:30956757-30956696;7:30956428-30956382;7:30956267-30956149
Rbm3	X:8144175-8144445	2	9::1415	13::2515	114::1439	131::2452	0.00632022	0.00514037	0.00117985	0.716191	0.999	0.68159	0.999	Cassette	x:8144679-8144573;x:8144445-8144175;x:8143947-8143848
Malsu1	6:49080040-49080129	3	13::158	5::195	16::63	17::86	0.0760234	0.025	0.0510234	0.698467	0.999	0.681622	0.999	AltEnd	6:49080040-49080129;6:49082585-49083534;6:49084503-49086751
Sdf2	11:78250421-78250545	2	20::72	22::132	27::24	28::47	0.217391	0.142857	0.0745342	0.683989	0.999	0.681684	0.999	AltStart	11:78245746-78246170;11:78250421-78250545
Cyp4f15	17:32692685-32695274	3	5::81	35::99	8::68	13::86	0.0581395	0.261194	-0.203054	0.860805	0.999	0.682222	0.999	IR	17:32690644-32692685;17:32695274-32695395
Oard1	17:48410237-48410372	1	30::24	38::42	21::17	20::32	0.555556	0.475	0.0805556	0.702265	0.999	0.682224	0.999	A5SS	17:48410014-48410372
Psmg3	5:139826364-139826722	1	26::25	15::53	18::14	14::17	0.509804	0.220588	0.289216	0.828926	0.999	0.682369	0.999	IR	5:139826885-139826722;5:139826364-139824475
Gm4890	8:79296612-79296651	2	33::5	43::0	16::13	21::17	0.868421	1	-0.131579	0.691808	0.999	0.682721	0.999	Cassette	8:79295368-79295507;8:79296612-79296651;8:79305603-79305795
Tmem234	4:129601533-129602195	2	91::16	95::14	57::99	48::117	0.850467	0.87156	-0.0210923	0.68416	0.999	0.68295	0.999	IR	4:129601407-129601533;4:129602195-129602261
Atp5f1	3:105954181-105955896	5	32::539	14::1213	9::284	10::588	0.055993	0.0114099	0.0445831	0.738297	0.999	0.683019	0.999	IR	3:105956041-105955896;3:105954181-105953669
Ldah	12:8238443-8238615	4	67::0	40::5	31::25	20::23	1	0.888889	0.111111	0.713781	0.999	0.683203	0.999	Cassette	12:8227220-8227363;12:8238443-8238615;12:8268364-8268598
Tmem176a	6:48843349-48843592	4	2::221	1::412	36::1157	21::1209	0.00894855	0.00242131	0.00652724	0.712919	0.999	0.683229	0.999	AltEnd	6:48843349-48843592;6:48843785-48843841;6:48843961-48844179;6:48844668-48844778
Ugp2	11:21370187-21370477	2	45::2	54::16	37::4	40::9	0.957447	0.771429	0.186018	0.689722	0.999	0.683236	0.999	AltStart	11:21371201-21371015;11:21370477-21370187
1110035H17Rik	7:29155733-29155738	1	54::0	72::0	29::13	38::11	1	1	0	0.693106	0.999	0.683357	0.999	IR	7:29155680-29155733;7:29155738-29156920
Srprb	9:103197620-103198789	3	15::20	8::56	5::35	7::59	0.428571	0.125	0.303571	0.860907	0.999	0.683756	0.999	IR	9:103198866-103198789;9:103197620-103197538
Csde1	3:103038692-103038890	4	61::0	129::0	38::43	73::41	1	1	0	0.733684	0.999	0.683858	0.999	Cassette_multi	3:103028789-103029212;3:103038692-103038890;3:103039933-103040042
Becn1	11:101296194-101296258	4	4::102	6::122	53::139	45::190	0.0377358	0.046875	-0.00913915	0.705482	0.999	0.683859	0.999	A5SS	11:101296316-101296194
Birc5	11:117852780-117855225	3	515::879	369::1208	90::912	87::1070	0.36944	0.233989	0.135452	0.789797	0.999	0.683879	0.999	IR	11:117852663-117852780;11:117855225-117855743
Bex1	X:136214904-136214946	2	522::27	770::36	482::397	697::587	0.95082	0.955335	-0.00451532	0.700295	0.999	0.683958	0.999	A5SS	x:136214980-136214904
Aspscr1	11:120709071-120709112	18	373::24	399::11	713::769	481::542	0.939547	0.973171	-0.0336241	0.726368	0.999	0.684233	0.999	A3SS	11:120709071-120709246
Cdk5rap3	11:96911696-96911873	5	91::159	59::157	72::148	47::153	0.364	0.273148	0.0908519	0.69105	0.999	0.684517	0.999	IR	11:96912009-96911873;11:96911696-96911456
Nat8f4	6:85899270-85901192	4	53::0	86::0	12::17	25::19	1	1	0	0.694194	0.999	0.684534	0.999	IR	6:85901613-85901192;6:85899270-85899051
Hsp90b1	10:86695542-86695660	10	49::272	51::539	36::283	63::527	0.152411	0.0864407	0.0659699	0.737714	0.999	0.684814	0.999	IR	10:86695737-86695660;10:86695542-86695477
Gipc1	8:83660959-83661280	3	56::4	157::0	42::61	95::119	0.933333	1	-0.0666667	0.768105	0.999	0.684832	0.999	Cassette_multi	8:83652686-83652737;8:83660959-83661280;8:83661955-83662140
Ppp6r3	19:3473815-3473866	16	24::9	38::3	36::59	60::76	0.727273	0.926829	-0.199557	0.705069	0.999	0.685063	0.999	A3SS	19:3473866-3473769
Cdc25b	2:131191721-131191766	6	89::90	134::84	149::251	201::293	0.497207	0.613272	-0.116066	0.72469	0.999	0.685179	0.999	A5SS	2:131191596-131191766
Orai1	5:123030024-123030118	2	36::0	25::0	22::57	14::51	1	1	0	0.695007	0.999	0.685388	0.999	IR	5:123029075-123030024;5:123030118-123030456
Azi2	9:118049897-118050220	4	86::8	127::1	17::52	25::71	0.914894	0.992188	-0.0772939	0.763989	0.999	0.685789	0.999	Cassette	9:118049310-118049435;9:118049897-118050220;9:118051354-118051502
Nxpe2	9:48331137-48331781	4	636::48	741::96	501::78	527::115	0.929825	0.885373	0.0444514	0.686804	0.999	0.685941	0.999	AltEnd	9:48331781-48331137;9:48326821-48326091;9:48323102-48323041
Nfat5	8:107370418-107370659	15	40::0	34::0	19::55	9::55	1	1	0	0.72529	0.999	0.685957	0.999	Cassette	8:107367049-107368818;8:107370418-107370659;8:107378793-107379508
Ncor1	11:62359761-62359934	25	10::17	14::9	4::15	16::22	0.37037	0.608696	-0.238325	0.727475	0.999	0.686199	0.999	Cassette	11:62367159-62366964;11:62359934-62359761;11:62359015-62358855
Dalrd3	9:108572461-108572551	6	1042::302	623::230	646::641	386::430	0.775298	0.730521	0.0447762	0.768694	0.999	0.686781	0.999	IR	9:108572393-108572461;9:108572551-108572774
Gna13	11:109380215-109380475	3	36::2	48::5	43::34	30::40	0.947368	0.90566	0.041708	0.722498	0.999	0.686848	0.999	AltEnd	11:109380215-109380475;11:109392346-109392396;11:109395914-109401369
Lockd	6:134943637-134943737	2	1::404	0::489	9::29	2::31	0.00246914	0	0.00246914	0.786141	0.999	0.686903	0.999	Cassette	6:134929092-134929260;6:134943637-134943737;6:134951306-134956798
Gngt2	11:95842309-95842426	2	42::0	52::0	31::37	40::14	1	1	0	0.765487	0.999	0.686965	0.999	AltStart	11:95837216-95837371;11:95842309-95842426
Cherp	8:72468486-72468519	5	25::45	9::38	31::62	15::45	0.357143	0.191489	0.165653	0.699805	0.999	0.687556	0.999	A3SS	8:72468519-72468375
Per1	11:69104634-69104813	19	34::3	77::2	18::24	38::31	0.918919	0.974684	-0.0557646	0.690568	0.999	0.68769	0.999	Cassette	11:69104291-69104421;11:69104634-69104813;11:69105390-69106296
Smc5	19:23215155-23215802	20	226::14	178::23	195::160	114::127	0.941667	0.885856	0.0558106	0.698971	0.999	0.687734	0.999	Cassette	19:23218530-23218405;19:23215802-23215155;19:23214740-23214642
Axin1	17:26192516-26192623	9	17::32	33::44	16::62	19::78	0.346939	0.428571	-0.0816327	0.711075	0.999	0.687752	0.999	Cassette	17:26189986-26190231;17:26192516-26192623;17:26193939-26194106
Il18bp	7:102017597-102017664	1	122::0	42::1	107::81	43::55	1	0.976744	0.0232558	0.7045	0.999	0.687867	0.999	Cassette	7:102018159-102018110;7:102017664-102017597;7:102017351-102017287
Ifi35	11:101457190-101457337	3	199::18	198::5	121::179	94::167	0.917051	0.975369	-0.0583188	0.719163	0.999	0.688085	0.999	Cassette	11:101456566-101456664;11:101457190-101457337;11:101457416-101457522
Mrpl55	11:59204535-59204556	3	46::228	79::284	106::295	147::300	0.167883	0.217631	-0.0497476	0.713593	0.999	0.688116	0.999	A3SS	11:59204535-59204757
Acsf3	8:122785819-122785964	6	36::7	72::3	23::12	42::13	0.837209	0.96	-0.122791	0.700255	0.999	0.688131	0.999	Cassette	8:122783947-122784101;8:122785819-122785964;8:122790590-122791281
Izumo4	10:80704621-80704699	4	3::17	0::31	18::43	12::40	0.15	0	0.15	0.69549	0.999	0.688241	0.999	A3SS	10:80704621-80704713
Nabp2	10:128408397-128408535	5	14::135	1::208	12::90	8::128	0.0939597	0.00478469	0.089175	0.743237	0.999	0.68832	0.999	IR	10:128408843-128408535;10:128408397-128408316
Appl2	10:83611199-83611450	14	45::112	42::63	18::58	11::50	0.286624	0.4	-0.113376	0.690561	0.999	0.688707	0.999	IR	10:83612900-83611450;10:83611199-83610978
Hdgfl2	17:56081424-56081716	3	2::109	1::124	2::33	8::32	0.0178571	0.008	0.00985714	0.719653	0.999	0.688915	0.999	AltStart	17:56079634-56079826;17:56079893-56080118;17:56081424-56081716
Snhg12	4:132309903-132310151	2	172::266	166::261	88::184	105::156	0.392694	0.388759	0.00393528	0.697901	0.999	0.689095	0.999	IR	4:132309629-132309903;4:132310151-132311024
Nfu1	6:87016176-87016394	5	14::120	5::133	10::138	4::172	0.104478	0.0397112	0.0647664	0.695091	0.999	0.689298	0.999	Cassette	6:87015566-87015701;6:87016176-87016394;6:87019365-87019431
Sdha	13:74323954-74326927	7	117::326	111::678	19::21	24::44	0.264108	0.140595	0.123513	0.721556	0.999	0.689343	0.999	IR	13:74337539-74326927;13:74323954-74323841
Epn1	7:5089919-5090003	4	59::0	93::1	96::208	165::290	1	0.989362	0.0106383	0.716112	0.999	0.689536	0.999	A3SS	7:5089919-5090168
Ep400	5:110668724-110668745	51	118::15	70::23	141::152	118::136	0.887218	0.752688	0.13453	0.736056	0.999	0.689592	0.999	A3SS	5:110668745-110668550
Als2cl	9:110894296-110894392	21	117::38	99::17	71::104	53::80	0.754839	0.854077	-0.0992385	0.710269	0.999	0.689929	0.999	Cassette	9:110893987-110894160;9:110894296-110894392;9:110894566-110894723
Commd3	2:18674315-18674361	3	0::235	1::281	186::341	131::346	0	0.0035461	-0.0035461	0.774744	0.999	0.689967	0.999	A5SS	2:18674281-18674361
Vdac2	14:21837896-21837991	6	36::207	27::406	26::256	30::411	0.148148	0.0623557	0.0857925	0.733227	0.999	0.690165	0.999	IR	14:21837734-21837896;14:21837991-21838043
Cit	5:115987688-115987732	44	44::20	39::9	29::51	28::51	0.6875	0.8125	-0.125	0.694103	0.999	0.690362	0.999	Cassette	5:115986894-115987063;5:115987688-115987732;5:115988156-115988236
Nek8	11:78167621-78167723	7	3::56	17::55	7::42	13::42	0.0508475	0.236111	-0.185264	0.696061	0.999	0.690538	0.999	IR	11:78168033-78167723;11:78167621-78167463
Rrnad1	3:87926874-87927055	4	31::25	31::46	16::28	17::38	0.553571	0.4	0.153571	0.699784	0.999	0.690819	0.999	IR	3:87927117-87927055;3:87926874-87926534
Spag5	11:78313647-78313820	6	71::70	26::61	34::95	21::73	0.503546	0.298851	0.204696	0.822422	0.999	0.6909	0.999	IR	11:78313513-78313647;11:78313820-78314084
Rbm39	2:156170040-156170481	9	61::1218	38::899	46::282	25::204	0.0476749	0.040555	0.00711991	0.709078	0.999	0.69096	0.999	AltEnd	2:156170481-156170040;2:156169231-156168993;2:156168167-156167685;2:156167591-156167538
Dus1l	11:120793110-120793834	4	31::57	18::70	23::70	15::83	0.352273	0.204545	0.147727	0.702353	0.999	0.691102	0.999	IR	11:120793946-120793834;11:120793110-120793028
Tbc1d17	7:44842186-44842203	13	18::40	13::53	52::88	34::78	0.310345	0.19697	0.113375	0.708703	0.999	0.691276	0.999	A5SS	7:44842300-44842186
Cyp27a1	1:74736847-74737017	5	125::252	136::180	69::363	68::291	0.331565	0.43038	-0.0988148	0.778274	0.999	0.691384	0.999	IR	1:74736681-74736847;1:74737017-74737098
Klhdc8b	9:108450279-108450369	7	70::136	34::85	84::117	52::96	0.339806	0.285714	0.0540915	0.699975	0.999	0.691393	0.999	AltStart	9:108452801-108452317;9:108451391-108450876;9:108450369-108450279
Gps2	11:69916293-69916420	9	372::853	332::555	223::807	189::534	0.303958	0.374648	-0.0706903	0.69465	0.999	0.691667	0.999	IR	11:69916198-69916293;11:69916420-69916591
Zufsp	10:33935089-33935257	4	42::29	56::19	27::61	28::35	0.591549	0.746667	-0.155117	0.691702	0.999	0.6917	0.999	Cassette	10:33940383-33940158;10:33935257-33935089;10:33930344-33930156
Mus81	19:5483558-5483635	11	116::52	76::56	66::85	50::80	0.690476	0.577358	0.113118	0.764424	0.999	0.692002	0.999	IR	19:5483763-5483635;19:5483558-5483455
Ilk	7:105741483-105741580	5	207::252	168::298	133::265	120::323	0.45098	0.360515	0.0904654	0.705751	0.999	0.692223	0.999	IR	7:105741374-105741483;7:105741580-105741764
Dgkz	2:91933842-91934056	33	172::307	113::278	97::464	65::415	0.359081	0.289003	0.0700789	0.696944	0.999	0.69253	0.999	IR	2:91934089-91934056;2:91933842-91933743
Gabarap	11:69992582-69992676	3	876::5	1621::0	908::821	1710::1518	0.994325	1	-0.00567537	0.717956	0.999	0.692732	0.999	A3SS	11:69992582-69992700
Hnrnpl	7:28821273-28821392	12	130::2334	65::2183	127::2432	100::2237	0.0527597	0.0289146	0.0238451	0.754416	0.999	0.692814	0.999	IR	7:28821213-28821273;7:28821392-28821487
Ube2j2	4:155946255-155946417	4	65::38	159::54	32::74	65::103	0.631068	0.746479	-0.115411	0.705288	0.999	0.692831	0.999	Cassette_multi	4:155944000-155944150;4:155946255-155946417;4:155949007-155949137
Ddx51	5:110656641-110656816	9	8::48	14::34	7::51	11::40	0.142857	0.291667	-0.14881	0.698028	0.999	0.693162	0.999	IR	5:110656525-110656641;5:110656816-110656917
Gsta3	1:21254684-21254823	4	51::341	97::873	29::286	60::727	0.130102	0.0999485	0.0301536	0.702812	0.999	0.693353	0.999	Cassette	1:21249751-21249858;1:21254684-21254823;1:21257331-21257382
Amz2	11:109434580-109434756	9	70::7	126::4	51::27	68::42	0.909091	0.969231	-0.0601399	0.721401	0.999	0.693414	0.999	Cassette	11:109433992-109434053;11:109434580-109434756;11:109436563-109437251
Psenen	7:30563052-30563124	2	229::0	309::0	146::105	212::102	1	1	0	0.743824	0.999	0.693518	0.999	AltStart	7:30563627-30563509;7:30563124-30563052
Ptges2	2:32400390-32400403	4	5::33	2::41	14::47	11::44	0.131579	0.0465116	0.0850673	0.729405	0.999	0.693608	0.999	A3SS	2:32400390-32400552
Rps24	14:24491024-24491750	3	54::38	41::65	20::297	22::526	0.589189	0.386792	0.202397	0.741351	0.999	0.693736	0.999	IR	14:24490767-24491024;14:24491750-24491815
Slc6a9	4:117864642-117864754	16	210::65	157::85	101::238	87::215	0.763636	0.64876	0.114876	0.8082	0.999	0.693993	0.999	IR	4:117864405-117864642;4:117864754-117864888
Keap1	9:21234061-21234073	3	30::0	16::0	40::49	25::54	1	1	0	0.70581	0.999	0.694424	0.999	A3SS	9:21234073-21233388
Acat3	17:12924238-12924830	9	502::0	868::0	1428::489	1610::695	1	1	0	0.703494	0.999	0.694472	0.999	A3SS	17:12924830-12923833
Gusb	5:130000361-130000542	3	35::1	65::8	25::26	46::31	0.972222	0.890411	0.0818113	0.708705	0.999	0.694512	0.999	Cassette	5:130000942-130000757;5:130000542-130000361;5:130000069-129999599
Dvl1	4:155855025-155855104	5	71::158	38::158	49::198	26::190	0.310044	0.193878	0.116166	0.695796	0.999	0.694539	0.999	IR	4:155854566-155855025;4:155855104-155855180
B4galt7	13:55608698-55608802	5	62::6	83::0	31::55	46::63	0.911765	1	-0.0882353	0.715099	0.999	0.694613	0.999	Cassette	13:55608342-55608425;13:55608698-55608802;13:55609219-55610443
Fam193b	13:55550224-55564580	2	237::2	165::0	145::304	127::199	0.991632	1	-0.0083682	0.703702	0.999	0.694675	0.999	Cassette_multi	13:55569958-55569705;13:55564580-55564520;13:55556225-55555983;13:55554448-55554217;13:55553349-55552962;13:55550407-55550224;13:55543789-55543420
Nsmf	2:25061672-25062474	13	243::0	179::0	294::394	250::264	1	1	0	0.703755	0.999	0.694731	0.999	A3SS	2:25061672-25062881
Rexo2	9:48474252-48474370	4	0::211	3::394	18::63	11::97	0	0.00754717	-0.00754717	0.73889	0.999	0.694779	0.999	AltEnd	9:48474370-48474252;9:48473621-48473032;9:48472220-48471722
Ap3d1	10:80710089-80710292	24	18::173	23::112	18::214	26::176	0.0961039	0.17037	-0.0742665	0.705776	0.999	0.694978	0.999	Cassette	10:80710467-80710420;10:80710292-80710089;10:80709956-80709767
Sh3glb1	3:144686911-144691532	11	582::20	1055::17	92::238	112::397	0.966805	0.984157	-0.0173516	0.697283	0.999	0.695169	0.999	Cassette	3:144692128-144691900;3:144691532-144686911;3:144685139-144684895
Smpd2	10:41488823-41488931	2	41::53	23::77	23::54	19::64	0.439153	0.23	0.209153	0.808101	0.999	0.69518	0.999	IR	10:41489351-41488931;10:41488823-41488734
Dusp12	1:170881028-170881041	3	3::17	14::25	24::49	65::83	0.15	0.358974	-0.208974	0.697905	0.999	0.695389	0.999	A3SS	1:170881041-170880915
Nsun5	5:135375485-135375555	7	55::52	54::24	32::71	32::60	0.514019	0.692308	-0.178289	0.796267	0.999	0.695403	0.999	IR	5:135375275-135375485;5:135375555-135375698
Lsm4	8:70677665-70677876	3	360::1	607::0	142::279	177::468	0.99723	1	-0.00277008	0.728112	0.999	0.695466	0.999	Cassette	8:70676555-70676596;8:70677665-70677876;8:70677954-70678134
Chkb	15:89428578-89428714	2	633::10	446::20	410::428	274::303	0.98446	0.957082	0.0273784	0.792657	0.999	0.695636	0.999	IR	15:89428827-89428714;15:89428578-89428411
Sbf1	15:89305085-89305163	14	28::23	20::34	19::25	16::38	0.54902	0.37037	0.178649	0.698304	0.999	0.696088	0.999	IR	15:89305261-89305163;15:89305085-89304881
Nat6	9:107580117-107580935	2	49::2	48::2	49::245	45::141	0.960784	0.96	0.000784314	0.705782	0.999	0.696473	0.999	Cassette	9:107579100-107579385;9:107580117-107580935;9:107582817-107583519
Wdr41	13:95002360-95002519	7	6::15	2::29	5::26	4::33	0.285714	0.0645161	0.221198	0.729324	0.999	0.696505	0.999	Cassette	13:94999867-94999928;13:95002360-95002519;13:95005731-95005842
Rangrf	11:68973117-68973274	4	40::0	109::0	25::7	70::7	1	1	0	0.728413	0.999	0.696767	0.999	A5SS	11:68973368-68973117
Rrnad1	3:87927755-87927924	3	24::9	40::20	10::30	24::46	0.727273	0.666667	0.0606061	0.702642	0.999	0.696777	0.999	IR	3:87928668-87927924;3:87927755-87927563
Serpina1e	12:103956857-103956898	2	249::0	1330::0	117::2	561::2	1	1	0	0.711019	0.999	0.697154	0.999	AltStart	12:103958975-103958734;12:103956898-103956857
Slc25a11	11:70646768-70646978	2	54::3	71::1	22::93	36::74	0.947368	0.986111	-0.0387427	0.723452	0.999	0.69719	0.999	AltStart	11:70647479-70647291;11:70646978-70646768
Aen	7:78902230-78902830	5	35::4	27::13	33::32	32::45	0.897436	0.675	0.222436	0.711963	0.999	0.697548	0.999	Cassette	7:78895854-78896014;7:78902230-78902830;7:78905843-78906043
Kif23	9:61922851-61924216	17	114::109	194::100	32::203	38::225	0.511211	0.659864	-0.148653	0.863264	0.999	0.697602	0.999	Cassette	9:61924811-61924632;9:61924216-61922851;9:61921246-61921187
Unk	11:116058243-116058424	15	39::11	88::10	27::43	51::50	0.78	0.897959	-0.117959	0.69871	0.999	0.697964	0.999	Cassette	11:116055898-116056379;11:116058243-116058424;11:116058989-116059106
Sigmar1	4:41741102-41741186	5	24::0	110::1	25::6	92::9	1	0.990991	0.00900901	0.716727	0.999	0.698023	0.999	AltStart	4:41755399-41755169;4:41755088-41754828;4:41745072-41745002;4:41741186-41741102
Fam213a	14:41008199-41008266	2	12::21	15::69	7::9	12::18	0.363636	0.178571	0.185065	0.710982	0.999	0.69804	0.999	AltStart	14:41013788-41013626;14:41008266-41008199
Med17	9:15267414-15267551	9	80::0	80::6	41::71	39::63	1	0.930636	0.0693642	0.727007	0.999	0.698086	0.999	Cassette	9:15270452-15270343;9:15267551-15267414;9:15265469-15265352
Haus8	8:71260227-71260510	4	0::39	0::72	7::33	2::36	0	0	0	0.727995	0.999	0.69813	0.999	AltEnd	8:71260510-71260227;8:71257425-71257038;8:71256653-71256459;8:71256120-71256008
Slc35b2	17:45565664-45566055	4	23::14	27::41	59::162	79::152	0.621622	0.397059	0.224563	0.712273	0.999	0.69819	0.999	AltEnd	17:45565664-45566055;17:45566309-45567671
Acp5	9:22131737-22131815	3	56::34	73::68	60::30	87::42	0.622222	0.515901	0.106321	0.716998	0.999	0.698219	0.999	AltStart	9:22135711-22135613;9:22132939-22132620;9:22131815-22131737
Naxd	8:11511877-11511997	8	684::37	744::18	337::415	372::416	0.948682	0.976378	-0.0276956	0.716868	0.999	0.698296	0.999	Cassette	8:11510227-11510347;8:11511877-11511997;8:11512895-11513287
Cd55	1:130448408-130449417	8	30::43	67::82	25::56	26::106	0.410959	0.449664	-0.0387055	0.707492	0.999	0.698709	0.999	IR	1:130449563-130449417;1:130448408-130448328
Dtymk	1:93798776-93799361	3	35::84	33::213	53::145	77::208	0.294118	0.134146	0.159971	0.827365	0.999	0.698797	0.999	AltStart	1:93801934-93801698;1:93800910-93800065;1:93799361-93798776
Spsb3	17:24891305-24891360	7	15::209	17::181	84::314	59::263	0.0669643	0.0858586	-0.0188943	0.701989	0.999	0.699039	0.999	A3SS	17:24891305-24892152
Heca	10:17899281-17900084	4	370::38	269::7	103::52	89::46	0.906863	0.974638	-0.0677749	0.863787	0.999	0.699051	0.999	IR	10:17902377-17900084;10:17899281-17899035
Cope	8:70311628-70311696	6	2836::31	2847::11	1363::1345	1387::1467	0.989187	0.996152	-0.00696452	0.711596	0.999	0.699188	0.999	Cassette	8:70310336-70310491;8:70311628-70311696;8:70312706-70312780
Carmil2	8:105690919-105691083	21	43::16	30::18	23::39	12::38	0.728814	0.625	0.103814	0.706697	0.999	0.699321	0.999	IR	8:105690747-105690919;8:105691083-105691245
Akt2	7:27639279-27639389	23	758::0	646::0	470::82	384::104	1	1	0	0.708442	0.999	0.699722	0.999	IR	7:27638062-27639279;7:27639389-27640826
Smim1	4:154024067-154025504	1	69::400	54::431	36::220	32::306	0.146965	0.11134	0.0356247	0.705588	0.999	0.699911	0.999	A5SS	4:154025663-154024067
Cfh	1:140088840-140088888	21	0::645	0::1236	38::650	46::1310	0	0	0	0.737665	0.999	0.700052	0.999	A3SS	1:140088888-140088658
Idh2	7:80098136-80098381	5	739::5	1514::1	255::410	459::824	0.99328	0.99934	-0.00606036	0.749071	0.999	0.700168	0.999	Cassette	7:80098914-80098771;7:80098381-80098136;7:80097955-80097804
Hscb	5:110834655-110834895	4	441::14	486::4	192::190	199::213	0.969231	0.991837	-0.022606	0.755817	0.999	0.700298	0.999	Cassette	5:110836069-110835975;5:110834895-110834655;5:110830983-110830936
Map2k7	8:4245825-4247657	13	591::8	495::9	162::270	171::215	0.986644	0.982143	0.00450155	0.703428	0.999	0.700583	0.999	IR	8:4245695-4245825;8:4247657-4247897
Map4k2	19:6341834-6341903	2	13::32	30::30	12::40	20::39	0.288889	0.5	-0.211111	0.701609	0.999	0.700598	0.999	IR	19:6341744-6341834;19:6341903-6341996
Syne2	12:76100028-76100096	110	43::20	19::24	24::29	10::30	0.68254	0.44186	0.240679	0.752949	0.999	0.700688	0.999	Cassette	12:76099230-76099512;12:76100028-76100096;12:76100992-76101131
Fxyd1	7:31054765-31054788	4	8::674	25::812	29::119	45::156	0.0117216	0.0298389	-0.0181173	0.731443	0.999	0.700954	0.999	AltStart	7:31055708-31055551;7:31055409-31055318;7:31054788-31054765
Ctla2a	13:60936386-60936419	1	0::58	5::100	26::76	32::112	0	0.047619	-0.047619	0.708138	0.999	0.701004	0.999	Cassette	13:60936625-60936491;13:60936419-60936386;13:60936075-60935958
Hnrnpf	6:117919291-117919365	7	3::149	0::222	3::161	3::234	0.0197368	0	0.0197368	0.714055	0.999	0.701064	0.999	Cassette	6:117919099-117919159;6:117919291-117919365;6:117923708-117923849
Anxa7	14:20458682-20460159	9	106::238	68::355	35::46	31::67	0.30814	0.160757	0.147383	0.776432	0.999	0.701556	0.999	IR	14:20463020-20460159;14:20458682-20458570
Prpf38b	3:108910343-108910395	2	29::42	25::66	20::58	33::86	0.408451	0.274725	0.133725	0.701851	0.999	0.701723	0.999	Cassette	3:108911468-108911164;3:108910395-108910343;3:108908404-108908326
Banf1	19:5366263-5366347	2	2::232	15::323	5::139	12::177	0.00854701	0.0443131	-0.0357661	0.716049	0.999	0.70185	0.999	AltStart	19:5366645-5366568;19:5366347-5366263
Tial1	7:128458597-128458656	2	41::61	63::63	24::73	35::78	0.401961	0.5	-0.0980392	0.708668	0.999	0.701965	0.999	Cassette	7:128461346-128461125;7:128458656-128458597;7:128455032-128454936
Rps6kb2	19:4159566-4159705	6	11::128	15::72	12::137	17::107	0.0791367	0.172414	-0.0932771	0.71094	0.999	0.701971	0.999	Cassette	19:4161215-4161068;19:4159705-4159566;19:4159460-4159403
Alg13	X:144355584-144355652	26	43::12	30::21	24::37	20::34	0.781818	0.588235	0.193583	0.714919	0.999	0.702144	0.999	Cassette	x:144353573-144353628;x:144355584-144355652;x:144356796-144356961
Slc35a4	18:36681765-36681874	3	95::32	111::11	62::160	69::154	0.748031	0.909836	-0.161805	0.861422	0.999	0.702999	0.999	IR	18:36681528-36681765;18:36681874-36683861
Uba52	8:70510118-70510338	2	290::294	911::502	238::32	602::60	0.496575	0.644499	-0.147924	0.755696	0.999	0.703014	0.999	A5SS	8:70510581-70510118
Rpl10	X:74271361-74271660	1	1::670	0::1108	209::988	173::1385	0.00148957	0	0.00148957	0.722004	0.999	0.703042	0.999	A3SS	x:74271361-74271718
Coq6	12:84371170-84371451	5	27::42	25::60	11::20	11::29	0.391304	0.294118	0.0971867	0.708705	0.999	0.703178	0.999	IR	12:84370256-84371170;12:84371451-84371558
Syf2	4:134935049-134935374	3	68::293	36::295	34::317	27::314	0.188366	0.108597	0.0797684	0.815063	0.999	0.703211	0.999	IR	4:134934932-134935049;4:134935374-134935464
Nat8f1	6:85915210-85915534	1	0::58	0::108	8::24	6::41	0	0	0	0.719157	0.999	0.703254	0.999	A5SS	6:85915687-85915210
Rabep1	11:70893569-70894121	6	25::0	39::0	33::23	17::20	1	1	0	0.71687	0.999	0.703288	0.999	Cassette	11:70887011-70887171;11:70893569-70894121;11:70900472-70900607
App	16:84962868-84965670	18	6::118	0::310	2::157	2::377	0.0483871	0	0.0483871	0.831773	0.999	0.70341	0.999	IR	16:84965770-84965670;16:84962868-84962722
Bpnt1	1:185349837-185349881	7	0::19	7::32	2::26	4::49	0	0.179487	-0.179487	0.710595	0.999	0.70342	0.999	Cassette	1:185348744-185348835;1:185349837-185349881;1:185352182-185352379
Rps24	14:24495430-24495449	4	630::10896	766::9369	426::1842	464::1787	0.0546543	0.0755722	-0.0209179	0.71081	0.999	0.703427	0.999	Cassette_multi	14:24493383-24493493;14:24495430-24495449;14:24495775-24496959
Vps9d1	8:123245210-123245507	12	42::38	38::18	17::58	21::48	0.525	0.678571	-0.153571	0.703573	0.999	0.703558	0.999	IR	8:123245712-123245507;8:123245210-123244947
Acox1	11:116179608-116179777	8	611::92	673::44	357::408	365::417	0.869132	0.938633	-0.0695009	0.735276	0.999	0.703776	0.999	Cassette	11:116180406-116180291;11:116179777-116179608;11:116178844-116178682
Slc29a1	17:45589548-45589681	10	173::65	147::92	83::141	75::159	0.727463	0.615866	0.111597	0.780141	0.999	0.704119	0.999	IR	17:45589820-45589681;17:45589548-45589414
Sec16a	2:26413679-26413738	29	32::48	25::57	18::68	17::74	0.4	0.304878	0.095122	0.704226	0.999	0.704195	0.999	Cassette	2:26414445-26414371;2:26413738-26413679;2:26412913-26412836
Cd63	10:128910622-128910775	4	1::235	2::423	9::28	12::63	0.00423729	0.00470588	-0.000468594	0.763803	0.999	0.704239	0.999	AltStart	10:128909345-128909522;10:128909699-128909958;10:128910395-128910471;10:128910622-128910775
Phka2	X:160586949-160586954	31	90::347	38::250	328::332	200::220	0.20595	0.131716	0.0742339	0.741164	0.999	0.704427	0.999	A5SS	x:160586779-160586954
Gcdh	8:84892893-84893021	3	42::296	32::464	37::159	39::242	0.12426	0.0645161	0.0597442	0.786292	0.999	0.704566	0.999	IR	8:84893285-84893021;8:84892893-84892402
Dnajc25	4:59013611-59013855	4	23::26	21::28	14::26	10::36	0.469388	0.428571	0.0408163	0.729378	0.999	0.705455	0.999	Cassette	4:59003172-59003557;4:59013611-59013855;4:59017670-59017822
Hdac3	18:37941458-37941708	11	119::207	89::242	60::285	46::273	0.365031	0.268882	0.0961485	0.786279	0.999	0.705607	0.999	IR	18:37941766-37941708;18:37941458-37941379
Vars	17:35015476-35015594	23	213::306	136::325	119::815	76::665	0.410405	0.294691	0.115713	0.776901	0.999	0.705652	0.999	IR	17:35015365-35015476;17:35015594-35016030
Tbl3	17:24702375-24702476	12	45::82	20::78	26::96	13::71	0.354331	0.204082	0.150249	0.749383	0.999	0.705737	0.999	IR	17:24702623-24702476;17:24702375-24702145
Golga2	2:32297754-32297834	10	49::7	51::1	31::49	41::32	0.875	0.980769	-0.105769	0.722552	0.999	0.706186	0.999	Cassette	2:32297521-32297577;2:32297754-32297834;2:32298600-32298638
Apeh	9:108094359-108094435	1	52::46	120::54	36::71	69::85	0.530612	0.689655	-0.159043	0.728034	0.999	0.706221	0.999	IR	9:108094606-108094435;9:108094359-108094227
Fam98c	7:29153489-29154419	3	57::76	50::28	41::166	33::100	0.430712	0.641026	-0.210314	0.841251	0.999	0.706316	0.999	IR	7:29154535-29154419;7:29153489-29153322
Hykk	9:54930695-54931063	3	2::34	4::21	5::39	12::43	0.0555556	0.16	-0.104444	0.727252	0.999	0.706338	0.999	AltEnd	9:54930695-54931063;9:54937139-54938164;9:54946066-54949924
Trmt1	8:84695324-84695337	8	87::19	97::6	80::41	90::34	0.820755	0.941748	-0.120993	0.78902	0.999	0.706367	0.999	A5SS	8:84694922-84695337
[truncated: 47,582 more rows]

## Sheet: 1 week
AccID	Location	Exon	W1-cKO_Junc_Inclusive::Exclusive	W1-Control_Junc_Inclusive::Exclusive	W1-cKO_Exp_Inclusive::Exclusive	W1-Control_Exp_Inclusive::Exclusive	PSI-W1-cKO	PSI-W1-Control	delta_PSI	Pvalue-Arithmetic	Fdr-Arithmetic	Pvalue-Geometric	Fdr-Geometric	SplicingType	LocFlank
Hcfc1r1	17:23674535-23674547	2	284::281	373::0	259::653	306::482	0.503095	1	-0.496905	0.00158879	0.998999	4.0644e-10	4.7082e-06	A3SS	17:23674535-23674675
Sema4g	19:45002218-45002347	15	1278::3077	3181::1596	778::3704	1607::3038	0.293537	0.665899	-0.372362	2.40311e-09	2.78376e-05	1.35059e-09	5.80774e-06	IR	19:45001168-45002218;19:45002347-45003397
Tcp1	17:12916439-12916629	2	54::0	39::0	882::1211	175::983	1	1	0	0.370024	0.998999	1.50408e-09	5.80774e-06	AltStart	17:12915701-12915871;17:12916439-12916629
Cox16	12:81472093-81472351	5	196::368	388::103	213::307	413::128	0.347518	0.790437	-0.44292	1.13305e-08	6.56262e-05	5.8232e-09	1.6864e-05	AltEnd	12:81472351-81472093;12:81374507-81374418;12:81359344-81359026
Gm20498	12:81470603-81472351	7	196::368	388::103	34::259	65::106	0.347518	0.790437	-0.44292	5.42881e-08	0.000209624	2.20677e-08	5.11264e-05	AltEnd	12:81472351-81470603;12:81359344-81358860
Adamts7	9:90193865-90194043	19	40::225	100::61	31::214	70::111	0.150943	0.621118	-0.470175	9.86088e-07	0.00285571	1.4742e-07	0.000284618	IR	9:90192899-90193865;9:90194043-90194269
Rad23a	8:84834652-84835674	8	285::0	255::0	376::1589	357::700	1	1	0	0.15	0.998999	1.08151e-06	0.00178974	AltEnd	8:84835674-84834652;8:84834324-84834019
Aldh3a2	11:61247929-61248041	11	115::231	194::98	108::921	174::761	0.33237	0.664384	-0.332014	0.0167523	0.998999	5.63182e-05	0.0815487	Cassette	11:61249097-61248862;11:61248041-61247929;11:61246321-61244853
C8a	4:104815909-104817553	11	3229::612	5552::150	801::1292	1426::1680	0.840599	0.973696	-0.133097	0.000257102	0.595654	8.28214e-05	0.1066	IR	4:104817660-104817553;4:104815909-104815679
C8a	4:104817553-104846135	7	695::0	218::0	514::1331	492::2176	1	1	0	0.144101	0.998999	0.000194276	0.22505	Cassette_multi	4:104853942-104853742;4:104846135-104845895;4:104828080-104827955;4:104826826-104826669;4:104822211-104821980;4:104817660-104817553;4:104816112-104815679
Car14	3:95901459-95901480	4	1::70	17::23	19::109	15::63	0.0140845	0.425	-0.410915	0.146589	0.998999	0.00045914	0.483517	Cassette	3:95902131-95902111;3:95901480-95901459;3:95901272-95901093
Ndufaf4	4:24898302-24898573	1	70::114	53::18	28::137	32::39	0.380435	0.746479	-0.366044	0.0186336	0.998999	0.000639024	0.567525	IR	4:24898083-24898302;4:24898573-24898676
Gnmt	17:46726182-46726269	4	194::527	555::706	156::670	366::1076	0.269071	0.439952	-0.170882	0.0590341	0.998999	0.000691301	0.567525	IR	17:46726411-46726269;17:46726182-46726061
0610010K14Rik	11:70235696-70235800	7	278::359	273::181	155::324	165::232	0.436421	0.601322	-0.164901	0.0747455	0.998999	0.000762478	0.567525	Cassette	11:70236211-70236024;11:70235800-70235696;11:70235464-70235208
Tcerg1	18:42574160-42574253	22	32::136	63::67	27::222	35::169	0.190476	0.484615	-0.294139	0.187733	0.998999	0.000779747	0.567525	Cassette	18:42573260-42573360;18:42574160-42574253;18:42574518-42575551
Apoa1	9:46228736-46228938	1	702::19745	1227::20466	922::9462	1385::10219	0.034354	0.0565599	-0.0222058	0.0029714	0.998999	0.000783874	0.567525	IR	9:46228580-46228736;9:46228938-46228999
Meg3	12:109544742-109544948	3	76::23	201::249	42::30	131::233	0.767677	0.446667	0.32101	0.00187647	0.998999	0.00101875	0.65732	IR	12:109544027-109544742;12:109544948-109545319
Got1	19:43504687-43504776	7	101::291	234::179	79::409	130::337	0.257653	0.566586	-0.308933	0.00276209	0.998999	0.00107934	0.65732	IR	19:43504926-43504776;19:43504687-43504522
Dvl1	4:155847586-155847685	1	71::0	291::0	24::89	159::155	1	1	0	0.242169	0.998999	0.00109123	0.65732	IR	4:155847461-155847586;4:155847685-155847904
Dcxr	11:120725855-120725896	6	228::1285	311::851	391::1264	458::1022	0.150694	0.267642	-0.116948	0.00625415	0.998999	0.00115235	0.65732	A3SS	11:120725896-120725738
Dcxr	11:120725942-120726006	5	2379::228	1623::311	1255::1016	902::860	0.912543	0.839193	0.0733498	0.132268	0.998999	0.0012219	0.65732	Cassette	11:120726187-120726088;11:120726006-120725942;11:120725896-120725738
Hmgcs2	3:98309059-98309820	10	28062::36	36211::15	10931::4296	13169::4294	0.998719	0.999586	-0.000867153	0.00792007	0.998999	0.00124836	0.65732	IR	3:98309030-98309059;3:98309820-98310738
Dpys	15:39855877-39856737	2	0::58	5::57	7::88	65::98	0	0.0806452	-0.0806452	0.0876271	0.998999	0.00136345	0.686706	AltEnd	15:39856737-39855877;15:39846767-39846609;15:39844037-39843858
Ddx39	8:83721466-83721524	7	4::64	47::67	13::94	48::110	0.0588235	0.412281	-0.353457	0.016418	0.998999	0.0017567	0.847901	Cassette	8:83720957-83721140;8:83721466-83721524;8:83721734-83721852
Apob	12:8015082-8015873	29	9103::98	5940::129	3356::9184	2037::10553	0.98935	0.978746	0.010604	0.00294359	0.998999	0.00202593	0.922559	IR	12:8015015-8015082;12:8015873-8016835
Hnrnpa2b1	6:51461920-51462055	8	317::281	408::158	775::951	879::813	0.5301	0.720848	-0.190748	0.0280918	0.998999	0.00207066	0.922559	Cassette	6:51463493-51463411;6:51462055-51461920;6:51461433-51460932
Itih3	14:30914049-30914129	14	90::195	103::79	29::3437	29::3963	0.315789	0.565934	-0.250145	0.242209	0.998999	0.00220647	0.946659	Cassette	14:30914659-30914653;14:30914129-30914049;14:30913193-30913187
Nr1i3	1:171217626-171217731	6	358::54	1942::110	218::263	1359::1467	0.868932	0.946394	-0.0774617	0.303969	0.998999	0.00250982	0.998999	Cassette	1:171217314-171217430;1:171217626-171217731;1:171218589-171218843
Chchd5	2:129130178-129130566	1	555::3	150::1	366::81	101::69	0.994624	0.993377	0.00124617	0.279061	0.998999	0.00251072	0.998999	Cassette_multi	2:129129804-129129857;2:129130178-129130318;2:129130401-129130566;2:129133275-129134013
Fut11	14:20695698-20695788	1	7::60	30::51	7::62	21::41	0.104478	0.37037	-0.265893	0.00505712	0.998999	0.0026478	0.998999	IR	14:20694968-20695698;14:20695788-20696413
Stk11	10:80126165-80126233	5	160::1247	117::319	199::1573	91::451	0.11365	0.268349	-0.154699	0.0331947	0.998999	0.00294373	0.998999	IR	10:80126033-80126165;10:80126233-80126369
Josd2	7:44470859-44470987	4	257::481	294::915	283::611	361::957	0.348238	0.243176	0.105062	0.236821	0.998999	0.00362271	0.998999	Cassette	7:44470412-44470537;7:44470859-44470987;7:44471113-44471307
Pcolce	5:137611237-137611326	2	74::0	42::0	56::9	30::28	1	1	0	0.425407	0.998999	0.00382076	0.998999	AltStart	5:137613784-137613673;5:137611326-137611237
Apoa5	9:46269963-46270199	4	2782::10	1742::7	1522::1519	926::1191	0.99642	0.995999	0.000420764	0.149895	0.998999	0.00471726	0.998999	IR	9:46269768-46269963;9:46270199-46271919
H2-Q10	17:35473589-35473768	2	322::6755	723::7865	196::5583	341::6530	0.0455605	0.0842017	-0.0386412	0.00574542	0.998999	0.00494565	0.998999	IR	17:35473486-35473589;17:35473768-35474563
Nsfl1c	2:151502327-151502460	4	7::105	37::74	36::172	61::145	0.0625	0.333333	-0.270833	0.0566655	0.998999	0.00495976	0.998999	Cassette	2:151500715-151500789;2:151502327-151502460;2:151503014-151503179
Map2k2	10:81121964-81122567	10	61::1192	131::925	30::1102	61::923	0.0486832	0.124053	-0.0753699	0.0391183	0.998999	0.00508556	0.998999	IR	10:81121903-81121964;10:81122567-81122612
Ss18l2	9:121710471-121710639	1	34::262	76::168	34::179	54::122	0.114865	0.311475	-0.196611	0.0499796	0.998999	0.00614165	0.998999	IR	9:121710329-121710471;9:121710639-121710715
Apoc1	7:19692486-19692609	1	1482::19625	1655::29552	1767::29250	2578::44431	0.0702533	0.0530473	0.017206	0.553958	0.998999	0.00677503	0.998999	IR	7:19692660-19692609;7:19692486-19692411
Cbx8	11:119039998-119040094	3	6::55	28::20	8::60	18::45	0.0983607	0.583333	-0.484973	0.0711008	0.998999	0.00709383	0.998999	IR	11:119040159-119040094;11:119039998-119039932
Pcsk7	9:45927037-45927118	16	21::47	62::25	16::64	32::61	0.308824	0.712644	-0.40382	0.144585	0.998999	0.00776055	0.998999	Cassette	9:45926734-45926828;9:45927037-45927118;9:45927575-45927668
Mterf4	1:93301584-93301795	4	189::13	59::4	199::94	91::116	0.935802	0.936508	-0.000705467	0.144728	0.998999	0.00797442	0.998999	A3SS	1:93301795-93299211
Hexdc	11:121221337-121221501	11	217::281	209::97	127::241	112::106	0.435306	0.683524	-0.248218	0.0113637	0.998999	0.00807899	0.998999	IR	11:121220864-121221337;11:121221501-121221590
Cdc34	10:79682324-79682400	1	115::0	127::0	54::247	66::111	1	1	0	0.29679	0.998999	0.00846237	0.998999	IR	10:79682195-79682324;10:79682400-79682590
Igf2	7:142652447-142653561	8	1098::0	889::0	1838::18538	1595::19184	1	1	0	0.153364	0.998999	0.00907548	0.998999	IR	7:142654052-142653561;7:142652447-142650766
Hdac7	15:97808660-97808770	11	7::29	18::5	8::55	18::35	0.194444	0.782609	-0.588164	0.0133413	0.998999	0.0107747	0.998999	Cassette	15:97809058-97808967;15:97808770-97808660;15:97808533-97808353
Qsox1	1:155778851-155779718	13	146::891	281::639	77::902	103::670	0.140723	0.305435	-0.164712	0.0159996	0.998999	0.0108475	0.998999	IR	1:155779938-155779718;1:155778851-155778158
Usp10	8:119952402-119952627	11	0::157	0::52	5::50	15::21	0	0	0	0.448395	0.998999	0.0115367	0.998999	AltEnd	8:119952402-119952627;8:119952652-119953345;8:119954789-119955317
Gas5	1:161036014-161036208	3	266::1171	396::980	190::1156	246::1062	0.185108	0.287791	-0.102683	0.0423713	0.998999	0.0120788	0.998999	IR	1:161035983-161036014;1:161036208-161036244
Cyp4f16	17:32550386-32550503	9	39::18	9::40	19::21	6::26	0.678261	0.191919	0.486342	0.0429724	0.998999	0.0121324	0.998999	IR	17:32550253-32550386;17:32550503-32550651
Nme3	17:24896559-24896628	1	7::36	47::23	9::53	30::66	0.162791	0.671429	-0.508638	0.118497	0.998999	0.0127242	0.998999	IR	17:24896500-24896559;17:24896628-24896758
Tpm1	9:67032466-67032541	7	173::78	93::101	198::154	146::149	0.689243	0.479381	0.209862	0.162534	0.998999	0.0132669	0.998999	MXE	9:67032541-67032466;9:67032026-67031951
Ccdc59	10:105842848-105845350	2	79::253	96::86	43::265	54::123	0.237952	0.527473	-0.289521	0.0180372	0.998999	0.0136189	0.998999	IR	10:105842542-105842848;10:105845350-105845449
Luc7l2	6:38598785-38598814	14	842::556	1341::618	375::210	595::299	0.602074	0.684533	-0.0824593	0.152094	0.998999	0.0151948	0.998999	Cassette	6:38593378-38593469;6:38598785-38598814;6:38603277-38606367
C8g	2:25498823-25498905	6	306::2432	222::3206	316::1369	326::1826	0.111726	0.0647608	0.0469656	0.13117	0.998999	0.0152946	0.998999	IR	2:25499115-25498905;2:25498823-25498651
Josd2	7:44469983-44470172	2	337::177	712::169	683::597	1181::908	0.655005	0.808173	-0.153168	0.425418	0.998999	0.0157905	0.998999	Cassette	7:44468807-44468969;7:44469983-44470172;7:44470412-44470537
Fhod1	8:105336237-105336260	12	32::32	7::46	18::72	5::77	0.5	0.132075	0.367925	0.07283	0.998999	0.0181903	0.998999	Cassette	8:105336561-105336382;8:105336260-105336237;8:105334802-105334687
Ndufv3	17:31527310-31528401	4	463::3094	579::2329	224::2128	283::1660	0.130148	0.199037	-0.0688899	0.0242258	0.998999	0.0182407	0.998999	Cassette	17:31521569-31521692;17:31527310-31528401;17:31531110-31531323
Qsox1	1:155779439-155779718	13	0::891	0::639	110::1127	156::847	0	0	0	0.246519	0.998999	0.0187072	0.998999	A5SS	1:155779938-155779439
Tmem134	19:4130995-4131075	4	641::159	354::156	197::376	128::262	0.80125	0.694118	0.107132	0.245779	0.998999	0.0190127	0.998999	Cassette	19:4127550-4127639;19:4130995-4131075;19:4131229-4131282
Gm20319	16:26729919-26730261	3	279::20	256::26	167::80	162::170	0.93311	0.907801	0.0253089	0.32833	0.998999	0.0190579	0.998999	Cassette	16:26733352-26733225;16:26730261-26729919;16:26715053-26714446
Ilk	7:105741483-105741580	5	112::194	257::165	79::174	156::205	0.366013	0.609005	-0.242992	0.11463	0.998999	0.0194485	0.998999	IR	7:105741374-105741483;7:105741580-105741764
H2-D1	17:35266726-35266866	7	352::2616	365::1605	220::3241	203::2073	0.118598	0.185232	-0.0666338	0.0357302	0.998999	0.0207959	0.998999	IR	17:35266688-35266726;17:35266866-35267499
Tlcd1	11:78180093-78180175	4	499::32	705::14	264::314	358::270	0.939793	0.980529	-0.0407355	0.0224235	0.998999	0.0217501	0.998999	IR	11:78179947-78180093;11:78180175-78181909
Cdc123	2:5809555-5810018	8	84::136	24::134	65::91	29::97	0.381818	0.151899	0.229919	0.0584036	0.998999	0.0220444	0.998999	AltEnd	2:5810018-5809555;2:5807506-5807431;2:5805033-5804830;2:5804372-5803947
Ninj1	13:49194839-49194894	6	0::282	3::154	66::547	103::381	0	0.0191083	-0.0191083	0.298119	0.998999	0.0223394	0.998999	A3SS	13:49194839-49195057
Rbp4	19:38124758-38124811	2	1124::100	1158::49	425::88	438::56	0.917926	0.959403	-0.0414778	0.0733071	0.998999	0.0230163	0.998999	AltStart	19:38125321-38124955;19:38124811-38124758
Mdp1	14:55660098-55660168	2	42::50	118::27	25::47	55::39	0.456522	0.813793	-0.357271	0.0436155	0.998999	0.0236936	0.998999	IR	14:55660228-55660168;14:55660098-55659758
Emc8	8:120659959-120660187	3	3::70	25::47	11::88	28::64	0.0410959	0.347222	-0.306126	0.0667799	0.998999	0.025996	0.998999	Cassette	8:120660860-120660784;8:120660187-120659959;8:120659074-120659005
AU022252	4:119228665-119228744	2	0::232	5::45	2::138	4::44	0	0.1	-0.1	0.127849	0.998999	0.0264129	0.998999	Cassette	4:119232708-119232354;4:119228744-119228665;4:119228113-119228027
Urah	7:140835272-140835402	2	29::161	2::142	17::36	3::32	0.152632	0.0138889	0.138743	0.0369151	0.998999	0.0264447	0.998999	AltStart	7:140835018-140835258;7:140835272-140835402
Mta1	12:113133541-113133576	16	193::74	168::23	106::206	98::141	0.722846	0.879581	-0.156735	0.134825	0.998999	0.0275911	0.998999	Cassette	12:113133185-113133337;12:113133541-113133576;12:113135797-113135828
Dst	1:34301861-34301932	102	1::117	15::70	6::149	11::116	0.00847458	0.176471	-0.167996	0.186464	0.998999	0.0277153	0.998999	Cassette	1:34299721-34299838;1:34301861-34301932;1:34302830-34303032
Mrps7	11:115604912-115605023	2	19::528	49::251	43::463	41::258	0.0347349	0.163333	-0.128598	0.297077	0.998999	0.0285317	0.998999	IR	11:115604721-115604912;11:115605023-115605086
Mfsd10	5:34634513-34634591	6	5::37	31::42	7::69	25::59	0.119048	0.424658	-0.30561	0.0701409	0.998999	0.0290971	0.998999	IR	5:34634962-34634591;5:34634513-34634423
Bet1l	7:140854821-140855074	2	36::193	57::54	25::171	31::74	0.157205	0.513514	-0.356308	0.0310329	0.998999	0.0299661	0.998999	IR	7:140855165-140855074;7:140854821-140854765
Hnrnpa2b1	6:51463254-51463411	8	1420::2367	1657::1399	748::1455	877::1367	0.374868	0.542287	-0.167419	0.0446433	0.998999	0.0300173	0.998999	IR	6:51463493-51463411;6:51463254-51461920
Nkiras1	14:18277844-18278101	4	1::107	15::51	26::68	64::75	0.00925926	0.227273	-0.218013	0.170071	0.998999	0.0303212	0.998999	Cassette	14:18276826-18276968;14:18277844-18278101;14:18278304-18278404
Gtf2h5	17:6079930-6080074	2	12::215	25::117	10::48	23::35	0.0528634	0.176056	-0.123193	0.0307408	0.998999	0.0305717	0.998999	AltStart	17:6079786-6079911;17:6079930-6080074
Cyp3a25	5:145993273-145993361	6	65::86	170::91	57::154	173::261	0.430464	0.652008	-0.221544	0.152167	0.998999	0.0308047	0.998999	Cassette	5:145994978-145994865;5:145993361-145993273;5:145993036-145992888
Hsd3b7	7:127801942-127802014	3	853::262	2327::334	471::417	1220::859	0.765022	0.874483	-0.109461	0.172076	0.998999	0.0309345	0.998999	IR	7:127801834-127801942;7:127802014-127802223
Fcho1	8:71709774-71709994	25	49::45	17::88	36::61	17::90	0.521277	0.161905	0.359372	0.0986886	0.998999	0.0311054	0.998999	IR	8:71710126-71709994;8:71709774-71709575
Psma3	12:70984594-70984672	4	165::247	238::165	95::101	126::108	0.4	0.589109	-0.189109	0.563353	0.998999	0.0316694	0.998999	IR	12:70984493-70984594;12:70984672-70984745
Ntan1	16:13834681-13834794	9	234::22	239::0	358::141	387::144	0.914062	1	-0.0859375	0.325411	0.998999	0.0335749	0.998999	Cassette	16:13832337-13832434;16:13834681-13834794;16:13835135-13835448
Rabep2	7:126444578-126444820	14	68::43	155::21	42::95	106::116	0.612613	0.880682	-0.268069	0.105219	0.998999	0.0337209	0.998999	IR	7:126444523-126444578;7:126444820-126444936
Eef2	10:81181410-81181493	11	157::2082	240::1350	209::2659	213::1913	0.0701206	0.150943	-0.0808228	0.0350062	0.998999	0.0339059	0.998999	IR	10:81181228-81181410;10:81181493-81181625
Mtss1	15:58953514-58955213	10	82::0	70::0	43::26	31::48	1	1	0	0.166318	0.998999	0.034734	0.998999	Cassette_multi	15:58956590-58956574;15:58955213-58955106;15:58953611-58953514;15:58951557-58951470
Tusc3	8:39154689-39154779	9	19::18	0::28	2::10	2::16	0.526316	0	0.526316	0.275641	0.998999	0.0355883	0.998999	MXE	8:39154689-39154779;8:39157260-39157350
Llph	10:120230410-120230562	4	1::758	12::367	6::63	23::34	0.00131752	0.0316623	-0.0303447	0.0566751	0.998999	0.0362302	0.998999	Cassette	10:120227974-120228203;10:120230410-120230562;10:120231203-120232582
Ctla2a	13:60935028-60935330	3	9::149	10::74	5::55	16::33	0.056962	0.119048	-0.0620856	0.133685	0.998999	0.0370427	0.998999	IR	13:60935452-60935330;13:60935028-60934155
Fdxr	11:115270015-115270099	8	415::56	144::53	205::296	79::159	0.881104	0.730964	0.15014	0.186363	0.998999	0.0392882	0.998999	Cassette	11:115270430-115270323;11:115270099-115270015;11:115269896-115269697
Spsb3	17:24890935-24891011	6	103::108	201::76	71::142	122::162	0.488152	0.725632	-0.23748	0.358811	0.998999	0.0397952	0.998999	IR	17:24890833-24890935;17:24891011-24891136
Ddx5	11:106782693-106783959	12	779::335	1456::296	319::1051	557::1576	0.698968	0.83105	-0.132082	0.615	0.998999	0.0400144	0.998999	IR	11:106784018-106783959;11:106782693-106782469
Igf1	10:87915298-87915894	7	918::1181	3094::2230	52::1337	171::3110	0.437664	0.581181	-0.143518	0.625729	0.998999	0.0405518	0.998999	Cassette	10:87913619-87913800;10:87915298-87915894;10:87930675-87930893
Traf4	11:78161448-78161518	3	25::46	52::20	18::59	29::41	0.352113	0.722222	-0.37011	0.087435	0.998999	0.0426036	0.998999	IR	11:78161622-78161518;11:78161448-78161287
Arhgap17	7:123283777-123283825	19	48::25	24::44	36::105	20::116	0.657534	0.352941	0.304593	0.100514	0.998999	0.0432759	0.998999	Cassette	7:123287013-123286498;7:123283825-123283777;7:123280116-123279275
Npdc1	2:25408686-25408905	12	11::72	39::50	10::86	25::56	0.131737	0.438202	-0.306466	0.0681584	0.998999	0.0435136	0.998999	IR	2:25408607-25408686;2:25408905-25409001
Tpm1	9:67043578-67043778	4	108::58	61::84	77::48	38::67	0.650602	0.42069	0.229913	0.0589218	0.998999	0.0438224	0.998999	AltStart	9:67048249-67048124;9:67047911-67047786;9:67043778-67043578
Crb3	17:57065233-57065609	5	116::183	233::115	45::218	84::207	0.38796	0.66954	-0.28158	0.0821744	0.998999	0.0443473	0.998999	IR	17:57065090-57065233;17:57065609-57065918
Ndufv2	17:66092658-66092726	3	3::298	20::193	9::298	24::200	0.00996678	0.0938967	-0.0839299	0.0469372	0.998999	0.045306	0.998999	Cassette	17:66101495-66101415;17:66092726-66092658;17:66091929-66091864
Mcl1	3:95658908-95659047	1	53::0	125::0	24::114	71::76	1	1	0	0.197883	0.998999	0.0455031	0.998999	IR	3:95658788-95658908;3:95659047-95659487
Rps16	7:28352273-28352363	3	61::5586	107::3968	37::98	59::96	0.0108006	0.0262534	-0.0154528	0.400831	0.998999	0.0458924	0.998999	IR	7:28352177-28352273;7:28352363-28352410
Sqstm1	11:50202399-50202513	7	563::345	483::180	783::1021	588::709	0.620044	0.728507	-0.108463	0.473689	0.998999	0.0472283	0.998999	A5SS	11:50202594-50202399
Txn2	15:77915625-77915700	5	7::59	20::25	1804::382	1762::350	0.106061	0.444444	-0.338384	0.243364	0.998999	0.0472343	0.998999	AltStart	15:77919846-77919534;15:77915857-77915705;15:77915700-77915625
Zfp384	6:125031671-125031853	8	198::25	166::70	186::134	177::176	0.887892	0.70339	0.184503	0.277309	0.998999	0.0476235	0.998999	Cassette	6:125030798-125031022;6:125031671-125031853;6:125033240-125033318
Nop56	2:130278531-130278897	6	155::12	194::2	84::542	116::421	0.928144	0.989796	-0.0616522	0.0998449	0.998999	0.0486352	0.998999	IR	2:130278413-130278531;2:130278897-130279313
Tpm1	9:67031951-67032026	8	207::178	232::98	154::292	149::236	0.537662	0.70348	-0.165817	0.234184	0.998999	0.0487868	0.998999	Cassette	9:67032825-67032794;9:67032026-67031951;9:67031514-67031452
Dalrd3	9:108572461-108572551	6	1038::242	720::295	668::656	430::498	0.811011	0.709455	0.101556	0.4622	0.998999	0.0488228	0.998999	IR	9:108572393-108572461;9:108572551-108572774
Ubtf	11:102310926-102311036	11	121::54	46::60	64::115	20::79	0.691429	0.431925	0.259504	0.129284	0.998999	0.0489804	0.998999	Cassette	11:102311500-102311380;11:102311036-102310926;11:102310576-102310443
Tial1	7:128443946-128444281	9	176::374	317::303	104::488	173::469	0.320618	0.51129	-0.190673	0.0530731	0.998999	0.0508129	0.998999	IR	7:128444404-128444281;7:128443946-128443807
Serpinc1	1:160993611-160995318	5	234::8940	122::7297	137::10785	68::9390	0.0255032	0.016442	0.00906111	0.0538801	0.998999	0.0511726	0.998999	IR	1:160993396-160993611;1:160995318-160995455
Hnrnpd	5:99962098-99962204	9	23::723	54::634	92::767	198::705	0.0308311	0.0784884	-0.0476573	0.268905	0.998999	0.051896	0.998999	Cassette	5:99962612-99962515;5:99962204-99962098;5:99961333-99960998
Col18a1	10:77057369-77057401	40	5889::85	4200::3	3005::4124	2242::3002	0.985773	0.999286	-0.0135134	0.176214	0.998999	0.0520195	0.998999	Cassette	10:77058830-77058699;10:77057401-77057369;10:77055827-77055607
Snrnp70	7:45383125-45383184	7	131::301	244::277	162::849	256::1018	0.303241	0.46833	-0.165089	0.108323	0.998999	0.0544157	0.998999	Cassette	7:45383885-45383804;7:45383184-45383125;7:45380818-45380717
Tpm3	3:90091013-90091091	11	53::280	76::159	29::33	37::21	0.159159	0.323404	-0.164245	0.089629	0.998999	0.0552803	0.998999	Cassette	3:90090010-90090079;3:90091013-90091091;3:90098375-90098783
Dgkz	2:91933842-91934056	33	83::262	167::258	44::376	103::435	0.24058	0.392941	-0.152361	0.059	0.998999	0.0557552	0.998999	IR	2:91934089-91934056;2:91933842-91933743
App	16:84971408-84971461	17	210::41	82::40	97::144	42::95	0.836653	0.672131	0.164522	0.158435	0.998999	0.0572964	0.998999	Cassette	16:84978285-84978064;16:84971461-84971408;16:84965770-84965670
Hsf2	10:57509061-57509114	10	102::50	61::83	62::190	44::228	0.671053	0.423611	0.247442	0.0799066	0.998999	0.0581872	0.998999	Cassette	10:57506197-57506302;10:57509061-57509114;10:57511444-57511528
Psme4	11:30856889-30857152	43	17::35	5::34	19::18	8::31	0.326923	0.128205	0.198718	0.25037	0.998999	0.0586843	0.998999	AltEnd	11:30856889-30857152;11:30861348-30861476;11:30865434-30865589;11:30866036-30866279
Ifnar1	16:91505414-91506527	11	97::62	151::6	78::271	98::221	0.610063	0.961783	-0.351721	0.368829	0.998999	0.0588123	0.998999	IR	16:91505055-91505414;16:91506527-91507441
Rnf103	6:71494089-71494456	1	33::0	26::0	16::23	21::7	1	1	0	0.180348	0.998999	0.0588582	0.998999	IR	6:71493894-71494089;6:71494456-71494888
Josd2	7:44468969-44469609	2	384::190	755::198	276::562	557::865	0.66899	0.792235	-0.123246	0.170651	0.998999	0.0595088	0.998999	IR	7:44468807-44468969;7:44469609-44470178
Furin	7:80392366-80392470	9	8::104	43::100	7::52	26::54	0.0714286	0.300699	-0.229271	0.0632091	0.998999	0.0616396	0.998999	IR	7:80393621-80392470;7:80392366-80391728
Smarcd3	5:24592804-24593017	14	95::22	36::29	55::98	18::121	0.811966	0.553846	0.25812	0.0712928	0.998999	0.0618566	0.998999	IR	5:24593118-24593017;5:24592804-24590818
Dhrs4	14:55487163-55487260	4	259::464	328::307	167::594	185::504	0.35823	0.516535	-0.158306	0.236104	0.998999	0.0637978	0.998999	IR	14:55487093-55487163;14:55487260-55487311
Dmd	X:85197504-85197535	83	36::19	14::33	15::19	6::29	0.654545	0.297872	0.356673	0.0645476	0.998999	0.0641798	0.998999	Cassette	x:85190610-85190702;x:85197504-85197535;x:85202471-85202837
Cyp2a22	7:26936485-26937707	4	545::183	2194::326	265::517	960::1394	0.748626	0.870488	-0.121862	0.0679477	0.998999	0.064354	0.998999	IR	7:26937867-26937707;7:26936485-26936309
Chkb	15:89428229-89428411	2	275::459	222::564	158::392	119::488	0.374659	0.282443	0.0922167	0.068018	0.998999	0.0650518	0.998999	IR	15:89428827-89428411;15:89428229-89428134
Akr1d1	6:37539681-37539874	4	2::72	19::29	2::91	44::76	0.027027	0.395833	-0.368806	0.0881767	0.998999	0.0654445	0.998999	AltStart	6:37532482-37532646;6:37536029-37536145;6:37539681-37539874
Slc38a3	9:107656270-107656456	13	217::233	723::343	161::477	430::938	0.482222	0.678236	-0.196014	0.295017	0.998999	0.0658763	0.998999	IR	9:107656514-107656456;9:107656270-107656100
Psma3	12:70984594-70984672	4	165::247	238::165	95::69	126::73	0.4	0.589109	-0.189109	0.656181	0.998999	0.0666792	0.998999	IR	12:70984493-70984594;12:70984672-70984837
Eci2	13:34993830-34994122	3	44::25	41::9	43::25	33::55	0.637681	0.82	-0.182319	0.197909	0.998999	0.0669962	0.998999	AltStart	13:35027096-35027009;13:35007999-35005214;13:34994122-34993830
Ccdc12	9:110711162-110711251	8	52::689	84::462	43::444	58::340	0.0701281	0.15462	-0.0844922	0.22577	0.998999	0.0675231	0.998999	IR	9:110711086-110711162;9:110711251-110711606
Ankrd40	11:94339553-94339633	6	419::9	175::5	459::111	188::81	0.978972	0.972222	0.00674974	0.157758	0.998999	0.0681818	0.998999	A3SS	11:94339553-94341841
Rpl13a	7:45126794-45126991	4	62::5965	98::4172	88::6769	82::4988	0.0102862	0.0229508	-0.0126646	0.610917	0.998999	0.0686946	0.998999	IR	7:45127092-45126991;7:45126794-45126709
Cib1	7:80230316-80230424	3	883::2	520::13	446::398	270::303	0.99774	0.97561	0.0221304	0.218612	0.998999	0.0689863	0.998999	Cassette_multi	7:80232624-80232510;7:80230424-80230316;7:80228548-80228398
Metap1d	2:71517049-71517152	7	12::293	0::470	17::639	14::924	0.0392157	0	0.0392157	0.27413	0.998999	0.0694185	0.998999	AltEnd	2:71517049-71517152;2:71522533-71522630;2:71523802-71523849
Myo9b	8:71359452-71359558	40	80::56	182::74	46::170	103::182	0.588235	0.710938	-0.122702	0.126503	0.998999	0.0696361	0.998999	IR	8:71359325-71359452;8:71359558-71360713
Dock6	9:21825783-21825875	25	7::17	31::8	10::22	30::30	0.291667	0.794872	-0.503205	0.144784	0.998999	0.0714581	0.998999	Cassette	9:21829578-21829474;9:21825875-21825783;9:21825530-21825435
Hjurp	1:88269413-88270202	3	28::136	10::303	12::30	8::60	0.170732	0.0319489	0.138783	0.0786373	0.998999	0.0738231	0.998999	IR	1:88273119-88270202;1:88269413-88269321
Entpd8	2:25082928-25082966	3	21::24	61::12	196::186	344::305	0.466667	0.835616	-0.36895	0.405143	0.998999	0.0755718	0.998999	A3SS	2:25082928-25083078
Fggy	4:95844073-95844193	21	569::20	829::5	257::342	363::442	0.966044	0.994005	-0.0279607	0.349181	0.998999	0.0756566	0.998999	Cassette	4:95837585-95837659;4:95844073-95844193;4:95849582-95849676
Ghr	15:3327539-3327686	16	812::34	1539::48	293::341	622::388	0.959811	0.969764	-0.0099529	0.452519	0.998999	0.0764347	0.998999	AltEnd	15:3327686-3327539;15:3325988-3325898;15:3321058-3320989;15:3320722-3317760
Dvl1	4:155854659-155854731	5	255::120	402::96	137::240	212::295	0.68	0.807229	-0.127229	0.47515	0.998999	0.077989	0.998999	IR	4:155854566-155854659;4:155854731-155854800
Hras	7:141191227-141191342	4	190::28	209::4	106::271	114::170	0.87156	0.981221	-0.109661	0.08157	0.998999	0.0784932	0.998999	IR	7:141191467-141191342;7:141191227-141190926
Dctn2	10:127277938-127278120	10	121::435	187::363	68::529	104::491	0.217626	0.34	-0.122374	0.132501	0.998999	0.0789322	0.998999	IR	10:127277867-127277938;10:127278120-127278222
Ctsh	9:90068910-90068980	11	38::437	54::262	30::558	51::400	0.08	0.170886	-0.0908861	0.0906718	0.998999	0.080398	0.998999	Cassette	9:90068405-90068473;9:90068910-90068980;9:90071819-90071925
Znrf1	8:111622475-111622799	10	69::272	51::40	445::80	408::62	0.202346	0.56044	-0.358094	0.844502	0.998999	0.0836881	0.998999	A3SS	8:111622475-111626030
Cbs	17:31614529-31614570	20	1071::226	898::375	574::1229	512::1454	0.825752	0.70542	0.120331	0.084601	0.998999	0.0845921	0.998999	Cassette	17:31615558-31615474;17:31614570-31614529;17:31613293-31612641
Zwint	10:72668812-72669165	7	51::36	46::22	44::244	77::215	0.586207	0.676471	-0.0902637	0.180358	0.998999	0.0865821	0.998999	AltEnd	10:72668812-72669165;10:72673966-72674964
Ncapd3	9:27074360-27074464	24	30::16	49::2	31::35	50::26	0.652174	0.960784	-0.30861	0.0910102	0.998999	0.0872531	0.998999	AltStart	9:27071725-27071963;9:27072723-27072802;9:27074360-27074464
Sdr39u1	14:55898012-55898243	4	322::60	490::28	162::308	207::275	0.842932	0.945998	-0.103066	0.211978	0.998999	0.0877186	0.998999	IR	14:55898477-55898243;14:55898012-55897283
Dazap1	10:80265124-80265178	2	65::1	33::14	55::13	21::13	0.984848	0.702128	0.282721	0.243453	0.998999	0.09093	0.998999	AltStart	10:80261486-80261575;10:80265124-80265178
Ski	4:155222201-155222358	1	41::0	24::0	36::24	14::26	1	1	0	0.200617	0.998999	0.0909781	0.998999	IR	4:155222592-155222358;4:155222201-155221552
Pak1ip1	13:41008938-41009219	4	36::86	52::34	24::112	33::67	0.295082	0.604651	-0.309569	0.130715	0.998999	0.0910671	0.998999	IR	13:41008886-41008938;13:41009219-41009364
Son	16:91662492-91664033	5	100::447	43::99	144::242	82::72	0.182815	0.302817	-0.120002	0.0957544	0.998999	0.0923117	0.998999	AltEnd	16:91662492-91664033;16:91664198-91664344;16:91664634-91664822;16:91664920-91665708
Dnajc19	3:34077354-34077524	5	1031::29	959::2	289::17	251::11	0.97265	0.997921	-0.0252705	0.56854	0.998999	0.0933587	0.998999	AltEnd	3:34077524-34077354;3:34058114-34056020
Smim10l1	6:133106363-133107429	1	20::8	23::10	80::52	303::68	0.714286	0.69697	0.017316	0.202581	0.998999	0.0939195	0.998999	Cassette	6:133105256-133105605;6:133106363-133107429;6:133107864-133107982
Nr1i3	1:171214944-171215074	3	168::87	973::287	85::193	516::864	0.658824	0.772222	-0.113399	0.252399	0.998999	0.0940144	0.998999	Cassette	1:171214343-171214485;1:171214944-171215074;1:171216379-171216548
Msl1	11:98802268-98802315	5	190::2	66::8	108::268	47::231	0.989583	0.891892	0.0976914	0.0950374	0.998999	0.0940339	0.998999	Cassette	11:98800000-98800382;11:98802268-98802315;11:98802782-98802846
BC024386	7:140906366-140906518	1	16::36	8::141	949::961	2782::2988	0.307692	0.0536913	0.254001	0.623035	0.998999	0.0949677	0.998999	A3SS	7:140906366-140906661
Acox2	14:8239438-8239564	15	53::1521	105::1625	58::1123	115::1169	0.0336722	0.0606936	-0.0270215	0.175315	0.998999	0.0952159	0.998999	AltEnd	14:8239564-8239438;14:8230291-8230159;14:8225828-8225511
Fbxw9	8:85066362-85066445	7	24::407	52::253	42::245	49::177	0.0556199	0.170213	-0.114593	0.502006	0.998999	0.0987452	0.998999	IR	8:85066056-85066362;8:85066445-85066510
Dock6	9:21803922-21804001	46	14::36	59::42	20::66	54::89	0.28	0.584158	-0.304158	0.180385	0.998999	0.0992307	0.998999	AltStart	9:21804850-21804719;9:21804624-21804610;9:21804001-21803922
Ppp1r16a	15:76693352-76693439	6	6::39	33::23	6::46	21::49	0.133333	0.589286	-0.455952	0.100387	0.998999	0.100361	0.998999	IR	15:76693227-76693352;15:76693439-76693514
2410004B18Rik	3:145943762-145943797	4	9::65	24::49	24::33	46::27	0.121622	0.328767	-0.207146	0.110413	0.998999	0.100476	0.998999	A3SS	3:145943762-145944829
Gtf3c2	5:31159521-31159700	16	89::37	85::89	53::75	50::149	0.706349	0.488506	0.217843	0.127205	0.998999	0.101714	0.998999	IR	5:31159861-31159700;5:31159521-31159434
Spsb3	17:24891305-24891360	7	6::105	31::111	30::186	81::223	0.0540541	0.21831	-0.164256	0.15282	0.998999	0.10413	0.998999	A3SS	17:24891305-24892152
Plekhj1	10:80797523-80797705	2	1::173	3::156	8::60	31::57	0.00573066	0.0188679	-0.0131373	0.533928	0.998999	0.104336	0.998999	AltStart	10:80798626-80798081;10:80797977-80797773;10:80797705-80797523
Pigc	1:161969369-161970240	1	20::0	30::1	11::60	19::38	1	0.967742	0.0322581	0.211112	0.998999	0.1068	0.998999	IR	1:161969228-161969369;1:161970240-161973434
Ubap2l	3:90001818-90001868	25	64::125	33::147	70::204	64::260	0.338624	0.183333	0.155291	0.176531	0.998999	0.107289	0.998999	Cassette	3:90002476-90002279;3:90001868-90001818;3:90000991-90000288
Ube2n	10:95541451-95541638	3	77::328	106::157	42::39	54::33	0.189889	0.403042	-0.213153	0.664891	0.998999	0.10747	0.998999	IR	10:95541205-95541451;10:95541638-95541822
Hsp90ab1	17:45571177-45571413	3	12::248	26::195	10::313	28::257	0.0461538	0.117647	-0.0714932	0.12808	0.998999	0.107789	0.998999	IR	17:45571619-45571413;17:45571177-45571018
Sec14l4	11:4043759-4043833	11	10::102	60::90	13::112	36::113	0.0892857	0.4	-0.310714	0.181304	0.998999	0.107797	0.998999	IR	11:4043653-4043759;11:4043833-4043972
H19	7:142576114-142576203	3	624::59658	1240::72974	3251::63563	4293::77763	0.0103513	0.0167083	-0.00635697	0.11432	0.998999	0.108379	0.998999	IR	7:142576538-142576203;7:142576114-142575529
Spag7	11:70665076-70665297	2	41::253	82::210	23::310	38::268	0.139456	0.280822	-0.141366	0.319149	0.998999	0.108974	0.998999	IR	11:70665364-70665297;11:70665076-70664988
Son	16:91654611-91660580	3	746::0	262::0	290::387	70::160	1	1	0	0.211171	0.998999	0.111355	0.998999	Cassette	16:91651630-91651796;16:91654611-91660580;16:91662101-91662261
Ssbp4	8:70598617-70598702	13	175::140	230::92	103::232	119::193	0.55626	0.714286	-0.158026	0.37573	0.998999	0.11341	0.998999	IR	8:70598772-70598702;8:70598617-70598539
8430408G22Rik	6:116651674-116651696	2	0::64	0::46	178::1559	97::515	0	0	0	0.215882	0.998999	0.113754	0.998999	A3SS	6:116651674-116652794
Dll1	17:15368035-15368134	12	21::49	57::30	15::35	33::34	0.3	0.655172	-0.355172	0.171169	0.998999	0.113889	0.998999	IR	17:15368251-15368134;17:15368035-15367354
Pan2	10:128313260-128313615	10	137::11	117::48	85::81	63::116	0.922559	0.709091	0.213468	0.130891	0.998999	0.11407	0.998999	IR	10:128313141-128313260;10:128313615-128313743
2310010J17Rik	7:90126928-90127044	4	66::150	16::136	40::125	17::116	0.305556	0.105263	0.200292	0.189357	0.998999	0.114442	0.998999	Cassette	7:90129940-90129872;7:90127044-90126928;7:90125032-90124831
Ube2d3	3:135456601-135456644	3	4::387	22::339	12::450	21::419	0.0102302	0.0609418	-0.0507116	0.19493	0.998999	0.116943	0.998999	Cassette	3:135455346-135455377;3:135456601-135456644;3:135458798-135458875
Mbd3	10:80393018-80393095	6	91::355	125::227	84::485	95::357	0.204036	0.355114	-0.151078	0.260653	0.998999	0.117456	0.998999	IR	10:80393280-80393095;10:80393018-80392539
Drap1	19:5423653-5423674	2	37::693	58::497	214::850	224::781	0.0506849	0.104317	-0.0536316	0.346276	0.998999	0.11754	0.998999	A3SS	19:5423674-5423560
Hras	7:141191955-141192036	4	10::299	18::151	10::252	18::158	0.0323625	0.106509	-0.0741464	0.136948	0.998999	0.117598	0.998999	Cassette	7:141192290-141192131;7:141192036-141191955;7:141191467-141190926
Eef1d	15:75897226-75897282	8	49::665	11::453	39::1486	16::1308	0.0686275	0.0237069	0.0449206	0.142239	0.998999	0.117685	0.998999	Cassette	15:75900762-75900691;15:75897282-75897226;15:75896464-75896243
Adtrp	13:41816138-41816272	4	567::19	1030::8	280::268	519::453	0.967577	0.992297	-0.0247198	0.390823	0.998999	0.117953	0.998999	Cassette	13:41828405-41828143;13:41816272-41816138;13:41814316-41814228
Hspa5	2:34773933-34774028	4	42::245	106::188	44::247	67::219	0.146341	0.360544	-0.214203	0.203602	0.998999	0.119163	0.998999	IR	2:34773666-34773933;2:34774028-34774418
Eif4a1	11:69667617-69667695	6	364::2474	414::1816	209::591	232::478	0.128214	0.185595	-0.0573806	0.178161	0.998999	0.119842	0.998999	IR	11:69668111-69667695;11:69667617-69666936
Tcf25	8:123401076-123401231	18	314::79	313::51	405::1374	438::1097	0.799238	0.85989	-0.0606525	0.168943	0.998999	0.121804	0.998999	AltEnd	8:123401076-123401231;8:123403147-123403835
Zfp467	6:48436613-48439454	9	9::119	15::31	95::50	85::17	0.0703125	0.326087	-0.255774	0.154609	0.998999	0.122943	0.998999	AltEnd	6:48439454-48436613;6:48434231-48434150;6:48427879-48427697
Polg	7:79459437-79459513	7	29::17	44::1	31::42	44::37	0.630435	0.977778	-0.347343	0.344692	0.998999	0.125867	0.998999	A5SS	7:79459585-79459437
Mocs2	13:114819336-114819457	1	143::15	208::3	70::123	111::157	0.905063	0.985782	-0.0807187	0.352252	0.998999	0.125954	0.998999	Cassette	13:114818270-114818323;13:114819336-114819457;13:114820802-114820946
Brf1	12:112973850-112974031	8	24::72	9::124	24::95	17::136	0.25	0.0676692	0.182331	0.307781	0.998999	0.127261	0.998999	Cassette	12:112979757-112979685;12:112974031-112973850;12:112973621-112973472
Rai14	15:10589259-10589345	12	22::13	48::0	25::25	40::30	0.628571	1	-0.371429	0.300114	0.998999	0.13076	0.998999	Cassette	15:10591615-10591587;15:10589345-10589259;15:10587924-10587838
Crb3	17:57062373-57062595	3	7::29	15::14	7::55	16::41	0.194444	0.517241	-0.322797	0.158988	0.998999	0.131732	0.998999	IR	17:57062231-57062373;17:57062595-57062766
Ssbp3	4:107027217-107027297	12	62::52	7::28	32::72	7::38	0.54386	0.2	0.34386	0.176387	0.998999	0.131845	0.998999	Cassette	4:107009679-107009768;4:107027217-107027297;4:107028193-107028252
Iscu	5:113772944-113773096	1	3::613	17::408	17::254	30::199	0.00487013	0.0399061	-0.035036	0.237844	0.998999	0.132078	0.998999	A5SS	5:113772748-113773096
Ptbp1	10:79862014-79862047	10	200::21	153::39	174::150	212::147	0.904977	0.796875	0.108102	0.223364	0.998999	0.132985	0.998999	Cassette	10:79860824-79860969;10:79862014-79862047;10:79862449-79862541
Stag1	9:100953486-100953596	34	135::0	75::15	65::73	38::62	1	0.833333	0.166667	0.332658	0.998999	0.135891	0.998999	Cassette	9:100951607-100951781;9:100953486-100953596;9:100954221-100954335
Slc25a22	7:141431656-141431739	2	149::298	326::392	94::280	206::376	0.333333	0.454039	-0.120706	0.138327	0.998999	0.136001	0.998999	IR	7:141435397-141431739;7:141431656-141429744
Akr1c6	13:4457149-4457530	10	1912::2	2592::0	1258::44	1746::26	0.998955	1	-0.00104493	0.344501	0.998999	0.136273	0.998999	AltEnd	13:4457149-4457530;13:4457694-4457877
AI182371	2:35086163-35086431	8	236::456	423::420	122::550	201::614	0.34104	0.501779	-0.160739	0.143284	0.998999	0.136766	0.998999	IR	2:35086513-35086431;2:35086163-35086101
Son	16:91674695-91674774	11	972::288	339::51	792::924	478::397	0.771519	0.869398	-0.097879	0.188932	0.998999	0.138396	0.998999	Cassette	16:91671349-91671465;16:91674695-91674774;16:91675401-91675548
Dnajb6	5:29757548-29757960	10	23::70	54::56	29::31	47::23	0.247312	0.490909	-0.243597	0.138749	0.998999	0.138605	0.998999	AltEnd	5:29757548-29757960;5:29764181-29764530;5:29765190-29765647
Ramp2	11:101247688-101247811	2	19::226	48::187	15::327	35::314	0.077551	0.204255	-0.126704	0.165062	0.998999	0.139617	0.998999	IR	11:101247586-101247688;11:101247811-101248250
Pgls	8:71596057-71596269	4	802::3	610::8	448::20	334::42	0.996273	0.987065	0.00920781	0.386629	0.998999	0.139655	0.998999	AltEnd	8:71596057-71596269;8:71599078-71599208;8:71600070-71600195;8:71600415-71600529
H2-Q10	17:35471101-35473083	1	990::1336	1550::1465	485::1261	763::1471	0.425747	0.514096	-0.0883494	0.160363	0.998999	0.139866	0.998999	IR	17:35470089-35471101;17:35473083-35473358
Psme1	14:55580041-55580114	3	190::1106	249::861	106::486	143::429	0.146605	0.224324	-0.0777194	0.140275	0.998999	0.140274	0.998999	IR	14:55579595-55580041;14:55580114-55580159
Hnrnpk	13:58397753-58397796	11	431::5	347::19	164::102	174::104	0.988545	0.948087	0.0404578	0.234509	0.998999	0.140564	0.998999	Cassette	13:58399212-58399156;13:58397796-58397753;13:58396899-58396827
Mphosph6	8:117792318-117792679	4	11::145	40::81	10::92	15::57	0.0705128	0.330579	-0.260066	0.532431	0.998999	0.140653	0.998999	IR	8:117793217-117792679;8:117792318-117791645
Pck2	14:55544582-55544885	4	17::20	31::6	13::37	22::23	0.459459	0.837838	-0.378378	0.142503	0.998999	0.141191	0.998999	IR	14:55544395-55544582;14:55544885-55545047
Glod4	11:76221794-76222031	10	185::1	180::0	124::57	105::17	0.994624	1	-0.00537634	0.29385	0.998999	0.142527	0.998999	AltEnd	11:76222031-76221794;11:76213923-76210571;11:76121596-76120987
Usp4	9:108365830-108365970	7	16::10	60::5	8::29	35::40	0.615385	0.923077	-0.307692	0.195873	0.998999	0.142633	0.998999	Cassette	9:108362837-108362898;9:108365830-108365970;9:108366761-108366878
Wbp1	6:83119720-83119868	2	56::313	98::253	46::345	67::289	0.151762	0.278805	-0.127044	0.203462	0.998999	0.143007	0.998999	IR	6:83120044-83119868;6:83119720-83119044
Snhg1	19:8725523-8725782	1	170::426	175::232	118::296	125::230	0.285235	0.429975	-0.144741	0.501456	0.998999	0.143513	0.998999	IR	19:8725485-8725523;19:8725782-8726002
Stk16	1:75213006-75213133	4	232::150	262::72	135::260	149::177	0.60733	0.784431	-0.177101	0.153589	0.998999	0.143694	0.998999	IR	1:75212886-75213006;1:75213133-75213228
Setd1b	5:123158393-123158516	11	22::2	35::0	20::38	24::18	0.916667	1	-0.0833333	0.234937	0.998999	0.143787	0.998999	A3SS	5:123158393-123158944
Pnkp	7:44861239-44861318	6	23::124	78::142	24::132	54::179	0.156463	0.354545	-0.198083	0.473976	0.998999	0.143841	0.998999	IR	7:44861147-44861239;7:44861318-44861414
Wdr26	1:181180407-181180648	15	101::18	93::54	56::144	47::139	0.848739	0.632653	0.216086	0.566921	0.998999	0.144757	0.998999	Cassette	1:181181489-181181304;1:181180648-181180407;1:181177831-181173232
Zfp655	5:145235306-145235391	3	19::15	24::0	15::15	18::14	0.558824	1	-0.441176	0.31122	0.998999	0.145624	0.998999	Cassette	5:145233441-145233602;5:145235306-145235391;5:145235737-145235863
Synj2	17:6029684-6029834	26	25::24	50::11	22::45	50::40	0.510204	0.819672	-0.309468	0.158262	0.998999	0.145642	0.998999	Cassette	17:6028419-6028586;17:6029684-6029834;17:6032697-6032809
Bckdhb	9:83948781-83948915	2	226::24	326::15	148::27	243::13	0.904	0.956076	-0.0520761	0.271431	0.998999	0.146022	0.998999	AltStart	9:83925145-83925359;9:83948781-83948915
Sf1	19:6365792-6365955	4	0::95	0::99	4::105	25::100	0	0	0	0.407174	0.998999	0.146559	0.998999	A5SS	19:6365664-6365955
Sar1a	10:61689687-61689774	10	126::1	82::0	98::527	48::140	0.992126	1	-0.00787402	0.356935	0.998999	0.14964	0.998999	IR	10:61689537-61689687;10:61689774-61689905
Luc7l	17:26253974-26254044	1	65::0	39::10	92::133	58::105	1	0.79798	0.20202	0.282247	0.998999	0.150001	0.998999	Cassette	17:26252956-26253091;17:26253974-26254044;17:26255031-26255125
Hnrnpdl	5:100038574-100038720	1	4::198	5::173	22::65	53::56	0.019802	0.0280899	-0.00828791	0.241701	0.998999	0.152063	0.998999	A5SS	5:100039664-100038574
Actb	5:142904782-142905237	3	197::2261	267::1634	105::1740	116::1327	0.0801356	0.140452	-0.0603168	0.206057	0.998999	0.152754	0.998999	IR	5:142905821-142905237;5:142904782-142904344
H2-Q7	17:35442551-35442678	3	105::208	80::41	53::89	35::27	0.334395	0.658436	-0.324041	0.239063	0.998999	0.153826	0.998999	IR	17:35442188-35442551;17:35442678-35442999
Cdc34	10:79685180-79685368	3	2263::48	681::13	840::1134	283::544	0.97923	0.981268	-0.00203824	0.530941	0.998999	0.154687	0.998999	Cassette	10:79685005-79685102;10:79685180-79685368;10:79687849-79688275
Htra2	6:83052726-83052803	3	56::26	66::6	152::156	167::146	0.682927	0.916667	-0.23374	0.349368	0.998999	0.155742	0.998999	A3SS	6:83052803-83052698
Mum1	10:80239995-80240392	6	33::84	14::167	12::100	8::168	0.282051	0.0773481	0.204703	0.523216	0.998999	0.156126	0.998999	IR	10:80239920-80239995;10:80240392-80240442
Med12	X:101293621-101293630	37	71::21	52::52	48::102	38::107	0.771739	0.5	0.271739	0.509015	0.998999	0.158271	0.998999	A5SS	x:101293425-101293630
Jtb	3:90232232-90232429	2	136::65	181::20	74::79	79::81	0.676617	0.900498	-0.223881	0.741905	0.998999	0.160198	0.998999	IR	3:90232047-90232232;3:90232429-90232511
Bad	19:6950949-6951252	5	0::63	0::51	9::64	27::58	0	0	0	0.402467	0.998999	0.161008	0.998999	AltEnd	19:6950949-6951252;19:6951271-6951898
Setd2	9:110609998-110610049	20	3::179	14::115	2::167	9::142	0.0164835	0.108527	-0.0920436	0.211079	0.998999	0.161198	0.998999	Cassette	9:110604120-110604231;9:110609998-110610049;9:110614870-110614950
Klhdc8b	9:108450279-108450369	7	100::126	116::241	127::165	150::301	0.442478	0.32493	0.117548	0.161389	0.998999	0.161302	0.998999	AltStart	9:108452801-108452317;9:108451391-108450876;9:108450369-108450279
Snhg8	3:123507862-123508112	1	126::653	192::504	74::333	99::276	0.161746	0.275862	-0.114116	0.186431	0.998999	0.162388	0.998999	IR	3:123508404-123508112;3:123507862-123507552
Hagh	17:24858201-24858309	8	86::1012	46::1304	38::630	35::804	0.0782886	0.0340489	0.0442397	0.263896	0.998999	0.163811	0.998999	AltStart	17:24856638-24856755;17:24857516-24857624;17:24858201-24858309
Ppara	15:85736131-85736172	4	27::44	21::116	23::19	26::45	0.380282	0.153285	0.226997	0.194466	0.998999	0.163889	0.998999	AltStart	15:85734983-85735145;15:85735564-85735713;15:85735776-85736096;15:85736131-85736172
Btbd6	12:112977371-112977504	3	10::9	27::5	8::95	16::52	0.526316	0.84375	-0.317434	0.201014	0.998999	0.167261	0.998999	IR	12:112977253-112977371;12:112977504-112978945
Pcyt2	11:120611705-120612001	5	643::1552	718::2003	354::1313	381::1801	0.293033	0.26396	0.0290725	0.208429	0.998999	0.169021	0.998999	IR	11:120612601-120612001;11:120611705-120611628
Slc35b2	17:45565664-45566055	4	22::43	29::46	58::253	75::168	0.338462	0.386667	-0.0482051	0.354413	0.998999	0.169963	0.998999	AltEnd	17:45565664-45566055;17:45566309-45567671
Mapk13	17:28776182-28776302	6	37::15	73::5	13::44	39::52	0.711538	0.935897	-0.224359	0.187951	0.998999	0.17046	0.998999	IR	17:28776135-28776182;17:28776302-28776416
Trrap	5:144839596-144839629	59	2::40	12::20	7::24	17::18	0.047619	0.375	-0.327381	0.175301	0.998999	0.170547	0.998999	A5SS	5:144838985-144839629
Ushbp1	8:71390185-71390641	6	56::82	57::89	31::47	18::60	0.405797	0.390411	0.0153861	0.23417	0.998999	0.171844	0.998999	IR	8:71390781-71390641;8:71390185-71387785
Ndufaf4	4:24901781-24903132	2	299::157	207::6	131::59	68::21	0.655702	0.971897	-0.316195	0.81527	0.998999	0.174507	0.998999	IR	4:24901694-24901781;4:24903132-24905001
H2-T22	17:36042460-36042570	1	13::27	29::34	7::41	22::41	0.325	0.460317	-0.135317	0.302692	0.998999	0.174603	0.998999	IR	17:36042747-36042570;17:36042460-36042342
Cox19	5:139339465-139339576	5	23::327	22::130	28::146	37::82	0.0657143	0.144737	-0.0790226	0.177721	0.998999	0.176241	0.998999	Cassette	5:139342674-139342563;5:139339576-139339465;5:139338375-139336189
Ppib	9:66063082-66065487	3	153::3743	235::2881	59::4221	81::3592	0.039271	0.0754051	-0.0361341	0.181027	0.998999	0.178806	0.998999	IR	9:66062989-66063082;9:66065487-66065671
Masp2	4:148604256-148604417	4	989::62	1049::163	578::156	600::226	0.941009	0.865567	0.0754416	0.326112	0.998999	0.179716	0.998999	AltEnd	4:148604256-148604417;4:148605580-148605776;4:148606029-148606176
Mrto4	4:139348472-139348682	6	43::136	67::75	26::122	33::73	0.240223	0.471831	-0.231608	0.365263	0.998999	0.179764	0.998999	IR	4:139348749-139348682;4:139348472-139348162
Cxcl12	6:117173578-117178583	3	258::7	290::16	159::296	194::535	0.973585	0.947712	0.0258725	0.247934	0.998999	0.179911	0.998999	IR	6:117173492-117173578;6:117178583-117181367
Mbd6	10:127283088-127283162	11	113::697	132::520	185::883	197::690	0.139506	0.202454	-0.0629478	0.2015	0.998999	0.180468	0.998999	A3SS	10:127283162-127283025
Cdc25b	2:131191721-131191766	6	13::20	34::8	28::46	44::57	0.393939	0.809524	-0.415584	0.460859	0.998999	0.180851	0.998999	A5SS	2:131191596-131191766
Asl	5:130016754-130016828	8	23::285	6::350	52::484	73::540	0.0746753	0.0168539	0.0578214	0.305986	0.998999	0.180921	0.998999	AltEnd	5:130016828-130016754;5:130016373-130016296;5:130016174-130016097
Raf1	6:115626839-115626939	9	36::78	90::77	24::72	55::82	0.315789	0.538922	-0.223133	0.318981	0.998999	0.18175	0.998999	IR	6:115627067-115626939;6:115626839-115626712
Zcchc11	4:108524071-108524350	18	0::69	0::46	5::60	12::36	0	0	0	0.428881	0.998999	0.183029	0.998999	AltEnd	4:108524071-108524350;4:108526474-108527019;4:108529217-108529306
Svbp	4:119198759-119198810	4	2::285	9::129	2::263	6::126	0.00696864	0.0652174	-0.0582488	0.205605	0.998999	0.18598	0.998999	Cassette	4:119195872-119196021;4:119198759-119198810;4:119200897-119201298
Oaz1	10:80828796-80828871	2	382::1485	450::1110	192::171	238::162	0.204606	0.288462	-0.0838552	0.613259	0.998999	0.186238	0.998999	IR	10:80828711-80828796;10:80828871-80829290
Alyref	11:120595608-120595657	3	28::123	46::87	37::54	52::86	0.18543	0.345865	-0.160434	0.271583	0.998999	0.18721	0.998999	AltStart	11:120598365-120598105;11:120597766-120597635;11:120596067-120595920;11:120595657-120595608
Ctnnd1	2:84605184-84605246	20	196::25	73::28	90::115	39::74	0.886878	0.722772	0.164106	0.275437	0.998999	0.187815	0.998999	Cassette	2:84608416-84608329;2:84605246-84605184;2:84603752-84603649
Fus	7:127981555-127981791	9	246::290	418::230	228::44	332::43	0.458955	0.645062	-0.186107	0.674456	0.998999	0.191345	0.998999	IR	7:127981411-127981555;7:127981791-127985701
Magohb	6:131291741-131292260	2	11::77	47::32	4::45	58::31	0.125	0.594937	-0.469937	0.209272	0.998999	0.192358	0.998999	Cassette	6:131293244-131293072;6:131292260-131291741;6:131289447-131289389
Hnrnpa2b1	6:51467391-51467426	1	147::603	180::509	101::666	144::629	0.196	0.261248	-0.0652482	0.194013	0.998999	0.193302	0.998999	Cassette	6:51469772-51469671;6:51467426-51467391;6:51467295-51467185
Chac2	11:30979565-30979600	2	345::22	452::4	161::169	283::249	0.940136	0.991228	-0.051092	0.267534	0.998999	0.193597	0.998999	Cassette	11:30986334-30986112;11:30979600-30979565;11:30977746-30976952
Traf7	17:24527455-24527548	2	12::37	3::67	11::16	4::22	0.244898	0.0428571	0.202041	0.206092	0.998999	0.193972	0.998999	AltStart	17:24527938-24527766;17:24527548-24527455
Nat6	9:107580117-107580935	2	87::3	77::0	94::295	128::246	0.966667	1	-0.0333333	0.241879	0.998999	0.195063	0.998999	Cassette	9:107579100-107579385;9:107580117-107580935;9:107582817-107583519
Gcgr	11:120538158-120538461	9	205::689	223::661	127::1021	173::951	0.229306	0.252262	-0.022956	0.235518	0.998999	0.19596	0.998999	IR	11:120537912-120538158;11:120538461-120538986
Agrn	4:156169546-156169557	31	5::66	26::68	4::80	17::85	0.0704225	0.276596	-0.206173	0.216083	0.998999	0.196509	0.998999	Cassette	4:156169881-156169770;4:156169557-156169546;4:156169336-156169220
Ift20	11:78538510-78538738	2	71::137	124::120	51::140	69::162	0.341346	0.507157	-0.165811	0.551966	0.998999	0.19665	0.998999	Cassette	11:78536473-78536576;11:78538510-78538738;11:78538834-78538962
Dxo	17:34838136-34838226	3	59::79	113::46	41::131	62::114	0.427536	0.710692	-0.283156	0.309939	0.998999	0.198744	0.998999	IR	17:34837901-34838136;17:34838226-34838445
Ppm1g	5:31203674-31204030	7	34::185	67::146	14::79	39::80	0.155251	0.314554	-0.159303	0.214124	0.998999	0.199591	0.998999	IR	5:31205129-31204030;5:31203674-31203572
Pla2g12a	3:129881184-129881296	2	0::122	10::78	2::83	5::68	0	0.113636	-0.113636	0.383089	0.998999	0.200194	0.998999	AltStart	3:129878606-129878935;3:129881184-129881296
Ppox	1:171279574-171279869	2	266::81	403::48	158::220	222::262	0.76713	0.893688	-0.126558	0.758731	0.998999	0.202803	0.998999	IR	1:171280001-171279869;1:171279574-171279430
Polr2e	10:80036842-80036915	2	76::245	102::146	63::129	66::98	0.23676	0.410463	-0.173703	0.560567	0.998999	0.203441	0.998999	IR	10:80037185-80036915;10:80036842-80036764
Usp19	9:108501194-108501699	21	89::355	43::407	121::215	113::266	0.20045	0.0955556	0.104895	0.58531	0.998999	0.203628	0.998999	AltEnd	9:108501194-108501699;9:108501840-108502337
Lilr4b	10:51484099-51484339	1	53::21	22::13	28::76	32::30	0.716216	0.628571	0.0876448	0.469868	0.998999	0.203702	0.998999	Cassette	10:51483762-51483878;10:51484099-51484339;10:51484517-51484569
Proz	8:13066954-13067714	4	37::96	116::129	29::142	81::195	0.278195	0.473469	-0.195274	0.219862	0.998999	0.204205	0.998999	IR	8:13066823-13066954;8:13067714-13067796
Pprc1	19:46072334-46072549	16	38::394	70::258	29::204	34::141	0.087963	0.213415	-0.125452	0.594739	0.998999	0.204385	0.998999	IR	19:46072183-46072334;19:46072549-46072915
Aamp	1:74284174-74284421	2	0::145	0::91	13::88	34::65	0	0	0	0.46508	0.998999	0.205626	0.998999	AltStart	1:74284738-74284503;1:74284421-74284174
Zfand4	6:116315017-116315588	12	39::36	20::35	27::37	10::34	0.52	0.363636	0.156364	0.262089	0.998999	0.206686	0.998999	IR	6:116313845-116315017;6:116315588-116315642
Atxn2l	7:126496628-126496646	13	128::224	75::247	164::343	141::362	0.363636	0.232919	0.130717	0.489721	0.998999	0.207195	0.998999	A3SS	7:126496646-126496437
H2afy	13:56095556-56095641	8	57::222	16::177	18::128	10::114	0.204301	0.0829016	0.1214	0.344358	0.998999	0.207212	0.998999	AltEnd	13:56095641-56095556;13:56090058-56089758;13:56088342-56088252
Agtr1a	13:30380902-30380922	6	69::0	65::0	115::404	181::418	1	1	0	0.283993	0.998999	0.207981	0.998999	A3SS	13:30380902-30382867
Mrps26	2:130564227-130564308	2	122::138	177::74	73::210	87::171	0.469231	0.705179	-0.235949	0.281811	0.998999	0.208236	0.998999	IR	2:130564081-130564227;2:130564308-130564431
Cct3	3:88321145-88321444	11	9::711	36::480	21::488	27::364	0.0125	0.0697674	-0.0572674	0.579634	0.998999	0.21007	0.998999	IR	3:88320995-88321145;3:88321444-88321767
Gm21887	X:170018674-170018799	4	5366::0	298::0	72::7	8::2	1	1	0	0.410264	0.998999	0.21061	0.998999	AltEnd	x:170018674-170018799;x:170019151-170019231;x:170019262-170019281
Cdkn1c	7:143460026-143460099	2	617::52	1218::29	324::241	637::364	0.922272	0.976744	-0.0544721	0.360263	0.998999	0.211087	0.998999	IR	7:143460716-143460099;7:143460026-143459759
Fdft1	14:63159238-63159359	6	35::177	38::82	41::173	39::86	0.165094	0.316667	-0.151572	0.216523	0.998999	0.211724	0.998999	Cassette	14:63163485-63163302;14:63159359-63159238;14:63159146-63159018
Donson	16:91682620-91682743	6	2::38	21::30	4::37	13::37	0.05	0.411765	-0.361765	0.283285	0.998999	0.213914	0.998999	IR	16:91682821-91682743;16:91682620-91682516
Slc25a10	11:120497106-120497384	8	96::149	151::87	48::265	60::234	0.391837	0.634454	-0.242617	0.58284	0.998999	0.214394	0.998999	IR	11:120497014-120497106;11:120497384-120497461
Echdc2	4:108169948-108170226	3	643::165	1008::126	419::240	632::312	0.795792	0.888938	-0.0931458	0.62172	0.998999	0.214754	0.998999	A5SS	4:108169787-108170226
Eva1b	4:126148884-126148951	1	11::53	19::20	160::176	122::133	0.171875	0.487179	-0.315304	0.465466	0.998999	0.214978	0.998999	A3SS	4:126148884-126149045
Rps9	7:3706181-3706651	3	113::91	156::48	70::1633	86::1195	0.553922	0.765281	-0.21136	0.216517	0.998999	0.215695	0.998999	IR	7:3706008-3706181;7:3706651-3706897
Cnot10	9:114597606-114597795	15	130::84	240::49	69::27	124::36	0.607477	0.83045	-0.222973	0.83342	0.998999	0.216044	0.998999	IR	9:114598835-114597795;9:114597606-114595837
Slc38a3	9:107656897-107657058	12	17::206	10::449	93::328	189::620	0.0762332	0.0217865	0.0544467	0.462083	0.998999	0.216496	0.998999	AltEnd	9:107657058-107656897;9:107656677-107656595;9:107656514-107656100;9:107656020-107655256
Eef2	10:81180411-81180565	9	180::917	216::670	143::938	139::723	0.164084	0.243792	-0.0797085	0.62929	0.998999	0.217066	0.998999	IR	10:81180153-81180411;10:81180565-81180672
Nr1h4	10:89483372-89483384	5	93::193	137::161	130::274	156::330	0.325175	0.458961	-0.133787	0.45414	0.998999	0.217642	0.998999	A5SS	10:89483524-89483372
Msrb1	17:24741937-24742310	4	278::278	197::348	128::861	96::921	0.499551	0.361468	0.138083	0.321746	0.998999	0.218391	0.998999	IR	17:24741906-24741937;17:24742310-24742778
Gabarapl1	6:129541205-129541359	5	240::1	212::0	109::289	98::397	0.995851	1	-0.00414938	0.292825	0.998999	0.219573	0.998999	IR	6:129541102-129541205;6:129541359-129542346
Foxa2	2:148044299-148044824	4	34::0	35::0	71::159	129::167	1	1	0	0.292844	0.998999	0.220102	0.998999	A3SS	2:148044824-148042877
Pard3	8:127432795-127433141	25	116::26	175::7	63::18	116::8	0.816901	0.961538	-0.144637	0.290345	0.998999	0.221552	0.998999	AltEnd	8:127432795-127433141;8:127447746-127447806;8:127460274-127460384
Necap2	4:141070855-141070940	6	2::45	19::61	4::51	22::60	0.0425532	0.2375	-0.194947	0.315791	0.998999	0.221905	0.998999	Cassette	4:141071717-141071581;4:141070940-141070855;4:141070233-141070056
Idh3a	9:54592161-54592255	2	2::60	7::20	25::97	54::53	0.0322581	0.259259	-0.227001	0.7232	0.998999	0.221999	0.998999	Cassette	9:54589858-54589920;9:54592161-54592255;9:54592394-54592477
Rbm5	9:107750008-107750092	12	276::79	603::38	152::302	317::427	0.777465	0.940718	-0.163253	0.235455	0.998999	0.222111	0.998999	Cassette	9:107750548-107750463;9:107750092-107750008;9:107749799-107749708
Trp53	11:69589709-69589789	5	66::264	36::320	52::258	39::305	0.2	0.101124	0.0988764	0.434833	0.998999	0.22298	0.998999	IR	11:69589573-69589709;11:69589789-69589862
Itih3	14:30912729-30912810	17	10::4565	8::4729	562::4074	997::4487	0.00218555	0.00168883	0.000496721	0.53362	0.998999	0.224384	0.998999	A3SS	14:30912810-30912616
Kxd1	8:70513604-70514168	8	231::2	216::6	342::614	255::638	0.991416	0.972973	0.0184433	0.297085	0.998999	0.225316	0.998999	AltEnd	8:70514168-70513604;8:70509634-70509521;8:70509382-70509296
Mrpl15	1:4781221-4782301	2	8::290	4::117	16::96	20::44	0.0268007	0.0330579	-0.00625718	0.297255	0.998999	0.226216	0.998999	AltEnd	1:4782301-4781221;1:4777648-4777525;1:4776801-4773206
Tomm40l	1:171220805-171220906	4	64::0	29::0	70::116	78::442	1	1	0	0.706097	0.998999	0.226754	0.998999	Cassette	1:171221260-171221168;1:171220906-171220805;1:171220652-171220547
Nup98	7:102157052-102160728	15	49::0	24::0	24::21	8::24	1	1	0	0.299602	0.998999	0.22866	0.998999	Cassette_multi	7:102163813-102163689;7:102160728-102160541;7:102157168-102157052;7:102153828-102153795
Cracr2b	7:141466009-141466046	12	0::33	0::28	27::38	56::38	0	0	0	0.329968	0.998999	0.229727	0.998999	A3SS	7:141466009-141466613
Nit1	1:171345191-171345312	1	4::32	9::15	61::177	147::212	0.111111	0.375	-0.263889	0.514538	0.998999	0.230621	0.998999	Cassette	1:171345628-171345568;1:171345312-171345191;1:171345000-171344914
Il15ra	2:11720013-11720105	3	80::14	286::13	67::96	244::264	0.851064	0.956594	-0.10553	0.338229	0.998999	0.231181	0.998999	Cassette	2:11718264-11718458;2:11720013-11720105;2:11723413-11723610
Pxmp4	2:154595246-154595570	3	223::124	106::99	203::309	118::288	0.641727	0.517073	0.124653	0.232742	0.998999	0.231396	0.998999	AltEnd	2:154595570-154595246;2:154592363-154592165;2:154588092-154585758
Med25	7:44879391-44879514	18	284::16	250::21	204::36	183::78	0.946667	0.922509	0.0241574	0.638875	0.998999	0.231456	0.998999	AltEnd	7:44879514-44879391;7:44878290-44876765
Ncl	1:86352319-86352510	10	12::2505	29::1208	63::959	46::501	0.00476758	0.0234438	-0.0186762	0.661261	0.998999	0.232729	0.998999	IR	1:86353280-86352510;1:86352319-86352198
Dhx30	9:110087036-110087120	14	4::62	17::40	7::59	14::46	0.0606061	0.298246	-0.23764	0.268002	0.998999	0.233521	0.998999	IR	9:110087195-110087120;9:110087036-110086932
Timm10b	7:105641160-105641228	1	90::71	104::53	350::654	342::470	0.559006	0.66242	-0.103414	0.347706	0.998999	0.233596	0.998999	A5SS	7:105641028-105641228
Rusc2	4:43426365-43426448	13	111::134	90::46	61::192	49::86	0.453061	0.661765	-0.208703	0.312841	0.998999	0.234662	0.998999	IR	4:43426228-43426365;4:43426448-43427088
Ssbp4	8:70599840-70599909	9	195::17	117::28	97::124	66::92	0.919811	0.806897	0.112915	0.329519	0.998999	0.234721	0.998999	Cassette_multi	8:70600485-70600396;8:70599909-70599840;8:70599757-70599688
Aurkb	11:69048365-69048506	2	24::52	52::43	19::49	35::43	0.315789	0.547368	-0.231579	0.276622	0.998999	0.234932	0.998999	IR	11:69047726-69048365;11:69048506-69048644
Mapk8ip3	17:24908411-24908428	11	1::67	12::48	5::60	7::52	0.0147059	0.2	-0.185294	0.292787	0.998999	0.235071	0.998999	Cassette	17:24909161-24909150;17:24908428-24908411;17:24907386-24907329
[truncated: 49,056 more rows]

## Sheet: 2 weeks
AccID	Location	Exon	W2-cKO_Junc_Inclusive::Exclusive	W2-Control_Junc_Inclusive::Exclusive	W2-cKO_Exp_Inclusive::Exclusive	W2-Control_Exp_Inclusive::Exclusive	PSI-W2-cKO	PSI-W2-Control	delta_PSI	Pvalue-Arithmetic	Fdr-Arithmetic	Pvalue-Geometric	Fdr-Geometric	SplicingType	LocFlank
[truncated: 49,253 more rows]

[truncated: 1 more sheets: 4 weeks]
