# Supplementary material for: Mettl3-mediated mRNA m6A modification controls postnatal liver development by modulating the transcription factor Hnf4a
Source: Nat Commun. 2022 Aug 5;13:4555. doi: 10.1038/s41467-022-32169-4 (PMC9355946; doi:10.1038/s41467-022-32169-4)
Supplement: Supplementary file 8 — Supplementary Dataset 5 [file 41467_2022_32169_MOESM8_ESM.xlsx]

## Sheet: CPM
Gene	Ensembl_gene_id	WT-0h-rep#1 CPM	WT-0h-rep#2 CPM	KO-0h-rep#1 CPM	KO-0h-rep#2 CPM	WT-2h-rep#1 CPM	WT-2h-rep#2 CPM	KO-2h-rep#1 CPM	KO-2h-rep#2 CPM	WT-6h-rep#1 CPM	WT-6h-rep#2 CPM	KO-6h-rep#1 CPM	KO-6h-rep#2 CPM
Gnai3	ENSMUSG00000000001.4	296.327	317.286	260.6	282.111	334.247	327.042	308.149	297.783	337.027	282.99	277.978	301.118
Cdc45	ENSMUSG00000000028.14	17.1083	18.3094	16.6401	15.6701	11.5991	10.5443	10.0193	12.6397	7.58876	5.76814	5.6967	5.05196
H19	ENSMUSG00000000031.15	557.316	561.22	240.756	207.094	809.652	819.203	288.328	309.244	2416.59	2843.24	376.035	357.426
Scml2	ENSMUSG00000000037.16	0.648934	1.14792	1.05196	1.79087	1.33018	0.616954	1.90585	1.17828	1.10469	0.902839	1.84615	1.05249
Apoh	ENSMUSG00000000049.11	754.12	714.066	474.435	484.678	984.916	1025.27	651.8	679.062	1291	1250.88	786.25	801.893
Narf	ENSMUSG00000000056.7	7.72821	8.49463	4.87728	4.82539	4.84184	5.77693	2.61374	3.3206	3.12196	2.05647	1.74066	1.63136
Cav2	ENSMUSG00000000058.6	44.3045	49.4755	50.0639	56.1635	51.7173	45.7668	68.5017	59.985	56.2433	41.2798	51.0593	52.3088
Klf6	ENSMUSG00000000078.6	475.61	474.666	484.764	520.396	81.8857	75.4367	143.647	145.838	24.2072	20.665	49.7934	45.5202
Scmh1	ENSMUSG00000000085.16	17.6982	16.4153	28.6421	25.2711	14.4191	13.0121	19.2763	20.1914	8.83754	11.0849	16.8264	14.5244
Cox5a	ENSMUSG00000000088.6	61.4718	47.7536	45.8082	48.0549	66.9877	69.9963	58.7002	63.3591	91.0651	86.2713	66.6197	67.3068
Tbx2	ENSMUSG00000000093.6	1.35686	1.4349	1.38668	1.2934	0.106414	0.112173	0.217811	0.160674	0	0	0	0.0526245
Ngfr	ENSMUSG00000000120.6	1.9468	1.20532	2.19956	2.6863	1.59621	1.79478	2.01475	2.46367	0.864542	0.952997	1.74066	1.47349
Wnt3	ENSMUSG00000000125.5	0	0	0	0	0	0	0.163359	0	0	0	0	0
Wnt9a	ENSMUSG00000000126.11	9.32105	9.87214	16.8314	17.262	1.38338	1.40217	6.31653	5.62359	0.432271	0.852681	2.7956	2.73648
Fer	ENSMUSG00000000127.14	23.5386	24.2786	28.403	27.2112	23.5707	21.4812	21.4544	21.8517	23.7749	22.9722	19.2527	21.9971
Xpo6	ENSMUSG00000000131.15	120.348	123.23	179.264	183.365	108.01	113.015	174.358	165.816	66.0414	69.8196	141.099	137.245
Tfe3	ENSMUSG00000000134.17	79.7009	75.7055	93.7203	89.9412	74.3835	71.9032	79.3922	81.5153	56.3393	56.277	78.4879	78.8842
Axin2	ENSMUSG00000000142.15	0.766922	0.286981	1.67358	1.64163	0.106414	0	0.816793	0.482022	0	0	0.263736	0.157874
Brat1	ENSMUSG00000000148.17	34.8065	30.5922	34.2366	37.9066	18.3032	19.7986	30.7659	27.9037	9.17375	10.0817	22.4176	22.2076
Gna12	ENSMUSG00000000149.10	91.7357	80.0102	108.878	117.948	86.8871	86.2053	113.153	110.062	72.2853	72.2271	126.91	127.404
Slc22a18	ENSMUSG00000000154.16	22.5357	23.8768	19.6048	19.2518	32.9352	31.2964	25.2117	23.6191	37.0793	40.2767	26.6373	27.5753
Itgb2l	ENSMUSG00000000157.15	1.88781	1.66449	2.43864	3.18376	1.22376	0.897388	2.28702	1.6603	1.48893	1.05331	0.896703	0.631494
Igsf5	ENSMUSG00000000159.15	55.5724	48.7867	38.2532	35.5686	54.8565	52.8898	39.8595	42.043	62.151	65.7066	41.934	42.0996
Pih1d2	ENSMUSG00000000167.14	3.48065	3.042	1.33886	1.19391	2.50073	2.86042	1.30687	0.910486	2.25742	2.10662	1.21319	1.63136
Dlat	ENSMUSG00000000168.9	84.2434	84.8889	71.1031	73.9229	90.1327	88.8414	74.0559	74.767	85.1574	74.735	70.5758	71.2536
Sdhd	ENSMUSG00000000171.4	106.012	99.7545	82.6269	98.5971	112.427	114.08	104.822	108.937	124.782	115.413	101.169	109.67
Fgf23	ENSMUSG00000000182.9	0.117988	0.114792	0.334715	0.348224	0.585278	0.33652	0.326717	0.374906	0.0480301	0.0501577	0.421978	0.105249
Ccnd2	ENSMUSG00000000184.12	34.2755	41.727	49.4901	50.194	31.871	35.559	41.6564	37.2764	14.4571	16.1006	29.222	25.365
Gpr107	ENSMUSG00000000194.13	75.1584	75.7055	96.9718	98.2489	58.9534	64.8363	89.3571	92.1733	41.6901	38.7218	72.6857	70.1485
Btbd17	ENSMUSG00000000202.9	0.058994	0.114792	0	0.198985	0.0532071	0	0.0544528	0.107116	0.14409	0.0501577	0.105494	0.0526245
Slfn4	ENSMUSG00000000204.15	0.766922	1.14792	3.29934	3.78072	1.33018	1.40217	3.59389	3.10636	0.0960603	0	0.474725	0.789368
Ins2	ENSMUSG00000000215.11	0	0	0	0.0497463	0	0.0560867	0	0	0	0	0	0
Drp2	ENSMUSG00000000223.13	0.235976	0.229585	0.191266	0.149239	0.319242	0.112173	0.0544528	0.26779	0.0480301	0.200631	0	0.0526245
Tspan32	ENSMUSG00000000244.17	0	0.0573962	0.095633	0.149239	0.159621	0	0.0544528	0	0	0.150473	0.158242	0
Lhx2	ENSMUSG00000000247.11	1.71083	1.60709	3.87314	3.73097	0.851313	0.953475	1.74249	0.749812	0.0960603	0.150473	0.421978	0.368372
Clec2g	ENSMUSG00000000248.16	0	0	0	0	0	0.0560867	0.0544528	0.107116	0	0.0501577	0	0
Gmpr	ENSMUSG00000000253.12	0.58994	1.32011	1.1476	1.09442	1.06414	1.23391	0.925698	1.17828	0.816512	0.401262	1.52967	0.736744
Glra1	ENSMUSG00000000263.15	0.117988	0	0	0	0.0532071	0	0	0	0	0.0501577	0	0
Mid2	ENSMUSG00000000266.11	26.1343	28.5833	43.3217	45.9655	23.1983	22.9395	40.2406	35.7232	14.6972	14.5457	32.2286	31.4695
Trim25	ENSMUSG00000000275.16	145.951	142.629	175.391	191.324	122.376	115.258	173.813	177.009	53.3615	41.1795	116.571	118.142
Dgke	ENSMUSG00000000276.11	9.49803	11.1349	13.1495	14.1279	4.20336	4.82346	10.1827	10.1225	2.30545	1.55489	9.17802	7.89368
Scpep1	ENSMUSG00000000278.10	200.58	207.831	243.051	265.197	223.682	218.065	305.535	289.481	275.453	260.419	322.444	331.114
Mnt	ENSMUSG00000000282.12	65.1884	59.118	69.2383	69.6945	13.2486	10.32	16.7715	19.7629	4.85104	5.61767	12.8176	13.5245
Itgb2	ENSMUSG00000000290.13	16.3413	14.8656	39.8789	32.2853	17.2923	18.9573	36.7557	33.5273	2.0653	2.35741	15.3494	15.4716
Hddc2	ENSMUSG00000000295.12	6.66632	5.16565	8.08099	6.96448	6.0124	6.61824	8.16793	8.99774	7.58876	6.97192	9.59999	7.78843
Tpd52l1	ENSMUSG00000000296.7	17.1083	13.9473	12.6236	11.8396	18.0372	18.0038	15.7369	13.9786	21.1813	22.8218	21.2044	19.1553
Pemt	ENSMUSG00000000301.16	41.2368	35.9874	18.505	18.1574	57.6764	54.2359	21.2366	24.1011	66.8099	74.3337	26.6373	26.4175
Cdh1	ENSMUSG00000000303.12	354.613	362.514	467.55	437.568	426.401	417.79	568.433	547.416	424.394	455.833	664.668	637.546
Cdh4	ENSMUSG00000000305.12	0.176982	0.516565	0.334715	0.447716	0.212828	0	0.163359	0.321348	0.0960603	0.100315	0.474725	0.105249
Ckmt1	ENSMUSG00000000308.14	0	0	0	0.0994925	0	0	0.0544528	0.160674	0	0	0	0
Bcl6b	ENSMUSG00000000317.11	11.9168	11.4218	10.7587	12.1381	3.45846	3.08477	2.66819	2.14232	0.14409	0.200631	0.210989	0.210498
Alox12	ENSMUSG00000000320.10	1.0029	1.14792	3.72969	3.48224	1.17056	0.841301	3.9206	3.42771	1.05666	2.05647	2.84835	3.05222
Arvcf	ENSMUSG00000000325.15	20.5299	16.0135	38.3966	35.7676	16.441	15.7043	32.7262	33.7415	12.9681	13.8937	27.5341	29.5224
Comt	ENSMUSG00000000326.12	161.29	150.148	120.737	114.566	194.578	196.921	134.172	139.144	197.788	222.7	181.503	179.608
Rtca	ENSMUSG00000000339.14	23.1846	21.9827	20.0829	21.8884	21.6553	25.1829	23.3058	22.3337	21.1333	18.759	20.0967	19.7868
Dbt	ENSMUSG00000000340.10	75.9253	80.8712	43.8955	46.7615	84.5992	84.1301	46.9928	43.864	85.7818	80.7539	50.5846	51.3089
Dazap2	ENSMUSG00000000346.8	167.72	170.237	143.736	150.93	185.48	178.973	154.265	148.302	193.513	184.179	144.475	141.981
Mcts1	ENSMUSG00000000355.13	17.9342	19.5721	11.2369	13.4812	20.9636	19.0695	13.7221	12.2112	22.286	17.7057	10.1275	12.051
Rem1	ENSMUSG00000000359.3	1.06189	0.401773	1.24323	1.2934	0.212828	0.392607	0.653434	0.321348	0.0480301	0	0.105494	0.263123
Rnf17	ENSMUSG00000000365.8	0.825916	0.74615	0.525981	1.14416	0.266035	0.504781	0.38117	0.374906	0.0960603	0.150473	0.105494	0.473621
Trappc10	ENSMUSG00000000374.7	66.2503	65.3168	69.9555	74.4204	52.4622	53.002	60.2248	63.252	27.6173	29.2921	47.7362	46.7306
Ccm2	ENSMUSG00000000378.15	67.7251	58.8885	79.997	85.2651	66.4024	67.5284	94.149	93.4587	67.3382	58.8852	105.6	105.986
Wap	ENSMUSG00000000381.10	0	0	0	0	0	0	0.0544528	0	0	0	0	0
Tbrg4	ENSMUSG00000000384.15	135.981	137.005	123.653	127.45	139.19	134.776	109.123	102.938	131.41	133.871	115.2	121.51
Tmprss2	ENSMUSG00000000385.7	7.37425	6.54316	9.46766	8.35737	8.56634	9.02997	10.2916	10.7652	8.9336	10.0817	8.5978	10.1039
Mx1	ENSMUSG00000000386.14	7.19727	6.19879	8.4157	8.6061	7.98106	8.4691	10.0738	9.10486	3.26605	2.80883	6.90989	6.36757
Fap	ENSMUSG00000000392.17	1.06189	0.688754	0.334715	0.746194	1.11735	0.280434	0.435623	0.321348	0.624392	0.300946	0.527472	0.105249
Gcg	ENSMUSG00000000394.15	0.058994	0.114792	0	0	0	0	0.108906	0.053558	0	0	0.0527472	0.0526245
Ndufa9	ENSMUSG00000000399.10	57.0472	55.2725	44.4215	47.2092	69.116	68.7623	54.0717	55.5397	72.6216	64.1016	53.4329	58.9395
Egfl6	ENSMUSG00000000402.2	0	0	0	0	0	0.0560867	0	0	0	0	0	0
Lck	ENSMUSG00000000409.14	1.12089	1.14792	2.34301	3.333	1.01093	0.841301	2.17811	3.3206	0.528331	0.100315	2.00439	2.15761
Tssk3	ENSMUSG00000000411.7	0.058994	0	0	0	0.106414	0.112173	0	0	0	0	0	0
Cttnbp2	ENSMUSG00000000416.16	0.235976	0.229585	0.0478165	0.0994925	0.106414	0	0.0544528	0.053558	0	0	0	0
Galnt1	ENSMUSG00000000420.15	143.178	143.72	146.271	144.911	147.49	150.593	156.552	151.248	137.894	116.516	154.76	164.504
Mkrn2	ENSMUSG00000000439.9	18.5241	19.0555	24.243	23.5797	17.5051	16.153	19.9297	21.3161	15.2736	16.9032	20.4659	17.1556
Pparg	ENSMUSG00000000440.12	18.8781	17.5632	12.9583	11.9888	14.898	18.5086	14.3755	15.3176	20.1246	21.9691	19.3582	20.0499
Raf1	ENSMUSG00000000441.17	50.8528	49.7051	57.5232	57.5067	46.9286	43.299	51.948	56.343	34.6778	32.5524	57.811	61.9917
2022-09-01	ENSMUSG00000000486.13	0.825916	1.03313	0.191266	0.348224	0.425656	0.560867	0.217811	0.374906	0.240151	0.150473	0.0527472	0.263123
Pdgfb	ENSMUSG00000000489.6	15.2205	14.0621	18.0746	18.8041	1.75583	1.06565	2.66819	1.82097	0.336211	0	0.263736	0.57887
Acvrl1	ENSMUSG00000000530.16	3.00869	3.15679	4.73383	3.78072	4.04374	3.30912	3.8117	4.07041	1.00863	0.501577	1.31868	1.47349
Grasp	ENSMUSG00000000531.4	2.35976	2.9272	4.68602	4.07919	0.478863	0.392607	1.0346	0.749812	0.240151	0.250789	0.474725	0.789368
Acvr1b	ENSMUSG00000000532.10	27.6092	25.7709	29.3593	30.9919	18.4628	19.4621	21.2366	22.1195	7.06043	5.91861	11.4989	11.4195
Tom1l2	ENSMUSG00000000538.18	53.6845	47.9832	63.1178	62.6803	31.0197	32.3621	43.4534	42.1502	17.7231	19.2104	31.3319	28.9435
Gpa33	ENSMUSG00000000544.14	0	0	0	0	0.159621	0	0	0.107116	0	0.0501577	0	0
Zfp385a	ENSMUSG00000000552.9	26.9603	24.2786	25.9644	28.5046	29.5299	27.2021	22.9791	23.4584	27.2331	31.9505	25.2132	27.7331
Itga5	ENSMUSG00000000555.6	104.478	104.174	238.174	228.136	77.8951	75.9975	176.754	187.185	34.0053	33.5054	166.892	166.978
Gabra2	ENSMUSG00000000560.9	0	0.0573962	0	0	0	0	0	0	0	0	0	0
Wdr77	ENSMUSG00000000561.14	49.496	57.6257	35.6711	47.2589	44.3747	45.3742	38.3892	43.5427	35.11	26.2325	28.2725	28.8909
Atp5f1	ENSMUSG00000000563.17	220.756	212.768	168.123	160.581	254.649	257.158	188.08	201.432	311.571	303.705	231.877	233.6
Sox9	ENSMUSG00000000567.5	38.8181	39.7181	38.9226	34.4244	12.5569	12.6195	9.47479	7.12321	1.77711	2.20694	4.16703	4.68358
Hnrnpd	ENSMUSG00000000568.15	127.073	118.064	100.845	93.324	106.627	112.286	78.2487	87.5673	79.3458	72.2773	68.7296	66.4648
Dynlt1c	ENSMUSG00000000579.14	1.76982	0.860942	1.53013	1.09442	1.543	1.34608	1.36132	1.12472	1.00863	1.55489	1.68791	1.57874
C1d	ENSMUSG00000000581.8	36.6353	35.9874	25.8209	27.1117	42.406	39.2607	29.7857	29.6711	37.0312	32.4019	25.9516	31.0485
Gm2a	ENSMUSG00000000594.7	24.7775	25.2543	30.9851	30.5939	27.2952	29.3334	36.5379	33.9558	35.8305	35.4615	35.6044	32.4167
Krit1	ENSMUSG00000000600.15	46.6053	53.2062	49.4422	49.1493	37.8302	37.5781	34.632	36.3123	25.9363	23.4237	26.7428	22.3128
Clcn4	ENSMUSG00000000605.9	69.9079	75.189	87.7911	92.6773	81.3536	74.4271	104.549	93.4587	75.7915	64.4527	89.6703	102.144
Sema4f	ENSMUSG00000000627.15	1.47485	0.918339	2.10393	2.08934	0.957727	1.73869	1.9603	2.99925	0.864542	0.65205	1.37143	1.68399
Hk2	ENSMUSG00000000628.10	58.4631	55.9039	41.3134	40.1452	23.8368	23.276	26.8452	22.0659	8.9336	5.86845	15.4022	16.3136
Myo18a	ENSMUSG00000000631.20	223.705	215.982	197.53	186.101	196.76	197.706	187.753	185.632	181.314	193.157	184.985	183.607
Sez6	ENSMUSG00000000632.13	0	0	0.0478165	0	0	0.0560867	0	0.160674	0	0	0.0527472	0
Haao	ENSMUSG00000000673.8	6.72532	6.08399	0.382532	0.845686	8.45992	9.59083	1.68804	1.39251	7.4927	7.57382	0.738461	1.31561
Cd52	ENSMUSG00000000682.7	2.47775	2.86981	6.74212	5.3726	4.5226	3.98216	7.84121	8.83707	0.624392	0.351104	3.85055	3.89422
Abhd15	ENSMUSG00000000686.11	0.58994	0.688754	0.669431	0.646701	0.90452	0.33652	1.36132	1.17828	0.192121	0.0501577	1.58242	1.21036
Hoxb6	ENSMUSG00000000690.5	0	0.0573962	0.0478165	0	0	0	0	0	0	0	0	0
Loxl3	ENSMUSG00000000693.10	0.471952	0.459169	0.908513	1.44264	0.638485	0.560867	0.871245	1.0176	0.0960603	0.300946	1.05494	0.368372
Btn1a1	ENSMUSG00000000706.15	5.84041	5.62482	0.478165	0.696448	5.05467	5.38433	0.272264	0.321348	6.24392	7.17255	0.791208	0.57887
Kat2b	ENSMUSG00000000708.14	65.1294	59.1754	68.1863	64.0234	60.8689	57.6011	65.9424	61.0026	66.7138	62.3962	58.1274	60.5708
Rab5b	ENSMUSG00000000711.2	95.5703	93.6131	99.5539	91.4834	101.147	101.91	101.772	99.6179	99.1342	107.338	88.8263	88.4092
Dnmt3l	ENSMUSG00000000730.13	0.176982	0.114792	0.525981	0.447716	0.159621	0.280434	0.816793	0.374906	0	0	0.158242	0.368372
Icosl	ENSMUSG00000000732.8	1.76982	1.32011	1.81703	2.48731	0.744899	0.841301	2.01475	1.92809	0.336211	0.401262	0.580219	0.57887
Spg7	ENSMUSG00000000738.17	45.8383	47.237	34.141	40.0955	51.0788	53.4507	42.5821	46.1134	60.1337	55.0732	44.6242	47.6778
Sult5a1	ENSMUSG00000000739.13	0.117988	0.401773	0	0	0.532071	0.16826	0	0.053558	0.240151	0.200631	0	0
Rpl13	ENSMUSG00000000740.11	650.586	558.235	615.972	623.122	717.763	746.683	699.882	768.557	928.134	928.821	955.147	914.614
Chmp1a	ENSMUSG00000000743.8	150.435	132.298	108.878	125.659	146.692	145.265	117.455	123.291	137.606	118.824	103.701	112.669
Rpa1	ENSMUSG00000000751.13	113.268	110.602	88.6996	89.8915	108.862	109.033	99.0497	98.9216	122.333	111.099	89.934	91.0405
Serpinf1	ENSMUSG00000000753.15	193.382	198.476	292.254	264.501	275.24	296.306	365.76	358.196	323.531	383.205	467.868	456.413
Tubgcp3	ENSMUSG00000000759.14	44.8354	42.7601	38.2054	39.996	38.7879	41.4481	36.8101	34.17	29.9708	32.9536	28.8527	28.1541
Polr3d	ENSMUSG00000000776.12	76.9872	79.9528	108.496	100.04	47.6735	51.1511	83.8029	83.0685	29.6346	27.5366	77.6967	71.3062
Tcf7	ENSMUSG00000000782.15	12.0938	11.4218	11.7629	12.934	11.7588	12.7317	8.98472	11.1936	4.80301	5.36688	7.54285	7.36744
Ddx3x	ENSMUSG00000000787.12	738.074	785.122	595.793	627.947	730.107	711.348	618.421	610.668	846.531	749.106	548.888	579.08
Il12rb1	ENSMUSG00000000791.8	0.58994	0.975735	1.96048	2.23858	1.01093	0.729128	1.52468	2.6779	0.480301	0.601893	1.68791	1.52611
Slc5a5	ENSMUSG00000000792.2	2.83171	2.52543	0.191266	0.198985	3.13922	2.69216	0.108906	0.428464	2.0653	2.15678	0.316483	0.526245
Kcnn3	ENSMUSG00000000794.9	0.058994	0.459169	0.0478165	0.0994925	0	0	0.108906	0.053558	0	0	0	0
Usp32	ENSMUSG00000000804.14	85.7773	96.4255	69.3339	71.5849	60.9221	59.3959	49.5521	51.8441	31.6519	27.035	33.6	30.3644
Car4	ENSMUSG00000000805.18	0.058994	0	0	0.0994925	0	0	0.217811	0	0	0	0.158242	0.0526245
Txnrd3	ENSMUSG00000000811.13	33.0366	32.7732	34.6191	36.0163	31.2857	33.4838	37.4091	31.9741	27.5693	25.2293	32.3868	36.2057
Fasl	ENSMUSG00000000817.10	0	0	0	0.0497463	0	0	0	0	0.0480301	0	0	0
Zfp512b	ENSMUSG00000000823.16	43.4786	43.5063	23.8604	22.5848	35.1699	33.8764	21.2911	18.424	30.9314	27.3861	16.7209	18.5238
Dnajc5	ENSMUSG00000000826.16	469.887	452.052	385.831	397.771	361.063	344.709	338.152	340.843	217.625	206.65	269.802	272.7
Tpd52l2	ENSMUSG00000000827.18	91.3817	90.9729	100.367	105.313	85.0249	86.8223	100.901	109.098	62.0069	64.553	95.4197	92.5666
Fmr1	ENSMUSG00000000838.17	102.886	107.79	69.4774	66.3615	93.5912	95.684	59.8981	57.0393	79.0576	66.9104	46.3121	45.3624
Bcl11a	ENSMUSG00000000861.15	0.058994	0.0573962	0.0478165	0	0	0	0	0	0.0960603	0.0501577	0.0527472	0
Il4	ENSMUSG00000000869.12	0.648934	0.401773	0.908513	0.746194	0.532071	0.33652	0.598981	0.856928	0.432271	0.200631	0.158242	0.420996
Pxmp4	ENSMUSG00000000876.11	1.76982	0.918339	1.1476	1.79087	0.691692	1.00956	1.74249	1.60674	0.576362	0.802524	1.10769	1.26299
Dlg3	ENSMUSG00000000881.12	13.9226	14.4638	12.0019	13.133	13.2486	13.4047	11.8163	15.0498	6.58013	5.91861	11.1297	11.9984
Gnb1l	ENSMUSG00000000884.16	4.9555	3.61596	9.51548	11.7899	4.62901	4.26259	12.3608	13.2824	3.5062	3.31041	12.7648	13.314
Dbh	ENSMUSG00000000889.8	0	0	0	0	0	0.0560867	0	0	0	0	0	0
Mmp11	ENSMUSG00000000901.15	4.66053	5.05086	4.78165	4.32792	2.87318	2.01912	4.41068	2.24944	1.4409	1.95615	2.16264	1.94711
Smarcb1	ENSMUSG00000000902.13	69.6719	69.7363	60.4879	58.4021	75.4476	70.8936	56.1953	55.9681	59.5093	60.3899	53.2219	54.6769
Vpreb3	ENSMUSG00000000903.3	0	0.229585	0.143449	0.0497463	0.0532071	0	0.0544528	0	0.240151	0	0.210989	0.0526245
Hip1r	ENSMUSG00000000915.15	137.22	140.448	143.736	144.115	145.308	144.423	131.721	136.894	136.358	134.222	140.835	138.666
Nsun5	ENSMUSG00000000916.15	24.9545	20.7774	15.7794	17.3117	24.3156	27.0899	14.7567	16.2281	20.9892	17.9063	12.3429	12.6299
Top1mt	ENSMUSG00000000934.8	23.0077	20.6052	21.1827	20.595	23.3047	23.8369	19.4941	20.5663	25.4079	27.8877	22.8923	22.6286
Hoxa4	ENSMUSG00000000942.10	0.117988	0	0.143449	0.198985	0.0532071	0.0560867	0.108906	0.053558	0.0480301	0.0501577	0.0527472	0
Gm38393	ENSMUSG00000000948.16	1.06189	1.60709	0.81288	1.3929	1.75583	1.85086	1.74249	1.07116	1.87317	1.55489	1.0022	0.631494
Mmp14	ENSMUSG00000000957.9	117.929	117.662	201.977	187.543	123.6	128.27	205.178	194.469	98.9421	93.7448	156.501	155.19
Slc7a7	ENSMUSG00000000958.9	34.5115	27.6649	29.2159	32.2356	30.6473	28.9968	29.5679	30.1532	15.0815	15.0975	22.8923	22.5233
Oxa1l	ENSMUSG00000000959.6	64.4804	57.5683	65.2217	62.9788	69.1692	66.1263	65.5068	68.9292	61.7667	66.9104	72.7384	79.1473
Heatr6	ENSMUSG00000000976.13	49.083	51.4844	46.8123	49.796	41.874	42.2894	39.805	36.5801	25.1198	27.1353	34.3912	35.4163
Ccl3	ENSMUSG00000000982.5	1.29787	1.72188	5.35545	5.2731	0.90452	1.34608	3.64834	3.58839	0.0960603	0.300946	3.05934	2.05236
Wfdc18	ENSMUSG00000000983.13	0	0.286981	0	0.149239	0.266035	0.224347	0	0.107116	0.14409	0.100315	0.158242	0.157874
Icam4	ENSMUSG00000001014.5	0.235976	0.0573962	0.191266	0.0497463	0	0.0560867	0.0544528	0.053558	0.0480301	0.0501577	0.105494	0
Ilf2	ENSMUSG00000001016.12	40.5289	41.6696	40.9309	44.8214	36.8193	36.0077	40.8396	40.3292	22.7663	21.9691	32.4395	34.3112
Chtop	ENSMUSG00000001017.15	117.752	108.766	122.458	134.066	89.1218	89.234	105.747	121.148	78.8655	65.6565	96.7384	108.722
Snapin	ENSMUSG00000001018.15	23.4206	25.3117	25.1037	21.1422	21.7617	21.8738	25.2117	24.0475	22.4301	26.7341	28.1143	27.2595
S100a4	ENSMUSG00000001020.8	0	0.114792	0	0	0	0.16826	0.108906	0.053558	0.0960603	0	0	0
S100a3	ENSMUSG00000001021.12	3.00869	3.55856	6.74212	7.26295	3.93732	4.03825	6.91551	8.14082	4.08256	3.5612	5.22198	5.9992
S100a5	ENSMUSG00000001023.10	0	0	0	0	0	0	0	0	0.14409	0	0	0
S100a6	ENSMUSG00000001025.8	327.004	308.619	172.857	237.24	300.141	328.388	251.953	305.12	496.632	304.407	197.116	223.286
Scn4a	ENSMUSG00000001027.7	0.235976	0.286981	0.525981	0.845686	0.212828	0.112173	0.163359	0.053558	0.0480301	0.45142	0.263736	0.157874
Icam2	ENSMUSG00000001029.15	1.71083	1.4923	2.39082	1.3929	0.851313	1.06565	0.871245	1.33895	0.192121	0.200631	0.158242	0.473621
Mapk7	ENSMUSG00000001034.17	34.0395	28.9277	50.9246	50.8407	18.9417	14.6386	39.5328	37.2764	10.1824	9.78076	37.134	35.7847
Epn2	ENSMUSG00000001036.17	34.6885	34.5525	57.2841	56.462	20.1655	18.0599	39.1516	39.6329	11.4312	9.83091	29.5912	28.5751
B9d1	ENSMUSG00000001039.12	6.37135	5.05086	5.54671	6.36752	6.54447	5.10389	8.16793	6.96254	6.86831	5.51735	7.22637	7.52531
Sec24b	ENSMUSG00000001052.15	126.247	121.393	133.647	127.35	79.2785	80.7088	85.2187	81.5688	22.6222	27.8877	58.6549	52.5719
N4bp3	ENSMUSG00000001053.15	28.6121	25.8283	44.3259	47.7564	9.25803	11.8904	32.345	35.0805	3.93847	3.00946	27.0066	24.8914
Rmnd5b	ENSMUSG00000001054.9	25.8394	23.8768	24.7689	25.6193	17.6115	18.7891	16.717	18.5846	7.87694	6.5205	7.96483	6.78857
Nhp2	ENSMUSG00000001056.3	112.797	117.433	127.67	113.67	126.899	138.478	137.875	137.323	152.496	162.561	180.923	176.082
Vps9d1	ENSMUSG00000001062.17	8.55413	10.5035	11.4281	12.5858	6.27843	8.41301	6.37098	8.56928	5.33134	5.11609	6.6989	6.52544
Zfp276	ENSMUSG00000001065.14	19.586	21.581	28.1639	26.5148	12.5037	11.7782	18.2417	19.0131	10.4225	10.4328	15.033	14.998
C1ql4	ENSMUSG00000001076.6	0	0	0	0	0	0	0.0544528	0	0	0	0.0527472	0
Mfsd10	ENSMUSG00000001082.12	24.3055	27.0336	41.9351	42.732	22.1873	24.5099	31.9094	35.5625	12.2477	14.4956	27.0593	27.47
Luzp1	ENSMUSG00000001089.14	146.187	156.519	190.836	183.812	61.1881	64.8924	176.427	167.851	32.7565	30.1448	170.69	165.452
Slc13a2	ENSMUSG00000001095.5	0	0.0573962	0	0.0497463	0	0.0560867	0.0544528	0.107116	0.0960603	0	0.105494	0.105249
Kctd10	ENSMUSG00000001098.15	47.8441	45.1708	58.3361	55.3676	18.8353	18.1721	28.86	27.9573	6.62816	6.77129	15.8242	14.8401
Poldip2	ENSMUSG00000001100.10	87.9011	81.273	74.2112	66.5605	104.605	99.4418	85.0553	88.3172	109.893	125.244	102.804	97.0923
Sebox	ENSMUSG00000001103.7	0	0	0	0	0.0532071	0.16826	0	0	0	0	0	0
Ift20	ENSMUSG00000001105.15	37.3432	32.9454	34.8582	36.3645	39.32	38.4755	36.7012	39.4723	49.0868	47.8505	40.7736	41.0471
Col6a1	ENSMUSG00000001119.7	8.49514	7.86327	7.65064	8.10864	9.52406	11.2734	10.1827	9.0513	4.85104	5.2164	9.07252	6.68332
Pcbp3	ENSMUSG00000001120.15	9.96999	9.0112	10.2805	12.5361	9.09841	8.35692	9.91042	6.80187	6.29195	6.57066	5.48571	5.84132
Lgals9	ENSMUSG00000001123.15	237.215	218.679	153.395	148.692	304.61	296.194	173.487	184.24	249.901	239.904	162.883	167.504
Araf	ENSMUSG00000001127.12	78.403	75.8777	59.8662	63.7747	92.3142	91.7018	73.9469	71.9284	112.15	107.087	69.0989	69.8854
Cfp	ENSMUSG00000001128.7	19.1141	17.5058	33.9975	34.4742	18.4096	20.696	40.404	42.0966	4.08256	1.6552	16.1407	14.2086
Timp1	ENSMUSG00000001131.11	49.26	40.6939	31.5589	31.5889	64.4869	62.9293	43.3989	47.3453	58.5007	52.5653	47.4198	42.9942
Uxt	ENSMUSG00000001134.9	8.90809	8.55203	6.02488	6.56651	10.6414	8.58127	5.772	8.51572	9.60603	9.83091	7.12088	8.1568
Cnnm3	ENSMUSG00000001138.13	38.3461	35.4708	48.1034	51.2884	21.3892	20.023	42.4188	44.8281	8.88557	6.62082	29.222	32.3641
Lman2l	ENSMUSG00000001143.13	23.3026	20.0313	14.6318	15.9685	22.2405	25.9682	18.0239	15.9067	31.0275	29.1416	17.7231	17.2082
Mcm3ap	ENSMUSG00000001150.6	78.698	80.8712	62.9265	64.8194	69.0095	66.7993	54.834	59.3958	51.2962	50.0574	46.2593	41.5208
Pcnt	ENSMUSG00000001151.9	43.0066	44.8264	45.9995	48.2539	23.9964	25.2951	27.7709	26.4577	14.8413	14.2448	20.9934	20.1026
Ftcd	ENSMUSG00000001155.13	26.4293	24.3934	11.6194	15.4213	33.9993	37.0173	18.1328	19.1202	31.3156	31.0978	15.5077	14.1034
Mxd1	ENSMUSG00000001156.9	7.43324	8.09286	12.9583	13.3817	1.91545	1.40217	5.39083	5.14157	0.528331	1.3041	1.8989	2.42073
Gmcl1	ENSMUSG00000001157.13	25.8984	25.0247	18.8875	22.0376	22.7726	24.2295	18.9496	21.7446	20.9411	20.665	15.1912	14.998
Snrnp27	ENSMUSG00000001158.13	24.8955	24.3934	18.9353	14.0284	21.7617	22.5469	13.7766	14.3	20.797	25.5303	18.8308	18.5238
Oas1c	ENSMUSG00000001166.17	1.0029	1.4923	0.860697	1.04467	2.44752	1.45826	1.19796	1.23183	0.720452	1.40442	0.527472	0.684119
Oas1h	ENSMUSG00000001168.16	0.117988	0.0573962	0.191266	0.198985	0.0532071	0	0.163359	0.053558	0.0480301	0	0	0.0526245
Ocrl	ENSMUSG00000001173.15	31.7388	28.1815	43.6565	44.4732	30.2216	30.5112	47.1562	42.6322	28.5299	25.9817	39.0329	39.1527
Calm1	ENSMUSG00000001175.13	590.058	617.41	520.53	526.216	699.141	673.377	586.947	567.768	795.379	735.212	619.674	634.231
Agpat3	ENSMUSG00000001211.14	128.843	120.934	100.462	93.4235	152.225	162.539	108.307	113.168	172.812	185.885	139.886	131.772
Slc26a3	ENSMUSG00000001225.12	0	0	0	0	0.0532071	0	0	0	0	0	0	0
Sema6b	ENSMUSG00000001227.11	42.2987	40.0625	72.7767	80.9372	35.1167	35.1664	85.6543	83.7647	15.946	16.3013	73.8461	72.7271
Uhrf1	ENSMUSG00000001228.14	142.235	138.21	80.8577	85.2651	112.959	105.78	64.2543	62.4486	73.6302	71.9763	44.0967	42.4154
Dpp9	ENSMUSG00000001229.7	114.448	113.759	89.369	90.1402	139.083	138.254	92.1342	82.2115	128.769	131.965	102.119	102.934
Ramp2	ENSMUSG00000001240.13	2.71372	2.23845	2.86899	2.53706	1.75583	1.12173	1.57913	1.07116	0.14409	0.250789	0.263736	0.420996
Lsr	ENSMUSG00000001247.16	128.666	129.199	121.789	110.337	163.771	159.735	134.117	125.808	161.669	190.399	148.009	150.664
Gramd1a	ENSMUSG00000001248.14	21.7688	19.9165	31.9892	31.0914	17.0795	15.4799	22.0534	18.5311	11.3351	11.8372	16.2461	15.2085
Hpn	ENSMUSG00000001249.14	52.7996	44.0802	42.8914	40.9412	65.9235	67.3041	53.5271	52.6475	80.3544	79.8511	47.0505	52.3088
Ckb	ENSMUSG00000001270.8	6.43035	7.4041	10.1371	10.2477	8.24709	7.1791	11.6529	10.3367	3.5062	3.26025	8.22857	5.9992
Sp1	ENSMUSG00000001280.12	123.533	126.559	164.441	163.615	53.2603	49.5807	117.237	110.437	17.3869	17.3546	73.3186	79.4104
Itgb7	ENSMUSG00000001281.9	1.17988	1.89407	4.78165	5.07412	0.957727	1.45826	5.28192	6.31984	0.864542	1.15363	3.11209	3.15747
Myg1	ENSMUSG00000001285.12	36.8123	36.6761	29.1681	33.8772	37.2449	36.2881	34.1419	36.2588	40.9217	37.8691	35.9736	38.6264
Rarg	ENSMUSG00000001288.14	8.96709	8.37984	10.0893	10.0985	4.25656	3.86999	6.91551	6.69475	2.78575	2.10662	3.95604	3.99946
Pfdn5	ENSMUSG00000001289.12	44.2455	35.9874	43.7521	42.0853	45.5984	49.4685	47.5373	50.7194	56.5795	59.7378	58.9714	58.3606
Efnb2	ENSMUSG00000001300.16	20.2349	20.72	18.9831	17.1625	2.87318	3.64564	3.8117	3.10636	0.288181	0.802524	0.896703	1.21036
Rrp15	ENSMUSG00000001305.5	54.9234	62.5618	89.3212	82.2306	58.5278	54.4041	92.1886	106.098	44.1877	40.5274	112.299	116.037
Rnd2	ENSMUSG00000001313.12	3.59863	3.44377	1.62576	1.84061	3.0328	3.30912	2.17811	2.14232	3.12196	3.46088	2.37363	1.57874
Srr	ENSMUSG00000001323.17	4.54254	3.50117	5.69016	4.32792	3.83091	3.42129	3.15826	4.3382	4.80301	4.56435	5.32747	3.31535
Sync	ENSMUSG00000001333.9	0.176982	0.229585	0.478165	0.198985	0.425656	0.0560867	0.598981	0.26779	0.0480301	0.250789	0.263736	0.315747
Fndc5	ENSMUSG00000001334.9	0.117988	0	0.095633	0.0497463	0	0	0.0544528	0	0.0480301	0.200631	0	0.0526245
Acp5	ENSMUSG00000001348.14	48.2571	45.2856	75.1675	78.2011	66.296	69.828	95.6736	99.0288	61.0463	57.7315	105.864	98.7236
Cnn1	ENSMUSG00000001349.4	0.353964	0.401773	0.0478165	0.0994925	0.212828	0.392607	0.108906	0	0.192121	0.401262	0	0
Fbxo9	ENSMUSG00000001366.14	29.792	28.6981	32.5152	32.6335	21.1764	22.603	28.0432	26.9932	21.7096	20.9158	23.2615	22.3128
Vps50	ENSMUSG00000001376.17	36.9302	45.8021	41.0265	44.2742	33.9461	32.1377	37.3546	36.8479	20.4608	18.9596	28.8	29.2066
Hars	ENSMUSG00000001380.6	128.017	124.55	142.589	140.384	139.988	141.956	167.769	163.941	156.53	151.025	183.824	177.818
Zmat2	ENSMUSG00000001383.8	59.053	60.4956	53.6979	48.0549	58.1021	57.7693	58.1556	56.5573	56.1952	58.0826	59.5516	62.9916
Ube2c	ENSMUSG00000001403.13	16.2823	16.2431	34.0932	31.3401	13.0357	15.0312	27.8254	28.2251	10.3265	11.135	17.0374	14.4717
Smg5	ENSMUSG00000001415.10	186.303	189.637	164.202	164.809	188.885	187.554	160.2	151.676	175.262	184.38	171.639	177.082
Cct3	ENSMUSG00000001416.13	412.663	414.859	287.999	313.799	452.845	439.215	321.762	315.832	488.418	453.025	308.571	319.063
Glmp	ENSMUSG00000001418.13	113.74	109.741	141.537	132.425	134.135	137.469	155.681	158.907	147.837	161.408	197.011	180.292
Mef2d	ENSMUSG00000001419.17	129.315	111.75	112.034	103.373	55.1225	57.4889	46.8294	44.1318	30.8353	27.0852	27.4813	28.1015
Tmem79	ENSMUSG00000001420.13	0.412958	0.918339	4.44693	4.47716	0.585278	0.673041	5.33638	4.44531	0.528331	0.401262	4.43077	3.84159
Snd1	ENSMUSG00000001424.14	264.942	248.353	234.396	237.24	265.344	276.339	220.262	221.569	315.654	302.602	212.888	200.342
Col18a1	ENSMUSG00000001435.14	259.22	257.938	530.38	513.182	350.528	365.686	691.17	670.868	440.436	467.921	750.487	750.215
Slc19a1	ENSMUSG00000001436.15	46.9002	44.5968	42.4132	49.1991	39.8521	41.5042	51.5668	51.8441	30.4511	27.7372	56.0703	59.9393
Kpnb1	ENSMUSG00000001440.5	1103.72	1150.22	800.209	838.523	1109.31	1101.6	764.191	768.236	844.081	775.689	621.099	643.23
Npepps	ENSMUSG00000001441.13	78.521	90.9729	75.7413	77.8529	66.4024	67.865	60.606	57.1464	33.0447	26.4833	34.2329	33.2587
Tbx21	ENSMUSG00000001444.2	0.117988	0	0	0	0	0.112173	0.0544528	0	0	0	0	0
Mrpl10	ENSMUSG00000001445.10	47.4312	41.0383	52.9328	52.1341	49.3229	53.1702	57.0666	62.3415	53.6497	62.6972	70.2066	64.7282
Cyp51	ENSMUSG00000001467.5	237.451	246.459	271.406	262.262	300.886	320.872	356.394	348.395	387.363	369.562	432.105	436.731
Tcf25	ENSMUSG00000001472.16	217.275	199.853	217.804	215.003	243.422	231.526	219.173	224.354	266.951	270.701	237.31	232.127
Tubb6	ENSMUSG00000001473.6	710.583	672.568	928.692	977.713	891.697	917.355	1108.5	1128.57	754.553	785.721	1436.31	1423.49
Def8	ENSMUSG00000001482.14	25.3084	24.7377	22.7606	26.9625	30.9133	30.1186	33.9786	35.0269	32.7565	31.4991	34.4439	37.1003
Meox1	ENSMUSG00000001493.9	0.353964	0.344377	0.382532	0.298478	0.266035	0.280434	0.38117	0.214232	0.0960603	0.100315	0	0
Sost	ENSMUSG00000001494.6	0	0.0573962	0	0.0497463	0.106414	0	0	0	0	0	0	0
Pax9	ENSMUSG00000001497.18	0.117988	0.172188	0.286899	0.447716	0	0.0560867	0.163359	0.160674	0	0.0501577	0.0527472	0.105249
Irx2	ENSMUSG00000001504.10	0	0.172188	0.0478165	0.198985	0	0.112173	0.0544528	0.053558	0	0	0.0527472	0.0526245
Col1a1	ENSMUSG00000001506.10	25.8984	23.8768	19.1744	22.9828	31.7646	26.9777	31.9094	23.0299	9.94224	8.07539	18.8835	18.0502
Itga3	ENSMUSG00000001507.16	752.41	740.525	335.48	337.877	809.226	823.802	361.948	353.911	834.908	917.234	473.354	457.518
Sgca	ENSMUSG00000001508.15	0.058994	0	0	0	0	0	0	0	0	0.0501577	0	0
Dlx3	ENSMUSG00000001510.8	0	0.0573962	0.143449	0	0	0	0	0	0	0.100315	0.105494	0
Foxm1	ENSMUSG00000001517.14	20.1759	21.7531	28.2117	26.067	14.2063	12.7317	21.4	22.7086	7.78088	5.86845	16.6681	15.5242
Itfg2	ENSMUSG00000001518.12	23.1256	20.433	28.4508	29.2508	20.1123	19.3499	26.2463	27.3681	14.5531	13.2918	25.3187	23.26
Nrip2	ENSMUSG00000001520.12	3.42165	2.75502	4.82946	5.17361	2.2347	2.41173	2.77709	2.73146	3.26605	3.51104	2.10989	2.47335
Tulp3	ENSMUSG00000001521.12	14.1586	13.4307	13.5321	14.2274	9.8433	11.2734	8.49464	10.5509	5.57149	5.2164	6.5934	7.05169
Gtf2h4	ENSMUSG00000001524.14	21.5328	18.0798	11.9541	13.133	19.527	19.1256	11.544	13.7108	14.6972	10.1319	8.65054	8.89355
Tubb5	ENSMUSG00000001525.10	1040.48	995.249	1188.34	1248.03	1059.09	990.772	1238.09	1289.03	922.707	887.34	1182.65	1245.15
Ell2	ENSMUSG00000001542.6	61.8257	65.1446	92.8118	96.5575	53.3135	49.3563	84.9464	78.4625	21.1813	20.7151	54.4351	53.0455
Jup	ENSMUSG00000001552.14	113.976	101.075	105.244	96.1098	98.4863	93.104	70.7887	70.6966	67.002	73.9325	46.4176	44.8361
Fkbp10	ENSMUSG00000001555.10	9.14407	8.03546	11.2847	10.3472	10.1625	8.69345	11.1628	14.6749	4.17862	5.41703	14.4	13.9981
Klhl10	ENSMUSG00000001558.5	0	0.0573962	0.143449	0.0994925	0.106414	0	0.217811	0.214232	0.14409	0.0501577	0.316483	0
Mnx1	ENSMUSG00000001566.9	0.058994	0	0	0	0	0	0	0	0	0	0	0
Nom1	ENSMUSG00000001569.10	91.0277	88.2179	80.4751	83.5737	67.4665	64.7802	65.7246	66.519	32.5164	33.706	55.5428	54.4138
Ergic1	ENSMUSG00000001576.14	147.898	153.248	135.368	121.878	188.459	184.469	144.899	145.785	224.925	250.438	170.215	164.715
Tnk1	ENSMUSG00000001583.13	0.412958	0.114792	0.191266	0	0.106414	0.0560867	0	0.107116	0.0960603	0.150473	0.0527472	0
Acap1	ENSMUSG00000001588.12	0.235976	0.229585	0.382532	0.39797	0.585278	0.448694	0.38117	0.374906	0.14409	0.0501577	0.369231	0.105249
Tcea3	ENSMUSG00000001604.14	5.48644	5.85441	3.58624	3.38275	5.63995	5.88911	3.26717	2.24944	7.06043	8.97823	4.06154	3.84159
Csn3	ENSMUSG00000001622.15	4.66053	3.61596	28.2117	23.0325	4.04374	4.20651	20.0386	20.0307	6.82028	8.47666	16.9319	13.0509
Ifrd1	ENSMUSG00000001627.11	326.414	350.633	325.248	343.995	211.285	210.942	211.059	213	59.4133	54.2707	59.5516	64.4651
Stk38l	ENSMUSG00000001630.13	43.9505	42.9323	62.4005	72.5798	32.8288	31.3525	63.8187	64.0018	15.4657	12.7902	53.8549	55.9925
Brpf1	ENSMUSG00000001632.16	61.2948	57.8553	79.5666	78.3006	15.0044	13.0682	23.9592	21.6374	5.28331	4.16309	11.6044	12.9983
Akr1b3	ENSMUSG00000001642.18	26.3703	26.4596	32.037	30.2955	29.7959	30.5673	34.4686	35.9374	35.3982	34.5085	36.5011	39.3105
Hoxc8	ENSMUSG00000001657.7	0	0	0.0478165	0	0.0532071	0	0	0	0	0	0	0
Hoxc6	ENSMUSG00000001661.5	0	0	0.0478165	0.0497463	0	0	0	0	0	0	0	0
Gstt1	ENSMUSG00000001663.10	33.2726	29.9608	10.5674	8.85483	44.8003	42.2894	14.1577	15.5854	51.008	51.7126	15.0857	17.8397
Gstt3	ENSMUSG00000001665.10	1.82881	1.20532	0.717247	0.895433	1.96866	2.41173	2.39592	1.23183	3.16999	1.60505	0.94945	1.21036
Ddt	ENSMUSG00000001666.8	5.19147	5.22305	2.62991	3.13401	5.48033	5.60867	3.48498	3.80262	6.5321	7.27287	3.74505	3.36797
Tat	ENSMUSG00000001670.13	1.76982	1.4349	1.00415	1.14416	1.59621	1.96304	2.17811	1.49962	2.30545	2.30726	0.632967	0.684119
Marveld3	ENSMUSG00000001672.14	3.00869	3.21418	3.58624	3.58173	3.0328	3.47738	4.57404	3.26704	3.60226	2.95931	4.95824	4.52571
Ddx18	ENSMUSG00000001674.11	104.537	104.748	76.602	82.6783	103.913	107.238	78.7388	77.1235	92.9863	84.265	79.9648	79.7788
Ubl3	ENSMUSG00000001687.15	86.0133	85.4055	61.7789	66.0133	75.9797	71.9032	65.3979	63.0378	55.5709	49.5558	63.2967	64.9387
Gramd3	ENSMUSG00000001700.9	21.4148	25.8857	16.3054	14.5757	13.887	15.5921	9.63815	10.3903	9.17375	8.17571	12.0791	10.8933
Eef1e1	ENSMUSG00000001707.7	39.821	34.9543	36.4362	34.2254	30.4344	29.5577	27.5531	30.5816	14.9854	12.4893	25.4769	22.9443
Akt1	ENSMUSG00000001729.14	229.782	221.147	173.813	174.41	274.282	277.798	181.491	173.474	275.645	283.542	200.861	197.71
Cldn15	ENSMUSG00000001739.14	0.058994	0.114792	0.0478165	0.149239	0	0.0560867	0	0.26779	0	0.0501577	0.105494	0.0526245
Il16	ENSMUSG00000001741.12	3.00869	1.77928	2.67772	2.38782	0.319242	0.112173	0.217811	0.160674	0.0480301	0.100315	0	0
Tcirg1	ENSMUSG00000001750.15	64.7164	64.8577	79.2319	77.4052	76.9906	77.4558	81.0803	75.1954	59.3652	58.4337	58.7604	58.4659
Naglu	ENSMUSG00000001751.9	40.3519	36.7335	51.7374	55.865	43.3105	42.2333	69.8085	71.3393	51.4403	51.7126	73.3714	73.5691
Coasy	ENSMUSG00000001755.12	35.2194	32.7732	33.3281	37.0112	30.7005	33.7642	39.5872	37.7048	30.4031	30.2953	34.5494	34.9953
Smo	ENSMUSG00000001761.7	45.1894	44.5968	33.9019	36.9615	45.492	46.8885	38.2803	37.2228	38.184	37.7688	38.8747	39.1527
Tspan33	ENSMUSG00000001763.14	11.0909	7.11712	8.79823	9.60103	9.8433	8.80562	10.1282	9.37265	10.0863	11.4861	12.4483	12.4194
Crnkl1	ENSMUSG00000001767.5	44.8354	48.2128	48.5337	45.5676	35.8083	35.6712	34.6865	37.2764	24.2072	27.336	30.7516	28.5751
Rin2	ENSMUSG00000001768.15	13.7456	13.0863	33.8541	31.9868	4.57581	5.83302	24.2315	24.958	1.48893	1.35426	12.7648	10.9985
Folh1	ENSMUSG00000001773.14	0	0	0.095633	0	0	0	0.0544528	0	0.0480301	0	0	0
Chordc1	ENSMUSG00000001774.7	88.373	96.5977	56.4235	57.059	101.732	96.8618	53.6905	53.1295	82.6118	76.2899	47.2088	43.7836
Rtcb	ENSMUSG00000001783.3	188.014	182.692	168.314	184.758	193.886	201.351	199.787	203.413	210.66	209.057	216.422	220.392
Pwp1	ENSMUSG00000001785.11	110.555	113.759	100.462	112.228	100.455	105.892	109.886	102.028	82.9	81.8574	97.3714	102.934
Fbxo7	ENSMUSG00000001786.14	45.3664	43.1045	39.6399	44.4732	51.3448	47.0007	47.5373	41.9895	41.45	43.6372	51.323	52.7824
Capns1	ENSMUSG00000001794.13	359.391	347.419	324.913	322.256	432.68	425.979	361.403	363.552	521.511	561.114	384.422	375.266
Lrp3	ENSMUSG00000001802.16	16.4003	14.0047	20.7524	21.9381	17.4519	17.2186	24.2315	22.173	13.4004	14.5457	26.1626	26.3123
Dsg4	ENSMUSG00000001804.9	0.058994	0.401773	0	0.198985	0.532071	0.16826	0	0.26779	0.0480301	0.0501577	0.263736	0.368372
Folr1	ENSMUSG00000001827.12	0.058994	0	0.095633	0	0	0	0.108906	0	0	0	0.0527472	0
Clpb	ENSMUSG00000001829.17	51.3248	50.9678	81.7662	81.1859	58.6342	60.5737	91.5352	94.4763	65.1289	61.1924	90.1978	92.1456
2022-09-07	ENSMUSG00000001833.16	181.23	200.714	183.663	170.63	196.494	190.807	184.377	175.51	187.606	172.593	176.228	176.976
Zdhhc4	ENSMUSG00000001844.10	11.0319	11.8236	12.6714	9.65077	12.9293	9.87127	10.5638	9.74756	11.239	13.7432	11.4989	11.2617
Rac1	ENSMUSG00000001847.14	500.623	474.609	363.31	353.945	597.302	612.243	377.249	390.438	574.056	603.397	406.312	394.21
Nup214	ENSMUSG00000001855.15	63.0646	64.9151	75.3588	74.6691	46.3965	50.0855	55.3785	52.7011	27.8575	24.2262	46.2066	43.2574
Aif1l	ENSMUSG00000001864.13	3.30366	2.81241	4.78165	4.67615	3.0328	2.86042	8.38574	6.74831	1.82514	2.75867	6.38241	5.31508
Cpa3	ENSMUSG00000001865.2	0	0	0.0478165	0	0	0	0	0	0	0	0	0
Ltbp1	ENSMUSG00000001870.15	5.13248	4.5343	3.7775	4.22843	3.56487	4.09433	2.886	2.41011	2.0653	2.35741	2.58461	1.36824
Ugp2	ENSMUSG00000001891.16	83.5945	91.2599	64.0741	63.327	94.7618	90.3557	72.749	73.0531	115.224	98.0583	78.2769	77.8843
Kcnh6	ENSMUSG00000001901.15	0	0.0573962	0	0	0	0	0	0	0	0	0	0
Trmt1	ENSMUSG00000001909.15	158.812	150.493	114.807	128.296	166.591	181.16	130.687	131.806	176.126	179.665	129.389	129.035
Nacc1	ENSMUSG00000001910.4	135.45	137.349	149.235	138.096	110.617	109.033	130.905	131.11	46.6373	50.1577	112.826	108.617
Nfix	ENSMUSG00000001911.16	79.7009	75.0168	79.5188	80.191	77.2034	74.2028	74.1648	72.3033	52.4489	59.5372	76.1142	72.9902
Slc1a5	ENSMUSG00000001918.17	17.6982	19.4573	21.9956	24.8234	19.4206	17.443	21.0732	20.352	9.60603	9.58013	14.9802	13.8403
Uba1	ENSMUSG00000001924.15	609.29	591.353	434.078	437.668	715.794	698.504	458.384	468.418	784.476	762.197	474.303	484.83
Vwf	ENSMUSG00000001930.17	2.35976	2.75502	2.58209	2.6863	2.55394	2.69216	1.63359	1.71386	0.192121	0.852681	0.580219	0.526245
Siae	ENSMUSG00000001942.7	12.6247	12.168	12.7192	14.1777	12.9293	12.7878	16.9348	17.2992	15.898	12.088	16.6681	15.419
Vsig2	ENSMUSG00000001943.7	0.353964	0.172188	0.478165	0.497463	0.212828	0.16826	0.435623	0.053558	0.0480301	0	0.210989	0.0526245
Esam	ENSMUSG00000001946.13	9.73401	9.35557	11.5238	11.4914	4.5226	6.67432	5.88091	6.80187	1.05666	0.45142	2.69011	1.99973
Spa17	ENSMUSG00000001948.9	0.29497	0.516565	0.095633	0.0497463	0.319242	0.673041	0.598981	0.214232	0.816512	0.852681	0.105494	0.631494
Fam50a	ENSMUSG00000001962.8	54.8644	55.2151	57.3798	56.9097	60.0708	67.5845	60.6605	58.6996	67.4823	69.3681	59.3934	58.8342
Emd	ENSMUSG00000001964.14	40.7059	37.7667	43.4174	39.2001	43.7894	47.7859	40.6218	43.8104	48.6545	49.4555	46.1538	40.784
Taco1	ENSMUSG00000001983.7	14.2176	12.8567	11.9063	12.934	12.8761	11.7782	12.6331	16.2281	10.5186	9.83091	14.3472	13.4193
Gria3	ENSMUSG00000001986.16	3.42165	4.24732	12.1454	10.6457	2.66035	2.63608	10.7817	11.515	2.44954	2.6082	8.91428	9.84079
Npas1	ENSMUSG00000001988.9	0.471952	0.229585	0.621614	0.39797	0.638485	0.616954	0.435623	0.482022	0.480301	0.45142	0.210989	0.315747
Sipa1l2	ENSMUSG00000001995.8	9.61602	11.2496	20.1786	19.2518	4.94826	4.71129	11.544	11.5685	0.672422	1.05331	10.022	9.68292
Ap4e1	ENSMUSG00000001998.15	31.3848	32.1992	28.3074	30.7929	21.9745	19.0695	18.6229	18.1562	18.2995	12.1382	12.7648	15.1032
Blvra	ENSMUSG00000001999.15	20.117	21.6384	21.9478	23.5797	22.613	22.2664	23.8503	24.2082	16.3302	15.5991	18.8835	19.629
Pdzd4	ENSMUSG00000002006.12	0.825916	0.803546	1.53013	0.994925	0.372449	1.29	0.925698	1.0176	0.816512	0.501577	0.632967	0.841993
Srpk3	ENSMUSG00000002007.5	0.117988	0.0573962	0	0.149239	0.0532071	0	0	0.053558	0	0.0501577	0	0
Idh3g	ENSMUSG00000002010.17	51.7377	47.6962	52.0243	45.5178	51.398	51.5998	46.775	46.8097	53.5056	55.8255	44.2549	40.8893
Pnck	ENSMUSG00000002012.13	0.117988	0.0573962	0.239082	0.348224	0.159621	0.953475	0.435623	0.428464	0.336211	0.952997	0.369231	0.526245
Ssr4	ENSMUSG00000002014.12	87.2521	86.5534	69.2861	79.8427	99.0715	99.4418	81.2436	91.7984	138.279	117.77	91.3054	98.6184
Bcap31	ENSMUSG00000002015.5	94.3904	93.9001	102.566	101.88	120.142	115.539	111.084	116.435	140.248	128.956	123.218	126.299
Fam98a	ENSMUSG00000002017.9	82.0607	85.7499	80.5708	78.8478	66.7216	66.3506	70.6253	73.1067	47.5018	44.3394	54.9626	56.0978
Ltbp2	ENSMUSG00000002020.15	6.9023	7.34671	3.39497	2.63655	9.20482	9.36649	2.39592	2.6779	3.79438	3.66151	0.896703	0.789368
Kmt2a	ENSMUSG00000002028.12	117.457	127.247	155.499	146.702	42.2464	31.9134	57.72	60.6812	27.4252	26.8845	43.0417	41.2576
Ift46	ENSMUSG00000002031.11	20.5889	21.294	16.2576	17.1127	23.1983	19.1256	16.118	15.0498	18.5396	17.4549	13.8198	15.6295
Tmem25	ENSMUSG00000002032.16	0.943904	0.459169	0.765064	0.298478	0.585278	0.392607	0.76234	0.856928	0.432271	0.752366	0.791208	0.736744
Trappc6a	ENSMUSG00000002043.17	7.43324	6.71535	5.83361	8.10864	7.50219	7.68388	8.00457	8.72995	8.9336	7.07224	7.22637	7.05169
Supt6	ENSMUSG00000002052.6	150.966	152.329	175.726	170.63	125.675	134.384	137.875	145.571	85.1094	85.9703	122.954	119.721
Spag5	ENSMUSG00000002055.9	11.5628	10.9053	16.4489	18.1076	8.19389	7.90823	12.6875	14.4071	5.76362	5.46719	8.38681	8.20943
Foxn1	ENSMUSG00000002057.4	1.53384	1.4349	7.41156	6.21828	0.957727	1.00956	5.44528	4.60599	0.672422	0.551735	5.53846	5.05196
Unc119	ENSMUSG00000002058.13	11.4448	12.2254	12.7192	12.0386	14.4723	15.3117	15.9002	15.2105	14.2649	13.1915	15.0857	15.6295
Rab34	ENSMUSG00000002059.18	29.497	28.3537	28.403	32.733	34.4782	34.9981	33.8152	33.3666	32.5164	27.7874	33.3362	36.3109
Sdf2	ENSMUSG00000002064.10	36.3993	34.4951	25.4384	31.8376	36.2872	35.6151	25.375	26.8861	37.8477	30.4959	28.7472	28.9961
Ccne1	ENSMUSG00000002068.16	57.4012	46.5483	60.0097	64.7199	47.0882	44.0281	57.5022	62.5022	36.5509	35.4615	57.389	62.6758
Hsf2bp	ENSMUSG00000002076.11	0.058994	0.114792	1.00415	0.994925	0.266035	0.673041	1.36132	1.87453	0.0960603	0.200631	2.05714	1.21036
Bbc3	ENSMUSG00000002083.13	36.2223	30.4774	33.2803	33.3797	6.27843	6.95476	9.14808	8.30149	0.912572	1.55489	2.9011	2.63123
Mybpc3	ENSMUSG00000002100.15	0.058994	0.0573962	0.095633	0.149239	0.0532071	0	0	0.160674	0	0	0	0
Psmc3	ENSMUSG00000002102.15	214.266	212.882	159.133	158.342	245.604	248.072	169.403	169.993	263.685	269.999	208.193	205.815
Acp2	ENSMUSG00000002103.15	39.349	39.1442	37.9663	31.2407	36.3936	39.3729	30.0035	32.6168	34.6778	40.9287	20.4132	25.0493
Rapsn	ENSMUSG00000002104.11	0.29497	0.114792	0.860697	0.497463	0.159621	0.280434	0.598981	0.749812	0.14409	0.300946	0.632967	1.26299
Slc39a13	ENSMUSG00000002105.15	32.5057	34.3229	36.7231	34.2254	36.8193	38.3072	31.0926	35.991	33.5731	38.3707	35.9209	32.522
Celf2	ENSMUSG00000002107.18	5.72242	5.9692	9.08513	8.90458	5.95919	5.04781	7.78676	7.76591	2.73772	3.46088	3.63956	2.73648
Nr1h3	ENSMUSG00000002108.10	26.8423	24.7951	27.3988	27.062	32.6159	32.1377	30.9837	31.867	31.6519	32.0508	31.0154	31.2064
Ddb2	ENSMUSG00000002109.14	6.07638	6.54316	7.22029	6.0193	7.44899	7.73997	7.78676	7.65879	8.11709	8.22587	6.85714	5.7887
Spi1	ENSMUSG00000002111.8	6.19437	4.59169	12.2888	13.929	2.44752	3.92607	7.56894	7.391	0.192121	0.0501577	1.84615	1.57874
Sf3a1	ENSMUSG00000002129.11	136.04	137.406	119.685	115.71	116.257	109.145	86.7434	83.7112	57.5881	60.9416	53.1692	54.9926
Stat6	ENSMUSG00000002147.18	140.052	127.477	129.63	124.117	143.925	142.012	125.732	122.166	116.041	122.987	121.952	112.669
Clgn	ENSMUSG00000002190.13	0	0	0.191266	0	0	0	0	0	0	0	0.105494	0.0526245
Napsa	ENSMUSG00000002204.9	0	0.286981	0.143449	0.0994925	0	0.0560867	0.0544528	0	0	0.150473	0	0
Vrk3	ENSMUSG00000002205.16	33.2136	35.4708	26.7294	27.8579	34.9038	36.5686	24.776	22.7086	27.5693	29.6934	17.9868	15.7347
Smg9	ENSMUSG00000002210.11	47.4902	43.1619	43.1305	39.8965	34.2653	37.522	29.2412	31.7599	24.1592	28.0382	24.1582	20.9972
Paxip1	ENSMUSG00000002221.11	55.6313	52.8619	48.2468	47.7067	52.941	52.8898	48.2452	48.3629	39.1926	38.8722	44.0439	46.4148
Rmnd5a	ENSMUSG00000002222.14	88.904	99.1232	67.4691	75.1666	68.4775	70.7254	67.0314	58.2176	49.7592	47.399	43.0945	46.5201
Mov10	ENSMUSG00000002227.15	37.2252	33.5194	25.1037	24.6244	37.2981	34.3812	21.0732	21.6374	32.3243	36.7656	18.0396	19.4185
Ppm1j	ENSMUSG00000002228.7	4.71952	4.4769	6.26396	7.85991	7.39578	8.52519	10.0193	7.65879	8.21315	7.4735	8.28131	7.73581
Rhoc	ENSMUSG00000002233.13	163.826	150.148	169.318	170.48	186.65	168.653	163.522	168.654	175.406	187.038	171.428	164.978
Tead3	ENSMUSG00000002249.17	3.77562	4.59169	3.29934	2.83554	1.06414	1.45826	1.74249	1.92809	0.912572	1.10347	0.896703	0.947242
Ppard	ENSMUSG00000002250.15	10.6779	10.1591	16.2098	16.2173	6.33164	5.27215	9.63815	9.26553	1.20075	1.95615	3.53406	3.15747
Def6	ENSMUSG00000002257.7	0.530946	0.516565	0.334715	0.696448	0	0.112173	0.217811	0.26779	0	0.100315	0.263736	0.263123
Peg3	ENSMUSG00000002265.16	145.007	159.389	169.175	160.531	101.359	100.395	158.893	147.499	90.0085	93.6445	166.892	158.347
Zim1	ENSMUSG00000002266.16	1.12089	1.32011	1.33886	0.994925	1.06414	1.40217	1.19796	0.749812	1.15272	1.05331	0.791208	0.947242
Metrn	ENSMUSG00000002274.12	0.117988	0.286981	0	0.198985	0.212828	0.33652	0.272264	0.214232	0.192121	0.0501577	0.369231	0.157874
Lmf1	ENSMUSG00000002279.18	21.2378	25.5413	25.2471	26.1168	25.1669	26.0803	25.7562	21.3161	34.2935	32.8533	27.0593	27.7331
Narfl	ENSMUSG00000002280.10	24.1285	23.3602	22.8563	26.6142	20.9104	23.1077	26.0829	25.1187	16.7145	16.8028	27.6395	26.207
Angptl4	ENSMUSG00000002289.15	263.703	247.722	135.225	139.638	194.685	191.368	78.1943	81.7831	71.9011	66.9104	68.4659	69.7275
Dbf4	ENSMUSG00000002297.15	43.5376	49.8773	74.6415	67.9036	32.2435	33.2034	77.4319	74.6063	18.3955	17.7057	72.9494	71.0431
Daxx	ENSMUSG00000002307.15	44.8944	43.5637	82.2922	81.0367	22.1341	19.4621	66.7047	63.1449	8.54936	8.52681	44.9406	47.7305
Cd320	ENSMUSG00000002308.15	8.02318	7.63369	5.45108	6.81524	6.91692	6.56215	7.18777	6.96254	1.4409	2.2571	4.27253	4.89408
Ipo4	ENSMUSG00000002319.15	226.596	210.013	226.411	225.599	276.89	274.04	239.865	240.636	302.638	321.11	261.784	257.965
Tm9sf1	ENSMUSG00000002320.15	83.6535	82.5931	75.2631	86.2103	87.0467	90.8044	89.5205	90.8879	93.4666	85.2681	89.723	89.7248
Rec8	ENSMUSG00000002324.7	0.058994	0.0573962	0	0.149239	0	0.112173	0	0.053558	0	0	0	0.0526245
Irf9	ENSMUSG00000002325.14	58.758	50.9104	59.9619	63.4265	41.1291	41.7285	51.1312	51.4692	17.1468	17.4047	38.7165	37.6792
Gmpr2	ENSMUSG00000002326.5	35.1604	33.5194	24.7211	24.2762	39.9053	41.5603	27.7709	27.8502	43.6594	44.8912	30.3297	27.8384
Mdp1	ENSMUSG00000002329.6	17.3442	17.6206	17.4052	20.8934	18.8353	20.5277	19.0585	21.9588	21.5655	22.4707	21.5209	21.9971
Dhrs1	ENSMUSG00000002332.15	65.8373	65.3168	51.594	56.263	82.5773	79.4749	59.2991	68.7149	90.6809	84.5659	61.767	56.5188
Ncan	ENSMUSG00000002341.8	0	0.0573962	0	0	0	0	0	0	0.0960603	0	0	0
Tmem161a	ENSMUSG00000002342.17	37.2842	39.0868	41.5047	42.6823	42.2996	42.4016	47.8096	45.5779	36.599	43.8379	54.4351	53.2034
Armc6	ENSMUSG00000002343.11	25.7214	25.3691	34.2366	34.2254	23.5707	28.1555	32.1272	35.5625	18.4916	19.6618	37.2395	39.1527
Borcs8	ENSMUSG00000002345.17	14.0996	12.5124	13.3886	11.6406	15.0044	13.2926	13.3409	13.3359	16.7145	22.0694	17.9341	17.8923
Slc25a42	ENSMUSG00000002346.16	7.25626	8.32244	11.1412	11.0437	7.12975	6.67432	8.658	8.46216	5.47543	5.41703	7.33186	8.1568
Snx9	ENSMUSG00000002365.9	182.527	199.107	121.645	110.685	226.343	237.135	119.96	123.773	210.084	219.189	128.07	133.298
Ranbp3	ENSMUSG00000002372.8	79.9369	72.5487	75.0719	77.5544	63.3164	66.7432	63.7643	60.1456	32.5164	37.3675	51.0593	49.8354
Ndufa11	ENSMUSG00000002379.6	28.7301	21.6957	18.0746	18.6548	30.4344	27.7629	20.2565	23.1371	37.1273	35.1104	26.3736	24.7335
Bmp8b	ENSMUSG00000002384.2	59.466	57.1092	37.5838	39.399	66.9877	68.7623	45.4137	41.0254	57.1558	67.412	46.0483	41.8891
Nr2f6	ENSMUSG00000002393.14	41.3548	35.9874	32.7543	43.6772	38.2027	38.812	49.1709	49.3805	22.7182	21.0161	49.2659	46.7306
Use1	ENSMUSG00000002395.14	39.9979	34.8969	32.6587	35.5188	42.8849	40.2142	40.3496	42.9535	45.3404	44.7908	46.2066	45.836
Ocel1	ENSMUSG00000002396.8	17.4032	13.6603	20.0351	19.7493	11.0139	11.9465	17.4794	17.9419	9.07769	11.6867	16.0879	19.5237
Dyrk1b	ENSMUSG00000002409.18	8.8491	9.12599	9.80238	10.8447	3.19242	3.8139	5.39083	5.57003	0.864542	1.20379	3.74505	3.2101
Braf	ENSMUSG00000002413.15	55.5724	62.6192	52.0722	53.7757	49.4294	47.6176	44.1068	42.2037	31.7959	34.8596	33.1253	35.4689
Ndufb2	ENSMUSG00000002416.13	1.41586	2.75502	2.34301	2.58681	1.86225	2.18738	2.23257	2.73146	2.20939	1.05331	0.685714	1.57874
Hltf	ENSMUSG00000002428.12	30.2049	33.5768	35.6711	36.2153	29.5299	29.6699	32.7262	33.3666	27.6654	23.6243	33.5472	31.8378
Prpf6	ENSMUSG00000002455.14	93.5645	97.8604	77.9887	75.8133	89.2282	85.8688	63.1108	58.3247	58.4527	61.9448	38.6637	43.731
Rgs19	ENSMUSG00000002458.13	20.7659	19.7443	20.9914	19.6	19.1013	20.8643	18.2962	22.4408	15.2255	18.2073	18.6725	18.6817
Rgs20	ENSMUSG00000002459.17	17.5212	18.8833	13.7233	11.0437	15.3768	14.246	9.63815	10.8187	8.11709	10.6836	10.4967	8.9988
Abhd3	ENSMUSG00000002475.15	7.43324	8.72422	5.11636	5.57158	10.3222	8.86171	6.86106	7.71235	14.2169	12.6899	7.96483	7.31481
Snrpd1	ENSMUSG00000002477.4	54.5695	55.5021	41.4569	38.8518	51.7173	53.1702	37.6269	45.1494	43.1311	43.1356	35.7626	31.9957
Tchp	ENSMUSG00000002486.15	7.9052	8.09286	9.61111	7.9594	5.74636	4.20651	5.66309	6.48052	3.69832	3.5612	4.21978	5.20983
Tiam1	ENSMUSG00000002489.15	2.41875	2.23845	2.48646	2.73604	1.64942	1.73869	2.83155	3.10636	0.480301	0.952997	1.63516	1.68399
Tsc2	ENSMUSG00000002496.9	73.2116	76.7961	66.6084	64.0732	80.7151	82.4475	75.4716	69.8396	91.8816	93.9454	77.4329	77.7791
Rpl3l	ENSMUSG00000002500.15	0.058994	0.114792	0	0	0.212828	0	0.0544528	0.053558	0.0480301	0.0501577	0	0.0526245
Slc9a3r2	ENSMUSG00000002504.14	18.3471	14.4638	12.6714	12.8345	15.6429	15.1995	12.5786	10.0689	13.3524	11.0849	10.6549	9.84079
Puf60	ENSMUSG00000002524.15	153.325	142.687	191.17	198.289	141.744	142.404	198.099	210.162	97.6933	104.629	210.039	203.604
Golga2	ENSMUSG00000002546.16	85.5413	81.1582	100.606	99.0945	65.6043	68.2015	79.2289	77.2842	56.7236	56.0262	70.945	70.6748
Uck1	ENSMUSG00000002550.16	37.9921	32.314	35.0017	34.2752	25.8586	26.0803	24.3949	23.1371	20.0766	21.3672	18.9363	17.7871
Scin	ENSMUSG00000002565.16	0.412958	0.516565	1.53013	1.74112	0.478863	0.785214	1.19796	1.71386	0.240151	0.752366	1.16044	1.78923
Ikzf4	ENSMUSG00000002578.15	0.176982	0.172188	0.095633	0.149239	0.159621	0.0560867	0.0544528	0	0.0480301	0.0501577	0.210989	0.0526245
Mien1	ENSMUSG00000002580.7	4.9555	4.4195	3.87314	3.88021	4.36298	5.94519	5.11857	5.19513	6.82028	6.11924	7.17362	6.94644
Pon1	ENSMUSG00000002588.12	198.515	205.593	123.94	117.799	264.599	264.393	165.7	167.583	376.652	384.81	218.163	216.076
Axl	ENSMUSG00000002602.16	70.2029	71.9748	98.9323	94.1697	78.2676	85.364	110.049	104.492	44.3318	51.7126	111.244	104.46
Tgfb1	ENSMUSG00000002603.15	17.9932	17.965	22.2347	20.1472	18.3032	14.6947	18.3506	18.7989	7.30058	7.87476	13.1341	9.89341
Ccdc97	ENSMUSG00000002608.8	56.8702	50.2216	63.2612	65.2671	47.1947	45.262	60.7149	62.9842	33.5731	30.7968	56.2285	53.5718
Zfp40	ENSMUSG00000002617.14	4.18857	4.59169	5.11636	4.17869	0.372449	0.504781	1.79694	1.76741	0.624392	0.802524	1.42418	1.47349
Akap8l	ENSMUSG00000002625.9	24.5415	26.804	14.4884	14.2274	23.7303	23.1638	13.7221	11.515	17.531	19.5615	11.7626	8.89355
Pdcd2l	ENSMUSG00000002635.11	15.2794	14.349	17.3096	17.9584	11.8652	12.5634	18.514	15.9603	9.02966	8.72744	14.5582	16.9451
Gtf2f1	ENSMUSG00000002658.9	144.83	144.466	112.799	99.0448	149.991	151.827	95.7825	95.3332	118.586	129.909	90.8307	82.1469
Clpp	ENSMUSG00000002660.7	55.8083	45.9169	51.4505	52.2833	59.2727	61.5832	58.2645	60.3063	68.2988	70.7725	66.4615	69.4118
Alkbh7	ENSMUSG00000002661.14	5.66342	6.31358	3.4906	5.2731	4.84184	4.87955	4.68294	4.82022	5.57149	4.5142	4.00879	4.10471
Pspn	ENSMUSG00000002664.2	0.235976	0.114792	0.239082	0.39797	0.106414	0	0.435623	0.214232	0.0960603	0.0501577	0.105494	0.210498
Dennd1c	ENSMUSG00000002668.7	2.89071	2.23845	3.72969	4.02945	1.22376	1.79478	3.75725	3.96329	0.528331	0.551735	3.00659	2.15761
Med6	ENSMUSG00000002679.14	26.4293	24.9099	27.5423	27.6589	21.3892	21.4251	26.4641	25.4936	14.0728	13.6931	20.7824	21.2077
Prkd1	ENSMUSG00000002688.7	0.176982	0.286981	0.191266	0.248731	0.106414	0.112173	0.108906	0.107116	0	0	0.105494	0.157874
Lcp2	ENSMUSG00000002699.13	7.07928	7.4041	13.1495	15.0731	2.55394	4.37477	6.09872	8.08726	0.14409	0.351104	1.79341	1.10512
Cse1l	ENSMUSG00000002718.14	161.054	169.893	146.51	152.025	158.291	157.323	143.81	148.034	137.126	129.206	139.675	143.823
Naa20	ENSMUSG00000002728.14	69.7899	69.6215	66.6084	67.3564	68.105	65.0606	64.0365	66.1977	58.3566	54.2707	69.8373	68.6224
Prkra	ENSMUSG00000002731.6	15.2794	14.1195	10.0893	12.2873	14.5255	13.9095	12.1974	10.3367	13.4965	10.5833	11.1297	10.788
Fkbp7	ENSMUSG00000002732.14	1.9468	1.5497	1.72139	1.69137	1.17056	1.79478	1.47023	0.53558	1.58499	1.55489	1.10769	0.789368
Plekha3	ENSMUSG00000002733.8	49.378	55.1577	61.8267	57.1585	59.0598	58.6106	61.9673	52.7011	54.5142	58.4337	60.8175	59.8341
Ykt6	ENSMUSG00000002741.9	160.936	152.961	121.502	142.125	170.848	169.045	136.731	148.57	172.764	149.671	145.477	143.402
Baz1b	ENSMUSG00000002748.7	182.291	185.562	151.339	146.751	114.023	106.733	91.2085	99.2965	57.1558	52.3145	74.4791	72.5166
Pex6	ENSMUSG00000002763.16	76.8102	75.7629	60.2488	76.2113	90.1327	87.271	81.0258	79.9085	92.8903	80.8041	74.2153	76.8318
Mrpl2	ENSMUSG00000002767.13	59.7019	51.3696	41.8394	40.7919	54.1648	60.9663	41.5475	47.7202	70.9405	59.6877	46.8923	46.3096
Mea1	ENSMUSG00000002768.7	53.6256	49.7625	47.6252	44.3239	61.4541	65.7898	50.1511	62.2344	75.5514	89.9328	82.8131	74.0427
Gnmt	ENSMUSG00000002769.8	65.4244	58.1423	12.3845	10.7949	93.0591	88.5049	16.4992	18.2633	155.425	157.796	16.1934	13.5771
Grin2d	ENSMUSG00000002771.12	0.943904	0.516565	2.86899	2.28833	1.38338	1.17782	2.45038	1.60674	0.768482	0.752366	2.53187	1.84186
Kdelr1	ENSMUSG00000002778.14	102.65	93.7279	134.795	126.554	122.695	116.885	132.756	134.323	132.035	142.749	155.657	159.137
Tmem143	ENSMUSG00000002781.19	9.55703	8.37984	6.55086	5.47209	9.41765	7.96432	5.49974	6.58763	6.33998	6.97192	4.74725	4.10471
Pdxk-ps	ENSMUSG00000002791.16	0	0.0573962	0.191266	0.0994925	0.159621	0	0.0544528	0	0	0	0.105494	0
Ggct	ENSMUSG00000002797.9	64.7754	65.0298	35.3364	35.0214	68.2114	70.8376	32.7806	38.1333	67.0981	60.8413	59.0241	54.098
Jag2	ENSMUSG00000002799.5	0.29497	0.459169	0.525981	0.646701	0.266035	0.16826	0.490076	0.374906	0	0	0.263736	0.315747
Btbd6	ENSMUSG00000002803.13	17.4032	16.6449	31.7023	31.2407	15.9089	14.4704	39.8595	38.7224	11.143	13.6931	41.934	40.2578
Nudt14	ENSMUSG00000002804.3	3.18568	3.27158	4.3513	4.32792	4.04374	4.26259	4.62849	5.57003	6.19589	4.81514	6.38241	5.26245
Epdr1	ENSMUSG00000002808.6	34.8065	32.4288	25.9644	28.9523	38.6283	38.0829	35.9389	36.2052	39.4808	31.5994	31.9648	32.7851
Flii	ENSMUSG00000002812.4	211.965	200.37	203.889	195.752	220.969	229.227	198.916	194.683	238.95	241.108	197.275	195.974
Top3a	ENSMUSG00000002814.15	24.3055	24.8525	34.2366	31.1412	8.99199	10.8247	20.1475	20.6734	4.4668	3.76183	16.8264	15.1559
Atg4d	ENSMUSG00000002820.5	21.8278	23.9916	19.0788	19.0528	17.3455	15.3678	18.1328	16.9243	11.4312	9.78076	13.0286	16.3136
Qtrt1	ENSMUSG00000002825.6	29.674	26.8614	28.403	29.8975	25.1137	24.1173	26.8997	25.5472	17.1468	18.9095	23.6308	24.0494
Plin4	ENSMUSG00000002831.13	0.471952	0.172188	0.430348	0.447716	0.585278	0.448694	0.653434	0.53558	0.432271	0.200631	0.791208	0.263123
Hdgfrp2	ENSMUSG00000002833.10	61.5897	59.405	44.4215	42.9808	65.5511	64.4998	41.2208	46.649	53.6016	57.2801	36.1318	36.4162
Chaf1a	ENSMUSG00000002835.8	44.3045	43.6785	50.0639	47.7564	27.4548	24.3416	45.3048	49.3269	12.6319	12.2385	39.6132	40.2578
Adprh	ENSMUSG00000002844.8	32.3287	24.8525	23.7648	27.8082	29.4767	32.306	27.4987	26.6183	30.5472	28.7404	23.6308	25.6808
Tmem39a	ENSMUSG00000002845.14	43.5966	37.8815	64.4566	65.4163	30.1152	29.5016	47.4829	50.8801	17.531	17.2041	37.9253	40.8366
Timmdc1	ENSMUSG00000002846.9	34.7475	32.5436	24.8168	26.9625	31.3922	33.3716	30.9292	29.5105	26.6567	23.4237	24.8967	28.4699
Pla1a	ENSMUSG00000002847.6	45.0714	43.5637	35.6711	34.4742	53.4199	58.2741	44.4335	49.8089	70.8925	64.252	44.5714	49.6776
Mcm2	ENSMUSG00000002870.8	114.153	108.249	97.1153	95.6621	111.469	112.005	95.6736	100.1	106.243	107.889	90.0923	96.8292
Tpra1	ENSMUSG00000002871.14	32.6827	30.3626	37.0578	41.2894	24.1028	26.9777	32.7806	30.4209	9.89421	10.2322	20.0967	20.2604
Nab1	ENSMUSG00000002881.14	202.408	213.571	218.904	202.915	200.112	201.464	231.751	221.141	176.271	179.264	246.33	238.179
Adgre5	ENSMUSG00000002885.14	40.5879	37.9389	46.908	44.2742	45.5452	43.5233	47.1562	46.167	42.8909	46.4962	40.6681	36.6793
Il17ra	ENSMUSG00000002897.5	175.802	177.928	284.46	273.853	96.358	102.863	251.463	251.99	29.2984	34.659	283.042	284.225
Lamb1	ENSMUSG00000002900.15	35.1604	30.9939	44.3737	41.6376	39.0008	40.4385	48.0274	43.0606	18.5877	17.4549	53.3802	46.6253
Kcnn1	ENSMUSG00000002908.15	2.06479	2.64022	3.25152	4.17869	2.97959	2.18738	5.60864	6.74831	2.78575	3.00946	5.85494	7.10431
Arrdc2	ENSMUSG00000002910.10	6.66632	5.16565	4.6382	3.28325	3.13922	3.02868	1.52468	1.82097	1.34484	1.3041	1.21319	0.999866
Cd36	ENSMUSG00000002944.15	9.20306	10.5609	28.7377	27.7087	6.65088	6.50606	24.3404	20.2985	0.528331	0.45142	5.59121	4.42046
Map2k7	ENSMUSG00000002948.19	41.8267	39.3738	40.0702	39.598	22.9854	24.1734	30.4391	29.3498	13.4484	12.7401	23.7363	22.3128
Timm44	ENSMUSG00000002949.15	88.137	80.0676	74.2112	72.9778	78.108	80.5406	77.3775	82.3722	66.906	63.9009	81.5472	75.6215
Ap2a2	ENSMUSG00000002957.11	175.743	172.188	147.37	159.586	195.323	186.488	163.794	163.191	186.069	175.703	146.954	158.926
Pnkp	ENSMUSG00000002963.17	42.2397	36.6187	31.8458	37.0112	44.6407	42.7381	35.83	37.0621	45.4845	36.8659	28.7472	28.8382
Med25	ENSMUSG00000002968.8	65.5423	59.6346	78.1321	79.1463	70.8718	72.8006	75.9617	80.4977	71.709	81.5565	80.123	82.5679
Bcam	ENSMUSG00000002980.14	9.43904	9.81474	12.1454	11.6904	10.801	11.1613	14.2122	11.9434	14.361	15.1476	11.1297	12.7878
Clptm1	ENSMUSG00000002981.10	196.509	198.648	193.179	195.901	254.596	241.622	226.415	209.733	265.078	284.796	257.617	256.65
Relb	ENSMUSG00000002983.17	31.3848	27.4354	51.3071	56.9595	18.5161	18.7891	37.1913	38.2404	5.37937	5.46719	17.1956	17.3135
Tomm40	ENSMUSG00000002984.17	115.569	112.611	93.3856	107.004	129.187	125.915	106.836	107.919	129.777	118.824	113.723	113.774
Apoe	ENSMUSG00000002985.16	8250.72	7636.39	9542.54	8922.09	11349.6	12276.2	11777	12327.5	14222.3	16265.4	15559.6	15396.7
Hbp1	ENSMUSG00000002996.17	141.704	149.919	129.152	130.982	75.1816	74.8197	78.521	77.2842	54.8504	48.7533	47.0505	49.9407
Prkar2b	ENSMUSG00000002997.15	2.59574	2.9846	4.44693	4.02945	2.97959	2.9726	3.97506	4.07041	1.20075	1.20379	2.7956	2.42073
Cdkn1b	ENSMUSG00000003031.14	33.3906	34.2655	38.0619	38.7523	11.0139	10.7126	18.3506	15.5318	6.48407	6.1694	10.444	9.10405
Klf4	ENSMUSG00000003032.8	41.5908	40.9809	50.6377	49.8955	14.7916	14.1899	33.1618	31.6528	6.14786	8.02524	33.0725	29.5224
Ap1m1	ENSMUSG00000003033.14	99.5229	101.476	93.29	90.1402	113.544	117.165	98.124	93.7265	104.61	102.873	93.8901	89.146
Rab8a	ENSMUSG00000003037.16	78.639	77.7144	92.3814	94.8164	82.1517	81.1575	97.1983	104.492	64.7926	68.4653	103.437	100.671
Hmgn2	ENSMUSG00000003038.15	48.6701	48.4424	44.039	42.8315	53.952	52.385	48.5175	47.0775	57.396	47.2987	65.5121	66.5174
Fam32a	ENSMUSG00000003039.8	51.3838	50.1068	77.4627	76.5097	44.6407	48.2907	80.4268	88.21	39.1446	36.9161	88.9318	86.3042
Elf3	ENSMUSG00000003051.13	4.24757	3.32898	17.453	18.6548	2.50073	1.79478	13.3954	12.479	0.0480301	0.150473	5.59121	4.99933
Cyp2c29	ENSMUSG00000003053.17	39.408	46.7779	1.76921	2.13909	63.3696	61.3589	2.886	2.89213	132.275	133.47	2.05714	2.42073
Stard3nl	ENSMUSG00000003062.12	43.8915	45.8021	39.353	50.6914	49.8018	48.0663	49.9877	49.0591	53.3134	39.1732	46.2593	54.3085
Stk11	ENSMUSG00000003068.15	101.529	97.6309	79.6144	75.5646	105.244	105.387	81.5159	89.7632	89.288	82.8104	68.5186	70.8853
Efna2	ENSMUSG00000003070.6	0.176982	0.286981	0.478165	0.646701	0.0532071	0.112173	1.0346	1.07116	0.288181	0.200631	0.896703	1.31561
Atp5d	ENSMUSG00000003072.15	142.942	127.477	109.356	120.137	174.306	173.196	139.236	149.213	207.298	206.349	152.545	159.663
Ppp5c	ENSMUSG00000003099.11	92.9156	85.4629	83.3919	78.9473	106.521	107.911	87.6146	89.7632	108.212	105.131	100.114	102.723
Cdk12	ENSMUSG00000003119.14	81.5297	86.783	89.6081	84.3697	27.0824	25.7438	42.5821	44.0247	17.579	15.5991	46.9978	42.5733
Lipe	ENSMUSG00000003123.15	4.9555	6.31358	5.35545	5.72082	3.99053	3.86999	3.10381	3.10636	2.59363	2.00631	2.00439	1.89448
Pafah1b2	ENSMUSG00000003131.6	111.263	113.128	145.219	150.88	97.2093	88.6731	123.172	129.289	49.7592	44.6905	94.101	96.8818
Tbc1d8	ENSMUSG00000003134.10	10.9139	9.24078	19.8438	19.7493	7.44899	6.44998	17.9694	16.4423	4.80301	3.9123	11.9209	9.84079
Cnot11	ENSMUSG00000003135.15	49.378	47.8684	49.5857	49.1493	39.1072	38.7559	33.8697	36.955	17.4349	17.1539	29.3802	26.2596
Slc2a3	ENSMUSG00000003153.10	0.766922	0.573962	0.81288	0.497463	0.212828	0.953475	0.653434	0.321348	0.288181	0.0501577	0.685714	0.526245
Foxj2	ENSMUSG00000003154.15	22.3587	23.2454	28.2595	28.4549	8.77916	6.39389	10.0738	12.1041	4.70695	4.06278	7.80659	7.15694
Sri	ENSMUSG00000003161.15	55.5724	60.7251	59.6272	66.3118	62.9972	60.3493	70.4075	72.5711	63.2557	50.6593	62.4	65.4649
Dgcr2	ENSMUSG00000003166.19	60.8818	65.6038	50.6377	54.9199	52.5154	53.2263	47.2651	52.0584	28.2897	26.9347	42.0923	44.7835
Irf3	ENSMUSG00000003184.15	51.6787	49.5903	54.7499	52.9798	49.1101	50.8146	52.6559	55.6468	34.9179	36.9662	48.4747	50.9406
Bcl2l12	ENSMUSG00000003190.12	3.9526	4.5343	4.30348	3.63148	4.15015	4.15042	3.75725	4.17752	3.84241	3.66151	4.32527	4.26259
Zfp959	ENSMUSG00000003198.9	11.5628	13.1437	21.1349	23.2315	4.57581	3.64564	13.5043	14.7285	2.49757	2.15678	13.9253	12.3141
Mpnd	ENSMUSG00000003199.16	36.5173	31.8549	25.1993	25.4701	48.7909	39.429	28.7511	32.349	50.1435	49.9069	29.222	28.7856
Sh3gl1	ENSMUSG00000003200.9	88.845	86.3812	110.169	107.75	78.2676	76.4462	100.574	108.991	55.763	57.3303	103.015	100.723
Ebi3	ENSMUSG00000003206.6	0.471952	0.401773	1.24323	0.447716	0.425656	0.785214	0.980151	0.910486	0.0960603	0.100315	0.369231	0.0526245
Ccdc94	ENSMUSG00000003208.8	9.73401	11.1349	10.2327	13.531	7.92785	6.50606	8.22238	8.62284	4.56286	4.8653	6.6989	8.20943
Ranbp2	ENSMUSG00000003226.6	464.755	503.823	554.671	577.106	382.772	368.995	486.972	455.511	194.234	170.737	366.171	373.424
Edar	ENSMUSG00000003227.4	0.058994	0	0	0	0	0	0	0	0	0	0	0
Grk5	ENSMUSG00000003228.8	19.881	23.3028	14.9666	14.6751	15.5897	14.8069	16.3359	15.1569	17.3869	15.7997	15.8769	13.4719
Dvl3	ENSMUSG00000003233.11	48.0211	47.0075	54.1283	48.7513	41.7143	41.9529	36.1022	40.2756	25.8402	32.1009	33.7055	28.9961
Abcf3	ENSMUSG00000003234.15	81.2937	76.6239	72.3463	69.1473	74.1706	78.4093	64.2543	71.8213	68.7791	65.8571	54.4879	57.2029
Eif2b5	ENSMUSG00000003235.12	155.803	156.634	103.714	117.799	176.328	165.063	126.603	126.45	186.741	177.157	133.925	136.087
Cyth2	ENSMUSG00000003269.16	63.4775	60.6103	60.7269	58.1036	57.304	56.0307	49.661	55.5932	51.5844	49.7565	48.0527	52.835
Sult2b1	ENSMUSG00000003271.17	0.353964	0.286981	0.143449	0.198985	0.585278	0.33652	0.217811	0.374906	0.288181	0.250789	0.316483	0.420996
Car11	ENSMUSG00000003273.14	0	0.172188	0.095633	0	0	0.16826	0.0544528	0.053558	0	0	0	0
Dlgap1	ENSMUSG00000003279.16	2.47775	2.46803	1.67358	1.24366	1.96866	1.85086	0.816793	1.55318	1.72908	2.2571	0.843956	0.736744
Plag1	ENSMUSG00000003282.9	2.0058	2.29585	1.81703	1.9401	0.212828	0.392607	0.598981	0.642696	0.384241	0.551735	0.580219	0.315747
Hck	ENSMUSG00000003283.13	6.13538	5.16565	11.7629	11.8894	4.84184	5.4965	10.6728	10.5509	0.288181	0.250789	3.27033	3.31535
Mrpl4	ENSMUSG00000003299.9	15.0435	14.4064	20.1786	19.3513	17.7179	15.536	16.3903	16.5494	11.9595	12.4893	16.4044	14.4717
Keap1	ENSMUSG00000003308.14	39.054	41.8992	51.4984	55.0691	36.9789	32.1938	58.3734	52.1655	21.5175	20.1132	55.9648	53.8349
Ap1m2	ENSMUSG00000003309.13	0.058994	0.229585	0.0478165	0	0.106414	0	0	0.053558	0	0	0.0527472	0.0526245
Glg1	ENSMUSG00000003316.14	192.91	195.606	262.991	274.052	203.198	198.379	299.817	291.838	190.391	197.17	301.081	303.801
Atp8b3	ENSMUSG00000003341.8	0.117988	0.0573962	0.095633	0	0	0.0560867	0.0544528	0	0.0480301	0	0	0
Btbd2	ENSMUSG00000003344.14	9.96999	10.2165	4.87728	7.06397	10.6414	10.5443	7.84121	7.12321	8.21315	9.02839	7.17362	6.89381
Csnk1g2	ENSMUSG00000003345.15	127.663	109.684	108.017	107.8	141.956	132.645	106.074	114.882	143.082	151.878	125.275	124.036
Abhd17a	ENSMUSG00000003346.14	89.1989	74.5002	71.4378	79.0468	104.445	98.9931	84.3474	81.8366	109.941	113.557	90.5142	93.9348
Mob3a	ENSMUSG00000003348.9	13.4506	11.307	22.9997	23.928	10.1093	8.58127	17.316	17.5135	3.41014	4.11293	16.2461	15.7874
Cacnb3	ENSMUSG00000003352.13	3.9526	3.73075	4.3513	3.38275	3.72449	3.8139	3.70279	4.12397	1.92121	2.85899	3.63956	3.52584
Ccdc65	ENSMUSG00000003354.5	0.235976	0.229585	0.191266	0.0994925	0.266035	0.33652	0.217811	0.26779	0.240151	0.0501577	0.263736	0.157874
Fkbp11	ENSMUSG00000003355.6	48.847	44.769	60.44	60.8894	46.1305	51.1511	62.7841	67.4831	70.7003	65.3054	83.2351	83.6204
Ddx23	ENSMUSG00000003360.14	169.018	154.74	141.106	144.264	163.133	167.082	140.107	143.428	125.167	128.504	125.011	122.984
Pld3	ENSMUSG00000003363.15	44.7175	40.5791	61.9702	60.4417	55.7078	54.1798	62.0762	66.6797	49.423	55.6249	67.5692	62.7811
Grik5	ENSMUSG00000003378.9	1.29787	1.26272	1.38668	0.845686	1.543	2.07521	1.8514	1.60674	1.10469	1.35426	1.05494	1.36824
Cd79a	ENSMUSG00000003379.7	0.058994	0.229585	0	0	0.0532071	0.33652	0	0	0	0	0.0527472	0
Rabac1	ENSMUSG00000003380.11	84.1255	75.4186	69.4295	81.5839	98.8055	99.2735	95.6736	104.652	123.533	102.974	102.382	97.6711
Etv3	ENSMUSG00000003382.18	39.29	36.4466	56.4235	61.6854	8.45992	9.3104	21.5089	21.6374	3.9865	3.15994	11.4461	13.314
Prkcsh	ENSMUSG00000003402.13	316.149	293.352	323.192	328.126	374.205	398.44	369.789	374.745	447.497	467.671	464.65	454.045
Elavl3	ENSMUSG00000003410.7	0.058994	0	0	0	0.0532071	0	0	0.053558	0	0	0	0
Rab3b	ENSMUSG00000003411.10	0.176982	0.172188	0.382532	0.447716	0.0532071	0.0560867	0.653434	0.26779	0	0	0.0527472	0.105249
St8sia6	ENSMUSG00000003418.11	0.176982	0.114792	0.191266	0.149239	0	0.0560867	0.38117	0.107116	0.0960603	0.0501577	0.0527472	0.0526245
Fcgrt	ENSMUSG00000003420.8	38.2871	37.8241	33.5194	35.1209	37.8834	41.2798	40.6763	40.9719	42.7468	36.5148	42.1978	41.7313
Nosip	ENSMUSG00000003421.13	51.0298	44.8264	37.4881	38.0061	39.32	42.009	28.9689	35.4018	32.5644	30.4457	25.1077	25.1019
Pih1d1	ENSMUSG00000003423.15	26.3113	24.3934	16.5445	18.4061	30.2748	30.5112	21.2366	23.1906	31.5558	27.5867	20.7824	21.8918
Rps11	ENSMUSG00000003429.11	168.133	142.342	158.799	166.948	193.674	200.791	192.164	212.465	245.338	236.744	246.593	240.81
Supt5	ENSMUSG00000003435.9	239.28	227.748	223.972	214.954	230.067	228.666	180.892	182.526	191.928	194.562	144.369	149.348
Dll3	ENSMUSG00000003436.11	0	0.114792	0.095633	0	0	0	0.163359	0.107116	0	0.150473	0.210989	0.105249
Paf1	ENSMUSG00000003437.14	58.817	55.5595	73.733	68.3514	60.2304	59.6202	64.6355	70.0003	44.4279	49.6561	67.5164	62.1496
Timm50	ENSMUSG00000003438.17	81.1758	70.5973	74.5459	79.6935	95.7195	99.1614	98.6685	101.867	113.927	100.817	102.171	108.459
Med29	ENSMUSG00000003444.8	18.4061	16.7597	24.6255	25.8681	18.8885	20.3595	28.3155	23.512	17.0987	20.8656	37.2395	36.5214
Bicd1	ENSMUSG00000003452.15	2.47775	3.84554	5.64235	5.2731	3.0328	3.58955	6.75215	7.23033	1.77711	1.85584	7.49011	5.9992
Ncstn	ENSMUSG00000003458.12	106.307	109.11	121.836	114.814	127.644	126.812	137.385	130.467	141.161	135.727	143.103	138.56
Pex19	ENSMUSG00000003464.13	49.437	47.2944	37.1056	40.8417	53.7391	59.2837	41.8198	46.1134	63.0155	59.6877	45.6263	45.9938
Phyhip	ENSMUSG00000003469.9	0.117988	0	0	0.39797	0.212828	0.224347	0.108906	0.053558	0.192121	0.150473	0.0527472	0.0526245
Crhr2	ENSMUSG00000003476.15	0	0.114792	0	0	0	0	0	0	0	0	0	0
Inmt	ENSMUSG00000003477.5	2.41875	3.67335	2.72554	3.78072	4.5226	4.71129	5.22747	6.85542	3.89044	4.71483	3.58681	5.3677
Cyp4f18	ENSMUSG00000003484.4	0.117988	0.286981	0.478165	0.348224	0.478863	0.392607	0.108906	0.428464	0.0960603	0.200631	0.210989	0.315747
Impdh1	ENSMUSG00000003500.13	72.2087	72.4913	103.236	102.975	78.1612	81.2697	98.3418	102.778	91.4013	97.6069	104.176	101.302
Psg18	ENSMUSG00000003505.15	0	0	0.095633	0.0497463	0	0.0560867	0	0.107116	0	0	0.263736	0.105249
Dusp3	ENSMUSG00000003518.13	121.705	120.36	96.5415	96.4083	102.69	100.115	93.3866	93.1374	81.6512	80.9546	103.912	96.566
Prodh	ENSMUSG00000003526.11	21.4738	21.007	10.0415	10.6954	25.0605	29.6699	11.3806	13.1217	33.477	33.6558	14.3472	12.051
Dgcr14	ENSMUSG00000003527.8	14.7485	13.1437	22.1868	19.799	4.94826	3.02868	10.1282	11.515	1.05666	1.00315	5.16923	4.73621
Slc25a1	ENSMUSG00000003528.14	112.089	104.691	78.945	78.0519	145.362	140.722	102.97	107.919	171.708	186.336	125.327	126.246
Dgcr6	ENSMUSG00000003531.14	14.3945	12.7993	12.241	13.6802	16.3346	16.8821	15.628	16.6565	21.3254	21.9691	18.567	21.1551
Ddr1	ENSMUSG00000003534.17	86.0133	78.7475	120.593	129.838	76.2457	80.4845	130.741	128.164	52.3048	48.8035	125.38	129.825
Ier3	ENSMUSG00000003541.6	108.254	103.37	107.348	102.477	3.29884	2.29956	4.35623	4.7131	1.72908	1.25394	2.26813	2.63123
Fosb	ENSMUSG00000003545.3	5.60443	4.64909	2.58209	3.13401	4.94826	5.21607	1.14351	1.07116	1.20075	1.50473	0.474725	0.473621
Klc4	ENSMUSG00000003546.9	9.67502	7.97807	7.45937	6.11879	10.7478	8.52519	5.98981	7.65879	8.64542	7.52366	4.43077	5.5782
Ercc1	ENSMUSG00000003549.9	35.2194	27.9519	29.3115	28.4549	41.7675	40.3825	30.6569	29.2962	40.9217	47.1483	40.1934	37.1003
Cyp17a1	ENSMUSG00000003555.7	0.29497	0.516565	1.05196	0.895433	0.532071	0.448694	1.52468	1.23183	0.576362	0.702208	1.26593	0.894617
As3mt	ENSMUSG00000003559.7	11.1499	10.1591	9.75456	11.4416	9.7901	10.1517	11.7074	11.7828	10.7107	11.436	11.6571	10.7354
Homer3	ENSMUSG00000003573.15	17.0493	17.7354	17.0227	19.2021	15.9621	14.3582	18.6229	16.9779	11.143	10.9344	13.767	11.7353
Crtc1	ENSMUSG00000003575.13	17.8162	18.4816	18.1224	16.2173	12.1844	11.1052	11.1628	12.8004	8.54936	8.12555	10.6549	9.89341
Rnf215	ENSMUSG00000003581.14	17.7572	19.3999	19.7482	20.6944	20.3783	18.116	20.4743	20.2449	17.7711	17.4047	19.5165	20.0499
Sec14l2	ENSMUSG00000003585.13	29.0251	24.4508	37.249	32.7828	32.2435	31.8012	29.1867	32.7239	31.0755	30.9473	25.7934	29.3645
Aven	ENSMUSG00000003604.14	43.1836	38.685	37.1056	35.3198	46.8754	50.7024	41.2208	46.1134	48.3183	47.0479	45.8373	45.836
Cp	ENSMUSG00000003617.16	1526.88	1461.25	1354.55	1282.96	1980.74	1932.75	1741.89	1666.35	2132.25	2068.45	1881.6	1947.27
Crot	ENSMUSG00000003623.4	63.8905	69.5641	33.5672	36.3148	60.124	59.3398	36.0478	35.4554	67.7705	62.7473	30.6461	32.2588
Rps6ka1	ENSMUSG00000003644.17	35.3374	33.5194	44.804	41.2894	36.8725	37.1855	40.2951	41.9895	25.552	27.035	32.545	32.943
Calb2	ENSMUSG00000003657.8	0	0	0	0	0	0	0	0	0	0	0.0527472	0.0526245
Snrnp200	ENSMUSG00000003660.10	255.621	280.782	255.914	254.402	270.824	263.383	250.755	252.58	246.443	236.995	240.844	241.968
Ciao1	ENSMUSG00000003662.10	26.7243	28.8129	26.1078	32.2853	26.2843	25.3512	31.746	27.5824	21.0372	18.3577	29.9604	27.6279
Has1	ENSMUSG00000003665.6	3.53964	2.9846	3.58624	2.73604	1.86225	1.85086	2.06921	2.57078	0.432271	0.752366	0.527472	0.631494
Taf6l	ENSMUSG00000003680.15	26.0754	22.6141	30.3157	30.5442	26.8164	27.3703	30.1124	35.2412	20.4608	21.9691	34.8132	34.8901
Insig2	ENSMUSG00000003721.14	65.0114	68.0718	48.6294	57.0092	63.2632	60.8541	59.9526	60.0921	73.342	58.0826	43.8857	51.0458
Kpna6	ENSMUSG00000003731.13	82.4736	81.1582	87.7911	87.9514	57.4636	54.1237	69.9719	66.3584	16.2342	16.5019	36.2901	37.5739
Man1a	ENSMUSG00000003746.15	195.27	208.463	140.294	143.568	244.22	258.56	166.898	162.067	270.121	265.284	176.123	171.714
Itpkc	ENSMUSG00000003752.9	26.8423	24.336	67.4212	74.7686	7.98106	6.3378	47.9729	49.5412	1.96924	3.26025	36.3956	32.0483
Adck4	ENSMUSG00000003762.13	40.9418	38.0537	30.6504	30.6934	50.8127	49.805	34.5775	39.258	44.9562	49.5558	40.2461	35.8899
Brd8	ENSMUSG00000003778.14	68.846	74.3854	73.4939	72.2813	40.1181	41.2798	43.0177	41.5075	31.844	28.5397	31.3319	30.7854
Kif20a	ENSMUSG00000003779.15	17.3442	17.3336	16.0663	14.2772	14.2595	14.246	11.8707	12.2648	8.83754	7.52366	9.07252	7.89368
Farsa	ENSMUSG00000003808.18	60.2919	60.266	52.6938	52.1838	61.1349	56.1428	43.7256	46.1134	43.5153	47.2987	41.1428	39.942
Gcdh	ENSMUSG00000003809.14	59.171	54.3542	42.4132	44.2244	74.5431	76.1658	52.0569	51.2015	88.6156	82.0079	55.1736	60.1498
Mast2	ENSMUSG00000003810.12	112.561	108.708	132.308	127.5	91.4097	92.0944	91.8619	99.725	45.1483	43.236	66.567	61.4128
Dnase2a	ENSMUSG00000003812.13	24.0106	24.5656	25.7731	24.1269	23.6771	22.3225	25.4839	22.7086	21.7576	26.9347	23.6835	21.9444
Rad23a	ENSMUSG00000003813.15	52.9766	51.3122	35.4798	33.2305	60.5496	61.9198	35.9389	37.5442	61.3825	68.1643	41.934	40.2578
Calr	ENSMUSG00000003814.8	1630.77	1657.83	2477.95	2392.15	1692.09	1767.91	2479.07	2468.76	2252.28	2217.67	2686.26	2615.12
Syce2	ENSMUSG00000003824.12	6.72532	6.83014	7.17247	6.51676	6.33164	6.50606	6.96996	8.94419	8.69345	7.92492	9.01978	7.63056
Nfat5	ENSMUSG00000003847.16	95.5113	100.845	134.603	131.38	77.9483	66.9676	84.1841	81.2475	59.2692	52.6656	47.6835	49.4144
Nob1	ENSMUSG00000003848.14	57.6371	52.3453	74.0677	77.5544	35.4359	36.5686	58.4279	59.1816	13.2083	15.9502	50.7428	53.2034
Nqo1	ENSMUSG00000003849.8	28.7301	33.2898	21.8999	21.5401	41.2887	38.812	28.261	26.779	50.5277	54.9227	35.1297	40.9419
Ppfia3	ENSMUSG00000003863.18	0.117988	0.229585	0.239082	0.39797	0.319242	0.280434	0.490076	0.214232	0.336211	0.200631	0.316483	0.631494
Gys1	ENSMUSG00000003865.16	12.9197	12.2828	20.2264	17.5604	4.89505	3.86999	7.89566	6.3734	2.20939	1.85584	3.32308	3.31535
Ruvbl2	ENSMUSG00000003868.14	88.491	87.2996	73.3505	78.5493	103.009	103.48	72.9123	78.6767	94.7154	99.0113	76.0087	74.4637
Lin7b	ENSMUSG00000003872.9	0.176982	0	0	0	0.0532071	0.0560867	0.0544528	0	0	0.0501577	0.105494	0
Bax	ENSMUSG00000003873.11	60.3509	58.4867	71.7247	76.8082	59.2194	61.4711	75.4716	80.1763	65.1289	59.6877	82.0747	87.1989
Il7r	ENSMUSG00000003882.4	0.707928	0.688754	2.39082	3.63148	0.638485	0.280434	2.12366	1.87453	0	0.0501577	0.105494	0.368372
Tfam	ENSMUSG00000003923.14	59.466	57.511	52.8372	55.1686	44.0554	42.7942	48.0819	49.1127	28.674	22.0694	44.4132	43.9941
Zfp81	ENSMUSG00000003929.10	12.8607	14.6934	17.1183	13.8295	3.67129	2.74825	7.56894	5.94494	1.77711	1.15363	6.5934	6.2097
Efnb3	ENSMUSG00000003934.5	0.29497	0.229585	0.478165	0.248731	0.425656	0.616954	0.272264	0.428464	0.288181	0.501577	0.210989	0.368372
Mmd	ENSMUSG00000003948.17	39.113	42.014	26.2034	27.6589	61.667	53.4507	33.0529	29.4033	58.5487	49.305	39.5604	41.205
Hlf	ENSMUSG00000003949.16	2.12378	2.29585	2.29519	2.0396	2.07508	2.74825	2.886	2.24944	2.97787	2.50789	5.01099	4.68358
Fam162a	ENSMUSG00000003955.7	28.4351	29.559	25.2949	33.7777	31.4454	35.6712	32.8351	37.7584	46.0129	37.1167	38.8747	37.7844
Rpl8	ENSMUSG00000003970.8	644.922	613.852	623.288	635.26	766.288	799.236	735.494	759.72	927.75	908.557	861.151	889.092
Ssbp2	ENSMUSG00000003992.14	0.88491	1.26272	2.05611	2.28833	0.744899	1.34608	1.52468	1.39251	0.720452	0.601893	1.26593	1.47349
Fancl	ENSMUSG00000004018.9	9.793	9.18339	10.6631	9.3523	9.15161	9.70301	7.56894	8.62284	8.98163	8.87792	9.12527	8.31468
Brinp2	ENSMUSG00000004031.13	0	0	0	0	0.106414	0.392607	0	0.160674	0	0	0	0
Gstm5	ENSMUSG00000004032.10	10.324	8.49463	10.1371	8.90458	12.8229	12.9	12.4697	10.7116	17.1468	17.2041	12.5011	14.156
Gstm7	ENSMUSG00000004035.12	3.8936	5.73962	2.05611	1.89036	7.12975	6.56215	2.99491	2.78502	8.21315	10.3325	2.58461	1.73661
Gstm3	ENSMUSG00000004038.9	2.77272	4.18992	0.621614	0.746194	4.57581	4.09433	0.871245	0.321348	9.31784	11.2353	1.31868	0.57887
Stat3	ENSMUSG00000004040.16	125.303	128.854	118.346	108.994	169.571	158.052	130.088	119.916	109.797	111.25	104.281	103.933
Stat5a	ENSMUSG00000004043.14	9.852	9.18339	9.89801	10.596	7.44899	8.18866	7.35113	6.90898	3.12196	3.26025	3.32308	3.94684
Ptrf	ENSMUSG00000004044.9	116.985	111.176	109.882	105.96	103.754	105.836	89.466	100.207	79.2017	82.9107	77.5912	72.7271
Map3k11	ENSMUSG00000004054.8	79.4059	66.7517	97.4022	100.736	43.2041	43.3551	78.0854	86.2284	13.0162	12.8905	70.2593	66.7805
Akt2	ENSMUSG00000004056.15	112.915	103.083	79.997	88.2996	128.389	120.026	86.3622	88.3707	130.45	120.429	82.5494	87.1462
Dnaja3	ENSMUSG00000004069.16	129.138	124.55	123.51	116.207	129.878	137.3	119.851	120.988	133.14	140.993	127.859	126.352
Hmox2	ENSMUSG00000004070.15	38.3461	36.6187	57.0929	48.2539	40.863	40.4385	54.9429	52.5404	33.2849	32.6025	59.2879	63.3599
Cdip1	ENSMUSG00000004071.12	49.201	47.9258	58.1448	57.1585	38.043	36.849	51.6213	54.6292	26.9449	26.6338	40.8791	39.8368
Zak	ENSMUSG00000004085.14	49.319	48.3276	102.088	103.323	31.2325	29.4455	88.5403	86.1748	12.3918	10.2823	70.8395	75.7267
Cwc15	ENSMUSG00000004096.8	66.4862	66.9813	61.3007	55.1686	74.277	72.5202	66.7047	67.9651	82.9	89.2306	75.4285	73.8849
Col5a3	ENSMUSG00000004098.7	6.9023	7.5189	5.64235	6.666	7.44899	8.07649	9.47479	6.85542	3.55423	4.66467	7.33186	7.78843
Dnmt1	ENSMUSG00000004099.15	167.307	170.983	135.225	129.042	149.246	151.715	112.173	111.133	104.898	105.883	87.6131	84.1993
Ppan	ENSMUSG00000004100.11	75.0994	72.6635	70.099	74.1717	18.25	20.4156	16.2269	18.2633	6.5321	7.02208	5.06373	5.5782
Angptl2	ENSMUSG00000004105.8	1.17988	1.14792	1.48231	0.79594	1.27697	0.616954	1.36132	1.12472	0.288181	0.852681	0.94945	1.05249
Cacna1e	ENSMUSG00000004110.14	0	0.114792	0	0	0	0	0.0544528	0	0.0480301	0	0.0527472	0.0526245
Cacna1b	ENSMUSG00000004113.18	0.176982	0.286981	0.334715	0.298478	0.106414	0.392607	0.598981	0.374906	0.14409	0.100315	0.158242	0.526245
Trmt10a	ENSMUSG00000004127.12	31.3258	29.7312	32.3239	30.7929	27.4016	27.2021	28.1521	28.6	21.7096	19.712	32.0176	29.9434
Etv1	ENSMUSG00000004151.16	0.235976	0.344377	0.717247	0.497463	0.0532071	0.16826	0.108906	0.160674	0	0	0.0527472	0.0526245
Kifc2	ENSMUSG00000004187.10	0.117988	0.114792	0.382532	0.547209	0.372449	0.224347	0.272264	0.428464	0.240151	0.852681	0.158242	0.0526245
Psap	ENSMUSG00000004207.14	613.361	591.582	881.258	879.663	746.442	767.211	1040.27	1020.55	787.79	814.712	955.358	954.925
Ikbkg	ENSMUSG00000004221.16	141.173	147.049	105.77	119.739	117.109	112.734	110.703	110.865	86.166	71.7757	81.7054	87.6199
Wars2	ENSMUSG00000004233.14	16.4003	18.3094	29.1681	26.863	15.7493	14.0778	29.7857	31.0101	10.7107	9.58013	27.0066	27.3648
Atn1	ENSMUSG00000004263.15	3.06769	2.18105	3.01244	2.73604	2.12828	1.40217	2.23257	2.0352	0.192121	0.501577	2.37363	1.99973
Phb2	ENSMUSG00000004264.17	220.52	192.105	191.505	185.952	242.837	261.532	202.02	226.336	265.655	278.325	248.598	244.599
Ptpn6	ENSMUSG00000004266.15	10.4419	11.594	16.4489	16.0183	8.77916	10.2078	14.2666	14.8891	6.14786	7.27287	7.12088	6.73594
Eno2	ENSMUSG00000004267.16	0.58994	0.229585	0.382532	0.746194	0.532071	0.33652	0.272264	0.321348	0.0960603	0.401262	0.158242	0
Emg1	ENSMUSG00000004268.11	90.8508	87.9883	70.8162	73.9727	97.5817	97.4788	85.2187	94.637	101.536	96.3028	90.6197	91.5667
Lpcat3	ENSMUSG00000004270.13	78.285	73.5245	79.1841	70.1422	96.358	95.5157	72.5312	83.0685	78.6733	90.5347	73.2659	70.4643
Atp6v1f	ENSMUSG00000004285.12	62.4157	55.2151	53.8414	59.4965	65.0722	70.1084	66.9225	79.1587	86.022	78.246	82.6549	88.6197
Il12b	ENSMUSG00000004296.14	0.117988	0	0.191266	0.0497463	0	0	0	0	0.0960603	0.0501577	0.105494	0.0526245
Clcn5	ENSMUSG00000004317.14	91.6767	91.8339	67.3734	70.1422	90.3988	86.5418	82.8772	71.6606	79.73	75.7382	63.2967	66.149
Clcn3	ENSMUSG00000004319.15	91.2047	102.108	114.712	119.739	68.3711	68.0332	100.52	94.4228	65.8013	56.2268	84.2901	82.5153
Hif3a	ENSMUSG00000004328.15	0.29497	0.114792	0.334715	0.696448	0	0	0	0.107116	0	0	0	0
Gpx6	ENSMUSG00000004341.7	0	0	0.0478165	0	0.0532071	0	0	0	0	0	0	0
Pde1c	ENSMUSG00000004347.16	0.943904	0.516565	1.29105	1.3929	0.266035	0.616954	2.17811	1.76741	0.288181	0.65205	1.47692	1.31561
Utp20	ENSMUSG00000004356.7	286.062	299.264	268.011	284.897	248.903	253.176	260.393	248.134	205.185	192.806	206.4	210.761
Spic	ENSMUSG00000004359.16	8.02318	7.57629	17.3574	14.7746	3.67129	3.42129	6.09872	5.19513	0.14409	0.100315	0.369231	0.736744
Cul3	ENSMUSG00000004364.14	176.333	187.054	171.231	153.268	147.33	144.087	133.9	136.626	93.8989	89.983	125.802	120.142
Il11	ENSMUSG00000004371.14	23.9516	22.0975	38.7314	30.8427	20.8572	18.6769	25.3206	20.6198	8.30921	9.78076	16.4571	12.7351
Large	ENSMUSG00000004383.17	41.4138	38.0537	44.4693	38.4539	26.6567	29.6699	35.7211	35.4018	11.5753	10.4328	27.8505	27.5753
Ddx56	ENSMUSG00000004393.10	118.342	108.881	104.718	113.173	119.875	119.521	114.133	114.025	116.425	111.35	107.288	107.933
Tmed4	ENSMUSG00000004394.12	53.2126	51.1974	48.0078	49.0001	54.9629	53.1702	46.4483	48.8449	61.2864	64.8539	54.4879	48.0988
Col26a1	ENSMUSG00000004415.15	0.707928	0.344377	0.430348	0.39797	0.585278	0.560867	0.217811	0.26779	0.432271	0.300946	0.474725	0.420996
Bid	ENSMUSG00000004446.12	53.0946	49.9347	65.6998	66.4113	38.2559	41.5042	54.6162	58.3782	22.0939	19.9126	52.9582	51.8352
Ralb	ENSMUSG00000004451.14	71.2648	64.9151	107.3	105.512	35.6487	30.1186	64.5266	72.1426	10.9028	10.5833	28.6417	30.7854
Ppp1cc	ENSMUSG00000004455.16	62.1797	59.1754	48.3425	52.4326	53.6327	57.0402	47.1562	49.4876	37.0312	36.6151	40.4044	42.7837
Dnajb11	ENSMUSG00000004460.16	186.657	192.851	320.275	316.088	194.365	197.145	313.431	322.259	240.391	221.848	343.226	345.48
Tbccd1	ENSMUSG00000004462.6	22.5947	23.188	21.0871	21.3411	15.3768	15.9286	22.3801	21.9588	10.2784	9.88107	19.2527	19.0501
Clec11a	ENSMUSG00000004473.10	0.176982	0.344377	0.717247	0.547209	0.372449	0.392607	0.163359	0.26779	0.720452	0.65205	0.632967	0.315747
Zfp324	ENSMUSG00000004500.9	13.0967	11.8236	33.7584	32.0863	4.73543	4.87955	21.2366	19.3344	3.21802	3.00946	13.8725	16.8399
Gab2	ENSMUSG00000004508.6	48.729	46.2039	66.4171	67.4559	17.5051	17.6673	32.4539	33.0988	9.60603	8.72744	27.4813	27.6805
Coro1c	ENSMUSG00000004530.12	114.743	112.496	150.526	145.06	120.461	113.239	145.552	135.877	82.5638	88.4281	131.499	132.93
Tax1bp1	ENSMUSG00000004535.12	221.758	242.04	186.819	183.514	231.664	220.028	166.462	164.209	214.262	202.336	144.316	135.14
Psg17	ENSMUSG00000004540.7	0.235976	0.172188	0.286899	0.895433	0.372449	0.16826	0.490076	0.321348	0.192121	0.100315	0.685714	0.263123
Psg19	ENSMUSG00000004542.15	0.058994	0	0.095633	0.0497463	0.0532071	0.0560867	0	0	0.0480301	0	0.0527472	0.105249
Ctse	ENSMUSG00000004552.16	0.471952	0.286981	1.19541	0.497463	0.319242	0.280434	1.08906	1.39251	0.720452	0.601893	1.10769	0.894617
Ndrg2	ENSMUSG00000004558.14	78.2261	75.2464	28.1639	28.1066	97.5285	95.2353	31.0926	29.5105	119.163	106.385	32.1758	34.4164
Mettl17	ENSMUSG00000004561.14	28.2581	24.1064	23.717	21.4406	21.1764	21.2008	15.029	16.2816	16.6665	17.806	15.5604	14.8927
Arhgef40	ENSMUSG00000004562.16	170.021	170.409	151.483	144.612	192.131	196.023	154.755	158.96	106.867	104.679	153.653	150.19
Pnpla6	ENSMUSG00000004565.15	21.7098	20.0887	26.9207	25.9178	15.43	17.5552	20.3109	20.352	12.9201	11.7369	10.022	11.3669
Mcoln1	ENSMUSG00000004567.16	53.6845	54.4116	71.0075	68.9483	58.7406	59.6202	74.6004	70.8572	70.3161	72.1268	78.2769	78.7263
Arhgef18	ENSMUSG00000004568.12	96.5732	99.6971	70.4337	68.8986	63.8485	56.3672	42.5277	47.8809	30.4511	30.1448	29.0637	31.5747
Pkn2	ENSMUSG00000004591.16	162.469	173.91	151.674	150.084	131.953	122.157	133.954	129.825	68.7791	64.252	107.71	112.09
Cd33	ENSMUSG00000004609.11	0.117988	0.172188	1.19541	1.24366	0.585278	0.448694	1.0346	0.856928	0.0960603	0	0	0.157874
Etfb	ENSMUSG00000004610.4	2.35976	1.5497	0.765064	1.49239	3.19242	2.5239	2.06921	1.12472	2.78575	1.6552	1.0022	1.26299
Nkg7	ENSMUSG00000004612.9	0	0	0	0.0497463	0	0	0	0	0	0	0	0
Stxbp2	ENSMUSG00000004626.14	61.0588	58.3145	66.5605	62.1828	65.2851	60.8541	63.1653	62.1273	68.4429	75.036	64.6153	63.2547
Pcp2	ENSMUSG00000004630.18	0	0.0573962	0.0478165	0	0.106414	0	0.0544528	0	0	0	0	0.0526245
Sgce	ENSMUSG00000004631.15	29.91	26.8614	25.7731	24.3259	31.1261	33.0351	28.1521	28.7071	34.9659	38.8722	29.3802	29.4697
Chn2	ENSMUSG00000004633.17	13.7456	14.8656	9.18076	10.7949	13.9935	13.4608	8.93026	10.7116	14.5051	19.1101	14.7692	11.2617
Wwox	ENSMUSG00000004637.15	7.96419	8.83901	8.84605	7.85991	7.50219	7.12302	7.40559	8.83707	6.82028	8.72744	8.07033	8.05155
Slbp	ENSMUSG00000004642.13	59.23	58.9459	44.8519	43.528	38.6283	38.4194	31.6371	31.2779	12.68	13.0912	14.5055	15.2611
Aqp1	ENSMUSG00000004655.5	5.25047	6.54316	5.97706	5.02437	4.84184	4.03825	3.21272	2.99925	0.192121	0.401262	0.474725	0.947242
Arid3b	ENSMUSG00000004661.15	12.6837	11.881	24.5777	22.3361	5.37391	4.48694	11.544	11.4614	4.65892	4.56435	7.85934	7.10431
Cnn2	ENSMUSG00000004665.10	32.5057	29.4442	44.565	41.6376	37.5642	39.0925	44.488	43.2749	34.0534	33.6558	51.0066	47.099
Polr2e	ENSMUSG00000004667.18	70.9698	63.4802	66.5605	70.4904	68.4775	71.1741	72.6945	79.5872	81.0268	82.4593	77.4329	78.8842
Abca13	ENSMUSG00000004668.14	0	0.114792	0.143449	0.0497463	0	0.0560867	0.0544528	0.26779	0	0	0.105494	0
Myo9b	ENSMUSG00000004677.15	223.233	222.123	158.846	151.726	217.67	216.719	134.989	143.268	155.281	156.743	127.226	118.984
Hdac9	ENSMUSG00000004698.10	0.58994	0.286981	1.05196	2.28833	0.266035	0.33652	0.435623	0.428464	0.0960603	0.100315	0.105494	0.157874
Ly9	ENSMUSG00000004707.14	1.9468	4.18992	6.88557	7.11372	2.2879	3.3652	6.37098	6.85542	0.432271	0.351104	2.9011	2.21023
Cd244	ENSMUSG00000004709.14	0.29497	0.573962	0.143449	0.298478	0.0532071	0.224347	0.217811	0.428464	0	0	0	0.0526245
Adgre1	ENSMUSG00000004730.14	23.0077	24.049	44.565	50.5919	27.3484	26.6973	57.9923	52.7011	4.03453	3.15994	22.5231	21.5234
Mtfp1	ENSMUSG00000004748.5	6.31236	5.68222	5.69016	7.61118	6.65088	4.93563	6.47989	7.65879	6.00377	6.06908	7.54285	8.31468
Rab23	ENSMUSG00000004768.14	25.4264	29.1572	30.8416	37.3594	13.4082	9.87127	31.746	27.9573	3.12196	4.26341	24.1055	21.2077
Rab11a	ENSMUSG00000004771.12	85.0104	73.9836	67.9472	68.9981	91.1969	92.0944	71.2788	77.3913	90.2006	82.3088	63.4549	67.5173
Eif2b2	ENSMUSG00000004788.11	71.2058	65.0872	66.5605	63.9239	67.2537	70.8376	64.0365	64.8587	49.471	53.6186	55.7011	58.8342
Dlst	ENSMUSG00000004789.9	240.46	233.315	207.524	211.422	266.727	256.204	212.965	219.106	269.593	257.108	208.563	220.023
Pgf	ENSMUSG00000004791.6	11.5628	11.307	8.17662	10.0487	5.2675	5.10389	1.8514	1.92809	1.58499	1.80568	0.474725	0.789368
Ulk2	ENSMUSG00000004798.14	29.0251	29.272	33.3759	33.6285	23.3047	18.0599	29.6768	29.564	19.5963	17.8561	28.2725	29.7329
Ccl24	ENSMUSG00000004814.10	0.412958	0.74615	1.43449	1.19391	0.425656	0.785214	1.63359	1.76741	0.0960603	0.250789	0.527472	0.894617
Dgkq	ENSMUSG00000004815.12	15.0435	12.7419	14.4406	14.5757	8.77916	8.41301	10.1282	8.99774	6.58013	5.91861	8.70329	7.20956
Grap	ENSMUSG00000004837.2	3.83461	3.67335	4.49475	4.27818	2.07508	3.3652	2.61374	3.21348	0.14409	0.150473	0.896703	0.368372
Pou1f1	ENSMUSG00000004842.18	0	0	0	0.0994925	0	0	0	0	0	0	0	0
Chmp2b	ENSMUSG00000004843.6	86.6032	94.4741	88.4605	91.5331	90.452	84.8592	90.7729	88.6921	80.9788	78.4968	78.2241	80.6734
Plod3	ENSMUSG00000004846.10	83.0046	81.4451	102.232	113.62	110.245	113.52	136.132	127.468	125.599	120.529	153.653	153.927
Ap1s1	ENSMUSG00000004849.14	123.415	104.231	93.8159	104.467	140.679	139.824	116.747	129.45	169.114	151.025	128.65	135.192
Mapk13	ENSMUSG00000004864.12	24.7185	22.1549	4.25567	4.97463	26.1779	27.4264	4.90076	6.85542	39.9611	41.7814	11.2879	11.7353
Srpk1	ENSMUSG00000004865.15	165.301	156.405	174.913	167.744	148.235	139.768	154.973	166.137	122.861	117.52	162.883	160.715
Lbr	ENSMUSG00000004880.11	52.8586	54.5837	48.8684	54.8204	55.0161	52.5533	53.5271	51.4692	39.5768	32.2013	37.556	38.8369
Crabp2	ENSMUSG00000004885.5	0	0.0573962	0.095633	0	0	0.0560867	0	0	0.0480301	0.0501577	0.0527472	0
Nes	ENSMUSG00000004891.16	55.7493	61.0121	56.9972	53.1788	55.6546	60.798	32.2905	33.3666	41.0177	44.6905	25.0022	24.3125
Bcan	ENSMUSG00000004892.13	0.058994	0	0.0478165	0	0	0	0	0	0	0	0	0
Prcc	ENSMUSG00000004895.9	41.6498	38.2832	58.7665	50.1442	26.2843	27.9312	52.1114	53.8258	10.2304	10.6334	48.7384	44.8887
Rrnad1	ENSMUSG00000004896.16	14.1586	14.4064	16.927	15.5706	9.36444	8.30084	8.82136	10.8187	7.87694	6.26972	8.70329	8.1568
Hdgf	ENSMUSG00000004897.16	539.146	553.586	382.771	364.242	617.574	614.542	395.872	399.328	613.153	663.236	442.022	439.31
Slc25a18	ENSMUSG00000004902.7	0.29497	0.114792	0.430348	0.696448	0.266035	0.112173	0.272264	0.53558	0.0960603	0.351104	0.369231	0.105249
Thop1	ENSMUSG00000004929.12	88.727	83.2818	66.178	64.6204	104.179	106.677	75.4172	81.1404	106.002	118.272	93.3098	89.2512
Apba3	ENSMUSG00000004931.10	45.0124	37.7093	48.9641	49.0996	46.2901	44.3085	46.7205	54.5756	44.4279	44.4899	55.3846	58.2554
Matk	ENSMUSG00000004933.17	1.23887	0.918339	0.717247	0.945179	0.372449	0.729128	1.14351	0.482022	0.192121	0.250789	0.210989	0.263123
Pias4	ENSMUSG00000004934.13	41.8857	35.4708	47.673	49.4478	16.8666	17.443	38.9882	39.5258	3.60226	6.62082	25.0022	24.5757
Map2k1	ENSMUSG00000004936.8	151.32	135.283	142.589	156.253	155.258	146.891	152.849	161.799	117.674	106.284	147.692	156.348
Sgta	ENSMUSG00000004937.5	115.569	107.101	109.404	95.7118	130.889	136.739	100.847	104.492	126.8	150.774	125.222	114.406
Nmrk2	ENSMUSG00000004939.6	0	0	0	0	0.0532071	0	0	0	0	0	0	0
Tmem242	ENSMUSG00000004945.15	29.438	27.3206	18.6006	22.3858	28.4126	31.2964	26.5185	28.3322	34.7738	29.5429	28.589	32.6272
Dtx2	ENSMUSG00000004947.15	17.6392	16.9893	39.2095	36.7127	5.90598	5.55259	19.9842	20.4592	1.39287	1.80568	8.38681	9.20929
Zp3	ENSMUSG00000004948.12	0	0.0573962	0	0	0	0	0	0.107116	0	0	0	0
Hspb1	ENSMUSG00000004951.10	36.5763	32.0845	32.4196	34.7229	40.1713	41.6164	34.5231	34.0629	52.0166	51.1107	35.8154	40.1525
Rasa4	ENSMUSG00000004952.13	2.9497	2.64022	5.97706	5.72082	2.66035	2.01912	4.62849	5.40936	0.336211	0.551735	2.53187	1.10512
Syt5	ENSMUSG00000004961.7	0	0	0.143449	0.0497463	0	0	0.108906	0	0.0480301	0.0501577	0.210989	0.0526245
Hnrnpa2b1	ENSMUSG00000004980.16	628.109	647.773	621.71	593.224	670.781	677.023	685.997	703.806	822.036	735.011	758.294	782.106
Fxyd4	ENSMUSG00000004988.9	0.235976	0.0573962	0.191266	0.348224	0.0532071	0.280434	0.0544528	0.214232	0	0.150473	0	0
Ccdc130	ENSMUSG00000004994.12	12.5657	10.7905	12.0498	10.4965	6.17202	6.05737	9.42034	6.15917	4.9471	7.27287	8.70329	7.20956
Mri1	ENSMUSG00000004996.9	50.3219	45.343	43.8955	48.4529	53.3135	54.7407	43.5623	46.3277	55.9071	59.0356	41.6176	37.6792
Prkacb	ENSMUSG00000005034.15	70.2619	68.3014	65.7955	68.1524	70.4993	66.8554	68.2294	62.5022	56.8677	61.1924	55.6483	59.992
Sgsh	ENSMUSG00000005043.13	16.3413	14.8656	9.37203	10.6457	11.0139	11.4978	11.1628	9.42621	9.60603	10.5833	10.7604	8.68305
Chd5	ENSMUSG00000005045.16	0.412958	0.172188	0.573798	0.646701	0.319242	0.504781	0.217811	0.482022	0.0960603	0.0501577	0.632967	0.210498
Cstb	ENSMUSG00000005054.6	268.6	254.609	329.838	317.928	318.71	321.097	388.63	434.248	428.429	424.435	433.318	426.364
Sh2b2	ENSMUSG00000005057.13	11.6218	10.0443	11.8107	11.6904	7.12975	8.52519	8.71245	8.14082	2.25742	3.10978	7.06813	8.63042
Pex5	ENSMUSG00000005069.12	119.522	117.26	93.8159	105.363	150.842	153.734	116.91	119.113	131.603	110.999	112.879	122.405
Jkamp	ENSMUSG00000005078.16	29.851	31.1661	22.8085	21.9381	28.7318	27.3142	22.3801	21.6374	26.1764	25.0789	20.8352	19.5763
Cd44	ENSMUSG00000005087.17	165.891	165.186	357.715	343	167.496	164.502	326.663	305.709	117.145	112.454	269.38	260.597
Slc1a2	ENSMUSG00000005089.15	0.353964	0.172188	1.19541	1.24366	0.638485	0.224347	1.25242	1.0176	0.288181	0.250789	0.474725	1.10512
Eif2ak4	ENSMUSG00000005102.13	50.9708	52.6323	55.6584	52.532	58.0489	53.7311	51.2401	52.0584	50.8639	50.3082	49.2659	48.9408
Wdr1	ENSMUSG00000005103.12	459.74	486.547	515.51	517.112	598.047	584.873	629.366	603.92	589.378	577.466	674.742	704.485
Slc2a9	ENSMUSG00000005107.13	4.60153	4.4769	9.8502	12.1878	4.62901	4.59911	11.9796	12.8004	5.18725	5.11609	13.1341	11.8405
Wisp1	ENSMUSG00000005124.9	21.4148	23.2454	42.5567	42.1351	10.7478	10.993	36.5379	32.4026	9.02966	9.78076	28.9055	23.7863
Ndrg1	ENSMUSG00000005125.12	261.638	257.766	208.289	209.78	184.096	172.242	160.745	158.157	184.82	194.662	139.991	132.93
4930550C14Rik	ENSMUSG00000005131.3	0.176982	0.0573962	0.191266	0.198985	0.212828	0.224347	0	0	0.0480301	0.0501577	0	0.105249
Man2b1	ENSMUSG00000005142.10	93.0925	81.6173	101.275	109.492	115.938	118.119	135.642	137.001	126.752	123.789	136.774	134.245
Klf5	ENSMUSG00000005148.7	37.6382	35.2986	65.3173	63.725	6.17202	5.21607	15.7369	16.2816	2.11333	3.5612	6.22417	5.9992
Wdr83	ENSMUSG00000005150.16	21.3558	19.3999	14.7753	16.9635	23.0387	26.0242	16.2814	18.8524	29.8747	27.988	20.4132	21.0498
Prdx2	ENSMUSG00000005161.15	94.9803	95.335	54.6542	56.064	113.331	112.286	65.8879	69.7861	119.499	98.2088	68.2022	71.5167
Polr2a	ENSMUSG00000005198.15	256.801	260.751	135.225	144.015	159.196	152.949	72.749	68.0722	59.2692	52.1139	25.2659	23.5758
Shbg	ENSMUSG00000005202.2	0	0.114792	0.669431	0.646701	0.266035	0.0560867	0.980151	0.964044	0.0480301	0.150473	0.474725	0.947242
Senp3	ENSMUSG00000005204.12	127.014	113.874	112.799	113.72	126.473	120.194	116.148	113.543	104.033	100.366	109.134	113.564
Corin	ENSMUSG00000005220.10	0.058994	0.0573962	0.191266	0	0.0532071	0.0560867	0.0544528	0	0.0480301	0	0.0527472	0.0526245
Plekha8	ENSMUSG00000005225.15	33.3316	34.8395	37.1056	36.7625	31.339	31.2403	32.9984	29.4033	22.7182	20.0631	24.211	22.8917
G6pc2	ENSMUSG00000005232.11	0	0.0573962	0.095633	0	0	0	0.108906	0	0	0	0	0.105249
Spc25	ENSMUSG00000005233.16	10.7959	10.7331	10.0893	9.40204	9.7901	9.92735	7.56894	7.92658	5.47543	5.66782	5.22198	5.47295
Dnah2	ENSMUSG00000005237.14	1.12089	1.32011	1.09978	0.845686	1.22376	0.897388	0.707887	1.28539	1.00863	1.45457	0.158242	0.736744
Ripk4	ENSMUSG00000005251.14	26.4293	25.3117	53.0763	57.6062	3.88411	3.64564	32.7806	37.7584	0.384241	0.501577	22.2066	20.7867
Ufd1l	ENSMUSG00000005262.12	59.7019	64.4559	67.0865	65.7148	62.3587	59.9006	65.2345	66.0906	67.3382	63.8006	71.9472	68.8855
Zfp287	ENSMUSG00000005267.13	2.18278	2.52543	3.82532	2.63655	1.75583	2.35564	2.61374	3.21348	1.15272	1.10347	2.26813	2.9996
Prlr	ENSMUSG00000005268.20	6.48934	8.66682	2.86899	3.73097	13.0357	11.7221	4.90076	4.17752	16.0901	17.2041	4.32527	3.89422
Letm1	ENSMUSG00000005299.6	81.7067	83.2818	102.758	104.666	97.3689	99.1053	122.573	121.898	99.4704	99.7637	139.886	146.244
Ubqln1	ENSMUSG00000005312.14	284.292	279.691	230.906	228.783	341.323	326.313	244.493	240.797	334.818	348.897	236.571	234.442
Fgfr4	ENSMUSG00000005320.9	10.8549	10.4461	18.4572	19.6995	15.7493	18.0038	27.8254	25.7614	16.7625	16.7025	38.8747	41.626
Cadm3	ENSMUSG00000005338.13	0.88491	0.344377	1.76921	1.14416	1.27697	0.673041	0.925698	1.39251	0.672422	1.00315	2.42637	0.789368
Txn2	ENSMUSG00000005354.15	237.215	217.876	217.708	207.691	282.051	291.483	225.162	242.832	376.94	416.66	342.804	324.115
Casp14	ENSMUSG00000005355.8	0	0	0	0.149239	0	0.0560867	0	0	0	0.0501577	0	0
Slc1a6	ENSMUSG00000005357.8	0	0.114792	0	0.0497463	0	0.0560867	0.0544528	0.053558	0	0.0501577	0	0
Slc1a3	ENSMUSG00000005360.14	0.29497	0.573962	0.573798	1.19391	0.532071	0.504781	0.925698	0.749812	0.288181	0.100315	0.474725	0.420996
Crbn	ENSMUSG00000005362.14	31.6798	31.7401	27.9726	31.4396	24.3156	25.9682	21.7267	22.655	18.3475	15.9502	19.2527	20.2078
Il5ra	ENSMUSG00000005364.11	0	0	0	0.0497463	0	0	0	0.053558	0	0	0	0
Msh6	ENSMUSG00000005370.3	78.639	77.37	88.7952	93.523	48.8973	47.3933	79.2833	80.337	16.4263	13.041	68.1494	64.1493
Fbxo11	ENSMUSG00000005371.14	71.9727	77.8866	73.0636	73.3757	41.8207	39.1485	46.775	45.1494	23.0064	22.2199	33.389	35.7321
Mlxipl	ENSMUSG00000005373.13	15.1615	15.7839	12.767	14.1777	16.7602	15.7604	12.3608	12.2112	12.68	14.1445	10.3385	9.20929
Tbl2	ENSMUSG00000005374.13	44.0095	45.9743	85.1133	93.722	39.054	43.8037	94.3123	91.0486	41.0177	37.6183	101.433	99.6183
Wbscr22	ENSMUSG00000005378.17	55.1594	50.3938	53.4588	51.6864	60.3368	66.575	58.3734	64.0554	79.1056	78.6473	77.0109	79.3052
Nid1	ENSMUSG00000005397.7	869.395	895.897	422.985	405.183	1161.51	1120.56	503.471	462.741	1285	1384.75	603.217	596.815
Mcm5	ENSMUSG00000005410.5	129.787	122.598	92.6683	99.194	134.72	120.867	101.446	101.546	124.638	110.698	87.5076	96.4082
Hmox1	ENSMUSG00000005413.7	164.77	140.506	123.558	112.427	71.0314	69.3793	65.18	69.3041	15.4177	18.3076	24.9494	22.7864
Mprip	ENSMUSG00000005417.17	249.191	239.973	255.962	248.333	279.018	273.03	263.443	271.218	288.901	297.435	294.33	308.485
Cic	ENSMUSG00000005442.13	94.5674	87.9309	105.483	104.019	71.9891	62.8732	76.234	82.6936	33.7652	33.5555	53.7494	46.3096
Pafah1b3	ENSMUSG00000005447.12	15.4564	11.8236	9.13295	11.0934	13.355	13.9656	12.3608	10.4438	12.776	12.2886	8.07033	9.57767
Il27ra	ENSMUSG00000005465.9	1.06189	1.20532	3.10807	3.18376	1.59621	1.51434	2.23257	2.30299	0.672422	1.05331	1.74066	2.52598
Prkaca	ENSMUSG00000005469.10	49.437	49.2459	44.2781	47.8559	50.5999	51.2072	47.9185	45.3636	51.2481	50.4085	43.0417	42.4154
Asf1b	ENSMUSG00000005470.8	9.49803	8.26505	8.79823	8.55636	5.79957	5.55259	8.44019	7.81947	2.40151	2.15678	6.11868	5.26245
Ddx39	ENSMUSG00000005481.17	173.324	166.334	116.29	125.808	201.176	184.918	133.137	135.609	205.569	169.032	139.253	148.822
Dnajb1	ENSMUSG00000005483.9	58.1681	51.9435	108.448	120.684	18.5693	19.1817	103.842	111.936	4.85104	6.06908	96.7384	94.9873
Msh4	ENSMUSG00000005493.15	0.176982	0.0573962	0.191266	0.0994925	0	0.0560867	0.0544528	0.107116	0	0	0.105494	0
Usp40	ENSMUSG00000005501.14	35.8094	39.4312	30.8894	30.0467	31.5518	30.2308	23.9592	26.2434	27.5693	28.5899	22.9978	23.3653
Kbtbd4	ENSMUSG00000005505.12	6.66632	6.60056	9.70675	10.397	4.30977	4.43085	12.1974	12.479	1.4409	1.70536	10.6022	10.7354
Celf1	ENSMUSG00000005506.16	249.663	239.801	186.723	182.37	219.479	213.13	148.003	150.177	134.965	135.827	97.7934	95.8819
Ndufs3	ENSMUSG00000005510.9	54.9824	45.8595	41.6482	44.8214	54.1648	54.7407	51.1312	51.9513	71.709	66.6095	52.9582	49.7828
Por	ENSMUSG00000005514.14	331.664	327.962	257.348	247.836	431.562	455.312	285.333	297.3	375.067	434.115	411.745	391.106
Igf1r	ENSMUSG00000005533.10	12.9197	9.29818	17.8355	16.466	5.48033	6.05737	9.74706	8.46216	1.77711	0.601893	4.48351	3.31535
Insr	ENSMUSG00000005534.10	122.177	127.19	147.944	150.283	108.968	105.948	153.775	149.855	82.852	73.5814	146.268	134.929
Fcer2a	ENSMUSG00000005540.10	0	0	0	0	0	0	0.0544528	0.107116	0.0960603	0	0.210989	0
Cyp2a5	ENSMUSG00000005547.14	2.47775	2.23845	2.39082	2.23858	3.24563	3.92607	4.13842	2.83857	5.13922	6.72113	3.42857	3.68372
Atp4a	ENSMUSG00000005553.14	0.058994	0.172188	0	0	0.0532071	0.112173	0	0.160674	0	0.0501577	0	0
Trim28	ENSMUSG00000005566.14	368.831	337.088	212.21	232.066	337.918	330.239	176.591	168.815	255.328	235.591	145.582	145.191
Ube2m	ENSMUSG00000005575.16	145.656	126.099	115.19	99.592	158.929	159.567	112.445	112.847	172.62	193.709	128.967	126.983
Adcy9	ENSMUSG00000005580.11	13.0967	13.6029	8.65478	10.8944	10.1625	9.08605	8.76691	7.76591	5.66755	6.06908	8.5978	9.26192
Mef2c	ENSMUSG00000005583.16	2.47775	2.00887	2.48646	1.09442	0.585278	0.897388	0.598981	0.107116	0.192121	0	0.105494	0
Ctr9	ENSMUSG00000005609.16	104.242	103.944	115.094	107.502	85.7698	88.1684	98.5052	96.8329	63.736	63.0984	88.6681	87.9356
Eif4g2	ENSMUSG00000005610.17	1436.98	1511.87	1128.04	1222.76	1613.77	1587.65	1275.29	1226.75	1722.36	1560.16	1260.76	1276.36
Mrvi1	ENSMUSG00000005611.15	2.12378	1.95147	4.30348	4.52691	1.11735	0.785214	2.01475	1.60674	0.14409	0.551735	1.37143	1.31561
Pcyt1a	ENSMUSG00000005615.14	90.6148	96.7125	135.464	135.161	87.0999	86.654	136.404	131.271	67.2902	64.3022	118.734	117.458
Zfp592	ENSMUSG00000005621.11	65.2474	60.3234	84.157	85.7626	26.7631	26.0242	53.6905	50.3981	15.0334	17.2041	49.6351	47.7831
Psmd4	ENSMUSG00000005625.15	200.993	189.006	168.553	161.924	229.163	225.861	176.264	178.562	212.389	221.948	198.066	192.658
Tmod4	ENSMUSG00000005628.12	0.176982	0.344377	0.143449	0.149239	0.372449	0.224347	0.108906	0.053558	0.240151	0.300946	0.105494	0.157874
Insrr	ENSMUSG00000005640.11	0.058994	0.0573962	0.095633	0.0497463	0.319242	0.280434	0.163359	0.053558	0.0480301	0.0501577	0.105494	0
Cabp5	ENSMUSG00000005649.17	0.058994	0	0.095633	0	0	0	0	0	0.0480301	0	0	0
Snx6	ENSMUSG00000005656.8	88.078	95.2202	84.8264	91.0854	97.5285	86.9345	91.154	91.4235	80.9308	70.2208	75.8505	79.3052
Mthfd2	ENSMUSG00000005667.8	127.722	123	108.974	114.914	93.0591	93.3283	107.435	108.776	73.7743	71.9763	106.127	101.197
Kit	ENSMUSG00000005672.12	26.8423	23.762	30.22	28.5046	15.2172	11.61	14.5389	11.1401	0.336211	0.401262	1.21319	0.894617
Tomm40l	ENSMUSG00000005674.9	8.02318	6.54316	5.4989	5.62133	10.0561	7.40345	8.33128	6.96254	9.46193	6.47035	6.11868	9.63029
Nr1i3	ENSMUSG00000005677.14	0.412958	0.344377	0	0	0.478863	0.280434	0.108906	0	0.0480301	0.200631	0	0.210498
Apoa2	ENSMUSG00000005681.12	446.644	363.26	268.537	235.748	595.387	623.965	346.592	406.666	809.836	938.351	518.927	496.46
Pan2	ENSMUSG00000005682.8	27.3732	30.9365	31.0807	32.3848	29.3703	27.7629	30.9292	32.7239	25.8402	25.8814	28.2725	26.1018
Cs	ENSMUSG00000005683.7	170.08	170.007	169.175	172.62	170.263	164.222	152.795	162.067	157.01	160.906	147.428	144.823
Ampd3	ENSMUSG00000005686.16	49.7909	52.0009	69.7643	65.2671	52.675	48.0663	59.4625	63.0913	37.7517	35.311	44.4132	40.363
Bcas2	ENSMUSG00000005687.14	63.0646	57.4536	54.6542	58.3026	59.5919	54.7407	55.5419	55.4325	56.5315	50.8098	53.6439	56.203
Ctcf	ENSMUSG00000005698.15	116.926	122.656	110.408	105.363	76.5649	75.2123	76.9963	74.1778	38.8083	39.3738	67.9384	62.8337
Pard6a	ENSMUSG00000005699.15	3.53964	4.70648	4.59038	3.53198	3.51167	3.3652	4.8463	4.65955	1.96924	1.35426	4.6945	5.5782
Agrp	ENSMUSG00000005705.10	0.117988	0.516565	0.765064	0.497463	0.159621	0.112173	0.0544528	0.107116	0.0960603	0	0.0527472	0.157874
Tfap4	ENSMUSG00000005718.7	15.6334	16.0709	8.79823	9.94925	4.36298	3.25303	3.70279	2.6779	1.96924	1.6552	1.84615	1.10512
Ranbp1	ENSMUSG00000005732.14	194.68	181.2	176.873	162.173	231.983	225.3	170.655	187.989	265.607	304.909	226.602	231.443
Cd247	ENSMUSG00000005763.15	0.058994	0	0.095633	0.0497463	0.159621	0	0	0.107116	0	0.0501577	0	0
Rfx5	ENSMUSG00000005774.12	9.73401	7.5189	12.5757	12.8345	4.78863	5.88911	9.20253	11.515	2.40151	2.45773	6.01318	5.1572
Psmb4	ENSMUSG00000005779.12	279.101	271.484	173.622	198.04	329.352	330.744	232.459	233.459	374.443	342.326	213.995	233.285
Mmp8	ENSMUSG00000005800.2	0.117988	0	0.334715	0.547209	0	0.112173	0.326717	0.374906	0	0	0.0527472	0
Slc30a4	ENSMUSG00000005802.12	161.88	181.544	169.318	186.25	110.777	114.137	167.715	151.408	47.9341	43.7375	133.82	136.771
Sqrdl	ENSMUSG00000005803.14	105.481	111.98	73.3505	79.8925	127.271	119.521	87.6146	82.1044	81.0749	85.0173	53.4329	53.6244
Bloc1s6	ENSMUSG00000005804.14	42.6527	44.0229	29.2159	30.5442	30.328	31.0721	26.7363	26.9397	11.191	11.5363	8.70329	7.89368
Metap1	ENSMUSG00000005813.12	122.885	119.154	95.4417	107.9	111.362	101.237	87.1245	91.37	76.8482	71.9763	72.3692	79.8314
Gpr108	ENSMUSG00000005823.8	41.5318	39.7181	49.4422	47.2092	48.3652	47.9542	52.7648	51.4157	61.4786	67.5625	62.189	57.7291
Tnfsf14	ENSMUSG00000005824.6	0.29497	0	0.334715	0.198985	0.212828	0.112173	0	0.214232	0	0.0501577	0.263736	0.263123
Gata6	ENSMUSG00000005836.8	20.6479	24.3934	15.7794	18.2071	3.29884	1.85086	3.32162	2.94569	0.624392	0.852681	0.738461	0.631494
Rsl1d1	ENSMUSG00000005846.11	276.8	291.802	232.006	242.861	252.255	255.419	229.029	219.159	163.158	160.605	210.831	221.497
Cnga2	ENSMUSG00000005864.7	0	0	0.0478165	0.0994925	0	0	0.0544528	0.053558	0	0	0	0.105249
Apc	ENSMUSG00000005871.14	136.866	146.016	165.11	155.457	104.871	99.0492	148.711	145.303	55.2346	54.2205	142.892	134.877
Reep5	ENSMUSG00000005873.5	70.6748	64.8003	74.7372	82.3798	79.1189	81.2136	82.496	86.9246	95.9642	100.265	93.6263	89.146
Ergic3	ENSMUSG00000005881.13	54.7464	50.9104	51.5462	54.7706	63.8485	65.958	63.2742	64.1089	78.7214	76.8416	72.1055	70.6748
Uqcc1	ENSMUSG00000005882.18	57.6371	54.2394	44.8997	47.9056	52.7814	56.3672	46.6116	48.0951	51.7765	51.512	53.7494	56.9398
Spo11	ENSMUSG00000005883.15	0.058994	0.459169	0.095633	0.0497463	0.159621	0.112173	0	0	0.0480301	0	0.0527472	0
Ncoa2	ENSMUSG00000005886.14	95.1573	98.1474	84.6352	80.9372	56.3463	53.3385	64.0365	54.4685	25.1678	26.0319	47.4198	47.9936
Trh	ENSMUSG00000005892.4	0.058994	0	0	0	0	0.0560867	0	0	0	0.0501577	0	0
Nr2c2	ENSMUSG00000005893.14	36.3993	44.195	44.565	41.5879	20.7508	21.0886	28.0977	25.2794	10.1344	8.32618	13.2923	10.1565
Nr2c1	ENSMUSG00000005897.14	30.6769	28.2389	33.3281	34.7229	22.8258	21.0325	25.8651	23.994	14.313	13.8937	20.8879	16.7346
Smpd4	ENSMUSG00000005899.12	39.821	44.4246	34.0932	35.2701	39.3732	41.6164	32.1816	31.5457	26.0804	29.4426	26.5319	27.891
Pex1	ENSMUSG00000005907.14	11.1499	11.8236	16.162	15.4213	10.9607	8.58127	12.8509	12.2112	7.34861	7.52366	16.2989	11.9458
Kctd20	ENSMUSG00000005936.18	108.254	109.799	118.776	136.504	88.2173	91.3653	122.846	119.488	54.3221	49.5558	100.009	97.8816
Itgae	ENSMUSG00000005947.11	0	0.0573962	0.095633	0.0497463	0.0532071	0.0560867	0.0544528	0	0	0.0501577	0	0.0526245
Ctns	ENSMUSG00000005949.9	19.822	23.5324	27.5423	27.7584	16.6006	15.1995	27.172	28.8678	11.239	10.9344	24.211	23.2074
P2rx5	ENSMUSG00000005950.14	4.18857	4.07513	2.62991	3.92995	2.97959	3.92607	2.01475	2.46367	4.41877	2.70852	2.53187	2.15761
Shpk	ENSMUSG00000005951.13	3.71662	3.78815	6.12051	5.9198	3.61808	3.86999	5.44528	6.58763	4.4668	3.15994	5.85494	5.20983
Trpv1	ENSMUSG00000005952.15	0.058994	0	0	0	0	0.0560867	0.108906	0	0	0	0.105494	0.0526245
Ephb3	ENSMUSG00000005958.14	0.88491	1.09053	3.34715	4.72589	0.159621	0.16826	1.68804	2.08876	0	0	0.94945	0.420996
Tuft1	ENSMUSG00000005968.14	106.012	108.479	87.552	91.6824	45.2792	39.8777	48.4086	46.5955	26.3685	22.9722	33.0198	32.4167
Rcn1	ENSMUSG00000005973.6	63.3596	58.3145	67.6125	70.0925	62.6247	68.1454	78.9566	77.8198	62.0549	61.6438	80.0175	76.3582
Dnase1	ENSMUSG00000005980.15	2.59574	3.042	0.430348	0.447716	2.71356	2.29956	0.925698	0.589138	1.96924	2.55804	0.369231	0.263123
Trap1	ENSMUSG00000005981.11	130.731	123.172	145.936	137.897	151.427	155.472	175.719	173.421	201.678	208.556	214.259	210.919
Naa60	ENSMUSG00000005982.13	22.6537	23.762	19.0788	18.3564	30.2216	25.856	21.5089	18.049	28.0496	23.3735	22.7868	20.5762
1700037C18Rik	ENSMUSG00000005983.15	3.71662	3.38637	3.7775	3.53198	3.88411	4.48694	2.99491	3.42771	4.37074	4.16309	3.95604	4.99933
Ankrd13d	ENSMUSG00000005986.15	0	0.516565	1.57794	1.2934	0.532071	0.785214	1.19796	2.30299	0.240151	0.601893	0.527472	0.526245
Tpr	ENSMUSG00000006005.17	341.988	390.466	372.634	333.25	322.86	325.079	292.085	286	217.096	231.478	264.475	247.967
Pdc	ENSMUSG00000006007.14	0	0	0.191266	0	0	0	0	0	0	0	0.0527472	0
BC003331	ENSMUSG00000006010.14	48.4931	52.4027	36.8187	31.7879	49.4826	50.9268	38.4437	38.0797	59.2692	59.8382	42.145	43.2574
Prg4	ENSMUSG00000006014.16	45.7793	45.5725	53.0763	50.5422	59.2194	55.8624	57.2299	59.8779	67.2902	77.594	69.0989	57.1502
Dhx34	ENSMUSG00000006019.15	41.5318	39.8903	35.432	34.7726	36.6597	36.4564	34.3053	38.2404	26.4646	29.5931	29.2747	25.0493
Kptn	ENSMUSG00000006021.5	9.73401	10.7331	9.08513	10.7949	11.3863	10.0395	10.2371	11.8363	12.2477	13.0912	12.5011	11.8405
Napa	ENSMUSG00000006024.13	150.258	144.122	193.226	170.033	165.9	169.045	203.817	202.235	180.161	211.615	237.732	220.392
Sra1	ENSMUSG00000006050.11	83.4765	82.7079	71.2466	62.3321	90.2392	96.0205	71.2788	68.9292	98.3177	98.4596	79.7011	79.7262
Atp5g1	ENSMUSG00000006057.15	102.355	89.9972	67.4691	75.0671	120.461	125.13	89.3571	97.3685	167.817	159.301	112.193	108.143
Snf8	ENSMUSG00000006058.10	39.526	36.3892	31.9414	36.7127	43.8958	46.1594	38.6615	43.7033	55.4268	53.3678	43.5692	46.5201
Tbcb	ENSMUSG00000006095.12	58.935	54.8133	67.4691	76.2113	60.3368	61.2467	68.6106	75.6775	76.2238	67.3618	71.578	71.9904
Inpp5k	ENSMUSG00000006127.9	13.5096	12.8567	12.1454	11.6904	10.4818	8.69345	9.74706	10.4438	7.15649	8.07539	9.54725	6.68332
Crkl	ENSMUSG00000006134.3	90.5558	88.5049	136.134	138.543	30.1684	28.9408	110.757	113.222	10.4225	9.63028	89.7758	95.1452
Upk3bl	ENSMUSG00000006143.12	0.29497	0.114792	0.621614	0.596955	0.0532071	0.448694	1.0346	0.856928	0.528331	0.351104	0.791208	0.736744
Eps8l1	ENSMUSG00000006154.13	1.59284	0.975735	0.143449	0	1.01093	1.29	0.0544528	0	0	0	0.738461	0.684119
Clint1	ENSMUSG00000006169.19	181.82	181.429	230.81	225.798	172.284	165.456	196.684	202.717	130.354	129.106	183.93	178.187
Prss16	ENSMUSG00000006179.8	2.59574	2.12366	2.53427	2.73604	1.96866	2.9726	2.72264	2.30299	5.76362	5.56751	2.9011	2.7891
Cdkal1	ENSMUSG00000006191.17	25.8394	26.1153	22.665	21.4406	13.9402	16.826	15.4102	13.9251	6.24392	6.57066	11.3934	10.8933
5430419D17Rik	ENSMUSG00000006204.5	0.412958	0.573962	0.286899	0.39797	0.532071	0.953475	0.326717	0.374906	1.10469	1.3041	0.421978	0.157874
Htra1	ENSMUSG00000006205.13	6.54833	6.42837	3.68187	3.18376	7.07654	7.12302	5.17302	4.65955	9.12572	7.32303	4.06154	3.68372
Zbtb17	ENSMUSG00000006215.12	39.703	35.93	24.6255	27.4599	30.0088	26.8656	20.5832	19.6558	18.9719	17.6555	16.9846	14.4717
Fam131c	ENSMUSG00000006218.4	4.77851	3.78815	7.22029	7.90966	6.17202	4.48694	9.09362	10.3903	4.4668	4.36372	15.4022	16.7872
Fblim1	ENSMUSG00000006219.12	55.9263	56.5926	48.6772	51.8853	70.2865	61.1346	50.5322	50.3981	58.5007	59.2363	35.9736	36.0478
Hspb7	ENSMUSG00000006221.7	0.058994	0	0	0	0.0532071	0.0560867	0	0.053558	0	0	0	0
Epor	ENSMUSG00000006235.5	0	0	1.00415	1.19391	0.106414	0.16826	0.326717	0.642696	0	0.0501577	0.210989	0.210498
Ccdc159	ENSMUSG00000006241.15	1.76982	0.74615	1.19541	0.994925	0.90452	1.51434	2.23257	1.92809	1.82514	1.85584	1.0022	1.89448
Mob1b	ENSMUSG00000006262.15	83.3585	99.8119	84.8743	95.3636	80.7683	73.1371	77.1052	74.3921	44.3318	38.2202	49.3714	51.3089
Atp6v1b2	ENSMUSG00000006273.14	109.67	111.75	128.1	140.832	74.1706	67.4724	98.2874	103.688	28.8661	26.8344	58.6549	54.7821
Eps15l1	ENSMUSG00000006276.9	32.2697	36.4466	33.2803	30.395	27.7209	28.0434	21.7811	21.9588	16.6665	15.5489	17.5648	15.5769
Tep1	ENSMUSG00000006281.7	57.9911	53.1488	60.201	59.8945	55.4417	56.1989	59.408	62.1273	52.8331	51.3615	51.4813	45.0992
Ttc5	ENSMUSG00000006288.7	21.5918	21.9827	30.1722	35.0214	20.0059	20.3595	28.6966	29.7783	15.898	14.1445	19.622	20.7341
Osgep	ENSMUSG00000006289.14	15.5744	14.0047	10.1371	11.8894	16.9198	16.0408	11.9796	13.1753	19.3561	17.505	11.3407	14.2086
Aamp	ENSMUSG00000006299.13	107.015	95.7942	89.6081	85.7128	117.534	118.848	97.035	96.0295	124.446	117.72	98.5846	102.355
Tmbim1	ENSMUSG00000006301.17	119.227	116.285	113.803	119.789	141.69	144.76	130.85	140.054	156.002	146.009	145.16	136.876
Arpc2	ENSMUSG00000006304.14	398.151	389.49	315.637	336.434	479.608	461.65	382.368	373.781	545.622	543.509	421.978	424.259
Kmt2b	ENSMUSG00000006307.16	78.344	75.0742	115.333	114.964	31.8178	29.6699	65.6157	67.6438	20.9411	18.3577	55.5956	50.8353
Zbtb32	ENSMUSG00000006310.10	1.17988	1.72188	1.76921	1.74112	1.38338	2.07521	3.04936	2.30299	0.528331	0.902839	1.8989	1.52611
Etv2	ENSMUSG00000006311.8	0	0	0	0	0	0	0	0	0.0480301	0.100315	0	0
Upk1a	ENSMUSG00000006313.5	0.176982	0.286981	0.478165	0.0497463	0.159621	0.0560867	0.272264	0.107116	0.0480301	0.200631	0.210989	0.315747
Tmem147	ENSMUSG00000006315.9	41.7088	36.504	31.5589	34.5239	44.6939	44.9255	40.3496	42.6857	48.1262	46.0448	41.1956	41.1524
Rps9	ENSMUSG00000006333.14	423.695	402.462	399.794	446.522	478.97	501.303	525.415	563.27	620.117	513.816	603.323	618.654
Tfpt	ENSMUSG00000006335.16	19.527	17.3336	16.7836	14.4762	17.0263	18.6208	13.9399	13.5502	11.6233	13.342	12.8176	12.9983
Susd2	ENSMUSG00000006342.14	1.17988	1.32011	2.53427	2.23858	1.75583	1.96304	3.75725	2.6779	0.960603	1.85584	4.58901	3.99946
Ggt5	ENSMUSG00000006344.16	0	0.286981	0.143449	0.248731	0.0532071	0.280434	0.326717	0.26779	0.0480301	0	0.0527472	0
Ggt1	ENSMUSG00000006345.10	0.058994	0.286981	0.382532	0.298478	0.106414	0.224347	0.272264	0.374906	0.240151	0.250789	0.474725	0.473621
Crip2	ENSMUSG00000006356.10	47.2542	42.1288	78.6581	76.2113	48.8441	49.1881	68.1749	70.2145	45.6766	53.3177	70.5758	65.6228
Crip1	ENSMUSG00000006360.11	0.58994	0.114792	0.382532	0.79594	0.372449	0.280434	0.598981	1.07116	0.0480301	0.250789	0.316483	0.368372
Cbfa2t3	ENSMUSG00000006362.15	0.176982	1.14792	0.573798	0.845686	0	0.0560867	0.598981	0.374906	0	0.100315	0.421978	0.420996
Fbln1	ENSMUSG00000006369.14	0.648934	0.459169	0.765064	0.895433	0.90452	1.29	0.925698	1.12472	0.432271	0.250789	1.42418	0.57887
Pgrmc1	ENSMUSG00000006373.10	487.703	493.779	399.268	408.715	589.8	599.736	505.649	510.89	761.229	707.174	606.066	608.655
Gcat	ENSMUSG00000006378.13	36.2223	33.8063	27.351	27.3107	46.8754	46.1033	29.459	31.2243	64.1682	59.0858	37.4505	39.3105
Tek	ENSMUSG00000006386.15	15.3384	14.8082	18.4093	17.2122	7.71502	8.13258	9.31143	7.17677	0.672422	0.250789	0.896703	1.15774
Mpl	ENSMUSG00000006389.12	0	0	0	0.0497463	0	0	0	0.107116	0	0	0	0.105249
Elovl1	ENSMUSG00000006390.15	88.078	84.7741	118.011	108.248	104.126	98.937	125.514	121.041	85.4456	98.6101	134.347	137.192
Med8	ENSMUSG00000006392.16	77.2232	77.657	77.0802	76.1615	79.4913	78.7458	72.0956	76.5344	60.3739	56.5779	71.156	75.3057
Hyi	ENSMUSG00000006395.16	6.37135	7.28931	8.46352	10.7452	8.3003	7.96432	11.5985	11.6221	10.1344	9.68044	11.7626	10.6302
Cdc20	ENSMUSG00000006398.15	16.4003	15.9561	23.0475	24.0772	13.9935	12.7317	19.2219	15.3176	5.95574	3.36057	4.37802	4.15734
Adamts4	ENSMUSG00000006403.12	5.01449	4.4769	4.97291	5.02437	5.58674	4.99172	5.60864	2.94569	0.480301	0.501577	1.79341	1.31561
Nectin4	ENSMUSG00000006411.12	0	0.286981	0.334715	0.0994925	0.212828	0.0560867	0	0.053558	0	0	0.0527472	0
Pfdn2	ENSMUSG00000006412.10	47.9031	41.5548	34.667	33.529	48.8441	53.8433	35.4488	39.4187	52.689	50.9602	41.3538	42.2575
Rnf114	ENSMUSG00000006418.17	82.8866	82.2487	85.0177	88.7971	83.7479	75.2123	65.1256	69.4112	58.1645	53.6688	53.1165	57.045
C330007P06Rik	ENSMUSG00000006423.15	52.9766	51.5417	36.7231	35.1209	53.4199	53.1141	35.1765	31.7063	55.9071	49.9571	28.6945	31.3116
Neurl1a	ENSMUSG00000006435.15	4.66053	4.01773	8.9895	9.75027	4.94826	4.71129	9.20253	6.80187	3.26605	3.71167	6.80439	5.73607
Srm	ENSMUSG00000006442.10	207.423	198.763	217.852	239.18	236.559	237.696	237.523	252.687	247.211	260.82	252.079	257.702
Epha2	ENSMUSG00000006445.3	305.825	293.811	340.597	328.375	106.999	98.5444	214.109	210.751	40.2492	38.471	173.116	172.503
Rbm14	ENSMUSG00000006456.10	33.1546	31.9697	31.798	24.9726	26.0715	26.0242	20.8554	20.6734	12.8721	15.3483	18.778	16.7872
Actn3	ENSMUSG00000006457.3	0.117988	0.229585	0.191266	0.198985	0.106414	0.16826	0.163359	0.160674	0.288181	0.250789	0.158242	0.263123
A530013C23Rik	ENSMUSG00000006462.6	0.117988	0.459169	0.143449	0.348224	0.266035	0.0560867	0	0.160674	0.288181	0.100315	0.0527472	0.105249
Zdhhc24	ENSMUSG00000006463.13	11.0909	10.4461	10.9022	11.5411	8.19389	7.06693	7.95011	7.33745	6.38801	6.62082	5.01099	3.89422
Bbs1	ENSMUSG00000006464.8	6.01739	5.73962	3.92095	3.48224	4.15015	4.20651	3.9206	4.3382	2.44954	1.80568	3.53406	3.47322
Ndor1	ENSMUSG00000006471.17	63.8315	60.0364	65.9389	62.8793	60.0708	56.6476	60.1704	64.8052	55.6669	55.8255	51.1121	50.1512
Nsmf	ENSMUSG00000006476.19	64.2445	57.3962	53.6979	47.4082	69.8077	68.9867	50.3689	52.6475	59.9416	66.9104	51.956	53.0455
Prl7a1	ENSMUSG00000006488.16	0	0	0.0478165	0	0	0	0	0	0	0	0	0
Pdk1	ENSMUSG00000006494.11	9.49803	9.92954	12.3367	14.5757	8.3003	10.1517	18.2417	17.9955	11.8154	11.3858	22.4176	22.5233
Ptbp1	ENSMUSG00000006498.16	369.538	371.698	397.116	354.094	374.897	337.53	294.753	295.747	260.467	307.517	277.028	270.017
Mvd	ENSMUSG00000006517.4	19.645	15.7839	31.2242	34.0762	15.0576	16.8821	31.746	30.7423	10.2784	9.93123	19.0945	19.0501
Cyba	ENSMUSG00000006519.10	11.3268	9.29818	19.796	22.3858	9.25803	11.666	23.6325	24.6367	2.01727	2.50789	11.1297	9.47242
Itih3	ENSMUSG00000006522.15	754.12	790.517	1023.42	972.788	1039.83	1088.48	1335.46	1319.88	1320.44	1382.4	1491.48	1484.8
Tmem110	ENSMUSG00000006526.11	26.9603	22.6715	29.9331	32.1858	25.8054	27.2582	32.1272	31.3314	23.5348	22.6713	31.2791	30.4696
Sfmbt1	ENSMUSG00000006527.14	64.0085	63.2506	73.9243	83.8224	43.6298	44.3646	69.3185	66.0906	24.7355	25.8814	52.4835	55.3084
Itih1	ENSMUSG00000006529.14	298.392	294.213	464.776	453.785	404.374	432.148	613.248	615.489	548.888	581.428	734.241	733.481
Ihh	ENSMUSG00000006538.10	0.29497	0.172188	0.382532	0.149239	0.212828	0.280434	0.108906	0.160674	0.0480301	0.100315	0.369231	0.157874
Prkag3	ENSMUSG00000006542.13	0.412958	0.172188	0.0478165	0.149239	0.159621	0.224347	0.108906	0.214232	0.0960603	0.150473	0.0527472	0
Atp7b	ENSMUSG00000006567.11	4.9555	7.63369	7.31592	6.666	6.11881	5.94519	8.05902	8.0337	5.66755	6.31987	7.01538	8.5778
Rundc3a	ENSMUSG00000006575.14	5.78141	5.62482	3.06025	3.43249	6.59767	6.61824	4.51959	4.17752	9.36587	7.42334	4.11428	5.89395
Slc4a3	ENSMUSG00000006576.16	1.82881	1.66449	3.29934	3.43249	1.59621	2.01912	4.30177	4.98089	1.39287	1.20379	3.63956	3.47322
Cdt1	ENSMUSG00000006585.2	99.8769	86.5534	122.793	126.007	68.9031	70.7254	104.059	105.67	25.9843	29.5429	71.8417	72.3587
Runx1t1	ENSMUSG00000006586.15	0.353964	0.459169	1.05196	1.19391	0	0.0560867	0	0.160674	0	0	0	0
Snai3	ENSMUSG00000006587.5	0.058994	0.286981	0.525981	0.348224	0.319242	0.448694	0.217811	0.428464	0.14409	0.100315	0.685714	0.315747
Aprt	ENSMUSG00000006589.7	107.369	101.821	92.5727	108.795	118.918	132.533	120.177	126.718	146.012	136.83	122.796	127.509
Gtf2h1	ENSMUSG00000006599.13	155.154	171.041	126.57	126.455	156.908	156.594	118.653	124.362	144.331	150.222	154.549	146.875
Hfe	ENSMUSG00000006611.14	21.7098	19.5721	8.89387	9.89951	20.4847	19.5743	15.8458	10.658	27.137	23.3233	13.8198	12.7351
Abhd1	ENSMUSG00000006638.14	0	0	0.095633	0	0	0	0	0	0	0	0	0.0526245
Slc5a6	ENSMUSG00000006641.12	13.6276	13.6603	15.9229	14.4762	11.9716	12.1708	19.1674	20.4056	8.02103	6.77129	16.1407	20.4183
Tcf23	ENSMUSG00000006642.3	0	0	0	0.0994925	0	0	0	0	0	0	0	0
Aplp1	ENSMUSG00000006651.8	1.47485	1.72188	2.34301	2.0396	2.2879	1.85086	1.8514	1.87453	1.92121	1.95615	3.11209	2.42073
Qrich1	ENSMUSG00000006673.14	121.115	116.572	174.291	164.909	72.3616	63.2098	120.177	125.112	30.9794	34.7593	109.081	100.565
P4htm	ENSMUSG00000006675.10	0	0	0.095633	0	0.159621	0	0.108906	0.374906	0.192121	0.100315	0.369231	0.0526245
Usp19	ENSMUSG00000006676.16	219.576	217.13	193.131	198.189	194.365	206.511	155.027	161.21	157.923	165.922	135.086	132.403
Pola1	ENSMUSG00000006678.6	38.7001	39.4312	34.8104	34.5737	33.8397	28.9408	34.9043	36.473	33.2368	28.7905	29.1165	31.5221
Cdc42	ENSMUSG00000006699.17	451.894	474.092	353.699	343.946	557.291	527.103	398.214	367.569	597.351	576.262	367.226	378.055
Pknox1	ENSMUSG00000006705.12	33.4496	34.4377	38.1097	44.8711	27.3484	24.7903	36.2111	37.2228	14.9374	13.2918	25.3714	25.2072
D130043K22Rik	ENSMUSG00000006711.15	0.058994	0.172188	0.525981	0.596955	0.266035	0.392607	0.490076	0.321348	0.240151	0.0501577	0.0527472	0.157874
Gmnn	ENSMUSG00000006715.11	21.5328	22.5567	22.3781	26.5148	19.4206	18.0599	23.3058	22.4944	15.946	12.389	17.4066	17.8397
Acot13	ENSMUSG00000006717.6	26.8423	24.7951	13.3886	12.0883	27.0292	25.4634	11.1084	11.9434	37.9918	39.123	15.8769	16.9451
Zfp184	ENSMUSG00000006720.16	3.77562	3.21418	2.43864	1.59188	0.90452	0.729128	1.47023	2.08876	0.576362	0.250789	2.63736	2.21023
Cyp27b1	ENSMUSG00000006724.12	1.17988	0.344377	0.095633	0.298478	0.319242	0.785214	0.707887	0.321348	0.480301	0.351104	0.580219	0.263123
Cdk4	ENSMUSG00000006728.12	149.904	149.287	126.188	116.406	155.684	152.276	114.841	118.47	157.107	157.796	122.321	121.668
B4galnt1	ENSMUSG00000006731.9	137.397	126.329	155.547	147.547	171.274	176.393	181.165	172.35	139.96	152.881	211.147	198.605
Mettl1	ENSMUSG00000006732.14	52.4457	58.1997	41.7916	42.6325	64.8062	67.6967	46.1216	51.1479	68.0587	67.8634	49.3187	48.6777
Tspan31	ENSMUSG00000006736.8	92.0306	86.6682	74.7372	87.4042	108.755	106.509	91.5352	86.8175	127.424	117.068	100.589	93.0928
Kif5b	ENSMUSG00000006740.13	263.054	284.455	244.533	248.284	249.754	237.864	231.588	214.553	184.868	175.301	194.057	197.184
Saal1	ENSMUSG00000006763.14	18.2291	13.4307	13.7233	15.5706	14.5787	13.9095	17.0982	15.264	14.6492	12.9407	15.2967	15.6821
Tph2	ENSMUSG00000006764.8	0.117988	0	0.0478165	0	0.106414	0.0560867	0.108906	0.107116	0.0480301	0	0.210989	0
Krt23	ENSMUSG00000006777.7	3.24467	4.24732	20.0829	21.9381	3.93732	3.86999	21.1822	23.0835	2.30545	2.50789	16.9846	19.3132
Cnp	ENSMUSG00000006782.16	15.6334	17.8502	16.162	18.3066	17.984	18.3965	19.0585	19.87	17.483	12.9909	20.2022	19.9973
Ttc25	ENSMUSG00000006784.14	0.235976	0.114792	0.239082	0.0994925	0.212828	0.112173	0.0544528	0.053558	0.0480301	0	0.210989	0.157874
Sulf2	ENSMUSG00000006800.13	24.7775	23.0733	62.2092	56.1635	28.0401	29.0529	69.0462	70.1074	30.5472	32.7028	60.8175	55.3084
Sod2	ENSMUSG00000006818.4	116.041	101.362	93.3856	93.9209	141.265	142.068	100.465	115.418	142.121	144.003	120.422	118.616
Tmco6	ENSMUSG00000006850.7	5.07348	6.77275	5.06855	5.9198	4.78863	5.55259	3.26717	3.58839	2.68969	2.65836	1.8989	1.31561
Stambp	ENSMUSG00000006906.10	18.7601	19.2851	20.3698	20.6447	16.4942	18.5086	20.801	15.9603	12.776	13.6429	14.5055	13.3666
Ezh1	ENSMUSG00000006920.14	46.1923	50.7382	37.1534	35.8173	43.5234	39.4851	26.0285	26.5648	30.5472	27.336	18.356	17.7871
Hap1	ENSMUSG00000006930.15	7.8462	7.69109	3.87314	3.58173	9.57727	9.36649	4.51959	3.48127	6.33998	6.77129	2.58461	2.52598
P3h4	ENSMUSG00000006931.15	2.41875	2.12366	13.0061	12.7848	2.2879	3.30912	11.3806	9.64044	2.11333	1.95615	7.5956	7.63056
Ctnnb1	ENSMUSG00000006932.16	572.714	564.434	471.423	521.391	571.55	555.707	484.739	476.773	514.691	476.498	396.132	412.945
Eif1b	ENSMUSG00000006941.4	23.6566	28.0667	22.5694	22.8335	22.347	26.9777	24.1771	23.994	21.0372	21.2669	25.0022	24.2599
Chrd	ENSMUSG00000006958.13	1.71083	1.89407	2.86899	2.83554	2.34111	2.07521	3.15826	3.6955	3.16999	2.75867	2.7956	1.78923
Psmd2	ENSMUSG00000006998.15	506.051	485.112	360.345	423.689	571.018	552.959	431.266	439.015	602.394	536.437	398.611	426.364
Syngr3	ENSMUSG00000007021.4	0.058994	0.114792	0.573798	0.348224	0	0.0560867	0.108906	0.160674	0	0.100315	0.105494	0.210498
Vars	ENSMUSG00000007029.16	319.276	285.316	225.072	249.627	367.182	359.46	254.894	269.29	390.149	369.662	252.976	255.703
Vwa7	ENSMUSG00000007030.8	0.235976	0.459169	0.478165	0.79594	0.0532071	0.112173	0.435623	0.214232	0.14409	0	0.105494	0
Hspa1l	ENSMUSG00000007033.4	0.058994	0.172188	0.286899	0.0497463	0.106414	0.16826	0.108906	0.107116	0.0480301	0	0.105494	0.0526245
Slc44a4	ENSMUSG00000007034.15	0.117988	0.229585	0.765064	0.547209	0.159621	0.112173	0.76234	0.696254	0.192121	0.200631	1.0022	0.841993
Msh5	ENSMUSG00000007035.15	2.41875	3.84554	2.82117	2.73604	5.21429	3.98216	3.21272	2.89213	5.61952	4.26341	3.21758	3.36797
Abhd16a	ENSMUSG00000007036.15	27.4322	27.2058	24.9124	24.7736	32.1371	36.9051	24.8305	27.6895	39.2886	38.0697	34.4967	32.7851
Neu1	ENSMUSG00000007038.5	86.4852	81.8469	92.6205	98.6966	83.8011	85.981	110.539	113.811	93.6587	100.416	128.703	130.93
Ddah2	ENSMUSG00000007039.12	3.9526	3.09939	4.44693	4.47716	1.80904	2.07521	1.79694	1.87453	0.816512	0.501577	0.369231	0.473621
Clic1	ENSMUSG00000007041.9	163.531	152.846	139.959	134.414	144.457	144.367	101.555	99.0288	48.6545	52.0136	44.1494	44.0994
Lsm2	ENSMUSG00000007050.17	27.1372	27.091	27.7336	26.1665	23.1983	22.603	23.7959	25.8685	18.3955	19.6618	24.422	23.9442
Pole	ENSMUSG00000007080.14	59.407	59.0033	44.6128	39.3493	50.9724	48.0103	35.4488	35.4018	51.2481	45.0416	37.8725	30.5749
Atp1a2	ENSMUSG00000007097.14	5.30946	5.62482	3.68187	3.9797	5.2675	5.77693	3.8117	3.74906	3.89044	3.36057	5.59121	4.73621
Atp1a4	ENSMUSG00000007107.6	0.058994	0	0.239082	0	0	0.112173	0.0544528	0	0.0480301	0	0	0.105249
Casq1	ENSMUSG00000007122.11	0.29497	0.0573962	0.143449	0.198985	0.0532071	0.280434	0.163359	0.160674	0.0480301	0.0501577	0.263736	0.210498
Stx1a	ENSMUSG00000007207.10	6.54833	6.31358	10.95	9.75027	6.97012	8.0204	10.1282	10.5509	8.30921	7.1224	8.91428	7.73581
Zfp775	ENSMUSG00000007216.6	5.66342	4.5343	7.50719	7.81016	1.43659	2.07521	5.772	6.21273	1.10469	0.852681	6.17143	5.3677
Scube2	ENSMUSG00000007279.14	0	0.0573962	0.239082	0.0497463	0	0.0560867	0.163359	0.374906	0.0960603	0	0.0527472	0.105249
Mrpl49	ENSMUSG00000007338.9	32.8007	33.2324	20.5133	20.5452	35.9148	35.3346	18.8407	20.1378	35.8785	31.4991	20.1494	20.1552
Dennd2c	ENSMUSG00000007379.15	8.67212	8.49463	15.8273	15.5208	2.39432	2.07521	5.49974	6.48052	1.29681	1.35426	4.43077	3.73634
Mark3	ENSMUSG00000007411.15	128.725	128.912	96.1111	102.577	131.262	132.477	96.2726	94.5299	109.028	104.228	96.6857	95.3557
Gatad1	ENSMUSG00000007415.15	106.779	98.09	92.0945	103.422	126.633	114.641	108.579	115.525	135.829	112.955	123.956	126.983
Pcdha11	ENSMUSG00000007440.10	0	0	0	0.0497463	0	0	0	0	0.0960603	0	0	0
M6pr	ENSMUSG00000007458.14	285.649	295.877	294.071	294.448	348.932	347.345	349.533	359.963	372.185	359.731	364.378	371.003
Lrrc8a	ENSMUSG00000007476.18	19.409	21.1218	22.9997	23.6792	7.18295	6.56215	19.004	19.0666	2.25742	1.60505	14.7165	13.735
Mc5r	ENSMUSG00000007480.3	0	0	0.0478165	0	0	0	0	0	0.0480301	0	0	0
Ppp2r1a	ENSMUSG00000007564.14	219.045	214.949	194.326	194.11	245.604	234.387	188.842	191.684	210.468	215.377	158.083	159.031
Fance	ENSMUSG00000007570.15	18.5831	17.7354	18.8397	19.401	15.3768	13.1243	15.6824	18.2633	9.07769	7.87476	16.8791	15.84
Tinf2	ENSMUSG00000007589.8	36.7533	38.3406	32.1327	33.7777	38.9476	37.4659	34.632	32.9917	30.7393	29.5429	29.1692	31.3642
Tssk4	ENSMUSG00000007591.14	0.235976	0.401773	0.286899	0.198985	0.319242	0.392607	0	0.374906	0.432271	0.150473	0.105494	0.105249
Hapln4	ENSMUSG00000007594.9	9.08508	9.81474	5.64235	5.72082	9.73689	10.32	6.09872	5.14157	15.8499	18.6587	6.01318	6.47282
Dus3l	ENSMUSG00000007603.8	42.0627	38.2258	34.6191	38.6031	41.4483	39.9898	30.4391	36.4194	40.9217	36.7656	28.167	29.8907
Gtpbp3	ENSMUSG00000007610.15	26.6653	25.5987	32.3239	41.1899	24.3688	22.5469	37.5725	38.294	15.8019	14.7464	35.3934	34.9427
Tgfbr1	ENSMUSG00000007613.15	63.8315	64.9151	56.9494	61.9838	44.5343	36.6807	44.6513	37.0086	17.1468	14.8968	23.3143	27.6279
Homer1	ENSMUSG00000007617.17	34.9245	38.972	39.9746	39.1006	35.4359	30.9599	38.3348	35.2947	21.9978	18.2574	35.4989	35.9426
Rad51c	ENSMUSG00000007646.13	3.00869	2.46803	1.29105	1.14416	2.07508	1.23391	1.47023	2.46367	2.11333	2.80883	1.05494	1.84186
Cav1	ENSMUSG00000007655.16	15.3384	16.6449	8.51133	8.85483	7.98106	8.0204	6.58879	7.17677	7.15649	7.37319	2.47912	1.89448
Arpp19	ENSMUSG00000007656.13	62.4157	53.1488	45.4735	45.3686	56.3463	60.7419	46.176	54.2543	64.5525	54.8224	48.7912	44.7309
Bcl2l1	ENSMUSG00000007659.18	251.078	232.971	162.002	160.78	111.416	104.377	129.38	132.663	45.9648	42.7845	109.609	103.407
Khsrp	ENSMUSG00000007670.9	178.87	169.433	204.607	201.92	132.698	118.287	160.745	156.068	63.6879	65.6063	111.244	108.564
Dio2	ENSMUSG00000007682.5	0	0.459169	0.095633	0	0.106414	0	0.108906	0.053558	0.0480301	0.200631	0	0
Ccdc124	ENSMUSG00000007721.5	66.0733	56.8796	46.7167	45.0204	75.7668	77.568	49.8788	56.7179	93.4666	101.419	70.1011	64.7808
Cct4	ENSMUSG00000007739.10	428.119	432.021	284.03	343.548	452.26	453.349	335.212	349.68	425.835	360.584	288	303.538
0610009B22Rik	ENSMUSG00000007777.9	9.32105	9.06859	11.7629	11.2427	7.66182	7.68388	15.6824	15.9603	4.03453	4.16309	15.9824	16.8925
Cpt1c	ENSMUSG00000007783.9	0.707928	1.32011	1.33886	1.3929	1.06414	0.841301	1.63359	1.44607	0.528331	0.351104	0.896703	0.789368
Twist2	ENSMUSG00000007805.4	0	0	0.143449	0.298478	0	0	0.108906	0.053558	0	0	0	0.0526245
Zfp655	ENSMUSG00000007812.16	79.6419	94.3593	126.618	130.385	32.7223	30.6794	57.7745	59.3958	25.7441	24.0255	45.5209	46.8885
Rhoa	ENSMUSG00000007815.13	245.946	235.267	218.33	211.67	263.588	264.225	215.143	226.497	287.268	278.074	215.103	222.286
Zmiz1	ENSMUSG00000007817.14	59.9379	55.5021	67.7081	63.4762	17.6115	16.2652	17.0437	15.4247	6.58013	6.72113	7.27912	6.26232
Ankrd26	ENSMUSG00000007827.10	15.8694	19.6295	18.6962	18.1574	13.7806	14.3021	15.3557	13.8715	8.26118	9.37949	12.0791	11.1038
Aldh16a1	ENSMUSG00000007833.15	29.379	27.7797	28.6421	33.0315	36.7129	30.6794	32.345	37.3299	35.3021	33.5054	30.1714	29.996
Hnrnpa0	ENSMUSG00000007836.6	225.77	194.63	383.153	433.489	196.973	190.414	445.37	459.206	111.67	101.971	401.248	414.523
Prrg2	ENSMUSG00000007837.11	13.2147	11.6514	13.4842	12.8345	15.3236	17.1625	14.8656	14.6213	15.994	14.2448	13.0286	15.2611
Hnrnph1	ENSMUSG00000007850.16	234.442	256.676	168.936	171.475	210.806	205.67	138.964	137.43	185.492	177.207	124.589	128.036
Ift43	ENSMUSG00000007867.8	11.3858	9.87214	14.9187	14.3767	12.2908	10.32	16.2814	15.8532	11.3831	13.342	17.8286	21.0498
Id3	ENSMUSG00000007872.3	11.4448	11.4792	12.3367	12.3371	1.75583	1.57043	0.925698	1.49962	0.432271	0.0501577	1.10769	0.631494
Tcap	ENSMUSG00000007877.2	0.058994	0	0.0478165	0	0	0	0.0544528	0	0.0480301	0	0	0
Arid1a	ENSMUSG00000007880.16	133.444	130.461	168.744	155.805	38.043	37.1294	76.5062	76.8022	10.8068	13.0912	45.7846	42.5206
Crlf1	ENSMUSG00000007888.15	0.88491	0.975735	1.86484	1.79087	1.22376	1.45826	1.79694	1.17828	0.960603	1.05331	1.52967	1.05249
Ctsd	ENSMUSG00000007891.16	172.027	174.886	261.174	286.737	193.674	199.388	311.089	311.6	234.483	212.619	293.222	293.434
Rplp1	ENSMUSG00000007892.7	623.862	535.162	497.291	660.879	698.236	694.859	763.647	863.998	933.321	689.819	866.426	918.667
Hmgcll1	ENSMUSG00000007908.14	0	0	0	0.149239	0.106414	0	0.108906	0	0	0	0.0527472	0
Ttc9b	ENSMUSG00000007944.8	0.058994	0.0573962	0	0	0	0	0	0	0	0	0	0
Phox2a	ENSMUSG00000007946.11	0.176982	0.0573962	0.286899	0.596955	0.478863	0.448694	0.76234	0.53558	0.0480301	0.100315	0.791208	0.315747
Abhd8	ENSMUSG00000007950.8	9.73401	7.69109	15.7794	16.5158	11.1735	10.32	15.628	17.2992	10.2784	8.82776	15.9297	19.0501
Ift22	ENSMUSG00000007987.12	13.8046	12.1106	13.7233	14.5259	11.1203	12.3391	12.742	14.4607	12.3437	13.994	19.0417	17.6818
Fzd3	ENSMUSG00000007989.6	8.02318	8.20765	5.73798	6.71574	8.93878	7.23519	6.75215	5.73071	4.65892	4.21325	6.27692	5.63083
1700008O03Rik	ENSMUSG00000008028.15	0.176982	0	0.191266	0	0	0	0	0	0	0	0	0
Mid1ip1	ENSMUSG00000008035.12	49.201	43.3915	41.7438	45.3686	20.5911	18.0599	28.1521	27.261	4.22665	4.21325	17.5648	17.1556
Ap2s1	ENSMUSG00000008036.11	59.9969	56.363	48.4859	46.463	72.9469	74.9319	54.235	60.8419	87.1266	89.8325	64.1934	65.5176
Fgfrl1	ENSMUSG00000008090.14	34.0395	26.1153	35.8145	36.862	36.3404	35.5029	36.2656	37.7048	34.1974	33.9568	46.7868	48.6777
4930432K21Rik	ENSMUSG00000008129.14	0.412958	0.573962	0.525981	0.596955	0.159621	0.33652	0.544528	0.482022	0.0960603	0.401262	0.685714	1.21036
Fhl2	ENSMUSG00000008136.14	38.7591	36.6187	62.3049	65.1676	42.6188	44.7572	57.6111	59.2887	27.089	26.5836	55.7011	52.3614
Emc10	ENSMUSG00000008140.17	82.0017	81.6173	75.1197	87.7524	107.478	105.499	98.8319	101.921	118.298	119.225	108.448	106.459
Clstn3	ENSMUSG00000008153.11	0	0.0573962	0.0478165	0.0497463	0	0.0560867	0.163359	0.053558	0	0.0501577	0	0.0526245
Fbxw9	ENSMUSG00000008167.14	33.6266	28.4111	61.5876	70.1422	30.2748	30.6234	68.9917	71.125	35.2061	31.5492	59.7099	63.2021
Spib	ENSMUSG00000008193.13	0.176982	0.286981	0	0.596955	0.0532071	0.0560867	0.163359	0.160674	0	0	0	0.105249
Fnbp4	ENSMUSG00000008200.14	61.7667	61.7009	56.2322	54.3229	45.1728	40.2142	30.9292	32.4026	26.7528	28.7404	18.0923	19.9973
Cers4	ENSMUSG00000008206.16	1.12089	1.26272	1.09978	1.69137	1.33018	0.953475	1.25242	1.55318	0.336211	0.150473	0.843956	0.736744
Scrn3	ENSMUSG00000008226.14	18.4651	19.1129	16.4489	15.3716	16.5474	17.2747	21.3455	17.5135	21.6136	19.712	17.4593	17.1556
Phax	ENSMUSG00000008301.11	41.7088	39.8329	91.4729	84.6184	19.793	21.5934	82.1149	85.5857	8.69345	7.77445	94.734	87.9882
Tle1	ENSMUSG00000008305.18	81.3527	70.8269	103.045	114.715	56.6123	53.8433	80.6991	81.7295	37.7036	37.1167	62.5582	62.1496
1700109H08Rik	ENSMUSG00000008307.11	2.41875	2.06626	2.00829	2.0396	2.39432	1.96304	1.8514	2.08876	2.35348	1.95615	1.8989	1.05249
Relt	ENSMUSG00000008318.10	3.00869	3.73075	4.97291	6.31777	1.75583	1.79478	2.61374	2.78502	0.912572	0.752366	2.05714	2.15761
Snrpb2	ENSMUSG00000008333.12	31.5618	33.1176	38.3966	35.1209	29.9556	28.9968	39.3149	38.6153	26.0804	26.0319	41.8813	41.9418
Ubc	ENSMUSG00000008348.9	222.82	221.434	174.004	183.962	45.3324	46.0472	44.6513	51.2015	17.9633	20.4142	37.2923	35.9426
Prpf31	ENSMUSG00000008373.16	74.1555	73.9836	82.2922	74.0722	78.4272	80.148	84.293	84.6752	63.4958	67.8634	90.5142	88.1461
Sertad1	ENSMUSG00000008384.8	34.0985	29.6738	67.6603	72.0823	4.68222	4.54303	52.8192	52.2726	0.720452	1.15363	45.3099	46.3096
Carhsp1	ENSMUSG00000008393.8	365.527	335.481	282.261	283.404	374.844	360.638	274.497	288.41	319.112	309.774	312.316	302.591
Elk3	ENSMUSG00000008398.14	46.7233	45.6299	51.4027	47.4579	39.8521	38.6999	43.7801	41.7752	26.9449	26.7842	40.7209	39.3632
Herpud2	ENSMUSG00000008429.7	67.6661	63.9393	109.404	107.054	55.8142	54.2359	103.243	96.0831	33.3329	40.8785	102.435	96.4082
Rdh13	ENSMUSG00000008435.15	35.5144	37.8241	42.7958	42.0853	27.7209	25.7999	38.5526	42.9535	14.2169	15.6492	37.6615	34.8901
Adam21	ENSMUSG00000008438.3	0.176982	0.0573962	0.143449	0.0497463	0.0532071	0.0560867	0.108906	0.107116	0	0	0.105494	0.105249
Nutf2	ENSMUSG00000008450.7	39.172	35.2986	33.6628	28.3056	41.9272	41.4481	32.3994	39.258	47.5018	51.3615	39.7187	37.5739
Fut1	ENSMUSG00000008461.6	0.943904	0.918339	0.0478165	0.447716	0.319242	0.33652	0.217811	0.53558	0.0480301	0.300946	0.158242	0.157874
Arpc5	ENSMUSG00000008475.13	306.946	311.776	259.165	298.677	376.174	362.208	336.41	329.168	403.357	318.401	315.903	343.375
Rnf151	ENSMUSG00000008482.8	0	0.0573962	0	0.0497463	0	0	0	0.107116	0.0480301	0	0	0
Elavl2	ENSMUSG00000008489.18	0.530946	0.229585	0	0.0994925	0.106414	0.112173	0	0.053558	0.288181	0.300946	0	0
Pou2f2	ENSMUSG00000008496.19	3.8936	3.21418	7.17247	6.51676	2.2347	1.79478	2.94045	3.42771	0.240151	0.250789	0.369231	0.789368
Mgst1	ENSMUSG00000008540.11	203.942	203.929	135.416	137.101	254.915	231.358	170.982	163.245	262.533	257.861	194.057	197.658
Nfib	ENSMUSG00000008575.17	84.1255	84.4297	54.0326	53.2782	50.4935	44.8133	38.3348	32.9382	28.0976	24.9284	24.8967	24.8388
Htr3b	ENSMUSG00000008590.4	0	0	0	0	0	0	0	0	0	0	0	0.0526245
Rab25	ENSMUSG00000008601.12	0.29497	0.344377	0.0478165	0	0.266035	0.33652	0.217811	0.053558	0.0480301	0.200631	0	0.157874
Ubqln4	ENSMUSG00000008604.11	124.3	118.293	117.533	116.456	136.423	123.671	115.821	122.005	110.421	110.949	122.057	121.984
Rbfox1	ENSMUSG00000008658.15	0.117988	0.229585	0.334715	0.39797	0.372449	0.280434	0.544528	0.053558	0.14409	0.100315	0.0527472	0.157874
Rps18	ENSMUSG00000008668.14	406.174	368.483	308.129	427.519	449.014	461.37	468.512	515.335	580.588	411.444	488.809	528.561
Rpl10	ENSMUSG00000008682.13	697.25	723.708	621.28	713.212	796.403	811.968	823.055	855.161	1005.8	808.342	857.142	904.616
Rps15a	ENSMUSG00000008683.16	266.535	233.66	237.6	250.074	283.966	279.368	279.289	312.939	359.554	329.436	340.114	329.166
Ncaph2	ENSMUSG00000008690.15	108.077	107.847	80.9533	87.5534	117.056	112.23	96.4904	94.4228	130.354	123.288	80.6505	80.2524
Hipk1	ENSMUSG00000008730.17	199.341	192.335	213.835	219.58	174.785	154.351	196.684	191.041	85.6857	80.0517	159.877	160.557
Gprc5b	ENSMUSG00000008734.9	11.6808	10.3313	19.27	20.2467	14.8448	12.3391	21.7811	20.2449	3.74635	2.65836	7.64835	8.9988
Man1a2	ENSMUSG00000008763.16	90.4968	93.7853	86.9304	81.0864	83.1626	78.1288	93.9856	95.2261	61.4305	58.2833	101.538	102.355
Acyp1	ENSMUSG00000008822.15	2.35976	2.12366	1.57794	1.69137	2.92639	2.07521	1.79694	1.0176	3.60226	3.05962	2.21538	0.841993
Cldn13	ENSMUSG00000008843.4	0	0	0	0	0	0	0.0544528	0	0	0	0	0
Cd163	ENSMUSG00000008845.9	0	0	0	0	0	0	0.163359	0.053558	0	0	0	0.0526245
Hdac5	ENSMUSG00000008855.17	51.3838	46.4909	30.6025	34.4244	30.4344	31.6329	23.5781	21.4768	23.3426	21.1666	16.4571	15.7347
Rala	ENSMUSG00000008859.7	75.2764	70.0807	63.2134	59.397	77.7887	77.9606	66.5414	69.4647	76.3679	84.265	78.3824	73.0429
Vdac3	ENSMUSG00000008892.12	135.627	139.932	95.0592	103.621	148.607	144.199	108.851	108.562	157.395	142.097	107.393	118.353
Slc1a7	ENSMUSG00000008932.9	1.06189	1.09053	2.29519	2.48731	0.691692	1.00956	1.79694	1.92809	0.528331	0.45142	2.47912	2.42073
Vps72	ENSMUSG00000008958.14	61.1768	56.4204	58.7186	56.4123	59.0598	56.872	46.5572	53.1295	49.9033	54.371	53.1692	56.2556
Gabpa	ENSMUSG00000008976.16	101.47	108.02	167.836	159.586	98.8055	95.4596	165.754	159.764	77.5687	77.2931	159.771	152.348
Bmp7	ENSMUSG00000008999.7	0.29497	0.688754	1.48231	1.79087	0.372449	0.280434	2.01475	2.83857	0.384241	0.551735	4.48351	3.05222
Dynll1	ENSMUSG00000009013.5	97.8121	92.6374	169.079	153.119	114.236	117.726	169.076	187.185	120.46	139.89	263.314	249.861
Pdcl	ENSMUSG00000009030.14	45.3074	48.098	90.6122	101.93	27.6677	28.5482	90.3917	92.9231	15.2255	12.6397	72.1055	78.9368
Tmem184b	ENSMUSG00000009035.13	176.864	168.515	211.397	197.343	209.529	215.373	200.114	199.45	181.314	224.255	249.811	231.337
Nf2	ENSMUSG00000009073.16	46.4873	43.7359	53.937	50.6914	42.8849	42.7942	43.6167	46.2206	29.4905	30.1949	39.0329	32.7851
Cabp7	ENSMUSG00000009075.2	0.058994	0	0	0	0	0	0	0	0	0	0	0
Zmat5	ENSMUSG00000009076.10	2.71372	4.13252	3.25152	3.08427	3.88411	3.64564	3.10381	3.26704	4.27468	4.91546	4.16703	3.05222
Ewsr1	ENSMUSG00000009079.16	198.397	204.273	189.831	163.217	195.802	196.528	143.102	137.108	170.171	172.292	127.068	122.72
Ap1b1	ENSMUSG00000009090.17	91.9127	87.9309	101.227	96.7067	98.0606	95.5718	93.0054	97.5291	84.5811	87.6757	90.7252	85.6201
Derl3	ENSMUSG00000009092.4	63.1236	56.7648	97.3065	92.7768	46.9818	50.9829	80.9714	83.3363	93.6107	97.5066	56.545	61.4128
Gstt4	ENSMUSG00000009093.7	0.117988	0	0.095633	0	0.106414	0.112173	0.0544528	0.107116	0	0	0.0527472	0.0526245
Tbx1	ENSMUSG00000009097.9	0.058994	0	0	0	0	0.112173	0	0	0	0	0	0
Gnat2	ENSMUSG00000009108.15	1.71083	1.09053	1.33886	1.34315	1.33018	1.06565	1.57913	0.856928	1.20075	1.25394	0.791208	0.631494
Bcl2l13	ENSMUSG00000009112.4	83.6535	84.3724	94.4854	94.7666	75.6072	78.1288	93.9856	100.689	57.0118	54.1703	101.116	106.933
2610028H24Rik	ENSMUSG00000009114.17	0	0	0.0478165	0	0.0532071	0	0	0	0	0.0501577	0.0527472	0
Spatc1l	ENSMUSG00000009115.5	0	0.0573962	0.0478165	0	0.106414	0.0560867	0	0.053558	0.0960603	0.100315	0	0
Dqx1	ENSMUSG00000009145.6	7.66922	7.57629	15.8273	14.3269	8.19389	8.58127	18.3506	17.4599	8.59739	9.63028	11.4461	14.3139
Ccl8	ENSMUSG00000009185.2	0.707928	0.401773	1.09978	0.696448	0.585278	0.897388	0.76234	0.910486	0.0480301	0.100315	0.210989	0.473621
Lnp	ENSMUSG00000009207.15	16.1054	18.8833	21.3262	17.5107	17.6647	14.7508	18.8407	15.7996	10.8068	9.02839	14.1363	12.3668
Prr29	ENSMUSG00000009210.10	0	0	0	0	0	0	0.0544528	0	0	0	0.0527472	0
Trpm5	ENSMUSG00000009246.14	2.30077	2.64022	2.39082	2.6863	3.35204	1.62652	2.61374	2.78502	4.61089	4.56435	7.22637	5.31508
Ascl2	ENSMUSG00000009248.6	0.058994	0.172188	0.669431	0.497463	0.159621	0.0560867	0.435623	0.428464	0.0960603	0	0.580219	0.947242
Rarres2	ENSMUSG00000009281.6	64.7164	60.9547	26.2991	23.5797	92.0482	97.0301	33.1618	37.9726	114.456	116.617	41.4593	40.3104
Pttg1ip	ENSMUSG00000009291.12	396.912	390.753	216.417	239.876	503.339	486.328	267.418	256.168	549.993	508.599	326.769	341.533
Trpm2	ENSMUSG00000009292.17	0.353964	0.114792	0.286899	0.596955	0	0	0.544528	0.321348	0	0	0	0.210498
Ube2g2	ENSMUSG00000009293.17	117.752	115.998	117.676	139.837	113.97	107.238	117.509	115.096	101.728	90.936	89.934	98.671
Mpo	ENSMUSG00000009350.13	0.235976	0.459169	0.0478165	0.348224	0.478863	0.33652	0.163359	0.053558	0	0	0	0
Lpo	ENSMUSG00000009356.12	0	0	0	0	0.0532071	0	0	0	0	0	0	0.0526245
Met	ENSMUSG00000009376.15	351.486	350.404	306.073	298.577	294.873	297.148	304.065	296.818	172.092	167.878	258.461	268.596
Slc16a12	ENSMUSG00000009378.3	8.96709	10.3313	6.74212	6.96448	10.269	11.2734	7.6234	7.0161	8.83754	8.12555	6.01318	9.15667
Syn2	ENSMUSG00000009394.13	0	0.172188	0.0478165	0	0	0	0.0544528	0.053558	0	0	0	0
Elk1	ENSMUSG00000009406.13	14.6305	13.2585	19.4613	15.9685	9.8433	7.45954	12.8509	15.8532	6.19589	4.76498	11.0769	9.47242
Nav1	ENSMUSG00000009418.15	10.9729	10.5035	13.7233	13.0335	4.78863	3.30912	5.66309	5.24868	0.720452	0.802524	2.26813	2.31548
Tnpo1	ENSMUSG00000009470.16	405.997	406.307	348.678	368.023	420.761	405.171	365.324	336.344	394.952	352.759	302.294	316.379
Myod1	ENSMUSG00000009471.4	0	0	0	0	0.0532071	0	0	0	0	0	0	0
Otog	ENSMUSG00000009487.10	0	0.114792	0	0.0497463	0.372449	0.504781	0	0	0.240151	0.200631	0.0527472	0
Rnmt	ENSMUSG00000009535.13	58.699	62.2174	50.1117	52.2833	44.7471	48.2346	37.1368	37.3299	26.3685	24.477	25.2659	25.5229
Kcnq1	ENSMUSG00000009545.14	0.353964	0.114792	0.478165	0.39797	0.319242	0.560867	0.108906	0.107116	0.240151	0.0501577	0.158242	0.473621
Srp14	ENSMUSG00000009549.14	53.8615	46.0891	50.3986	49.796	55.2289	59.0033	53.4182	58.9674	73.5341	67.9637	63.5604	64.3072
6330409D20Rik	ENSMUSG00000009551.2	0.058994	0	0	0.0497463	0	0.0560867	0.108906	0	0	0	0	0
Cdk9	ENSMUSG00000009555.16	94.3904	87.9309	161.333	164.561	63.3164	62.6489	163.195	177.223	31.4597	34.3079	175.385	174.345
Tor2a	ENSMUSG00000009563.16	79.2879	80.0102	70.1468	75.5646	97.1029	97.7592	82.8228	77.552	110.565	111.601	93.7318	95.0399
Fpgs	ENSMUSG00000009566.12	48.6111	45.6873	65.4608	68.0031	45.8645	47.5616	59.9526	60.1992	32.2282	33.6057	48.7384	46.4675
Mkl2	ENSMUSG00000009569.14	47.6672	44.5968	52.1678	48.6518	11.0139	10.4321	18.2417	17.0314	3.36211	4.46404	7.38461	6.26232
Cbx5	ENSMUSG00000009575.14	133.208	141.654	91.0904	100.338	87.2596	77.9045	61.9129	62.7164	63.6879	53.2675	49.4769	51.2563
Apobec3	ENSMUSG00000009585.17	4.8965	4.07513	5.69016	6.26803	4.57581	5.83302	3.97506	3.96329	2.59363	2.00631	1.68791	1.73661
Taf7l	ENSMUSG00000009596.9	0	0.114792	0.191266	0.0994925	0.106414	0.16826	0	0.160674	0.0960603	0	0.0527472	0.0526245
Sardh	ENSMUSG00000009614.16	65.0114	64.4559	34.4757	34.2752	86.6743	87.8318	36.3745	38.2404	109.989	104.579	40.7736	40.5735
Vav2	ENSMUSG00000009621.18	70.2029	73.2949	61.1095	63.8742	63.6356	64.5558	54.8885	56.6108	46.5412	40.8785	41.5121	42.9416
Tex15	ENSMUSG00000009628.14	0.058994	0	0.860697	0.39797	0.159621	0.0560867	0.326717	0.428464	0.240151	0.100315	1.16044	0.684119
Ppp2cb	ENSMUSG00000009630.10	144.889	144.007	101.371	110.138	161.643	152.78	109.668	102.296	124.446	117.971	105.389	102.197
G0s2	ENSMUSG00000009633.3	13.0377	12.3976	7.26811	10.198	1.59621	1.06565	3.97506	3.80262	0.288181	0.351104	1.8989	2.31548
Dmap1	ENSMUSG00000009640.11	20.5889	20.2608	18.3137	17.5604	18.4628	19.5182	13.0687	13.9251	12.6319	12.1883	9.12527	11.4721
Pla2g12b	ENSMUSG00000009646.13	5.19147	4.64909	5.88143	6.76549	6.91692	6.67432	9.09362	7.87303	6.86831	4.71483	10.022	8.47255
Mcu	ENSMUSG00000009647.13	60.0559	54.5263	57.2841	58.1036	56.2399	52.7215	44.9236	47.7202	50.3836	50.5088	41.0373	43.9941
Oit3	ENSMUSG00000009654.4	16.9313	18.7111	23.4301	20.8437	9.8433	10.6565	14.7023	13.8715	3.89044	5.11609	7.80659	7.84106
Tex11	ENSMUSG00000009670.11	0.176982	0.229585	0	0	0.319242	0.0560867	0.217811	0.053558	0.0480301	0	0.421978	0.263123
Bcr	ENSMUSG00000009681.9	49.7319	50.7956	71.4378	69.1473	54.6436	51.6559	71.1154	66.8939	35.1581	34.659	78.3296	76.9897
Fxyd5	ENSMUSG00000009687.14	14.8075	15.21	14.058	10.6457	16.707	18.5647	13.232	12.5326	21.7096	28.6401	15.4022	12.6299
Kcnd1	ENSMUSG00000009731.4	0.058994	0.114792	0.286899	0.0497463	0.212828	0.729128	0	0.160674	0.14409	0.150473	0.210989	0.210498
Tfcp2	ENSMUSG00000009733.8	9.67502	9.81474	13.293	12.934	8.61954	8.07649	11.9252	13.3895	8.02103	7.1224	9.23076	8.68305
Pou6f1	ENSMUSG00000009739.16	11.7398	9.98693	9.2764	11.2924	9.94972	9.75909	8.71245	9.85467	9.26981	9.02839	10.6549	9.89341
Ubp1	ENSMUSG00000009741.14	100.231	111.693	99.6974	98.0996	111.469	104.658	93.9311	95.9759	84.0527	86.0205	94.8923	92.8823
Nuak2	ENSMUSG00000009772.15	18.0522	14.2342	20.2264	23.4802	0.957727	0.729128	4.19287	3.42771	0.240151	0.45142	1.42418	1.47349
Ick	ENSMUSG00000009828.15	30.9129	32.7158	42.6523	37.5087	25.5394	27.7629	31.6371	29.7783	20.6049	19.9126	26.7956	24.3652
Sdhb	ENSMUSG00000009863.14	85.8953	79.3215	56.5191	62.8793	100.455	100.956	73.8925	73.5887	125.407	107.638	73.2131	76.6213
Cox4i2	ENSMUSG00000009876.13	0.117988	0.459169	0.239082	0.0497463	0.532071	0	0.0544528	0.107116	0.240151	0.100315	0.105494	0
Snap47	ENSMUSG00000009894.15	50.2629	43.6785	50.7333	54.7706	51.5576	50.8146	58.9724	59.2352	57.1078	54.0199	60.4483	59.4657
Kdsr	ENSMUSG00000009905.5	32.7417	29.3868	27.9726	32.932	18.9949	20.8643	22.5435	22.3872	14.8893	14.6962	15.8769	16.8925
Vps4b	ENSMUSG00000009907.17	146.836	155.142	149.14	154.91	146.053	136.571	144.191	146.91	115.368	111.099	123.903	119.247
Rps25	ENSMUSG00000009927.8	271.549	239.572	211.588	239.18	283.381	293.951	277.546	313.261	373.434	296.733	331.516	337.165
Nxf2	ENSMUSG00000009941.10	0.058994	0	0.0478165	0	0.0532071	0	0.108906	0	0	0	0.158242	0.0526245
Taz	ENSMUSG00000009995.17	27.4322	27.7223	22.9997	26.5148	27.8273	26.6973	27.7709	24.476	25.3599	23.3233	21.8374	21.9444
Kif19a	ENSMUSG00000010021.13	0.117988	0.114792	0.430348	0.39797	0.106414	0.0560867	0	0.053558	0.0480301	0.351104	0	0.157874
Aldh3a2	ENSMUSG00000010025.19	60.0559	57.1092	64.9348	67.4062	59.8047	57.1524	72.9123	75.5168	63.3037	58.2331	69.1516	68.4645
Zmynd10	ENSMUSG00000010044.12	0.117988	0	0.143449	0.149239	0.159621	0.0560867	0.163359	0.053558	0.0960603	0.0501577	0.0527472	0
Tmem115	ENSMUSG00000010045.2	60.9408	53.1488	107.731	109.541	31.0197	33.596	105.802	105.349	10.8068	12.3388	114.567	112.511
Hyal2	ENSMUSG00000010047.12	53.9795	50.1642	88.843	87.3544	18.6757	17.7234	78.8477	77.6591	1.96924	1.80568	59.0769	58.8342
Ifrd2	ENSMUSG00000010048.10	127.722	123.804	125.279	136.156	143.021	147.957	142.884	148.034	156.146	152.881	154.497	160.347
Hyal1	ENSMUSG00000010051.15	16.3413	15.8987	14.1537	10.6954	13.6742	13.0121	9.63815	8.72995	15.3216	19.1603	10.5494	9.94604
Tusc2	ENSMUSG00000010054.4	23.3616	19.8017	31.1285	29.6488	16.6538	18.116	22.9246	27.5824	9.558	11.2353	19.9385	21.9444
Nprl2	ENSMUSG00000010057.8	11.9168	10.4461	8.08099	8.40712	8.61954	8.30084	6.37098	6.3734	5.71558	7.42334	5.6967	4.26259
Slc38a3	ENSMUSG00000010064.15	85.1283	85.1759	42.0307	42.6325	113.225	118.904	52.0025	45.2565	135.541	155.088	84.712	81.0418
Cacna2d2	ENSMUSG00000010066.15	0	0	0	0.0497463	0.212828	0	0	0	0	0	0	0
Rassf1	ENSMUSG00000010067.13	66.3683	59.5198	63.835	66.3118	66.1896	68.9867	63.8732	70.643	58.4046	56.0763	59.8154	65.0439
Epn3	ENSMUSG00000010080.15	0.058994	0.229585	1.38668	1.9401	0.106414	0.33652	1.57913	1.39251	0.0480301	0.100315	0.896703	0.789368
Slc3a2	ENSMUSG00000010095.13	868.451	843.953	892.16	931.797	956.663	970.301	1019.3	1036.03	1018.43	1005.96	1272.63	1256.2
Nxf1	ENSMUSG00000010097.13	121.764	121.565	118.776	116.953	127.963	121.26	116.257	115.31	117.77	113.858	105.231	99.9866
Stx5a	ENSMUSG00000010110.17	67.7841	70.7695	108.83	106.556	46.8754	46.2716	75.2538	82.3187	29.7306	33.0539	56.334	59.6236
Slc47a1	ENSMUSG00000010122.14	9.55703	12.2254	9.32421	7.9594	14.6851	14.3582	10.7272	10.8723	18.7798	17.6555	15.5077	11.7879
Tnfrsf13b	ENSMUSG00000010142.12	0.058994	0	0.286899	0.149239	0.0532071	0	0.163359	0.107116	0.0480301	0.150473	0.105494	0
Spire2	ENSMUSG00000010154.6	9.67502	8.55203	20.3698	19.7493	6.86371	6.95476	15.6824	16.0674	3.93847	3.36057	10.6549	11.1038
Prox1	ENSMUSG00000010175.13	10.7959	10.0443	12.7192	11.4416	2.44752	1.79478	4.62849	4.49887	1.72908	1.40442	2.74286	2.31548
Raver1	ENSMUSG00000010205.10	69.7309	62.2748	71.6291	67.0082	39.3732	41.6725	35.3399	34.0093	17.7231	18.8091	19.7275	18.1028
2610507B11Rik	ENSMUSG00000010277.7	355.321	365.843	371.582	372.003	392.349	370.789	397.941	399.703	362.868	366.302	396.817	408.735
AI597479	ENSMUSG00000010290.7	26.5473	27.8371	21.9956	25.5198	18.8353	16.8821	20.1475	19.7093	8.88557	6.72113	14.4527	16.5241
Tmem86a	ENSMUSG00000010307.7	8.79011	7.57629	13.9146	13.0335	4.36298	6.00128	11.8163	10.3903	2.68969	2.40757	6.90989	7.47268
Optc	ENSMUSG00000010311.15	0.176982	0	0.095633	0.0497463	0.0532071	0.224347	0.163359	0	0.0480301	0.351104	0.158242	0.420996
Tex14	ENSMUSG00000010342.16	0.707928	0.74615	1.00415	1.09442	1.01093	0.729128	1.0346	0.856928	0.432271	0.45142	0.632967	0.789368
Ifi35	ENSMUSG00000010358.13	28.8481	26.9188	21.0871	22.4356	36.1808	37.0173	24.0682	24.476	28.8181	27.4864	24.7384	27.4174
Rdm1	ENSMUSG00000010362.9	1.41586	1.4349	0.765064	0.646701	1.4898	1.73869	0.980151	1.6603	1.20075	1.05331	1.0022	0.894617
Nedd8	ENSMUSG00000010376.14	80.6448	70.8269	58.1448	63.0783	84.4928	89.5144	71.3332	76.5344	108.308	100.867	83.9208	85.1465
Gosr1	ENSMUSG00000010392.8	54.8644	57.6831	73.4461	70.9382	38.6815	35.8955	60.007	63.1449	21.4695	21.8186	57.0197	54.0454
Mrpl52	ENSMUSG00000010406.11	47.3132	40.0051	31.798	33.9269	53.6859	55.8624	39.3694	49.7018	65.5611	66.9104	52.7472	47.7305
Kansl3	ENSMUSG00000010453.12	134.211	127.305	118.872	122.824	99.0715	90.6362	87.2879	87.0318	71.8531	72.2271	86.189	82.5153
Eya4	ENSMUSG00000010461.14	0.235976	0.114792	0	0.149239	0.478863	0.112173	0.0544528	0.053558	0	0.100315	0	0
Ebf3	ENSMUSG00000010476.14	0	0.0573962	0.0478165	0	0.0532071	0	0.108906	0	0.0480301	0	0.0527472	0.157874
Uckl1os	ENSMUSG00000010492.10	0.29497	0.114792	0.525981	0.298478	0.372449	0.33652	0.217811	0.321348	0.672422	0.250789	0.158242	0.105249
Faf1	ENSMUSG00000010517.7	129.138	125.927	90.947	106.109	130.41	123.952	97.2528	94.8512	98.846	93.1429	85.134	88.7776
Gm266	ENSMUSG00000010529.5	0	0	0.0478165	0.198985	0	0.0560867	0.108906	0.107116	0	0	0.158242	0.210498
Tsacc	ENSMUSG00000010538.14	0.58994	0.459169	0.143449	0.447716	0.425656	0.280434	0.217811	0.374906	0.576362	0.300946	0.0527472	0.105249
Mettl16	ENSMUSG00000010554.14	67.6071	70.999	68.9036	67.6549	56.3995	56.6476	63.1653	67.5366	41.2579	40.1262	64.1934	60.2025
Dazl	ENSMUSG00000010592.8	0	0	0	0	0	0	0.163359	0.053558	0.0960603	0	0	0.0526245
Apol7a	ENSMUSG00000010601.13	1.47485	1.66449	5.78579	4.92488	2.2347	1.90695	7.84121	6.10561	1.29681	1.10347	6.85714	5.20983
Pigyl	ENSMUSG00000010607.8	9.08508	6.94494	8.51133	9.15331	5.42712	5.4965	8.93026	12.2648	4.22665	3.81199	11.7626	12.2089
Rbm25	ENSMUSG00000010608.15	183.353	210.759	171.326	156.949	123.76	126.251	100.302	92.8696	62.7754	61.0921	61.0813	56.8871
Psen2	ENSMUSG00000010609.15	25.6034	23.4176	31.8458	35.1706	23.9432	26.1925	33.9241	31.3314	24.4473	27.3861	35.3406	36.7319
Acaa1b	ENSMUSG00000010651.4	38.4641	38.8572	7.98535	11.3421	56.5591	53.3385	15.5191	17.7813	66.6178	47.9006	12.2901	15.8926
Plcd1	ENSMUSG00000010660.2	1.9468	0.975735	2.53427	1.79087	1.01093	0.897388	1.8514	1.82097	0.912572	1.05331	0.685714	0.368372
Fads1	ENSMUSG00000010663.4	259.338	264.998	190.023	191.772	339.089	341.232	231.751	225.158	420.456	397.249	260.677	261.912
Lmbr1	ENSMUSG00000010721.15	9.38005	9.06859	8.75042	10.8944	8.45992	8.58127	11.7074	10.8723	6.5321	6.57066	9.33626	8.89355
Tnfrsf22	ENSMUSG00000010751.15	165.832	162.374	87.5042	87.8519	141.212	140.946	86.6889	88.9063	103.889	107.187	79.7011	79.884
Cars	ENSMUSG00000010755.17	300.279	306.266	208.623	204.756	256.245	250.483	169.022	181.883	157.683	167.176	123.534	133.666
Phlda2	ENSMUSG00000010760.5	5.07348	4.70648	13.1495	13.7797	2.66035	3.08477	13.6132	10.3367	2.25742	2.20694	11.3934	11.9984
Wnt2	ENSMUSG00000010797.6	0.471952	0.631358	0.430348	0.298478	0.319242	0.224347	0.217811	0.214232	0.0480301	0.0501577	0	0.157874
Gabra1	ENSMUSG00000010803.13	0	0	0.095633	0	0.0532071	0	0.0544528	0	0	0	0.105494	0
Grid2ip	ENSMUSG00000010825.17	0.058994	0.0573962	0	0	0	0	0.0544528	0.107116	0	0.0501577	0	0
Kdelr3	ENSMUSG00000010830.7	21.1199	19.2851	46.5733	42.9808	20.4315	20.5838	38.3892	40.9719	29.5385	28.941	46.4703	47.52
1700006E09Rik	ENSMUSG00000010841.13	0.058994	0.172188	0.143449	0.0497463	0	0	0	0	0.0480301	0	0	0
Apip	ENSMUSG00000010911.12	7.78721	8.72422	6.74212	7.51169	8.72596	10.993	7.89566	7.81947	9.65406	7.4735	8.22857	7.47268
Pdhx	ENSMUSG00000010914.10	38.5821	32.8306	36.6274	33.529	35.6487	36.6807	33.1618	35.1876	29.0102	30.9473	32.967	34.1533
Vac14	ENSMUSG00000010936.10	87.9601	84.8889	81.6706	79.395	94.3893	95.6279	82.0604	86.3891	98.5578	105.281	90.989	89.3565
Mcoln2	ENSMUSG00000011008.13	1.71083	1.66449	3.87314	4.77564	1.27697	1.34608	3.15826	2.08876	1.10469	1.3041	1.74066	1.84186
Slc5a1	ENSMUSG00000011034.6	0.353964	0.573962	1.76921	1.19391	0.638485	0.504781	1.52468	2.30299	0.288181	0.351104	1.37143	0.999866
Akt1s1	ENSMUSG00000011096.17	150.494	129.371	126.475	115.76	137.966	147.452	112.717	118.149	109.701	130.611	124.378	119.721
Tbrg1	ENSMUSG00000011114.17	251.609	245.082	250.989	253.407	281.678	271.292	248.414	243.1	234.435	234.788	208.457	206.551
Adssl1	ENSMUSG00000011148.13	6.01739	5.62482	7.07684	6.91473	7.34257	7.23519	6.31653	6.10561	8.40527	8.57697	8.43956	5.5782
Cfap161	ENSMUSG00000011154.17	0	0	0.191266	0.0994925	0.106414	0	0.0544528	0.053558	0	0.0501577	0	0
Brf1	ENSMUSG00000011158.7	22.2407	22.6715	22.4259	22.1868	21.6553	24.2295	20.5287	20.6198	19.4042	19.5114	18.6198	19.3658
Vipr2	ENSMUSG00000011171.11	0.648934	0.286981	0.334715	0.646701	0.266035	0.448694	0.217811	0.53558	0.240151	0.752366	0.896703	0.473621
Odc1	ENSMUSG00000011179.7	644.097	622.461	502.312	530.494	666.259	656.888	482.997	483.254	531.405	523.396	529.424	535.244
Thg1l	ENSMUSG00000011254.16	17.3442	16.3579	17.5486	18.1076	12.6633	12.5073	12.9598	14.1393	4.51483	4.61451	3.48132	5.52558
Adam19	ENSMUSG00000011256.16	13.3326	15.8987	21.374	23.6295	8.88558	8.4691	10.7272	14.3535	2.64166	2.90915	8.54505	7.10431
Pabpc4	ENSMUSG00000011257.19	325.234	331.176	295.506	305.293	425.39	424.408	341.8	336.076	491.828	511.96	424.246	431.258
Exoc3l2	ENSMUSG00000011263.16	3.65763	3.27158	3.34715	3.63148	0.585278	0.729128	0.653434	0.642696	0.14409	0	0.527472	0.0526245
Zfp296	ENSMUSG00000011267.8	2.18278	2.64022	2.67772	1.98985	0.798106	0.953475	0.707887	0.696254	0.240151	0.300946	0.843956	0.526245
Plin5	ENSMUSG00000011305.11	2.0058	2.06626	5.16418	5.52183	3.13922	2.01912	5.28192	5.9985	2.30545	2.15678	5.06373	4.89408
Sugp1	ENSMUSG00000011306.6	35.9863	37.0779	34.2844	29.8478	34.425	36.6807	22.3257	25.0651	19.5002	23.5741	17.8813	15.9452
Gm5893	ENSMUSG00000011350.15	0	0.0573962	0.0478165	0	0	0	0	0	0	0	0	0
Dhdh	ENSMUSG00000011382.8	16.1644	17.5058	9.18076	8.30763	18.1436	18.2843	9.14808	9.80112	20.6049	15.1476	8.70329	8.84092
Zfp790	ENSMUSG00000011427.16	17.7572	19.2277	32.4196	30.2457	1.17056	2.29956	12.0341	12.3719	1.39287	1.70536	7.49011	9.99866
Cpb1	ENSMUSG00000011463.5	0	0.114792	0	0	0	0.112173	0	0.053558	0.0480301	0	0.158242	0
Fsd1	ENSMUSG00000011589.8	0	0	0.095633	0	0	0	0	0	0.0480301	0.100315	0.0527472	0.263123
Pinlyp	ENSMUSG00000011632.7	0.058994	0	0	0	0	0	0	0	0	0	0	0.0526245
Fuz	ENSMUSG00000011658.15	2.24177	2.64022	3.15589	3.53198	1.543	2.80434	3.37608	4.23108	2.5456	2.80883	3.63956	2.89435
Sptbn4	ENSMUSG00000011751.16	0.825916	0.573962	1.24323	1.98985	0.744899	0.785214	1.8514	1.17828	0.192121	0.100315	1.21319	0.789368
Pgam1	ENSMUSG00000011752.6	100.231	104.231	92.4771	96.7067	130.357	134.159	117.346	107.598	142.794	146.31	130.708	130.719
Evi5	ENSMUSG00000011831.16	103.888	105.265	90.7079	88.0011	95.8259	92.8236	86.3622	78.3018	77.4246	69.4183	72.6857	67.1489
Evi5l	ENSMUSG00000011832.15	4.48354	3.67335	8.03317	8.65585	2.50073	3.3652	4.51959	3.90973	1.96924	2.15678	3.90329	2.52598
Snapc2	ENSMUSG00000011837.4	30.7359	27.4928	47.0992	50.5919	22.8258	21.369	40.9485	42.3644	9.75012	7.97508	37.8198	38.3107
Git1	ENSMUSG00000011877.13	116.454	112.783	142.971	131.877	95.8259	94.3379	113.153	120.452	28.4819	31.9505	95.8417	86.7779
Gltp	ENSMUSG00000011884.13	25.1314	22.4993	40.644	39.996	25.5926	27.4264	46.8294	46.649	29.7787	30.5962	42.356	41.7839
Bnip2	ENSMUSG00000011958.17	82.2376	89.9398	66.5605	69.6448	79.7574	76.2219	62.5663	62.9842	67.4343	60.1893	50.9538	49.4671
Ccnt1	ENSMUSG00000011960.12	87.3111	102.223	133.599	144.662	27.6677	26.5851	101.064	95.2261	11.239	9.78076	57.9165	57.1502
Scarf2	ENSMUSG00000012017.3	6.78431	4.87867	9.37203	8.80509	6.54447	5.38433	8.98472	8.40861	3.07393	3.00946	5.22198	4.84146
4930579F01Rik	ENSMUSG00000012042.8	0.058994	0	0	0	0	0	0	0.107116	0	0	0	0
Brms1l	ENSMUSG00000012076.7	12.3297	12.455	11.3803	11.5909	9.8433	9.81518	9.42034	8.0337	4.99513	4.81514	5.32747	6.52544
Med15	ENSMUSG00000012114.16	89.022	88.3901	77.7496	78.1016	89.5475	91.5336	60.606	59.1816	65.7052	76.6912	57.7055	53.5192
Dhdds	ENSMUSG00000012117.13	68.1971	58.6589	69.8599	79.992	64.3805	64.668	80.3179	80.337	64.4564	61.8946	69.7846	72.3587
Aim1l	ENSMUSG00000012123.15	3.8936	5.22305	8.17662	7.51169	2.66035	1.90695	5.33638	3.85618	1.29681	2.05647	4.11428	4.73621
Ubxn11	ENSMUSG00000012126.16	0.88491	1.89407	1.67358	1.09442	0.744899	0.953475	1.25242	2.0352	1.72908	1.3041	2.10989	2.52598
Mogat1	ENSMUSG00000012187.13	0	0	0.095633	0.0497463	0.0532071	0	0.0544528	0.321348	0	0.150473	0.0527472	0.0526245
Tex22	ENSMUSG00000012211.13	0.058994	0.114792	0	0.248731	0.0532071	0	0	0	0	0.0501577	0.158242	0
Wnt8a	ENSMUSG00000012282.2	0	0	0	0	0.106414	0	0	0	0	0	0	0
Tjap1	ENSMUSG00000012296.15	42.9476	41.0956	78.945	79.594	21.8149	21.986	70.7887	76.7486	11.2871	10.5331	63.3494	61.255
Ehf	ENSMUSG00000012350.15	2.65473	1.5497	11.5716	12.4863	1.38338	1.40217	11.8163	12.1041	0.288181	0.300946	7.06813	7.05169
Rpl15	ENSMUSG00000012405.15	317.211	291.63	333.95	288.081	362.393	372.752	322.687	353.536	438.131	489.941	448.14	440.415
Tmem167	ENSMUSG00000012422.14	94.2724	95.622	87.5042	111.929	93.2188	94.394	115.876	113.704	94.5233	65.3555	110.189	113.143
Steap4	ENSMUSG00000012428.9	48.0211	36.3318	45.7126	48.8508	67.6794	61.5832	78.7933	74.2314	40.2492	30.6965	70.6285	76.8318
Mplkip	ENSMUSG00000012429.8	17.6982	14.6934	10.424	11.6904	12.3972	10.2639	8.82136	10.658	4.99513	5.96877	9.4945	9.36717
Kif11	ENSMUSG00000012443.3	19.586	20.2034	16.927	18.8041	9.41765	10.1517	10.6183	10.8723	2.59363	2.30726	3.32308	2.94697
Rpa3	ENSMUSG00000012483.4	8.14117	7.74848	5.97706	7.71067	8.61954	10.4882	7.40559	8.19437	9.60603	7.17255	7.12088	6.47282
Mlkl	ENSMUSG00000012519.14	65.2474	64.2837	51.4984	47.4579	70.6058	71.7349	47.374	47.131	44.2838	48.653	38.9802	35.6268
Tnpo3	ENSMUSG00000012535.14	141.35	148.197	119.589	116.655	151.587	144.255	111.247	111.829	122.717	116.767	102.33	97.408
Ttll5	ENSMUSG00000012609.18	21.5328	21.0644	25.3427	23.5797	19.1013	19.8547	23.088	20.2449	16.6665	20.1634	18.356	20.4183
Zfp715	ENSMUSG00000012640.16	22.7127	25.1969	27.4945	27.5594	8.93878	10.0395	15.3557	12.8539	6.96437	6.97192	7.5956	9.05142
Retn	ENSMUSG00000012705.16	0	0	0	0.0497463	0.159621	0.0560867	0.108906	0.053558	0.0960603	0.0501577	0.0527472	0
Acpt	ENSMUSG00000012777.14	0.176982	0.0573962	0.0478165	0.248731	0.0532071	0.0560867	0.326717	0.107116	0.192121	0.150473	0.210989	0.157874
Cdh23	ENSMUSG00000012819.15	0.176982	0	0.286899	0.39797	0.319242	0.224347	0.490076	0.107116	0	0.150473	0	0
Rps5	ENSMUSG00000012848.15	591.12	528.848	572.985	644.761	655.085	675.228	721.99	749.009	855.945	756.88	827.076	881.724
Podnl1	ENSMUSG00000012889.8	0	0.0573962	0	0	0	0	0	0	0.0480301	0	0	0
Adgrl1	ENSMUSG00000013033.16	2.12378	2.58283	3.53842	3.18376	1.96866	1.96304	2.61374	2.46367	0.672422	0.702208	0.94945	1.73661
Amotl1	ENSMUSG00000013076.15	90.0838	88.5623	152.343	156.502	90.5052	87.4953	140.379	138.715	70.9885	72.8792	99.9032	102.67
2200002J24Rik	ENSMUSG00000013083.8	0	0	0	0	0	0	0	0	0.0480301	0	0	0
Etv5	ENSMUSG00000013089.15	24.0696	24.1638	24.8646	25.8183	6.11881	4.82346	9.42034	11.9434	1.82514	1.70536	3.37582	4.15734
Tmem190	ENSMUSG00000013091.5	1.88781	2.58283	0.095633	0.845686	2.66035	1.79478	0.544528	0.107116	1.87317	2.20694	0.527472	0.473621
Gfod2	ENSMUSG00000013150.15	15.7514	15.8413	22.4259	25.5198	13.1421	10.376	26.5185	27.9037	7.73285	6.42019	29.0637	26.628
Enkd1	ENSMUSG00000013155.9	8.25916	8.37984	6.83776	6.31777	7.23616	8.24475	6.37098	5.94494	5.61952	6.11924	5.80219	5.89395
4933405L10Rik	ENSMUSG00000013158.5	0.176982	0.114792	0.334715	0.298478	0.478863	0.448694	0.272264	0.53558	0.288181	0.250789	0.685714	0.210498
Atp6v0d1	ENSMUSG00000013160.7	66.4272	69.7363	72.3463	80.39	71.191	72.1276	76.6151	75.9453	85.0133	92.9924	81.2307	80.0945
Ptprs	ENSMUSG00000013236.16	20.2939	18.8833	20.3698	24.4752	23.6239	24.9586	26.7363	23.6191	18.3955	18.8593	17.3538	17.7871
Slc41a1	ENSMUSG00000013275.9	15.7514	12.6846	16.2576	14.2274	7.60861	6.84258	9.96487	8.72995	2.64166	2.2571	4.21978	4.26259
Fer1l4	ENSMUSG00000013338.16	0	0	0.0478165	0	0	0.0560867	0	0	0.0480301	0	0	0
Iglon5	ENSMUSG00000013367.5	0.58994	0.459169	1.19541	1.2934	0.585278	0.560867	1.68804	1.0176	0.0480301	0.200631	0.843956	0.526245
Igf2bp1	ENSMUSG00000013415.9	6.8433	7.28931	7.65064	7.26295	3.72449	2.29956	2.83155	2.99925	1.53696	1.6552	1.68791	1.47349
B4galnt2	ENSMUSG00000013418.8	0.412958	0.860942	1.33886	0.945179	0.319242	0.785214	1.36132	0.696254	0.480301	0.551735	0.527472	0.684119
Zfp651	ENSMUSG00000013419.6	5.72242	4.4195	6.50304	5.57158	4.20336	3.86999	5.28192	6.53408	2.01727	2.10662	6.06593	4.84146
Nelfb	ENSMUSG00000013465.18	67.4891	68.0144	58.4796	69.2468	64.3273	65.9019	55.3241	58.646	54.4662	42.1325	43.8857	46.3096
Card14	ENSMUSG00000013483.14	9.55703	9.0112	15.636	15.8193	8.14068	7.45954	10.945	12.0506	3.60226	4.5142	7.5956	8.52518
Tmem175	ENSMUSG00000013495.15	5.25047	5.39524	4.54257	4.07919	3.19242	3.47738	3.48498	3.48127	2.30545	2.00631	2.63736	1.78923
Bcas1	ENSMUSG00000013523.13	0	0.0573962	0	0.0994925	0	0.0560867	0.0544528	0.26779	0.0480301	0	0.0527472	0.0526245
Tango2	ENSMUSG00000013539.13	31.0898	25.1395	32.6587	33.1808	26.8164	26.9777	28.6966	33.5273	29.8267	28.8407	34.6022	31.8378
4833413E03Rik	ENSMUSG00000013562.12	0	0	0	0	0	0	0.108906	0	0	0	0	0
Aldh1a2	ENSMUSG00000013584.5	0.353964	0.286981	0.430348	0.149239	0.798106	1.00956	0.217811	0.589138	0.0960603	0.0501577	0.369231	0.420996
Ndufs2	ENSMUSG00000013593.12	140.937	139.874	105.531	104.268	163.825	168.653	127.583	131.485	195.579	186.336	136.457	137.192
Snx31	ENSMUSG00000013611.14	0	0.0573962	0	0	0	0	0	0.053558	0	0	0	0
Atraid	ENSMUSG00000013622.15	19.704	17.5632	19.796	21.6894	19.527	18.9573	26.2463	26.1363	24.7355	20.4142	33.811	32.7851
Cad	ENSMUSG00000013629.16	329.717	319.237	306.36	329.967	363.351	357.497	335.702	349.198	346.057	343.53	318.646	331.956
Lypd8	ENSMUSG00000013643.13	0.117988	0.229585	0.191266	0.198985	0.266035	0.16826	0.326717	0.428464	0.0480301	0.250789	0.474725	0.947242
Sh3bp5l	ENSMUSG00000013646.17	58.2861	52.9193	51.3549	57.5564	19.3142	16.2652	25.8106	26.297	7.0124	7.1224	16.8264	18.4186
Atad1	ENSMUSG00000013662.5	136.04	145.614	107.3	112.974	147.384	151.602	117.781	117.72	160.613	140.893	112.615	120.037
Pten	ENSMUSG00000013663.7	107.31	114.85	126.618	127.898	84.0139	82.2793	125.459	117.238	47.0215	40.4773	105.231	102.46
4933402N03Rik	ENSMUSG00000013668.9	0.176982	0.0573962	0.0478165	0.149239	0	0	0.108906	0	0	0	0	0
Pea15a	ENSMUSG00000013698.12	261.874	242.728	253.188	239.578	302.322	287.052	253.206	272.824	327.71	325.173	314.743	301.696
Timm23	ENSMUSG00000013701.12	108.608	105.781	118.202	113.571	110.937	110.098	123.771	131.378	99.5665	103.526	144.264	147.98
Tnfaip8l2	ENSMUSG00000013707.3	0.471952	0.573962	0.908513	0.994925	0.532071	0.0560867	0.490076	0.214232	0	0	0.263736	0.105249
Trnt1	ENSMUSG00000013736.16	68.905	75.9925	70.5293	75.863	57.57	54.6846	66.7592	63.6269	36.9832	32.3016	55.5428	56.9398
Ehmt2	ENSMUSG00000013787.15	130.967	121.622	99.5539	105.81	126.633	128.887	103.243	106.045	128.192	128.604	108.448	106.091
Elof1	ENSMUSG00000013822.6	45.1894	45.8021	37.5838	43.4285	56.8251	53.8433	49.9877	53.6116	56.7236	45.7438	51.1648	50.5722
Med16	ENSMUSG00000013833.15	35.6324	35.5282	31.8458	32.6335	37.4046	38.5316	34.6865	34.8663	40.2012	38.5211	31.4373	33.4166
St3gal1	ENSMUSG00000013846.9	90.2018	86.0368	132.499	127.947	76.4053	67.0797	132.048	131.646	40.0571	40.1262	134.664	139.35
Tmem259	ENSMUSG00000013858.14	132.678	115.596	109.356	112.427	145.681	147.901	129.053	132.181	160.613	156.542	154.602	154.716
Rnf170	ENSMUSG00000013878.18	12.6247	14.0621	10.5196	11.0934	15.0044	13.5169	11.1084	11.0865	15.7539	12.1883	10.233	12.472
Clip3	ENSMUSG00000013921.15	1.0029	0.573962	1.24323	1.09442	0.744899	0.504781	0.871245	0.80337	0.14409	0.0501577	0.158242	0.631494
Thap8	ENSMUSG00000013928.13	0.058994	0	0.0478165	0	0	0	0	0.107116	0.0480301	0	0.0527472	0
Myl2	ENSMUSG00000013936.12	0	0	0	0	0	0	0	0	0	0.0501577	0	0
Dedd	ENSMUSG00000013973.12	4.07059	5.16565	4.9251	5.87006	3.93732	2.74825	3.75725	3.90973	2.44954	1.90599	4.53626	3.68372
Mcemp1	ENSMUSG00000013974.3	0.412958	0.0573962	0.382532	0.39797	0.0532071	0.224347	0.163359	0.26779	0	0.0501577	0.210989	0.0526245
Nit1	ENSMUSG00000013997.10	42.2397	40.6365	43.6086	44.6721	50.3871	49.6368	52.7103	56.8786	53.6977	51.512	56.8088	56.5188
Pax5	ENSMUSG00000014030.15	3.59863	3.90294	3.68187	3.23351	2.2347	1.73869	3.32162	3.64194	0.864542	0.601893	2.63736	2.68385
Prdm15	ENSMUSG00000014039.17	20.8249	24.1064	21.0871	22.5848	8.08747	8.41301	9.5837	11.4079	9.99027	10.0817	10.5494	9.68292
Rnf168	ENSMUSG00000014074.17	48.5521	48.4424	57.5232	60.5909	19.5802	18.116	53.5271	49.9161	9.17375	8.92807	46.1011	49.2039
Tctex1d2	ENSMUSG00000014075.15	3.77562	3.61596	2.24737	2.73604	3.19242	3.92607	3.64834	3.74906	3.69832	2.80883	2.95384	3.73634
Chp1	ENSMUSG00000014077.13	177.867	175.288	125.47	134.315	227.301	206.343	143.592	140.429	227.471	214.274	150.488	161.031
Trpv4	ENSMUSG00000014158.11	0.058994	0.114792	0.095633	0.248731	0.106414	0.0560867	0.217811	0.374906	0	0	0.263736	0.315747
Klhl3	ENSMUSG00000014164.14	2.77272	3.32898	6.50304	5.42234	1.70263	1.45826	5.00966	4.60599	1.10469	1.00315	3.58681	2.84173
Tvp23b	ENSMUSG00000014177.10	35.1014	35.1838	27.5423	42.732	40.8098	34.5494	41.7653	41.8824	42.9389	27.9379	36.5538	38.8369
Dnajc7	ENSMUSG00000014195.15	106.425	118.523	99.4105	93.3737	124.398	119.128	100.139	101.653	128.288	120.78	103.437	98.671
Cacybp	ENSMUSG00000014226.10	115.687	118.466	93.8159	89.394	132.486	127.093	103.297	107.919	138.855	143.852	123.059	125.299
Cluap1	ENSMUSG00000014232.14	6.96129	6.08399	5.73798	5.07412	6.38485	5.77693	6.6977	6.58763	5.37937	4.01262	5.96044	6.89381
Zswim7	ENSMUSG00000014243.5	4.12958	4.13252	4.39912	3.63148	4.68222	5.88911	4.57404	5.73071	6.00377	5.51735	6.48791	5.52558
Pigl	ENSMUSG00000014245.8	6.31236	5.33784	4.49475	4.87513	5.32071	5.88911	4.19287	4.82022	5.71558	6.42019	3.63956	4.78883
Ndufa2	ENSMUSG00000014294.4	37.5792	28.6981	18.3615	25.3706	36.5532	35.2786	28.5333	39.3116	52.2568	33.1543	30.0659	28.4173
Pam16	ENSMUSG00000014301.12	10.206	10.0443	8.60697	8.55636	11.4927	12.1147	8.05902	10.0689	12.5359	14.0442	11.6044	10.367
Glis2	ENSMUSG00000014303.13	5.84041	6.37097	7.93754	4.82539	3.7777	3.86999	4.57404	4.82022	1.77711	1.6552	2.53187	2.7891
Cox6c	ENSMUSG00000014313.14	72.2677	63.9393	41.8872	56.9097	79.5978	80.3723	68.6106	82.64	103.025	70.4716	66.3033	76.3582
Bicc1	ENSMUSG00000014329.14	12.0938	11.594	11.476	10.596	8.99199	10.6004	12.4697	13.7644	8.98163	7.22271	12.2901	11.9458
Ube2z	ENSMUSG00000014349.7	213.617	211.103	188.636	223.211	209.423	203.146	208.173	203.628	128.817	112.153	158.083	164.346
Gip	ENSMUSG00000014351.12	0	0	0	0.149239	0	0	0	0	0.0480301	0	0	0
Tmem87b	ENSMUSG00000014353.14	60.6458	65.776	67.0387	76.1118	53.7391	50.8146	70.8976	67.7509	52.2568	38.9726	62.1362	65.3597
Anapc1	ENSMUSG00000014355.10	243.645	239.801	224.403	235.151	236.612	241.734	219.282	222.105	199.421	184.029	219.481	221.391
Mertk	ENSMUSG00000014361.5	12.3297	12.6272	22.0912	19.0528	6.7573	4.93563	16.7715	13.2824	3.79438	2.50789	14.1363	11.9458
Tsg101	ENSMUSG00000014402.15	119.522	127.649	146.892	132.325	130.943	126.476	132.756	132.02	143.274	149.47	141.415	140.981
Hps5	ENSMUSG00000014418.16	23.6566	26.6892	20.8958	23.5797	18.5161	21.4812	21.2366	19.1202	22.382	15.4987	19.411	16.6294
Map3k4	ENSMUSG00000014426.8	57.1652	60.6103	78.7059	78.2011	57.7829	57.0963	78.7388	82.0509	40.5374	37.9192	87.1384	85.4623
Piezo1	ENSMUSG00000014444.16	156.098	138.382	131.782	126.057	157.227	152.388	118.435	109.044	142.025	151.476	110.505	107.144
Blk	ENSMUSG00000014453.3	0.117988	0.172188	0.143449	0.198985	0	0.0560867	0	0	0	0	0	0
Rnf166	ENSMUSG00000014470.4	21.8278	21.4662	21.8999	25.9675	21.07	21.0325	18.514	18.3704	19.6924	19.0599	21.7846	20.6288
Ankrd28	ENSMUSG00000014496.7	126.896	131.896	107.157	117.7	111.362	108.64	107.653	107.062	74.2546	68.0139	87.1384	88.6197
Ankrd52	ENSMUSG00000014498.9	182.114	190.44	160.329	166.053	201.069	201.239	148.82	146.963	174.974	190.098	129.864	127.351
Pkd2l2	ENSMUSG00000014503.14	9.32105	9.24078	10.7109	9.45179	8.08747	7.68388	7.67785	6.85542	6.82028	7.52366	8.07033	6.57807
Srp19	ENSMUSG00000014504.16	51.7377	51.3122	70.864	76.4103	44.7471	46.0472	69.0462	68.7685	48.8466	43.2861	77.3274	78.5158
Tmbim7	ENSMUSG00000014529.9	0	0	0.0478165	0	0	0	0.0544528	0	0	0	0	0
Clec4f	ENSMUSG00000014542.3	10.206	9.87214	22.0912	23.4802	14.3659	13.6852	28.86	31.7599	2.01727	0.952997	12.2901	12.2615
Wdfy2	ENSMUSG00000014547.9	12.5067	13.6029	12.8626	12.9838	9.47086	8.41301	10.0738	8.24793	2.83378	3.86214	6.96263	7.31481
Rbsn	ENSMUSG00000014550.14	47.6672	48.5571	69.1426	80.8377	25.0605	26.0803	63.0564	64.591	10.8548	11.5363	46.5758	49.4671
Mrps25	ENSMUSG00000014551.8	30.4409	25.3117	20.0351	17.7097	27.4016	34.1007	23.687	23.9404	37.4635	37.0164	32.4395	27.9963
Dguok	ENSMUSG00000014554.13	7.37425	8.03546	3.53842	4.32792	5.2675	6.11346	3.53943	3.74906	6.67619	5.06593	3.69231	4.57833
Camta1	ENSMUSG00000014592.19	4.60153	3.96033	5.88143	5.2731	3.93732	4.31868	6.09872	4.3382	3.79438	5.06593	4.48351	4.52571
Csf1	ENSMUSG00000014599.10	173.029	172.935	234.301	223.858	63.8485	63.8828	109.232	100.314	23.7269	29.4426	69.5736	60.413
Strip1	ENSMUSG00000014601.13	42.3577	40.6365	48.6772	48.9503	32.7755	33.5399	45.7404	45.4172	15.0815	15.4486	31.5956	34.4691
Kif1a	ENSMUSG00000014602.15	0.353964	0.459169	1.19541	0.994925	0.106414	0.224347	0.871245	0.856928	0.480301	0.200631	0.421978	0.999866
Slc25a11	ENSMUSG00000014606.14	57.7551	50.4512	49.3944	53.7757	65.3915	63.7706	65.4523	64.4303	77.2324	76.3401	72.5802	70.78
Chrne	ENSMUSG00000014609.16	0	0	0.0478165	0	0	0.112173	0	0.053558	0	0.0501577	0	0.0526245
Cmc2	ENSMUSG00000014633.15	4.60153	4.4769	6.59867	7.51169	4.89505	5.10389	6.75215	8.72995	3.5062	4.71483	7.75384	7.36744
Chfr	ENSMUSG00000014668.15	20.3529	21.581	22.8563	20.1472	22.0277	22.0982	24.1771	24.3689	20.653	19.4612	19.6747	20.9446
Ceacam16	ENSMUSG00000014686.8	0.58994	1.20532	0.382532	0.497463	1.43659	1.6826	1.74249	1.12472	1.68105	1.45457	1.42418	2.05236
Hoxa2	ENSMUSG00000014704.10	0.176982	0.0573962	0.0478165	0	0	0	0.108906	0	0	0	0	0
Adam28	ENSMUSG00000014725.14	0	0.0573962	0.0478165	0.248731	0.0532071	0	0.217811	0.589138	0.0480301	0	0.527472	0.473621
Ankrd53	ENSMUSG00000014747.6	0.058994	0	0.143449	0.0994925	0.0532071	0	0.108906	0.107116	0.14409	0.0501577	0.316483	0.157874
Tex261	ENSMUSG00000014748.13	86.7802	79.0345	72.9201	72.3311	98.9651	97.4227	76.7785	81.676	117.049	121.933	101.222	91.3562
Fam120b	ENSMUSG00000014763.7	43.2426	43.3341	62.9743	62.6803	26.3375	28.436	55.7597	53.5044	13.3524	12.9909	46.2066	43.0995
Tbp	ENSMUSG00000014767.16	30.3819	26.517	31.5111	28.3056	11.0139	10.7687	15.628	12.8539	6.5321	6.21956	7.64835	6.89381
Psmb1	ENSMUSG00000014769.9	136.748	131.035	98.8845	108.895	159.036	156.706	115.494	122.326	184.676	170.235	129.811	142.086
Dll1	ENSMUSG00000014773.13	1.06189	1.60709	0.717247	0.646701	0.691692	0.897388	0.816793	0.642696	0.192121	0.501577	0.158242	0.736744
Nol3	ENSMUSG00000014776.6	2.24177	1.83668	2.48646	2.18884	2.34111	2.57999	2.23257	2.62434	3.55423	4.16309	2.05714	1.94711
Fhod1	ENSMUSG00000014778.10	25.8984	25.1969	31.2242	32.5341	25.4862	25.856	29.4045	27.4217	16.5704	14.7965	22.7341	24.944
Plekhg4	ENSMUSG00000014782.15	0.648934	0.516565	0.0478165	0.0497463	0.319242	0.224347	0.108906	0.160674	0.336211	0.250789	0.0527472	0.210498
Slc9a5	ENSMUSG00000014786.7	4.66053	5.28045	4.68602	6.36752	6.27843	6.61824	6.8066	6.90898	6.86831	6.37003	7.17362	9.94604
Elmo3	ENSMUSG00000014791.9	9.67502	9.06859	7.93754	9.05382	12.2376	12.4513	9.5837	10.1225	12.5359	12.6899	7.33186	9.68292
Stc1	ENSMUSG00000014813.8	10.265	8.72422	13.1017	10.3472	5.69315	5.83302	6.58879	6.74831	3.65029	3.5612	6.01318	6.05182
4931428F04Rik	ENSMUSG00000014837.14	1.76982	1.32011	3.53842	4.92488	1.43659	1.12173	4.46513	3.80262	1.29681	1.20379	3.63956	4.47309
Tppp3	ENSMUSG00000014846.12	0.058994	0.172188	0.286899	0.348224	0.425656	0.0560867	0.435623	0.160674	0.0480301	0.250789	0.210989	0.157874
Msh3	ENSMUSG00000014850.15	31.6798	33.4046	20.5133	20.2965	30.9133	31.5768	19.6575	21.4768	22.6222	21.7685	17.7758	19.2606
Adamts13	ENSMUSG00000014852.16	1.12089	0.459169	2.05611	2.28833	2.07508	2.01912	2.23257	3.26704	1.05666	2.00631	3.69231	2.7891
Tmem208	ENSMUSG00000014856.12	33.0956	33.2324	20.9436	23.3807	36.9789	34.3812	27.2264	29.6711	45.1483	34.9599	25.7934	27.1543
E2f4	ENSMUSG00000014859.8	124.182	113.587	105.483	100.388	119.769	115.37	84.8375	85.1037	83.3323	93.0927	76.5362	74.0953
Surf4	ENSMUSG00000014867.9	503.809	502.159	707.875	742.463	588.151	589.472	761.632	771.932	678.762	663.286	828.131	824.732
Surf2	ENSMUSG00000014873.15	26.4883	27.7797	18.3615	17.9584	20.0059	19.9108	15.0834	14.9962	17.7231	16.7025	13.6615	13.8403
Dnajb9	ENSMUSG00000014905.3	202.585	204.33	441.729	452.542	130.73	133.374	411.173	395.687	83.8606	86.4218	416.492	412.419
Naf1	ENSMUSG00000014907.9	39.349	35.9874	31.4632	27.062	36.3936	39.5412	29.6223	25.1187	21.6616	22.3703	19.8857	20.7867
Yes1	ENSMUSG00000014932.15	53.9795	58.3719	51.6418	49.9452	55.8674	56.7598	50.0422	49.5412	39.6249	35.3612	48.422	46.9937
Ppp1cb	ENSMUSG00000014956.15	253.615	274.181	191.362	217.441	280.827	271.348	222.821	210.858	308.449	244.619	202.444	208.604
Gorasp2	ENSMUSG00000014959.12	224.236	224.247	222.108	215.252	236.452	244.987	205.832	197.79	213.926	230.926	196.694	196.868
Tsen15	ENSMUSG00000014980.14	20.058	19.6869	15.3969	16.6153	15.5365	16.9382	13.7766	13.4966	18.5877	12.6397	11.6571	12.6825
Efr3a	ENSMUSG00000015002.16	112.62	118.293	91.1382	98.8458	125.675	121.091	105.421	99.1359	121.516	118.573	94.6285	104.618
Trappc2l	ENSMUSG00000015013.8	8.8491	9.52776	9.03732	8.6061	9.36444	11.5539	9.52925	11.6756	12.1516	13.3921	13.345	13.9455
Acsf3	ENSMUSG00000015016.7	40.7059	39.8903	40.7875	40.5929	46.1837	45.9911	44.5424	44.8816	59.3652	55.8255	45.4154	49.8881
Ddx19a	ENSMUSG00000015023.7	54.9824	53.895	57.2363	61.4366	59.113	61.5272	67.1948	65.0194	63.784	65.4558	74.2681	70.359
Galns	ENSMUSG00000015027.10	18.4061	17.4484	20.1786	22.0873	25.3266	22.2664	24.6127	24.5296	28.9622	29.7435	28.1143	23.9968
Gata2	ENSMUSG00000015053.14	1.29787	1.09053	2.29519	1.04467	0.266035	0.33652	0.871245	0.374906	0.14409	0.0501577	0.527472	0.473621
C8g	ENSMUSG00000015083.11	35.9863	30.7643	12.9105	18.0579	44.5875	44.3646	23.3603	23.7262	65.8493	49.2047	23.156	28.6804
Entpd2	ENSMUSG00000015085.8	5.48644	3.96033	10.0893	8.7056	3.45846	6.22563	10.1282	12.2112	8.40527	8.82776	10.8132	11.6826
Rabl6	ENSMUSG00000015087.14	50.4989	47.237	56.5191	56.7107	28.5722	29.2212	36.1567	38.1869	11.6713	12.9909	21.9428	20.0499
Ptgds	ENSMUSG00000015090.13	0	0	0	0	0	0.0560867	0	0	0	0	0	0
Edf1	ENSMUSG00000015092.9	98.284	85.5203	93.2421	79.0966	102.104	122.606	96.0003	99.5108	133.764	159.853	126.857	127.72
Clic3	ENSMUSG00000015093.15	0.29497	0.229585	0.095633	0	0.159621	0	0	0	0.192121	0.300946	0	0
Npdc1	ENSMUSG00000015094.16	21.7098	18.9407	44.2302	48.8508	25.2733	23.949	50.4233	56.0217	27.8575	30.4457	52.167	54.8348
Fbxw5	ENSMUSG00000015095.12	41.8857	34.6099	35.9102	38.8021	41.3419	40.5507	35.2854	40.2221	50.0474	48.8035	41.934	39.942
Slc25a13	ENSMUSG00000015112.15	87.7831	86.1516	64.1219	72.1818	84.28	82.7279	69.5363	71.4464	82.8039	67.111	54.8044	60.5182
Ube2i	ENSMUSG00000015120.15	129.079	125.066	122.506	116.158	106.254	114.641	80.8625	93.4587	99.4224	103.325	89.6175	96.6713
Tsr3	ENSMUSG00000015126.9	25.1314	23.8768	29.4071	36.464	25.433	24.8464	31.6915	38.6153	21.4695	19.9628	34.6022	38.258
Unkl	ENSMUSG00000015127.14	13.0967	15.1526	13.9624	14.3269	8.88558	10.1517	9.74706	9.74756	7.4927	9.42965	8.54505	8.41993
Lrrk1	ENSMUSG00000015133.17	117.693	114.505	80.4751	80.6884	98.0074	98.937	73.4024	67.3224	83.9086	79.1489	61.4505	64.2019
Aldh1a3	ENSMUSG00000015134.15	1.76982	1.14792	1.19541	1.14416	2.50073	1.85086	2.01475	2.41011	1.72908	1.10347	1.74066	1.47349
Actn1	ENSMUSG00000015143.14	531.89	526.323	403.428	399.91	563.676	555.707	364.507	340.308	496.487	539.747	353.354	341.323
Sirt2	ENSMUSG00000015149.14	59.053	65.2594	65.652	61.1382	81.0875	74.988	64.9622	66.8939	90.2006	103.626	76.5362	70.359
Hnrnpl	ENSMUSG00000015165.16	299.454	295.074	203.985	202.119	275.559	268.88	137.875	137.805	173.965	173.044	104.229	100.197
Nolc1	ENSMUSG00000015176.9	164.18	168.458	205.037	182.171	134.773	132.084	150.834	156.711	47.79	51.9634	128.228	122.036
Casd1	ENSMUSG00000015189.12	29.674	32.1418	25.1037	28.9523	29.7959	26.4169	30.548	25.0116	21.9498	18.8593	23.8945	23.3653
Cnksr3	ENSMUSG00000015202.13	14.3355	11.6514	17.3096	18.4559	3.67129	2.91651	9.31143	7.71235	1.10469	1.10347	3.7978	3.52584
Mtmr1	ENSMUSG00000015214.14	22.5947	26.4022	26.8729	28.2061	25.8054	23.8369	28.1521	24.2618	27.2811	21.0662	22.1538	26.7859
Hmgb3	ENSMUSG00000015217.11	41.0598	44.3672	30.22	27.261	38.2559	35.2225	25.5928	23.512	34.0534	29.6934	24.0527	22.2602
Map2	ENSMUSG00000015222.17	3.59863	4.07513	9.2764	8.35737	4.46939	4.09433	10.6183	9.15842	2.49757	3.21009	7.80659	5.63083
Cyp2j9	ENSMUSG00000015224.10	0.235976	0.401773	1.1476	0.696448	0.90452	0.616954	1.0346	0.80337	0.336211	0.952997	0.791208	0.631494
Abca1	ENSMUSG00000015243.4	232.259	243.188	201.642	199.433	131.102	132.253	172.18	159.282	87.9432	80.6035	146.954	150.296
Nipsnap3b	ENSMUSG00000015247.10	52.0917	54.1246	50.6377	54.8204	60.0176	62.4245	64.5811	64.2696	71.8531	65.1549	65.1428	66.3595
Lage3	ENSMUSG00000015289.4	14.5125	10.9627	13.6277	11.7401	16.973	15.7604	12.6331	14.6749	21.3734	21.0662	16.3516	16.261
Ubl4a	ENSMUSG00000015290.15	68.61	65.202	64.0741	64.9686	67.6794	68.7063	64.8533	65.3943	78.9135	76.8918	64.8791	70.2011
Gdi1	ENSMUSG00000015291.10	48.4341	52.9767	49.1075	48.0549	60.2836	57.7693	49.9332	52.6475	59.7014	64.2019	47.4198	50.2564
Sash1	ENSMUSG00000015305.5	35.5144	38.2258	55.4193	53.0295	5.42712	6.73041	15.628	14.5142	0.960603	1.70536	6.80439	8.41993
Gadd45b	ENSMUSG00000015312.8	86.1312	85.4055	20.1307	23.6792	38.9476	38.0829	6.96996	8.51572	17.4349	16.5019	6.06593	6.26232
Slamf6	ENSMUSG00000015314.10	0.176982	0.172188	0.478165	0.746194	0.159621	0.504781	1.0346	1.49962	0.192121	0	0.632967	0.263123
Slamf1	ENSMUSG00000015316.11	0.117988	0.229585	0	0	0.212828	0.16826	0.108906	0.053558	0	0	0.105494	0.157874
Zdhhc12	ENSMUSG00000015335.16	24.9545	23.3028	28.8812	27.0122	32.6159	30.1747	31.2559	33.5809	29.5385	34.7593	32.0703	36.8372
Endog	ENSMUSG00000015337.5	14.6895	10.9053	17.6921	19.5503	16.6006	18.5086	22.9246	25.8685	15.5137	20.8155	30.3824	30.2591
Cybb	ENSMUSG00000015340.10	14.4535	17.7354	27.1119	29.599	20.5379	20.696	32.8895	31.2779	2.83378	2.80883	16.9846	15.1559
Golga7	ENSMUSG00000015341.17	80.1139	77.4848	78.1321	75.863	90.5584	87.8318	78.1398	77.4984	88.8077	90.1836	79.1736	82.6731
Xk	ENSMUSG00000015342.6	34.3345	41.5548	34.3322	31.0417	30.8069	26.0803	31.4193	27.4217	23.2466	23.8249	26.0044	31.259
Pcolce2	ENSMUSG00000015354.8	38.2281	36.5614	20.8958	21.9381	54.484	52.9459	26.1374	28.2786	59.6054	56.2268	31.8593	33.7323
Cd48	ENSMUSG00000015355.13	1.06189	1.32011	3.34715	2.38782	0.851313	1.29	2.83155	3.26704	0.192121	0.0501577	0.843956	0.947242
Clpx	ENSMUSG00000015357.10	71.9137	71.3434	54.4152	62.4813	57.7297	65.1167	51.5668	48.3629	45.2924	38.2703	37.4505	38.3633
Trabd	ENSMUSG00000015363.13	140.229	136.488	188.062	194.16	128.069	128.326	169.784	181.99	125.311	130.209	167.736	168.135
Mov10l1	ENSMUSG00000015365.15	0.176982	0	0	0	0.0532071	0	0	0	0	0	0	0
Dennd6b	ENSMUSG00000015377.9	5.36845	6.94494	9.5633	8.20813	7.34257	6.50606	10.4549	11.6756	7.4927	7.4735	9.33626	10.2618
Cd83	ENSMUSG00000015396.3	0.766922	1.09053	2.19956	2.33807	0.638485	0.112173	0.38117	0.80337	0	0.250789	0.369231	0.157874
Tmem27	ENSMUSG00000015401.12	0	0.0573962	0	0	0	0.0560867	0	0	0.0480301	0.0501577	0	0
Ace2	ENSMUSG00000015405.15	0.117988	0.114792	0.0478165	0.0497463	0.159621	0.0560867	0.272264	0.160674	0.0960603	0	0.210989	0.157874
Gzmb	ENSMUSG00000015437.4	0	0	0	0	0.0532071	0.0560867	0.0544528	0.053558	0	0	0	0
Gzmn	ENSMUSG00000015443.8	0.176982	0.114792	0.239082	0.0994925	0.266035	0.280434	0.108906	0.321348	0.14409	0.100315	0	0.0526245
C4a	ENSMUSG00000015451.16	1.06189	0.975735	0.908513	0.547209	1.06414	0.841301	0.598981	0.26779	2.01727	1.50473	0.94945	0.736744
Ager	ENSMUSG00000015452.14	0.235976	0.172188	0.334715	0.298478	0.372449	0.0560867	0.163359	0.589138	0.336211	0.150473	0.105494	0.263123
Atf6b	ENSMUSG00000015461.15	79.17	82.8801	75.1675	72.53	92.5271	91.0288	74.9271	73.5351	115.32	124.391	89.6175	88.9355
Egfl8	ENSMUSG00000015467.14	0.117988	0.172188	0.0478165	0	0.0532071	0.16826	0.108906	0.053558	0.288181	0.150473	0.210989	0.105249
Notch4	ENSMUSG00000015468.14	13.6866	16.5875	18.0746	16.3168	9.09841	7.40345	11.6529	9.85467	0.672422	1.10347	3.7978	3.52584
Ppt2	ENSMUSG00000015474.16	8.49514	11.307	10.1371	9.80001	12.4505	12.7878	13.232	12.6932	12.0556	11.7871	12.9758	12.2089
Prrt1	ENSMUSG00000015476.6	0.471952	0	0.095633	0	0.0532071	0.0560867	0	0	0	0	0	0.105249
Rnf5	ENSMUSG00000015478.13	19.35	18.3094	16.688	17.0132	20.4847	20.1912	17.0437	17.8884	28.2417	25.9817	18.7253	18.9975
Fam163a	ENSMUSG00000015484.3	0.176982	0	0.0478165	0.198985	0	0.224347	0	0	0	0	0.263736	0.0526245
Cacfd1	ENSMUSG00000015488.14	81.2347	81.3304	103.762	112.775	85.8762	88.1684	117.509	125.754	65.1769	60.4902	116.466	111.09
Hivep2	ENSMUSG00000015501.10	37.1072	38.3406	45.4735	47.4082	10.6414	9.70301	14.4845	11.7828	3.65029	2.6082	6.01318	4.42046
Arnt	ENSMUSG00000015522.18	56.3393	54.9855	47.8643	53.3777	33.5204	33.7081	28.5877	29.7247	18.2514	17.505	13.6088	13.8929
Itga2	ENSMUSG00000015533.8	39.349	40.7513	101.706	102.428	45.3856	51.9363	96.9805	94.9048	46.205	44.8912	92.6769	87.7777
Mocs2	ENSMUSG00000015536.14	45.4254	43.3915	42.6523	43.9757	58.7406	52.7776	51.948	50.6123	62.151	50.3584	56.334	56.3609
Nat9	ENSMUSG00000015542.17	14.0406	14.0621	12.9105	13.332	17.5051	15.1434	16.3903	17.3528	13.3043	15.9	18.0923	18.2607
Lpl	ENSMUSG00000015568.15	115.274	135.57	90.421	92.4285	144.776	152.836	101.663	103.046	165.992	160.555	93.6263	88.4092
Atp6v0e	ENSMUSG00000015575.14	61.5897	56.363	68.8079	66.3118	72.202	71.8471	75.5261	72.2497	78.193	88.077	75.6395	71.8851
Zfp318	ENSMUSG00000015597.16	41.7678	47.9832	74.1634	71.8833	24.6881	24.3416	74.8182	74.1243	12.1997	11.9375	73.8461	73.9901
Ttbk1	ENSMUSG00000015599.8	0.648934	0.516565	0.286899	0.39797	0.266035	0.729128	0.163359	0.26779	0.14409	0.100315	0.474725	0.105249
Srf	ENSMUSG00000015605.5	86.3082	83.6262	145.84	157.497	101.998	91.0288	158.131	156.764	49.9513	49.1546	191.578	188.448
Gata3	ENSMUSG00000015619.10	0.353964	0.803546	0.669431	1.54213	0.0532071	0.0560867	0.163359	0.107116	0.288181	0	0.0527472	0
Gata5	ENSMUSG00000015627.5	0	0.172188	0	0	0	0	0	0	0	0	0	0
Lama5	ENSMUSG00000015647.9	41.2368	40.7513	36.8665	32.4843	33.3608	31.5207	34.3597	30.4209	31.2196	31.1981	28.2198	27.7331
Steap1	ENSMUSG00000015652.9	28.3171	26.4596	29.694	30.2457	28.4126	27.3142	28.261	30.2067	24.6875	21.0161	22.9978	22.1549
Steap2	ENSMUSG00000015653.13	152.323	148.886	122.028	116.108	184.256	163.661	133.137	124.147	134.1	123.639	143.314	145.454
Hspa8	ENSMUSG00000015656.16	1165.37	1205.15	1061.62	1007.81	756.657	796.264	790.383	813.493	352.157	363.443	357.784	342.217
Serac1	ENSMUSG00000015659.12	9.61602	9.64255	11.9063	9.89951	6.43805	5.83302	7.78676	6.80187	3.36211	3.96246	5.74945	5.52558
Pdzd11	ENSMUSG00000015668.13	30.3229	28.4685	28.3552	26.8132	32.2435	34.6616	27.2809	31.0636	41.1618	40.8785	32.2813	31.6273
Psma2	ENSMUSG00000015671.10	96.2782	102.739	67.8994	59.4965	105.616	108.64	64.9622	69.8932	111.19	102.171	66.9362	67.2015
Mrpl32	ENSMUSG00000015672.3	29.91	30.0182	32.6108	25.2711	28.9446	32.0816	29.9491	26.7254	33.1408	37.5681	36.1318	38.0475
Setdb1	ENSMUSG00000015697.14	74.2145	81.3878	95.5852	92.0306	58.1553	63.9389	84.6742	84.5681	36.5509	37.0666	73.8989	71.8851
Anxa9	ENSMUSG00000015702.13	3.00869	3.32898	3.4906	2.98478	3.72449	3.3652	3.75725	3.80262	3.12196	2.75867	4.48351	3.05222
Arnt2	ENSMUSG00000015709.9	1.23887	0.401773	3.68187	2.43757	0.744899	0.785214	2.83155	1.98165	0.192121	0.0501577	1.37143	1.68399
Prune	ENSMUSG00000015711.8	64.5394	63.9393	69.4774	65.1179	45.8113	44.3646	66.1057	66.1441	24.8796	24.7779	61.767	64.0967
Cers2	ENSMUSG00000015714.11	380.216	377.265	348.295	337.13	440.501	453.966	374.2	365.373	525.065	556.65	437.802	422.47
Capza2	ENSMUSG00000015733.13	181.997	195.836	131.065	143.269	198.462	192.546	143.81	144.607	175.982	148.066	121.899	121.615
Plekho1	ENSMUSG00000015745.9	8.55413	9.35557	21.6131	20.396	6.49126	4.93563	13.6677	15.5854	1.39287	2.00631	13.978	11.1564
Vps45	ENSMUSG00000015747.5	15.3974	14.5212	12.9583	11.1929	16.4942	14.7508	11.9796	12.4255	17.6751	14.8467	11.2879	10.7354
Prpf3	ENSMUSG00000015748.13	54.2155	55.8465	49.1553	44.8711	41.0226	40.8311	26.9542	29.2427	24.7355	23.8249	19.411	18.2607
Anp32e	ENSMUSG00000015749.12	72.6216	70.3103	50.1595	47.06	71.9359	74.0345	50.9134	52.3262	65.9454	61.4432	47.2615	46.7306
Aph1a	ENSMUSG00000015750.15	59.466	54.9281	47.8165	53.8255	67.839	69.3232	58.2101	53.2902	74.3987	67.9637	63.2439	67.0437
Tab2	ENSMUSG00000015755.16	138.518	149.345	174.291	170.281	152.757	138.31	171.363	167.422	123.918	119.777	164.624	175.713
Ppil4	ENSMUSG00000015757.10	44.5995	47.9832	46.8602	49.0001	25.965	28.3799	31.9638	29.7247	13.2083	11.9877	20.8879	20.3657
Cnih1	ENSMUSG00000015759.10	133.09	138.669	93.6725	95.2143	168.56	165.624	118.762	111.615	225.501	230.224	162.725	157.821
Eps8	ENSMUSG00000015766.14	4.54254	4.30471	6.78994	7.71067	3.08601	2.41173	5.71755	5.40936	0.672422	0.65205	2.58461	2.15761
Med22	ENSMUSG00000015776.12	75.5713	67.1535	32.037	38.7523	58.1553	61.1346	25.1028	29.8854	46.205	41.3801	21.0989	23.1548
Surf1	ENSMUSG00000015790.16	25.1904	26.6318	25.2471	23.928	27.8805	26.8095	26.8997	26.8861	32.5164	27.1855	24.1055	26.3649
Med28	ENSMUSG00000015804.14	26.6653	26.8614	26.2991	34.6731	23.7303	24.2295	34.2508	33.0988	15.6098	14.4454	28.8527	31.0485
Qdpr	ENSMUSG00000015806.12	25.4854	24.049	18.505	20.4457	27.7209	28.7164	20.9643	25.6543	34.7258	33.3549	28.378	26.8385
Gnrh1	ENSMUSG00000015812.7	0.530946	0.573962	0.621614	0.298478	0.585278	0.841301	0.598981	0.321348	0.384241	0.401262	0.738461	0.526245
Tnr	ENSMUSG00000015829.13	0	0	0	0.0994925	0	0	0	0	0	0	0	0
Sqstm1	ENSMUSG00000015837.15	4359.89	4281.75	2206.54	2247.29	4329.51	4675.28	1967	2064.98	4288.13	4377.57	1861.71	1841.28
Nfe2l2	ENSMUSG00000015839.6	101.234	105.896	154.352	138.046	26.7099	21.7056	77.2686	71.8213	6.48407	6.67098	42.0923	39.2053
Rxrg	ENSMUSG00000015843.10	0.058994	0.286981	0.0478165	0.447716	0.372449	0.616954	0.326717	0.107116	0.192121	0.300946	0.0527472	0
Rxra	ENSMUSG00000015846.14	86.7212	81.6747	112.13	113.421	64.9658	68.2576	111.683	117.078	38.28	31.3987	107.552	106.407
Adamtsl4	ENSMUSG00000015850.11	6.43035	6.65795	4.30348	5.2731	9.31123	8.91779	5.55419	5.78426	7.15649	7.42334	4.90549	6.26232
Fcrls	ENSMUSG00000015852.13	0	0	0	0	0	0	0.108906	0	0	0	0	0
Cd5l	ENSMUSG00000015854.7	17.8162	16.3005	40.9309	42.5828	17.3987	18.0038	46.6116	48.47	4.13059	3.66151	28.4835	29.1014
Prpsap1	ENSMUSG00000015869.16	102.001	96.7699	72.968	74.9179	117.854	114.641	85.4365	82.7471	105.906	107.839	77.3274	79.3578
Fam184b	ENSMUSG00000015879.8	0.058994	0.0573962	0.0478165	0.0994925	0.0532071	0.112173	0	0.26779	0.0960603	0.250789	0.0527472	0
Ncapg	ENSMUSG00000015880.13	15.6334	15.6692	10.5196	10.8944	13.1421	10.2078	11.3806	10.4438	8.26118	6.06908	4.64176	4.15734
Lcorl	ENSMUSG00000015882.17	22.2997	25.3691	41.6482	36.5138	11.2267	11.3295	26.573	26.1363	9.17375	8.92807	20.8352	20.4183
Lta4h	ENSMUSG00000015889.7	47.7851	48.9589	34.6191	35.0214	56.1334	50.8707	32.5628	35.7767	43.4192	39.6748	22.9978	25.786
Amdhd1	ENSMUSG00000015890.2	6.07638	5.73962	2.34301	3.48224	6.17202	7.85214	4.41068	3.53483	7.10846	10.1319	3.37582	3.99946
Dstn	ENSMUSG00000015932.8	752.115	838.156	1095.33	1057.66	1021.52	1003	1412.67	1344.9	1461.84	1507.54	1868.52	1937.64
H2afy	ENSMUSG00000015937.14	153.738	145.442	127.192	123.271	172.125	173.308	149.963	153.979	205.761	215.427	166.47	165.715
Gtf2ird2	ENSMUSG00000015942.9	12.0348	11.1923	14.4884	16.068	9.36444	8.4691	14.9745	13.7644	6.0518	5.61767	14.6637	15.3664
Bola1	ENSMUSG00000015943.11	20.117	17.7928	17.3096	18.2071	19.3674	20.5277	22.5979	24.7438	18.1554	15.2479	24.633	25.5229
Gatsl2	ENSMUSG00000015944.9	12.3887	11.9384	36.3405	34.9219	11.9184	12.0586	32.1816	32.5633	6.48407	7.07224	20.5187	19.7342
Fcgr1	ENSMUSG00000015947.10	1.53384	1.77928	5.25981	5.02437	2.50073	1.90695	5.33638	6.48052	0.14409	0.250789	1.05494	1.26299
Ncf1	ENSMUSG00000015950.13	2.24177	2.41064	3.92095	4.32792	1.06414	1.51434	2.55928	2.51723	0.0480301	0.200631	0.527472	0.420996
Wnt11	ENSMUSG00000015957.12	0.471952	0.114792	0.143449	0.0994925	0.319242	0.392607	0	0.160674	0.14409	0.100315	0	0.0526245
Adss	ENSMUSG00000015961.8	152.441	160.078	157.603	168.739	134.241	130.794	150.508	142.304	93.5147	85.6192	115.464	118.668
1700016C15Rik	ENSMUSG00000015962.5	0	0	0.0478165	0	0	0.0560867	0	0	0.0480301	0	0.263736	0
Il17rb	ENSMUSG00000015966.16	0.530946	0.631358	1.43449	0.945179	1.01093	0.560867	1.41577	1.55318	0.816512	0.300946	1.10769	2.05236
Cacna1d	ENSMUSG00000015968.16	0.29497	0.0573962	0.239082	0.0497463	0.0532071	0.16826	0.108906	0.107116	0.0480301	0.250789	0	0.105249
Chdh	ENSMUSG00000015970.18	2.47775	1.95147	2.39082	2.0396	1.22376	1.29	3.9206	2.62434	0.816512	1.50473	3.27033	2.9996
Actr8	ENSMUSG00000015971.4	33.3906	31.3957	43.4652	36.464	27.4016	28.7725	38.5526	40.3292	15.0334	17.6054	39.5604	39.9946
Lrrc27	ENSMUSG00000015980.14	2.77272	2.69762	3.68187	3.28325	2.97959	3.47738	3.70279	3.53483	2.44954	3.66151	5.96044	4.84146
Stk32c	ENSMUSG00000015981.12	0.117988	0.172188	0.286899	0.348224	0.266035	0.504781	0.38117	0.642696	0.0960603	0.250789	0.843956	0.315747
Fnta	ENSMUSG00000015994.10	58.64	55.0429	52.6459	49.3483	58.6342	57.6011	48.3541	50.4516	47.2136	50.0073	49.0549	47.941
Skiv2l2	ENSMUSG00000016018.3	96.1012	101.936	72.0116	74.2712	74.1174	71.8471	54.7796	52.0048	36.1187	30.9975	30.5934	31.68
Lbp	ENSMUSG00000016024.9	52.3867	50.7382	88.078	96.5575	76.4053	74.371	126.004	127.468	135.205	130.661	144.369	144.086
Celsr1	ENSMUSG00000016028.9	1.17988	1.32011	0.573798	0.646701	0.851313	1.17782	0.326717	0.428464	0.384241	0.401262	0.263736	0.263123
Fli1	ENSMUSG00000016087.13	5.07348	5.05086	6.59867	5.32285	0.266035	0.560867	0.76234	0.428464	0	0.0501577	0	0.0526245
Stard13	ENSMUSG00000016128.14	44.3635	50.4512	63.0699	60.193	10.4818	11.2734	18.9496	20.7805	4.27468	4.16309	12.8176	14.7875
Tenm1	ENSMUSG00000016150.15	0	0	0.095633	0	0	0	0	0	0	0	0	0
Camk1g	ENSMUSG00000016179.11	0	0.0573962	0.143449	0	0	0.112173	0.163359	0.053558	0	0.0501577	0.105494	0.0526245
Diexf	ENSMUSG00000016181.9	31.7978	35.8726	36.3883	39.797	17.4519	19.6864	28.4244	31.0636	7.54073	5.91861	20.7824	21.4708
Hsd11b1	ENSMUSG00000016194.14	139.285	131.724	67.6603	68.8488	181.542	189.629	94.3123	86.6033	226.078	223.051	115.938	111.511
Syt14	ENSMUSG00000016200.13	10.6189	10.7905	8.60697	8.40712	7.39578	4.6552	8.54909	6.26629	3.69832	3.9123	6.85714	6.68332
H2-M3	ENSMUSG00000016206.6	12.2708	12.455	17.1661	17.8092	15.6961	13.9095	17.8605	19.4416	13.7366	11.0347	15.1385	15.419
Lonrf3	ENSMUSG00000016239.11	16.5183	14.0621	8.9895	9.80001	9.41765	9.14214	8.60355	8.51572	7.06043	6.92177	5.16923	5.5782
Atp5e	ENSMUSG00000016252.7	47.1952	35.4708	18.9831	29.7483	51.8769	49.4685	38.3892	49.3805	68.6351	38.17	35.7099	38.0475
Nelfcd	ENSMUSG00000016253.12	49.8499	49.6477	29.9809	33.1808	54.6436	52.6094	33.5429	29.9389	45.5326	50.559	27.745	27.8384
Tubb1	ENSMUSG00000016255.5	0.353964	0.172188	0.286899	0.0497463	0.0532071	0.0560867	0.598981	0.053558	0.0960603	0.0501577	0	0.0526245
Ctsz	ENSMUSG00000016256.10	274.322	255.929	356.472	357.128	343.824	352.281	431.049	434.945	380.735	389.374	486.804	479.304
Slmo2	ENSMUSG00000016257.15	81.8247	88.3327	103.762	89.792	93.0591	90.6362	98.2329	100.261	94.043	95.9517	123.429	124.089
Sertad4	ENSMUSG00000016262.14	0.648934	1.03313	1.33886	1.19391	0.106414	0.33652	0.653434	1.28539	0.240151	0.0501577	1.10769	0.736744
H2-M2	ENSMUSG00000016283.13	1.71083	1.37751	3.34715	3.18376	1.38338	1.62652	3.70279	3.90973	0.576362	0.200631	1.84615	2.42073
Ube2a	ENSMUSG00000016308.12	39.231	33.6915	30.3157	28.6538	39.7457	39.0364	30.2758	33.0453	41.7862	41.33	33.4417	31.4695
Slc25a5	ENSMUSG00000016319.3	445.759	442.754	345.522	395.682	505.254	499.116	442.538	454.493	587.456	488.937	467.657	510.616
Ppdpf	ENSMUSG00000016344.14	27.7862	23.1307	20.2264	25.4701	32.7755	27.2021	32.6717	32.4562	34.3415	32.4019	33.1253	35.7321
Kcnq2	ENSMUSG00000016346.17	0.353964	0.286981	1.00415	0.746194	0.585278	0.504781	0.816793	0.910486	0.384241	0.45142	0.369231	0.631494
Eef1a2	ENSMUSG00000016349.10	0	0.0573962	0.191266	0.0497463	0.266035	0	0.163359	0	0	0	0	0.263123
Col20a1	ENSMUSG00000016356.17	2.30077	1.26272	19.1744	21.3909	1.91545	1.6826	20.7465	21.1019	1.68105	1.90599	20.3604	18.6291
Pls3	ENSMUSG00000016382.15	262.7	287.497	161.811	170.431	334.938	323.508	196.847	198.807	355.855	342.377	210.092	214.603
Mpped2	ENSMUSG00000016386.15	1.53384	1.09053	1.05196	0.497463	0.212828	0.112173	0.217811	0.160674	0.0480301	0.401262	0.105494	0.210498
Nkap	ENSMUSG00000016409.4	22.8897	27.091	18.0268	19.6	19.1013	20.023	13.7766	15.264	10.1344	11.8372	12.9758	10.6302
Ndufa1	ENSMUSG00000016427.7	19.763	14.8082	10.8543	16.3168	22.5066	21.7056	19.2763	26.4577	31.892	19.7621	19.5692	19.6816
Wt1	ENSMUSG00000016458.13	0.058994	0.0573962	0.286899	0.248731	0.212828	0.33652	0	0	0	0	0.0527472	0
E2f3	ENSMUSG00000016477.17	62.7106	58.7163	60.2966	63.327	18.8885	17.443	39.5328	37.2764	7.30058	6.5205	31.7538	33.3113
Cr1l	ENSMUSG00000016481.15	90.6148	90.8007	142.445	154.611	94.2829	99.8905	152.849	148.141	122.333	115.012	163.991	168.188
Ppfibp1	ENSMUSG00000016487.15	444.107	472.485	396.303	387.772	467.158	460.697	403.387	389.902	410.898	407.532	420.079	412.05
Cd46	ENSMUSG00000016493.13	0.235976	1.09053	0.908513	1.49239	0.478863	0.785214	1.36132	1.17828	0.624392	0.351104	0.474725	0.684119
Cd34	ENSMUSG00000016494.9	0.825916	1.14792	0.95633	0.646701	0.691692	0.729128	0.76234	0.749812	0.336211	0.0501577	0.421978	0.157874
Plgrkt	ENSMUSG00000016495.12	6.19437	6.0266	5.06855	5.82031	5.79957	4.6552	4.8463	4.01685	2.97787	3.66151	2.74286	2.42073
Cd274	ENSMUSG00000016496.7	11.2679	9.58516	19.3179	17.5604	8.14068	8.58127	12.742	12.3183	2.40151	1.85584	6.90989	6.57807
Pdcd1lg2	ENSMUSG00000016498.9	0.058994	0	0.0478165	0	0	0	0.163359	0.053558	0	0	0.0527472	0
Gtf3a	ENSMUSG00000016503.16	8.14117	7.69109	6.78994	7.66092	6.59767	9.3104	7.07887	8.78351	12.1036	10.1319	8.80879	10.7354
Mtif3	ENSMUSG00000016510.11	11.6218	9.18339	15.6838	11.7401	5.21429	3.86999	12.2519	11.7828	1.77711	1.95615	11.0769	11.5774
Lnx2	ENSMUSG00000016520.7	34.1575	33.9785	55.6106	50.2437	17.6647	14.9191	31.0926	34.0629	4.22665	6.11924	25.6879	22.2076
Il19	ENSMUSG00000016524.12	0	0	0.0478165	0	0	0	0	0	0	0	0.0527472	0
Dyrk3	ENSMUSG00000016526.8	26.5473	20.72	106.965	115.163	3.0328	2.29956	101.718	105.831	0.720452	0.702208	95.8417	99.4078
Mapkapk2	ENSMUSG00000016528.10	175.979	166.908	158.846	167.197	169.252	162.708	156.007	156.55	112.102	106.886	132.29	134.456
Il10	ENSMUSG00000016529.5	0.176982	0.344377	0.143449	0.298478	0.106414	0.16826	0.108906	0	0	0	0	0
Lamp2	ENSMUSG00000016534.15	262.523	277.051	239.13	270.122	315.997	304.046	314.901	287.017	345.961	289.811	261.415	273.858
Atxn10	ENSMUSG00000016541.9	126.188	128.453	166.593	168.441	130.038	118.231	171.363	172.992	139.72	128.805	166.417	173.503
Foxred2	ENSMUSG00000016552.13	5.01449	5.33784	6.74212	5.47209	4.78863	5.21607	8.82136	8.08726	5.28331	6.06908	7.80659	9.05142
Eif3d	ENSMUSG00000016554.8	123.356	124.607	92.8118	90.4884	132.379	129.056	88.7037	84.1396	105.81	106.234	73.0022	72.5166
H3f3b	ENSMUSG00000016559.14	463.693	458.481	357.189	376.679	393.094	382.343	285.333	286.214	229.008	210.412	173.275	186.343
Nup50	ENSMUSG00000016619.9	163.295	162.144	277.766	285.693	116.098	118.119	281.902	278.395	46.1089	43.1858	271.49	279.121
Phf21b	ENSMUSG00000016624.15	2.41875	2.29585	1.43449	1.2934	4.04374	3.98216	0.980151	0.749812	2.20939	3.21009	2.16264	1.26299
Ift27	ENSMUSG00000016637.6	6.8433	6.31358	7.50719	6.81524	8.40671	8.18866	7.18777	10.0153	8.74148	7.17255	8.5978	7.94631
Pacsin2	ENSMUSG00000016664.14	311.311	319.18	272.267	266.391	278.539	280.209	250.265	238.922	251.486	262.124	219.956	225.496
Cmah	ENSMUSG00000016756.16	1.59284	3.38637	0.908513	0.845686	2.60715	2.24347	0.925698	1.0176	1.96924	2.2571	1.31868	1.26299
Ttll12	ENSMUSG00000016757.10	95.6883	91.3173	94.0072	96.8062	115.991	116.773	103.842	102.564	123.726	131.062	121.002	114.09
Bik	ENSMUSG00000016758.3	2.77272	3.55856	3.01244	4.92488	1.11735	1.23391	2.83155	2.30299	0.480301	0.351104	1.63516	1.15774
Scube1	ENSMUSG00000016763.14	0.29497	0.344377	0.95633	0.596955	0.266035	0.448694	0.925698	0.428464	0.240151	0.401262	0.369231	0.631494
Tox4	ENSMUSG00000016831.11	74.5094	74.7298	78.6581	74.5696	64.5402	68.2576	62.4029	58.4318	39.0965	39.3738	45.2571	46.3622
Mrps18c	ENSMUSG00000016833.14	7.02029	8.26505	7.45937	7.41219	8.51313	9.02997	6.96996	8.08726	12.0075	11.3858	7.80659	9.36717
Sulf1	ENSMUSG00000016918.15	0.707928	0.229585	0.669431	0.39797	0.478863	0.392607	0.598981	1.23183	0.192121	0.100315	0.369231	0.210498
Srsf6	ENSMUSG00000016921.14	219.989	222.984	198.343	224.853	203.464	191.536	183.506	184.293	173.917	159.602	134.347	143.56
Plcg1	ENSMUSG00000016933.17	36.8123	36.6761	32.9934	32.5341	30.328	32.4181	28.6422	26.2434	27.8575	27.4864	31.3846	25.8913
Kctd2	ENSMUSG00000016940.18	16.9903	13.3733	10.0415	10.198	11.1735	9.64692	5.66309	6.64119	6.0518	8.62713	4.11428	5.52558
Tmprss6	ENSMUSG00000016942.5	85.3643	83.167	26.825	31.2904	123.44	125.859	43.3445	43.9176	159.46	159.451	52.6945	51.993
Kctd5	ENSMUSG00000016946.5	58.3451	58.2571	77.7496	86.9565	32.882	33.9325	49.3887	51.4692	18.0593	14.3451	31.1209	29.2592
Pom121l2	ENSMUSG00000016982.6	0	0	0	0	0	0	0.108906	0	0	0	0	0
Etaa1	ENSMUSG00000016984.7	21.5918	22.0401	25.6775	25.8183	5.42712	4.48694	17.6427	16.2816	2.0653	2.45773	11.9736	13.1035
Matn4	ENSMUSG00000016995.17	0.58994	0.344377	0.143449	0.298478	0.0532071	0.112173	0.0544528	0.053558	0.240151	0.150473	0.158242	0.368372
Slpi	ENSMUSG00000017002.14	176.156	140.161	30.746	36.5138	221.395	220.477	48.0274	51.4692	150.334	128.354	94.6813	96.4608
Rbpjl	ENSMUSG00000017007.9	0.058994	0.114792	0.0478165	0.0994925	0.0532071	0	0.0544528	0	0.0480301	0	0.0527472	0
Sdc4	ENSMUSG00000017009.3	126.306	132.413	144.119	159.039	157.44	144.031	160.255	149.748	108.98	97.8577	119.314	131.035
Ccdc70	ENSMUSG00000017049.4	0	0	0	0	0	0	0	0.053558	0	0	0.105494	0
Il13ra1	ENSMUSG00000017057.9	62.7106	62.16	57.7623	65.2671	83.6415	85.7566	86.4166	78.4089	83.2362	65.4057	70.523	72.3587
Nbr1	ENSMUSG00000017119.19	157.278	172.533	192.94	183.812	109.713	113.295	141.087	144.607	89.0959	90.9861	102.33	98.1448
Cyth1	ENSMUSG00000017132.17	39.821	36.0448	54.7499	56.7107	23.3579	23.3882	31.4193	35.2947	12.1997	10.0315	15.6659	16.7872
Rnd3	ENSMUSG00000017144.8	58.3451	55.7891	73.5896	76.2113	9.09841	8.35692	23.8503	22.4408	1.77711	2.30726	12.3429	11.9458
Brca1	ENSMUSG00000017146.12	30.2049	32.2566	33.4715	33.2305	17.5051	13.6852	24.776	20.8341	7.44467	6.5205	18.145	16.2084
Gast	ENSMUSG00000017165.1	0	0	0	0	0.0532071	0	0	0	0	0	0	0
Cntnap1	ENSMUSG00000017167.6	0.943904	0.860942	0.573798	0.646701	0.585278	1.12173	0.871245	0.696254	0.912572	1.6552	0.94945	0.947242
Nt5c3b	ENSMUSG00000017176.17	30.6769	28.1815	26.6816	30.8427	33.4672	31.8573	32.8895	34.2771	32.2282	29.9442	34.3384	33.4166
Coa3	ENSMUSG00000017188.3	38.8181	38.8572	43.3696	44.4732	42.5656	40.4946	52.1114	51.3621	46.9254	38.471	52.6417	50.7301
Zpbp2	ENSMUSG00000017195.15	0	0	0.0478165	0	0.106414	0.0560867	0	0	0.0960603	0.100315	0	0
Gsdma	ENSMUSG00000017204.4	0.29497	0.114792	0.717247	1.19391	0.212828	0.729128	1.63359	1.12472	0.816512	0.551735	0.843956	0.736744
Med24	ENSMUSG00000017210.14	46.7822	45.4004	46.4776	44.5726	43.8958	45.4303	42.2009	40.3827	26.4166	26.9849	26.3736	28.1015
Psmd3	ENSMUSG00000017221.14	245.179	231.593	183.95	184.857	281.731	285.033	186.392	187.881	258.45	288.708	196.747	187.817
Exosc10	ENSMUSG00000017264.16	123.946	116.629	93.0031	85.0164	123.334	121.652	76.1795	77.8198	95.2918	100.817	72.9494	71.7272
Glod4	ENSMUSG00000017286.15	43.2426	47.524	52.3112	56.2133	55.1225	51.1511	62.7841	65.5014	73.4381	64.6533	67.7802	72.8324
Vps53	ENSMUSG00000017288.15	47.7851	47.9832	38.9704	38.8518	53.952	54.5163	33.6519	38.2404	55.2346	57.4306	38.2945	37.0477
Taok1	ENSMUSG00000017291.13	139.816	161.341	137.998	140.284	99.4972	91.2531	101.446	91.2628	60.9983	53.7691	78.1186	84.0414
Dnttip1	ENSMUSG00000017299.13	32.8007	31.1661	36.1493	33.1808	27.9869	30.0625	32.345	34.652	25.8402	31.1981	31.0154	30.8906
Acot8	ENSMUSG00000017307.15	10.9729	12.5124	10.9978	9.94925	10.535	10.8247	10.0738	11.3007	10.7107	13.8937	9.54725	9.57767
Cd300lg	ENSMUSG00000017309.11	0.117988	0.172188	0.334715	0.0994925	0	0	0.217811	0.107116	0.0480301	0	0.0527472	0
Mpp2	ENSMUSG00000017314.12	0.058994	0	0.286899	0.39797	0	0.224347	0.326717	0.214232	0	0	0.0527472	0.157874
Ppy	ENSMUSG00000017316.13	0	0	0	0	0	0	0	0	0.0480301	0	0	0
Vtn	ENSMUSG00000017344.4	794.944	753.612	895.364	904.138	1126.55	1174.4	1266.3	1262.68	1388.74	1457.53	1313.14	1335.45
Nlk	ENSMUSG00000017376.15	24.1875	26.0579	21.9956	25.3706	20.2187	16.6017	21.2366	17.6206	13.3524	11.6366	15.1385	14.1034
Traf4	ENSMUSG00000017386.10	85.6003	78.9771	102.519	94.3189	49.6422	50.0294	99.4309	99.9928	27.4732	26.5836	112.141	112.459
Aldoc	ENSMUSG00000017390.15	1.71083	1.20532	3.10807	3.38275	3.0328	2.5239	3.64834	4.60599	2.5456	3.41073	5.27472	4.99933
Stac2	ENSMUSG00000017400.10	0	0.0573962	0	0.0497463	0	0	0	0.321348	0	0.0501577	0	0
Rpl19	ENSMUSG00000017404.12	224.354	200.427	245.251	217.242	252.042	269.048	246.072	280.055	319.592	391.331	378.303	343.059
Nek8	ENSMUSG00000017405.14	23.9516	24.049	16.8792	20.2467	21.9745	22.2664	20.5832	17.7813	20.6049	17.806	11.3934	15.1559
Cacnb4	ENSMUSG00000017412.15	0.058994	0.172188	0.095633	0	0.0532071	0.224347	0.163359	0.053558	0.0960603	0.100315	0	0.105249
Plxdc1	ENSMUSG00000017417.14	0.235976	0.114792	0.286899	0.79594	0.159621	0.280434	0.435623	0.53558	0	0.0501577	0.263736	0.263123
Arl5b	ENSMUSG00000017418.13	64.0675	72.7209	81.0489	80.3402	32.7223	32.2499	69.6996	60.7883	18.1074	15.2479	45.8901	42.1523
Zfp207	ENSMUSG00000017421.18	130.141	127.821	135.512	124.216	110.883	107.462	103.351	96.1366	80.6906	78.4467	72.2109	73.0955
Psmd11	ENSMUSG00000017428.16	217.865	216.498	186.293	174.062	208.944	210.55	161.126	165.066	193.465	191.201	157.82	152.401
C1qtnf1	ENSMUSG00000017446.14	5.19147	3.21418	18.2181	16.665	3.72449	4.43085	15.029	16.3352	4.9471	5.8183	11.4461	12.7351
Pipox	ENSMUSG00000017453.4	11.4448	12.1106	4.11222	5.22336	16.8134	16.7699	5.28192	6.15917	16.8105	18.1571	4.6945	5.1572
Timp2	ENSMUSG00000017466.9	8.55413	6.60056	10.6631	10.596	8.14068	8.07649	10.945	12.3183	5.81165	5.06593	9.17802	8.1568
Zc3h18	ENSMUSG00000017478.15	131.439	126.444	144.884	136.553	106.574	106.172	113.044	118.149	61.7187	65.3054	112.088	104.302
Top2b	ENSMUSG00000017485.10	119.522	135.914	117.103	111.929	109.181	108.92	97.0894	94.5299	81.0268	74.4341	68.9406	69.2539
Rarb	ENSMUSG00000017491.8	3.77562	2.41064	3.58624	3.88021	2.55394	2.80434	2.55928	2.57078	1.29681	0.551735	2.42637	1.63136
Igfbp4	ENSMUSG00000017493.12	104.655	100.845	114.76	117.65	130.889	130.402	139.617	135.18	215.847	212.719	117.679	121.036
Cdc6	ENSMUSG00000017499.15	29.497	30.5348	32.6108	37.6579	11.3863	10.5443	17.1526	16.9243	3.93847	3.41073	7.5956	6.57807
Suz12	ENSMUSG00000017548.15	103.24	113.931	86.8826	96.856	83.0562	80.8771	78.0309	77.552	43.8035	36.1136	52.2198	56.2556
Atad5	ENSMUSG00000017550.14	18.8191	17.1041	18.2659	17.3614	3.99053	3.58955	6.96996	7.71235	3.31408	4.21325	4.00879	2.63123
Crlf3	ENSMUSG00000017561.16	37.2252	34.4951	32.2761	33.9767	31.8178	32.7547	30.1669	30.3138	21.9498	17.1038	24.7384	27.9436
Tns4	ENSMUSG00000017607.9	0	0	0	0.0994925	0	0.0560867	0.163359	0	0	0	0.0527472	0
Tnfaip1	ENSMUSG00000017615.12	212.437	212.882	244.581	255.298	224.321	221.935	239.266	240.904	194.186	185.383	242.268	246.546
Abr	ENSMUSG00000017631.18	34.1575	34.1507	75.5979	77.2559	27.1356	25.1829	67.2493	64.2696	11.2871	10.2823	48	49.0461
Rab11fip4	ENSMUSG00000017639.13	4.71952	4.07513	8.22444	8.20813	3.83091	4.37477	11.544	9.10486	1.48893	1.35426	10.7077	8.84092
Cd40	ENSMUSG00000017652.16	15.2794	15.9561	17.1661	18.6548	20.1123	22.4347	14.8656	16.7101	24.6875	22.571	20.2549	17.4713
Slc35c2	ENSMUSG00000017664.16	68.0201	61.8157	58.1448	59.0488	71.3507	76.3901	64.1454	66.0906	75.3112	87.124	75.9033	76.5161
Zfp334	ENSMUSG00000017667.9	19.468	19.3999	43.8477	43.13	4.04374	6.00128	21.6178	23.0299	2.40151	2.20694	12.9758	11.8931
Elmo2	ENSMUSG00000017670.16	29.0251	30.8217	31.4154	31.1412	24.7413	25.239	33.434	31.385	15.898	17.2041	26.7428	24.8388
Wsb1	ENSMUSG00000017677.11	115.097	121.909	103.236	117.948	46.2369	40.3825	48.8442	46.8097	33.5731	29.9442	22.9978	24.3652
Ttpal	ENSMUSG00000017679.16	43.9505	43.8507	62.783	65.5158	38.5219	40.0459	62.294	59.5029	29.1063	23.8751	51.1648	56.7293
Rhot1	ENSMUSG00000017686.16	58.3451	59.6346	51.8331	53.0295	42.9913	42.9624	36.2656	36.473	21.0372	20.5647	17.7758	19.9973
Hnf4g	ENSMUSG00000017688.14	0.471952	0.688754	0.239082	0.298478	0.212828	0.112173	0.272264	0.26779	0.0480301	0	0.0527472	0
Rhbdl3	ENSMUSG00000017692.8	0.235976	0.114792	0.191266	0.0994925	0.0532071	0.112173	0.217811	0.214232	0	0	0.0527472	0
Ada	ENSMUSG00000017697.3	3.00869	3.09939	6.69431	6.91473	3.99053	2.63608	5.88091	7.391	3.31408	2.50789	7.12088	6.94644
Serinc3	ENSMUSG00000017707.9	246.3	248.181	238.317	246.443	260.715	257.158	277.11	264.791	270.794	242.212	246.804	244.283
Tha1	ENSMUSG00000017713.9	2.83171	3.15679	2.53427	2.38782	2.44752	3.19694	3.37608	2.51723	3.55423	3.46088	3.48132	4.10471
Pgs1	ENSMUSG00000017715.11	66.0143	67.1535	60.1531	73.9727	62.9972	60.6859	62.4029	60.3599	33.8612	28.4896	38.0835	38.9422
Birc5	ENSMUSG00000017716.15	14.8665	11.9384	14.7753	14.4762	10.2158	9.70301	13.5043	15.3176	7.73285	5.46719	8.5978	8.26205
Afmid	ENSMUSG00000017718.15	3.71662	3.32898	2.72554	2.93503	3.99053	3.58955	2.77709	2.19588	5.18725	5.06593	2.53187	2.3681
Trp53tg5	ENSMUSG00000017720.2	0.235976	0	0.0478165	0.248731	0	0.16826	0	0	0	0.250789	0.0527472	0.0526245
Pigt	ENSMUSG00000017721.15	81.0578	74.4428	76.8889	72.928	94.1765	94.5062	80.1001	78.9981	92.1698	104.479	79.3846	77.1476
Wfdc2	ENSMUSG00000017723.11	16.6953	12.7419	2.91681	2.53706	18.9417	18.6208	3.9206	3.48127	13.7366	13.1413	3.42857	4.47309
Etv4	ENSMUSG00000017724.14	24.0106	24.2786	13.0539	13.6305	26.8164	27.3142	12.6875	14.5142	21.2293	20.1132	7.54285	8.05155
Dbndd2	ENSMUSG00000017734.15	1.76982	1.4349	1.91266	1.9401	2.07508	1.06565	1.90585	2.19588	1.05666	1.3041	2.05714	1.47349
Mmp9	ENSMUSG00000017737.2	3.12668	3.67335	3.29934	3.63148	3.29884	3.47738	3.70279	2.83857	1.92121	1.75552	2.32088	2.05236
Slc12a5	ENSMUSG00000017740.17	1.23887	0.74615	1.48231	0.895433	0.266035	0.16826	0.38117	0.214232	0.0960603	0	0.105494	0.105249
Ghdc	ENSMUSG00000017747.13	19.586	22.7863	23.3344	22.2366	25.1669	26.1925	28.5877	26.1899	26.2725	30.1949	27.6395	29.7855
Pltp	ENSMUSG00000017754.13	8.8491	7.86327	14.4884	15.4213	10.5882	12.6195	22.7068	20.4056	3.93847	3.00946	13.345	12.4194
Slc12a7	ENSMUSG00000017756.8	65.4833	62.8488	79.0885	82.5788	55.4417	53.7872	72.3134	75.9453	37.5596	36.7155	70.1538	71.9904
Ctsa	ENSMUSG00000017760.15	137.987	129.773	175.343	168.938	149.831	154.743	183.288	183.918	145.579	166.975	180.554	179.45
Zswim1	ENSMUSG00000017764.2	7.78721	5.9692	14.1537	14.9239	0.106414	0.392607	2.50483	4.23108	0.192121	0.401262	1.37143	1.57874
Slc12a4	ENSMUSG00000017765.16	148.311	150.608	150.431	163.267	169.039	166.297	183.833	174.974	153.744	143.752	194.163	198.131
Spata25	ENSMUSG00000017767.3	0	0	0	0	0	0.0560867	0.0544528	0.053558	0	0	0	0
Myo1c	ENSMUSG00000017774.19	604.453	594.911	413.852	416.078	708.345	682.8	417.762	423.055	695.476	725.983	411.956	410.366
Crk	ENSMUSG00000017776.15	275.856	285.202	354.511	387.872	234.324	238.537	421.955	403.399	141.689	112.454	391.437	409.893
Cox7c	ENSMUSG00000017778.14	69.8489	50.566	47.9599	53.9747	63.4228	64.9484	61.3139	79.855	84.3889	71.4748	73.0022	70.8326
Pitpna	ENSMUSG00000017781.17	190.964	194.86	179.694	161.128	236.505	232.367	184.813	182.633	247.547	248.331	204.923	205.236
Mlx	ENSMUSG00000017801.15	29.143	30.7643	38.3966	31.4396	31.4454	30.4551	37.4635	34.9198	27.9535	29.0915	34.6549	39.2579
Fam134c	ENSMUSG00000017802.14	100.172	93.6705	92.6683	94.2692	69.7544	74.8197	84.3474	80.3906	44.3798	40.0259	63.2439	66.149
Jph2	ENSMUSG00000017817.11	0.530946	0.229585	0.191266	0.447716	0.425656	0.392607	0.272264	0.26779	0.0480301	0.100315	0.158242	0.210498
Dhx58	ENSMUSG00000017830.15	15.0435	15.8413	12.2888	13.1828	17.7712	14.1899	10.8906	12.479	10.6627	9.78076	10.1275	9.10405
Rab5a	ENSMUSG00000017831.7	104.419	114.333	102.184	104.368	83.003	81.7184	91.6441	88.4778	62.5833	56.7785	80.2285	69.8854
Hspb9	ENSMUSG00000017832.2	0.412958	0.114792	0.143449	0	0.212828	0.392607	0.217811	0.053558	0.0960603	0.200631	0	0
Nkiras2	ENSMUSG00000017837.12	40.1749	37.8815	59.2924	58.8498	42.9381	44.3085	55.4874	61.5917	40.5855	43.5369	48.7912	48.8882
Ppp2r5c	ENSMUSG00000017843.13	95.6883	101.706	106.439	102.925	99.9761	102.134	99.921	94.0479	101.151	96.353	93.4681	94.5663
Ift52	ENSMUSG00000017858.12	35.3374	34.5525	25.2471	28.2559	40.863	41.5603	32.1272	33.4202	46.301	43.3363	35.3934	32.9956
Mybl2	ENSMUSG00000017861.11	16.6953	17.7354	13.8668	14.1279	8.77916	9.25431	9.85596	9.80112	4.56286	3.71167	4.11428	3.63109
Sgk2	ENSMUSG00000017868.16	11.7988	11.0775	24.1951	26.5645	12.5037	11.3295	22.8702	25.815	8.83754	8.4265	25.0549	25.9965
Eya2	ENSMUSG00000017897.18	0	0	0	0	0	0	0	0.107116	0	0	0	0
B4galt5	ENSMUSG00000017929.13	27.0193	30.0756	34.7626	33.3797	13.5146	10.6565	12.4152	13.3895	4.4668	6.37003	7.43736	7.52531
Gdap1l1	ENSMUSG00000017943.15	0.058994	0.114792	0.334715	0.248731	0.159621	0.16826	0	0.214232	0.0480301	0	0.527472	0.157874
Hnf4a	ENSMUSG00000017950.16	44.4815	43.0471	37.1534	31.8874	41.0226	33.3716	29.1867	31.4385	41.1138	44.1388	24.4747	25.1545
Ptgis	ENSMUSG00000017969.13	1.9468	0.860942	0.908513	0.845686	2.87318	1.6826	1.36132	1.23183	0.14409	0.601893	0.843956	0.473621
Cadps2	ENSMUSG00000017978.18	11.3858	11.2496	16.7836	14.6254	12.3972	10.2078	16.4992	17.8884	10.9028	12.4391	16.8264	16.7346
Ddx27	ENSMUSG00000017999.16	164.239	161.57	141.154	127.102	164.676	171.794	126.385	129.664	144.859	156.994	137.618	127.457
Cyth3	ENSMUSG00000018001.18	31.0308	31.3383	36.5318	35.1706	18.7821	18.4525	26.8997	24.9045	5.23528	4.36372	11.0769	9.78816
Cyth4	ENSMUSG00000018008.7	11.2089	8.8964	15.3969	16.5655	8.93878	6.95476	13.3409	15.264	1.63302	1.45457	6.22417	5.31508
Rac3	ENSMUSG00000018012.11	0.58994	0.459169	1.05196	0.945179	0.425656	0.448694	1.08906	1.60674	0.432271	0.401262	0.632967	1.10512
Rrp7a	ENSMUSG00000018040.9	79.17	71.0564	72.442	60.392	78.2676	82.6158	53.7994	57.6284	53.4095	67.8634	52.2198	52.7824
Cyb5r3	ENSMUSG00000018042.17	447.647	438.22	292.589	287.185	569.262	573.431	320.4	313.421	820.355	873.547	370.18	361.32
Ints2	ENSMUSG00000018068.13	39.821	41.3826	35.1929	36.1158	34.1057	31.5207	25.7562	23.6191	18.7798	15.9	11.8154	11.6826
Med13l	ENSMUSG00000018076.12	60.3509	61.4713	63.2134	62.4316	31.5518	30.8477	38.8793	35.8303	12.728	12.4893	25.9516	23.9968
Hist1h2bc	ENSMUSG00000018102.4	41.6498	42.7601	13.1973	13.8792	53.4199	54.7407	17.2071	15.6389	45.3404	51.0606	19.833	19.8395
Baiap2l2	ENSMUSG00000018126.15	0.058994	0	0	0	0	0	0.0544528	0.107116	0.288181	0	0.105494	0.0526245
Mafk	ENSMUSG00000018143.10	168.192	160.939	194.757	185.952	50.4935	46.7203	91.6986	95.0655	24.2552	22.4205	66.0395	62.4127
Med1	ENSMUSG00000018160.15	96.2782	100.788	112.13	108.944	45.5984	42.009	76.5062	79.0516	26.2244	26.4833	70.312	67.8857
Erbb3	ENSMUSG00000018166.8	30.5589	27.6076	75.1197	74.4204	18.9417	19.3499	70.5709	64.9659	9.36587	9.93123	43.7274	43.7836
Stard3	ENSMUSG00000018167.10	43.9505	42.2436	40.9309	38.6528	42.0336	45.5985	42.691	45.685	37.2714	33.6057	45.8373	48.0462
Ikzf3	ENSMUSG00000018168.8	0.058994	0	0.0478165	0	0.0532071	0.16826	0	0	0	0	0	0
Mfng	ENSMUSG00000018169.12	1.53384	1.09053	1.48231	2.28833	0.851313	1.06565	0.816793	0.910486	0.0960603	0	0.105494	0.0526245
Vmp1	ENSMUSG00000018171.9	191.495	195.377	199.347	206.795	158.078	155.304	157.369	149.695	186.405	151.476	136.615	141.139
Uchl5	ENSMUSG00000018189.12	44.4815	51.2548	40.1658	34.7229	49.7486	46.0472	43.29	46.8633	47.3097	46.1953	50.7956	48.362
Glrx2	ENSMUSG00000018196.18	19.881	16.7023	18.0268	15.0234	17.4519	19.7986	17.4249	18.906	24.9757	22.7214	17.7231	23.4179
Trove2	ENSMUSG00000018199.8	27.7272	32.3714	27.3032	30.6437	25.8054	24.1734	30.2758	26.297	13.5445	13.5927	24.7384	23.2074
Stk4	ENSMUSG00000018209.15	145.774	147.738	94.2941	91.8316	130.304	116.66	82.2238	77.7662	73.6302	71.1237	73.7406	67.9909
Wfdc15b	ENSMUSG00000018211.13	0	0	0	0	0	0	0.0544528	0.160674	0	0	0.0527472	0
Pmp22	ENSMUSG00000018217.12	3.18568	4.36211	5.69016	4.77564	2.66035	1.90695	2.886	2.14232	1.24878	1.10347	0.632967	0.684119
Gdf9	ENSMUSG00000018238.6	1.23887	1.77928	1.09978	1.49239	1.4898	0.953475	0.76234	0.642696	0.480301	0.752366	1.21319	1.89448
Zcchc10	ENSMUSG00000018239.9	19.999	19.6295	17.8834	16.3665	11.4927	11.8904	14.2666	12.8004	6.00377	4.56435	13.8198	12.893
Psmb6	ENSMUSG00000018286.6	139.108	115.366	85.6393	93.125	149.618	150.649	102.208	115.364	181.938	156.442	111.56	121.51
Spag7	ENSMUSG00000018287.12	32.0337	30.1904	34.2844	33.131	35.7551	32.6986	31.0381	32.7775	36.0706	35.9631	32.9143	32.1536
Pfn1	ENSMUSG00000018293.4	815.415	711.827	613.055	604.268	937.828	941.977	633.069	695.022	939.854	951.743	703.701	693.381
Tomm34	ENSMUSG00000018322.10	43.3016	46.3187	30.1722	31.3899	48.4184	43.7477	29.9491	28.3857	37.9438	42.2328	24.3165	22.0497
Ywhab	ENSMUSG00000018326.9	306.415	307.816	215.652	233.708	346.75	344.204	242.424	243.635	342.743	307.015	226.549	236.389
Ksr1	ENSMUSG00000018334.17	3.65763	3.78815	5.88143	5.9198	1.43659	0.897388	2.34147	1.76741	0.480301	0.752366	1.52967	1.26299
Gpx3	ENSMUSG00000018339.11	17.1673	20.7774	36.9621	36.1158	28.4126	23.5003	39.0427	46.0063	49.1348	50.6593	57.9165	54.9926
Anxa6	ENSMUSG00000018340.13	96.8092	96.3108	137.951	139.936	108.968	111.5	137.929	141.34	128.481	120.88	132.765	136.876
Il12rb2	ENSMUSG00000018341.12	0.058994	0.172188	0.143449	0.149239	0.106414	0	0.0544528	0	0.0480301	0	0.0527472	0
Zkscan6	ENSMUSG00000018347.16	10.147	10.4461	28.4508	26.9127	2.44752	2.46782	16.6626	18.1562	0.432271	0.702208	14.5582	15.1032
Kpna2	ENSMUSG00000018362.14	112.502	108.02	102.71	104.417	84.3864	82.9523	65.7246	71.0715	26.2244	29.7435	16.5099	18.2081
Smurf2	ENSMUSG00000018363.16	137.102	142.629	122.123	126.306	128.282	124.849	99.1042	93.1909	77.6647	77.594	93.1516	91.0405
Cep95	ENSMUSG00000018372.13	9.96999	11.6514	9.03732	8.80509	6.59767	7.1791	5.22747	5.19513	4.4668	4.31356	4.37802	4.26259
Vezf1	ENSMUSG00000018377.10	50.1449	54.2394	53.411	48.6518	20.4315	21.7617	22.9246	21.9052	9.46193	9.22902	15.7714	14.8927
Cuedc1	ENSMUSG00000018378.13	3.12668	3.09939	4.16003	4.6264	1.27697	1.57043	3.37608	2.41011	0.624392	0.702208	1.47692	1.57874
Srsf1	ENSMUSG00000018379.17	245.533	257.307	225.694	245.896	228.045	207.409	217.702	202.449	169.738	144.103	141.31	142.244
Abi3	ENSMUSG00000018381.15	0.29497	0.459169	0.621614	0.596955	0.212828	0.0560867	0.108906	0.107116	0	0	0.0527472	0
Shroom1	ENSMUSG00000018387.12	26.5473	25.7135	43.1783	45.5676	23.8368	22.2104	33.7063	32.2955	11.8634	13.4924	45.2571	44.7835
Kif3a	ENSMUSG00000018395.19	33.0956	33.5768	40.8831	36.066	36.2872	33.596	35.9389	36.1517	31.9881	32.5524	34.7077	36.4162
2022-09-08	ENSMUSG00000018398.18	28.4351	28.1815	52.7894	50.9899	22.1873	26.0803	42.9088	37.9726	13.9768	13.6931	24.7384	25.7334
Mtmr4	ENSMUSG00000018401.17	117.457	114.161	165.78	180.181	68.4775	65.0045	158.73	152.265	25.552	23.2732	133.609	133.508
Mrm1	ENSMUSG00000018405.7	11.3858	10.5609	12.5279	12.1381	4.04374	3.92607	4.95521	6.26629	2.01727	1.90599	4.21978	3.99946
Mapt	ENSMUSG00000018411.17	0.058994	0.0573962	0.191266	0.298478	0.106414	0.16826	0.163359	0.26779	0.0960603	0	0.105494	0.57887
Kansl1	ENSMUSG00000018412.16	108.549	109.856	91.6642	96.458	16.1217	16.6578	26.7908	23.512	6.43604	6.5205	15.9824	16.1557
Gid4	ENSMUSG00000018415.14	61.2948	59.9216	65.5086	68.0529	58.2085	60.5737	69.4818	73.3209	58.2605	57.0795	78.1714	77.9896
Myo1b	ENSMUSG00000018417.14	173.914	180.109	144.023	151.428	167.07	164.671	137.385	132.877	124.542	105.281	99.6923	105.565
Dhx40	ENSMUSG00000018425.18	53.6256	59.7494	94.6766	92.7768	47.2479	49.4124	83.095	84.3539	54.8504	47.9508	62.4	66.8332
Ypel2	ENSMUSG00000018427.7	10.324	13.5455	12.0498	11.3919	1.91545	2.91651	2.61374	2.08876	0.720452	0.752366	0.896703	0.736744
Akap1	ENSMUSG00000018428.15	80.4088	80.6416	89.895	95.9605	56.7187	61.1346	94.639	88.7992	34.3415	33.3047	90.7252	95.8293
Nol11	ENSMUSG00000018433.14	61.7667	64.2837	55.1802	53.8752	52.6218	51.2072	49.7154	46.2206	37.7036	32.2013	38.6637	42.889
Derl2	ENSMUSG00000018442.13	95.4523	101.419	86.5	96.06	97.2625	94.6744	95.0746	93.1909	99.1822	82.6599	85.5032	88.304
C1qbp	ENSMUSG00000018446.8	207.364	194.688	251.467	257.238	233.898	242.295	285.061	302.71	255.328	264.281	356.835	362.846
Rpain	ENSMUSG00000018449.12	12.5067	13.7751	12.4801	12.2873	8.24709	9.02997	8.76691	8.24793	6.33998	4.8653	6.38241	5.89395
6330403K07Rik	ENSMUSG00000018451.6	0.471952	0.0573962	0.0478165	0	0.0532071	0.16826	0	0	0	0.0501577	0.0527472	0.263123
Slc13a3	ENSMUSG00000018459.15	11.5628	11.8236	9.5633	12.2376	17.1859	17.1065	15.4646	16.6565	18.0113	21.7183	14.5055	15.6295
Kcnab3	ENSMUSG00000018470.8	1.35686	1.20532	0.669431	0.39797	1.33018	1.00956	0.0544528	0.80337	0.768482	0.45142	0.210989	0.315747
Chd3	ENSMUSG00000018474.17	93.3285	91.3173	109.978	108.397	100.987	102.807	120.722	114.935	104.321	111.45	139.516	138.192
Kdm6b	ENSMUSG00000018476.7	79.5829	69.6789	108.974	98.4478	25.1669	25.4634	38.0625	34.9734	9.60603	10.182	19.9385	18.6817
1700125H20Rik	ENSMUSG00000018479.12	0.117988	0.172188	0.095633	0.248731	0.0532071	0.0560867	0	0.053558	0.0480301	0.0501577	0.0527472	0.368372
Appbp2	ENSMUSG00000018481.9	98.52	105.839	87.1216	91.6824	69.4352	63.4902	61.9129	61.4846	29.8267	26.8845	42.7253	40.1525
Adora2b	ENSMUSG00000018500.2	1.12089	0.918339	3.82532	3.333	0.319242	0.560867	2.45038	1.98165	0.0960603	0.150473	2.74286	1.84186
Ncor1	ENSMUSG00000018501.17	202.526	197.73	211.11	194.259	179.893	178.524	180.402	174.492	117.914	128.554	184.668	186.975
Trpv2	ENSMUSG00000018507.16	2.71372	2.12366	5.59453	4.87513	2.2347	1.85086	4.57404	3.05281	0.192121	0.250789	1.47692	1.42086
Cenpv	ENSMUSG00000018509.8	26.4293	24.2212	31.1285	25.2711	28.785	27.3703	30.1669	30.5816	31.1716	35.5618	36.2373	34.8901
Pcgf2	ENSMUSG00000018537.16	25.5444	20.4904	21.2305	16.864	16.8134	16.5456	15.9002	16.121	11.5753	13.8435	12.5011	13.9455
Cwc25	ENSMUSG00000018541.10	32.7417	34.2081	44.5171	40.3442	14.7916	14.0217	24.6671	22.3872	4.51483	6.5205	14.9275	15.4716
1700001P01Rik	ENSMUSG00000018543.8	0.176982	0.0573962	0.191266	0.149239	0.372449	0.112173	0.272264	0	0.336211	0.351104	0.0527472	0.105249
Pip4k2b	ENSMUSG00000018547.8	64.7754	67.2683	91.7598	84.2204	64.5402	63.7145	94.639	97.422	47.2616	49.4054	96.2109	100.829
Trim37	ENSMUSG00000018548.15	51.8557	52.7471	46.0951	43.9259	48.2056	45.5985	44.4335	44.3996	54.8984	47.399	42.1978	40.9419
Ybx2	ENSMUSG00000018554.13	0	0	0.0478165	0.0497463	0	0.16826	0	0	0.14409	0	0	0
Ctdnep1	ENSMUSG00000018559.16	46.1923	43.4489	53.7935	52.6315	48.6845	43.8037	50.0422	50.5052	27.7134	27.3861	48.422	48.4672
Elp5	ENSMUSG00000018565.17	83.4765	79.4937	70.6249	70.8387	82.6306	80.8771	62.7841	69.4112	83.6685	80.6035	68.7824	67.6752
Slc2a4	ENSMUSG00000018566.14	0	0	0.0478165	0	0	0	0	0.321348	0	0	0.0527472	0.0526245
Gabarap	ENSMUSG00000018567.14	140.288	129.256	162.576	136.156	150.629	152.163	156.497	157.889	186.933	200.28	177.178	163.031
Cldn7	ENSMUSG00000018569.12	2.12378	1.95147	3.15589	3.13401	1.33018	0.897388	3.10381	3.05281	0.432271	0.45142	2.37363	1.94711
2810408A11Rik	ENSMUSG00000018570.17	0.58994	1.03313	0.334715	0.248731	0.319242	0.673041	0.217811	0.321348	0.336211	0.852681	0.369231	0.263123
Phf23	ENSMUSG00000018572.10	71.9137	71.1712	122.936	119.689	20.3783	17.6673	80.9714	83.7647	8.78951	6.06908	59.9736	65.1492
Acadvl	ENSMUSG00000018574.14	81.1758	78.9197	46.6211	50.0945	91.8886	97.8714	63.0564	60.6277	122.909	106.535	68.1494	70.4643
Dnah11	ENSMUSG00000018581.15	0.353964	0.229585	0.286899	0.298478	0.159621	0.673041	0.108906	0.589138	0.336211	0.45142	0.105494	0.473621
G3bp1	ENSMUSG00000018583.5	277.921	266.663	278.292	308.775	247.147	238.088	289.308	303.031	175.646	165.019	259.042	262.439
Atox1	ENSMUSG00000018585.9	56.6932	40.4069	35.0495	47.9056	70.7654	65.4532	54.5617	67.9116	84.0527	59.4871	61.2395	65.0966
Glra2	ENSMUSG00000018589.8	0	0	0	0	0	0	0	0.214232	0	0	0	0
Sparc	ENSMUSG00000018593.12	190.02	184.127	274.706	249.627	221.075	220.982	274.551	262.166	121.948	141.896	346.655	314.484
Glra4	ENSMUSG00000018595.6	0.353964	0.114792	0.0478165	0.0497463	0	0	0	0.107116	0	0	0.0527472	0
Mief2	ENSMUSG00000018599.5	26.0754	24.9099	44.9953	56.3128	13.7274	12.0586	54.0172	49.6483	6.86831	5.8183	42.8835	47.1516
Tbx3	ENSMUSG00000018604.18	5.48644	5.33784	8.4157	8.10864	1.17056	1.17782	4.24732	3.15992	0.816512	0.45142	3.48132	3.10485
Dusp14	ENSMUSG00000018648.15	21.5328	22.6141	34.8104	32.8823	15.7493	16.2091	36.8101	37.2764	7.973	8.7776	40.2989	42.8364
Tada2a	ENSMUSG00000018651.14	20.4709	20.0887	21.0393	17.063	14.5787	15.7043	13.1231	13.7108	9.07769	7.92492	9.96923	8.26205
Ikzf1	ENSMUSG00000018654.17	2.47775	2.00887	3.39497	3.48224	0.212828	0.560867	0.653434	0.749812	0	0	0.105494	0.263123
Pnpo	ENSMUSG00000018659.12	42.2397	38.2832	59.149	60.5412	45.4388	46.3277	63.3286	67.3224	56.2433	48.653	61.3978	64.4124
Cog1	ENSMUSG00000018661.17	30.0869	31.9123	23.9082	20.9929	30.4876	29.8381	19.0585	21.4768	18.2995	18.6085	17.2483	16.9977
Cbx1	ENSMUSG00000018666.13	94.8624	93.3835	73.1592	70.0427	95.6663	94.8988	78.9022	79.7479	104.369	96.353	73.5824	77.5686
Cdk5rap3	ENSMUSG00000018669.14	67.9021	63.0784	75.0241	81.6336	62.199	64.7241	80.0457	78.8909	84.9653	76.1394	76.7472	76.5161
Copz2	ENSMUSG00000018672.15	5.54544	6.37097	4.39912	5.77057	7.34257	10.7687	6.20762	6.74831	13.3524	12.088	7.5956	7.63056
Slc25a39	ENSMUSG00000018677.9	197.689	185.504	169.749	165.207	243.954	249.979	192.382	202.985	304.511	329.486	246.066	235.916
Sp2	ENSMUSG00000018678.13	17.9342	18.3094	23.9082	26.3158	6.65088	6.3378	8.658	10.0689	1.48893	1.80568	4.32527	4.36784
Aatf	ENSMUSG00000018697.14	79.3469	78.2884	54.8933	52.6315	71.0846	73.1932	44.978	47.8273	53.9859	58.1328	47.8945	41.8365
Lhx1	ENSMUSG00000018698.15	0	0	0	0	0	0	0	0	0	0	0.0527472	0.0526245
Dync1h1	ENSMUSG00000018707.13	719.55	707.35	792.749	797.383	678.39	682.912	784.992	750.562	586.16	581.428	748.958	716.851
Cpsf4l	ENSMUSG00000018727.19	0.530946	0.573962	0.382532	0.298478	0.638485	0.112173	0.217811	0.26779	0.14409	0.200631	0.263736	0.0526245
Pex12	ENSMUSG00000018733.10	14.0406	11.9384	17.3096	17.063	7.39578	5.32824	14.3211	15.7996	3.07393	1.45457	15.5077	12.5773
Ndel1	ENSMUSG00000018736.14	98.048	98.664	102.853	104.616	75.0752	67.1358	78.5754	75.3561	43.035	42.8347	55.2263	57.5712
Slc25a35	ENSMUSG00000018740.14	0.29497	0.286981	0.286899	0.497463	0.425656	0.280434	0.871245	0.214232	0.240151	0.200631	0.0527472	0.105249
Zbtb4	ENSMUSG00000018750.14	28.0811	26.2874	22.7606	23.0823	13.7806	12.283	15.8458	14.8356	6.86831	5.56751	9.65274	9.10405
Tnfsfm13	ENSMUSG00000018752.19	0	0.459169	0.382532	0.149239	0.319242	0.224347	0.326717	0.214232	0.14409	0.0501577	0.105494	0
Mpdu1	ENSMUSG00000018761.14	72.2677	69.7937	69.0948	76.261	80.183	77.2314	83.4762	82.8542	74.3506	74.5344	75.2175	76.6213
Fxr2	ENSMUSG00000018765.5	153.089	148.254	105.292	112.178	126.686	129.785	94.6935	93.1909	105.474	99.1618	86.4527	83.8309
Atp5g3	ENSMUSG00000018770.9	189.548	164.325	114.281	155.109	215.861	214.307	179.803	189.006	254.175	185.283	159.402	171.556
Cd68	ENSMUSG00000018774.13	45.8383	45.6873	146.653	119.739	58.6342	66.3506	139.236	137.644	65.6572	88.6287	148.958	133.666
Slc35g3	ENSMUSG00000018776.9	0	0	0.095633	0	0.0532071	0	0.0544528	0	0	0.0501577	0	0.105249
Acsl1	ENSMUSG00000018796.13	55.8083	54.2394	60.3922	57.6062	63.2632	59.7324	59.9526	60.3599	58.0684	57.7817	64.6681	66.2017
Abca5	ENSMUSG00000018800.14	31.7978	32.9454	47.0514	47.5574	31.4454	28.8286	49.7154	43.864	34.9179	32.753	39.8769	39.6263
Smyd4	ENSMUSG00000018809.2	8.31815	10.3887	8.08099	9.60103	6.0124	7.45954	7.07887	8.94419	5.09119	5.2164	8.75604	8.94617
Lsp1	ENSMUSG00000018819.10	0.117988	0.286981	0.669431	0.596955	0.532071	0.280434	0.653434	0.26779	0.0960603	0.100315	0.158242	0.368372
Zfyve27	ENSMUSG00000018820.13	35.6914	34.4377	26.2991	27.9574	24.7945	24.2856	21.2366	20.8341	20.2687	16.853	18.356	14.6296
Avpi1	ENSMUSG00000018821.3	43.1836	34.7821	48.4381	54.3727	34.4782	39.3729	60.4426	63.5734	42.7468	42.3833	69.3099	68.5698
Sfrp5	ENSMUSG00000018822.7	0	0	0	0	0	0.0560867	0	0.053558	0	0.100315	0	0
Myh11	ENSMUSG00000018830.8	1.9468	2.06626	3.01244	3.63148	2.2347	2.35564	2.66819	2.99925	0.768482	0.401262	2.63736	1.26299
Rad51d	ENSMUSG00000018841.17	21.9458	20.2034	18.5528	17.9087	17.4519	17.8917	16.0091	17.2457	14.0728	13.2416	15.2967	17.524
Fndc8	ENSMUSG00000018844.6	0.412958	0.114792	0.143449	0	0	0	0.0544528	0.053558	0	0	0	0.0526245
Unc45b	ENSMUSG00000018845.14	0.766922	0.401773	0.908513	0.845686	0.478863	0.448694	1.36132	0.910486	0.432271	0.100315	0.632967	1.10512
Pank3	ENSMUSG00000018846.8	152.912	164.325	134.03	139.19	117.215	102.47	124.915	114.132	53.3134	46.8975	80.334	81.989
Rars	ENSMUSG00000018848.4	378.859	400.166	340.023	318.227	354.359	363.779	270.249	267.522	308.161	304.156	230.189	237.074
Wwc1	ENSMUSG00000018849.6	122.649	119.04	125.614	122.077	98.8055	100.059	94.8024	90.513	52.2087	54.6218	69.9428	66.149
Ict1	ENSMUSG00000018858.15	30.2639	29.5016	31.6067	30.395	37.5642	38.0829	34.4142	34.2236	48.9427	43.9883	39.9296	42.047
Fdxr	ENSMUSG00000018861.8	14.6895	13.5455	19.7482	19.401	15.8025	14.0778	24.8849	24.3153	16.2822	15.3483	28.2198	30.5749
Sult4a1	ENSMUSG00000018865.8	0.29497	0.631358	0.525981	0.547209	0.266035	0.504781	0.598981	0.964044	0.14409	0.250789	0.791208	0.999866
Mrpl45	ENSMUSG00000018882.12	79.4649	78.6327	86.5478	86.8072	79.2253	82.2232	88.1591	96.2437	71.4688	66.7098	92.0439	96.1977
Mb	ENSMUSG00000018893.14	0.117988	0	0	0.0497463	0	0.0560867	0.0544528	0	0.0480301	0	0	0
Irf1	ENSMUSG00000018899.16	14.6305	14.2342	18.8397	20.5452	3.29884	2.24347	2.17811	2.14232	1.10469	1.15363	0.843956	0.841993
Slc22a5	ENSMUSG00000018900.7	15.1615	14.6934	16.8792	17.6102	19.3674	17.0504	17.4794	16.0674	15.0815	12.4391	17.3011	17.7871
P4ha2	ENSMUSG00000018906.14	31.0898	30.9939	44.6606	48.3534	36.3404	40.3825	50.4233	49.1662	45.3404	47.1483	58.1802	57.466
Arrb1	ENSMUSG00000018909.15	16.6363	17.7354	38.0619	38.1056	11.5459	12.6195	35.9933	35.8303	6.00377	7.1224	23.0505	25.8386
Il3	ENSMUSG00000018914.5	0	0	0	0	0.0532071	0	0	0	0	0	0	0
Csf2	ENSMUSG00000018916.5	0.353964	0.172188	0.334715	0.497463	0.0532071	0.112173	0.0544528	0.160674	0	0.150473	0.0527472	0
Tm4sf5	ENSMUSG00000018919.10	0.117988	0.0573962	0	0.149239	0	0	0	0	0.0480301	0	0.158242	0
Cxcl16	ENSMUSG00000018920.11	49.9679	43.6211	67.2778	71.0377	37.4578	40.6068	63.3831	61.0026	14.4571	14.1445	35.9736	37.4687
Pelp1	ENSMUSG00000018921.11	80.1139	72.3192	87.9345	87.1554	60.124	58.6106	77.3775	77.3913	26.0804	26.8845	56.8615	57.2555
Med11	ENSMUSG00000018923.13	16.5773	14.9804	21.4218	23.331	10.5882	13.5169	19.5486	22.8157	13.1122	11.6867	24.3692	23.6284
Alox15	ENSMUSG00000018924.6	0.058994	0.0573962	0.478165	0.348224	0.266035	0.16826	0.326717	0.80337	0	0.100315	0.158242	0
Heatr9	ENSMUSG00000018925.3	0.058994	0.114792	0.191266	0.0994925	0	0	0.217811	0.214232	0.0960603	0	0.0527472	0.210498
Ccl6	ENSMUSG00000018927.3	3.00869	2.64022	21.1349	17.1127	3.13922	2.1313	19.0585	17.8884	0.240151	0.45142	8.54505	6.84119
Ccl4	ENSMUSG00000018930.3	0.943904	0.631358	2.10393	1.9401	0.0532071	0.448694	0.76234	1.23183	0	0	0.0527472	0.157874
Natd1	ENSMUSG00000018931.3	34.8655	33.0602	40.0224	39.9462	12.3972	13.8534	18.4051	17.567	3.31408	3.46088	13.2396	11.5774
Map2k3	ENSMUSG00000018932.9	281.873	276.076	291.298	309.621	309.559	312.571	312.614	323.758	221.227	224.957	338.532	364.688
Ywhah	ENSMUSG00000018965.11	329.364	300.182	496.909	484.131	326.159	325.023	539.9	552.344	255.76	284.796	638.452	638.862
Sart3	ENSMUSG00000018974.7	64.7164	62.3322	63.2134	62.2326	41.0758	39.7655	46.6116	48.5771	14.1689	15.5489	26.5319	29.1014
E2f2	ENSMUSG00000018983.9	12.8607	9.24078	3.58624	5.22336	4.5226	3.75781	4.13842	3.48127	1.48893	2.10662	1.42418	1.57874
Slfn3	ENSMUSG00000018986.9	0.058994	0.229585	0.621614	0.746194	0.212828	0.224347	0.272264	0.374906	0	0	0	0.157874
Nars2	ENSMUSG00000018995.12	15.4564	17.5058	10.95	13.8792	14.3659	14.1899	12.6875	11.5685	15.8499	14.295	13.4505	13.5771
Slc35b4	ENSMUSG00000018999.14	33.1546	35.0691	44.2781	45.1199	16.6006	15.8725	26.8997	25.5472	3.93847	3.96246	11.5516	12.1563
Dnah1	ENSMUSG00000019027.7	2.30077	2.69762	2.67772	1.59188	3.51167	3.64564	2.61374	2.57078	6.5321	5.51735	1.37143	1.63136
Dalrd3	ENSMUSG00000019039.13	35.6914	34.6099	40.644	44.0254	41.1823	42.4016	41.2752	42.3108	49.8072	49.9069	44.6769	42.7311
Fis1	ENSMUSG00000019054.13	48.788	41.3252	40.8831	40.2945	53.0474	49.4685	45.4137	46.7561	68.2028	66.3085	54.8571	54.9926
Plod1	ENSMUSG00000019055.15	56.2803	48.7867	77.4149	76.2113	68.105	71.2302	82.2782	86.8175	80.7386	83.1113	91.7802	91.4088
Rab3d	ENSMUSG00000019066.13	11.9758	10.7331	19.5569	17.5604	12.6101	12.3952	17.2071	20.8876	13.0162	12.1382	16.7736	16.1557
Mfsd3	ENSMUSG00000019080.7	5.25047	3.67335	4.78165	4.57666	5.37391	5.32824	4.79185	5.24868	5.90771	5.26656	6.48791	6.68332
Slc25a22	ENSMUSG00000019082.18	53.4486	52.9193	64.1697	65.8143	64.8594	62.4245	69.5907	70.6966	63.3998	69.318	72.9494	67.6225
Atp6ap1	ENSMUSG00000019087.13	138.754	140.104	142.158	142.125	161.271	157.828	151.76	157.996	187.75	196.217	182.769	171.135
Dnase1l1	ENSMUSG00000019088.13	13.1557	12.7419	19.1266	19.6995	15.8025	13.9656	20.5287	20.1378	16.1862	10.9344	14.2945	14.0508
Aldh3a1	ENSMUSG00000019102.10	0.176982	0	0.478165	0.248731	0.159621	0.224347	0.163359	0.374906	0.240151	0.401262	0.263736	0
Ccl9	ENSMUSG00000019122.8	59.5839	57.511	39.4486	43.13	89.4411	90.524	48.463	50.3445	124.158	118.121	58.4967	55.6241
Scrn1	ENSMUSG00000019124.10	0.235976	0.286981	0.095633	0.0994925	0.0532071	0	0.326717	0.321348	0.0480301	0.100315	0.0527472	0
BC005537	ENSMUSG00000019132.10	319.571	338.063	293.832	309.67	242.039	229.114	232.895	231.478	149.71	134.072	164.255	161.978
Isyna1	ENSMUSG00000019139.10	102.06	91.0303	110.36	119.988	105.403	109.481	120.504	122.273	128.577	123.187	109.767	111.143
Hars2	ENSMUSG00000019143.15	34.6885	30.7643	24.482	31.9868	27.7209	30.2868	26.6819	25.7078	22.382	19.1603	19.9912	20.9972
Tmem160	ENSMUSG00000019158.9	17.9932	12.6846	14.3449	21.4904	19.527	20.6399	21.0188	24.5296	24.1592	20.364	21.8901	23.6284
Rab5c	ENSMUSG00000019173.11	154.033	138.325	120.737	109.094	185.852	180.319	127.637	132.395	198.797	215.327	153.916	150.559
Styxl1	ENSMUSG00000019178.17	0.235976	0.114792	0.143449	0	0.0532071	0.0560867	0.108906	0.107116	0.192121	0.0501577	0	0
Mdh2	ENSMUSG00000019179.10	262.818	261.038	268.107	276.141	323.18	307.58	314.029	325.954	391.542	387.318	364.167	364.32
H13	ENSMUSG00000019188.16	186.716	178.904	245.394	235.151	211.392	213.803	230.281	237.423	255.616	279.83	273.072	269.596
Rnf145	ENSMUSG00000019189.13	30.9129	32.0271	30.4591	29.4	8.99199	7.85214	8.60355	6.48052	4.56286	4.8653	4.37802	3.57847
Scn1b	ENSMUSG00000019194.14	6.25336	3.73075	6.45523	8.90458	5.16108	5.88911	7.18777	6.74831	6.00377	5.8183	3.74505	3.73634
Atp6v1e1	ENSMUSG00000019210.10	91.2637	94.6463	97.5934	96.2093	99.0183	103.76	95.238	97.3149	108.644	115.012	96.2637	101.144
Chtf18	ENSMUSG00000019214.13	12.3297	11.0775	8.51133	9.00407	12.9825	11.8904	9.96487	8.83707	10.4706	8.37634	6.75164	7.26219
Lhx9	ENSMUSG00000019230.14	0.117988	0.344377	0.0478165	0.0994925	0.425656	0.0560867	0	0	0.192121	0.150473	0.105494	0
Etnppl	ENSMUSG00000019232.14	2.0058	3.09939	2.00829	1.89036	2.39432	2.86042	1.90585	1.92809	2.83378	3.86214	1.74066	2.05236
Rps6kl1	ENSMUSG00000019235.8	1.12089	1.4349	0.669431	0.298478	1.22376	1.29	0.490076	0.374906	0.864542	1.05331	0.369231	0.526245
Ppp1r12c	ENSMUSG00000019254.16	90.9688	95.048	79.6623	84.7676	103.328	105.163	76.234	77.7127	103.985	106.535	85.5032	85.3044
Ahr	ENSMUSG00000019256.17	31.6208	37.0779	53.8892	57.1585	7.87464	8.24475	25.974	26.4041	3.0259	2.80883	16.5099	15.84
Map1s	ENSMUSG00000019261.2	60.2329	54.4116	75.6457	80.4397	30.8069	28.9408	59.2991	59.4494	10.2304	11.436	42.356	41.0471
Dpep1	ENSMUSG00000019278.4	0.235976	0.172188	0.669431	0.0497463	0.319242	0.224347	0.326717	0.26779	0.384241	0.100315	0.105494	0.210498
Tmem129	ENSMUSG00000019295.8	43.4786	38.2832	40.7875	36.6132	38.3623	39.1485	37.5725	39.9007	40.1532	43.9883	40.1934	41.5734
Nop9	ENSMUSG00000019297.8	85.1283	81.273	75.5979	75.3656	80.6619	79.8114	74.6004	83.9254	53.7937	50.7095	68.3077	67.5699
Hsd17b1	ENSMUSG00000019301.5	0.235976	0.344377	0.525981	0.39797	0	0.0560867	0.272264	0.107116	0.14409	0	0.369231	0.210498
Atp6v0a1	ENSMUSG00000019302.16	97.8121	102.337	56.2322	58.1036	131.9	126.924	68.2839	64.6445	136.79	148.367	75.534	77.4107
Psmc3ip	ENSMUSG00000019303.14	3.18568	4.24732	2.67772	3.38275	3.61808	2.80434	2.34147	2.99925	2.44954	2.70852	2.42637	1.63136
Grb7	ENSMUSG00000019312.10	36.8123	33.1176	21.4218	24.0274	9.31123	8.58127	6.6977	6.31984	1.87317	2.40757	2.05714	2.05236
Noxo1	ENSMUSG00000019320.13	0.235976	0.516565	0.143449	0.0497463	0.106414	0.392607	0.108906	0.053558	0.192121	0.0501577	0.316483	0.105249
Aoc3	ENSMUSG00000019326.14	0	1.03313	0.286899	0.248731	0.744899	0.841301	0.217811	0.321348	0.336211	0.300946	0.263736	0.473621
Zfp687	ENSMUSG00000019338.13	45.1894	42.4158	62.7352	68.4011	20.1123	18.116	44.4335	41.5075	15.898	16.2511	37.3978	34.7322
D8Ertd738e	ENSMUSG00000019362.8	61.8847	50.3938	40.2615	49.4478	61.933	60.8541	51.7846	58.5925	75.7915	63.7003	57.6	57.8344
Sec14l4	ENSMUSG00000019368.13	3.06769	4.70648	6.45523	7.81016	5.05467	6.39389	9.47479	9.31909	5.09119	5.51735	8.91428	9.10405
Calm3	ENSMUSG00000019370.10	118.814	106.585	97.976	95.3636	128.176	133.486	95.238	112.579	124.542	136.63	107.499	102.565
Cops3	ENSMUSG00000019373.11	55.2774	53.2062	50.5898	46.8112	53.4199	52.1607	43.8345	42.1502	54.9945	57.1798	48.0527	46.4148
Fkbp8	ENSMUSG00000019428.16	123.002	114.965	104.67	107.203	139.083	140.105	112.935	119.649	168.97	164.317	131.552	122.563
Ddx39b	ENSMUSG00000019432.15	138.695	129.83	136.707	145.458	142.435	140.89	143.864	145.838	117.194	116.617	135.138	138.613
Gipc1	ENSMUSG00000019433.8	94.0364	84.2576	129.917	125.858	94.5489	98.3761	137.276	141.447	105.426	103.425	151.279	147.349
Tlcd1	ENSMUSG00000019437.17	17.4622	18.252	21.2305	21.5401	17.8776	18.6208	28.4244	28.9749	13.3043	13.4423	27.0593	27.4174
Plscr3	ENSMUSG00000019461.12	28.7891	25.8857	22.9997	19.9482	26.1247	25.5195	16.9893	14.0858	14.8413	18.0568	11.8154	12.5246
Ptger1	ENSMUSG00000019464.5	16.7543	15.5544	10.6631	9.60103	15.6429	15.5921	9.20253	8.62284	10.1344	10.7839	3.63956	3.47322
Arhgef25	ENSMUSG00000019467.13	1.76982	1.32011	2.15174	2.38782	2.34111	2.57999	1.57913	2.73146	1.34484	1.35426	1.84615	1.47349
Xab2	ENSMUSG00000019470.12	49.496	53.2636	41.696	45.2691	45.0664	47.4494	27.7709	27.9037	31.5558	29.3924	18.356	19.1553
Cdc37	ENSMUSG00000019471.9	219.458	190.096	182.42	164.959	230.812	238.93	175.61	191.523	289.91	314.84	233.565	224.865
Rab4a	ENSMUSG00000019478.15	8.96709	7.97807	9.99365	8.35737	10.269	9.87127	9.31143	8.35505	10.5186	11.5363	10.7604	8.94617
Trip10	ENSMUSG00000019487.10	69.6129	63.9967	67.1343	62.5808	65.4979	66.4067	47.1562	49.2198	33.1888	37.0164	35.8681	30.7327
Cops6	ENSMUSG00000019494.14	100.703	92.6374	79.7579	79.0966	112.586	123.671	89.466	103.153	147.164	146.761	109.345	110.301
Ubb	ENSMUSG00000019505.7	609.762	564.032	571.072	507.014	416.664	434.504	328.296	347.752	435.969	503.734	301.45	285.541
Ap4m1	ENSMUSG00000019518.10	11.2679	11.3644	13.1017	12.6355	6.97012	7.29128	11.5985	10.8187	4.89907	4.5142	9.59999	8.47255
Gyg	ENSMUSG00000019528.18	28.6121	30.5348	37.4403	35.0214	31.5518	33.3155	40.0773	35.2412	25.2158	23.6243	32.7033	30.3644
Rcn3	ENSMUSG00000019539.11	2.59574	1.83668	3.68187	1.89036	2.55394	2.86042	2.39592	3.3206	1.48893	1.6552	3.69231	3.42059
Slc6a8	ENSMUSG00000019558.14	168.664	161.398	172.713	182.071	186.544	206.96	176.917	189.756	168.73	180.267	180.237	170.977
Arid3a	ENSMUSG00000019564.12	16.4593	17.965	66.178	67.1574	3.0328	2.69216	23.7414	21.1554	0.672422	1.05331	8.5978	7.47268
Pdk4	ENSMUSG00000019577.6	88.786	95.335	163.819	161.277	36.1808	34.5494	49.5521	47.7737	17.9633	17.9565	25.5824	23.4179
Ubxn6	ENSMUSG00000019578.11	64.4804	63.9967	64.8392	62.929	74.7559	69.6597	67.7393	64.7516	77.8568	85.218	66.1978	70.9379
Mydgf	ENSMUSG00000019579.13	101.824	93.6705	88.6996	95.1148	104.126	112.173	106.619	108.294	129.489	119.074	115.042	119.668
Cyb561	ENSMUSG00000019590.16	46.3103	46.2039	44.2781	53.129	54.7501	58.835	59.8981	59.0209	61.5746	49.4054	37.0286	40.0473
Sema6a	ENSMUSG00000019647.16	6.48934	6.31358	6.93339	6.81524	2.55394	2.9726	2.17811	3.21348	0.864542	0.952997	3.16483	3.05222
Ccdc12	ENSMUSG00000019659.8	24.1285	22.2697	22.139	24.7239	25.3798	26.1364	26.0285	31.6528	27.4732	22.0694	26.6901	27.5753
1110001J03Rik	ENSMUSG00000019689.4	5.25047	4.99347	3.58624	3.83046	6.70409	5.44041	6.37098	5.9985	7.4927	4.26341	4.64176	4.47309
Akt3	ENSMUSG00000019699.16	5.78141	6.60056	9.99365	8.30763	4.20336	5.21607	7.95011	6.80187	1.39287	1.80568	4.16703	2.5786
Mrpl24	ENSMUSG00000019710.13	57.0472	57.9127	39.4964	35.8173	66.2428	69.211	43.29	44.5067	76.464	87.8763	49.1077	45.9938
Gle1	ENSMUSG00000019715.14	48.6111	46.4335	49.3466	48.8011	47.1414	48.0103	43.9434	46.7561	47.1656	48.352	41.0373	36.2057
L3hypdh	ENSMUSG00000019718.8	9.49803	8.78161	5.83361	6.56651	11.1735	10.993	7.56894	8.19437	9.4139	7.22271	6.54066	8.5778
Lyst	ENSMUSG00000019726.10	40.3519	45.9743	48.4859	52.5818	19.5802	17.8917	34.5775	32.0812	12.0556	11.2855	24.422	21.4182
Slc35e1	ENSMUSG00000019731.13	136.571	140.334	146.175	151.676	146.585	143.919	149.255	149.802	135.541	140.191	165.204	160.294
Calr3	ENSMUSG00000019732.14	1.88781	2.52543	4.73383	4.02945	2.44752	2.86042	6.37098	5.08801	2.73772	2.30726	4.95824	6.47282
Tmc4	ENSMUSG00000019734.16	1.06189	1.14792	0.908513	0.845686	1.543	1.57043	1.19796	1.39251	2.11333	2.2571	1.0022	0.999866
Syne4	ENSMUSG00000019737.14	0.235976	0.516565	0.95633	1.04467	0.319242	0.504781	1.52468	1.12472	0.192121	0.551735	0.632967	0.684119
Polr2i	ENSMUSG00000019738.15	13.0967	9.92954	10.8065	9.89951	12.3972	13.6852	10.945	11.6756	17.1948	15.3984	14.0308	14.4191
Krt10	ENSMUSG00000019761.10	3.71662	2.86981	0.621614	1.19391	2.97959	2.46782	1.74249	1.76741	2.25742	2.40757	1.42418	0.894617
Iyd	ENSMUSG00000019762.4	15.5154	15.7265	10.4718	10.596	24.1028	19.9108	12.9053	13.8715	25.6001	20.4142	14.3472	14.7349
Rmnd1	ENSMUSG00000019763.11	15.6334	14.636	11.8585	11.0934	15.1108	13.3486	12.3608	11.997	15.4177	14.6461	16.3516	15.1032
Ccdc170	ENSMUSG00000019767.12	0.058994	0	0	0	0	0.112173	0	0.053558	0.0480301	0	0	0
Esr1	ENSMUSG00000019768.16	3.00869	4.18992	0.765064	0.646701	1.86225	2.69216	0.653434	0.856928	2.5456	1.80568	0.158242	0.368372
Vip	ENSMUSG00000019772.4	0	0	0.0478165	0	0	0	0	0	0	0	0	0
[truncated: 23,975 more rows]
