# Supplementary material for: Mettl3-mediated mRNA m6A modification controls postnatal liver development by modulating the transcription factor Hnf4a
Source: Nat Commun. 2022 Aug 5;13:4555. doi: 10.1038/s41467-022-32169-4 (PMC9355946; doi:10.1038/s41467-022-32169-4)
Supplement: Supplementary file 10 — Source Data [file 41467_2022_32169_MOESM10_ESM.xlsx]

## Sheet: Fig 1b
	Fig 1b-Mettl3 relative mRNA level
	1 day	Control	Mettl3 cKO		1 week	Control	Mettl3 cKO		2 weeks	Control	Mettl3 cKO
		1	0.411796			0.82645	0.184284			0.45376	0.119908
		0.662044	0.315344			0.10118	0.120324			0.410371	0.118257
		0.952638	0.523042			0.532185	0.109197			0.503478	0.104386
			0.607097			0.568408	0.113047				0.062717
											0.0595399
	3 weeks	Control	Mettl3 cKO		4 weeks	Control	Mettl3 cKO		5 weeks	Control	Mettl3 cKO
		0.290176	0.0830429			0.576343	0.17374			0.471392	0.109197
		0.262429	0.0388754			0.556711	0.0927827			0.426317	0.131215
		0.30566	0.0401071			0.503478	0.105477			0.477973	0.126745
		0.272627				0.309927	0.0443476
		0.270744

## Sheet: Fig 1g
	Fig 1g-Body Weight (g)
	day 1	Control	Mettl3 cKO		1 week	Control	Mettl3 cKO		2 weeks	Control	Mettl3 cKO
		1.28	1.52			3.5	4.97			6.75	6.57
		1.24	1.43			3.39	4.44			7.54	7.34
		1.84	1.31			3.68	3.49			6.58	7.36
		1.93	1.78			3.8	5.81			6.78	6.92
		1.55	1.69			3.39				8.89	6.83
		1.86	1.67			4.9				8.04	6.92
		1.99	1.87			5.05				9.44	7.66
		1.78				4.5				8.15
		1.69				4.57				7.78
		1.67				4.45				8.12
		1.91				4.52				8.599
		1.93				4.11				7
		1.98				4.74				8.15
		1.99				4.89
		1.96				5.44
	3 weeks	Control	Mettl3 cKO		4 weeks	Control	Mettl3 cKO		5 weeks	Control	Mettl3 cKO
		10.59	6.89			13.64	13.13			19.65	13.37
		11.42	8.75			16.92	12.54			20.76	11.6
		11.01	7.94			16.86	12.65			19.37	9.8
		10.16	8.57			12.27	8.8			15.99	11.97
		10.53	9.15			13.95	8.42			16.07	6.98
		10.81	8.16			12.93	10.25			17.78	7.35
		11.01	7.18				8.46				9.14
		11.03	10.9
		8.8	9.97
			9.41
			9.37
			9.44

## Sheet: Fig 1h
	Fig 1h-Survival day
	Time (day)	Control	Mettl3 cKO	Mettl3 hetero
	>60	1
	>60	1
	>60	1
	>60	1
	>60	1
	>60	1
	>60	1
	>60	1
	>60	1
	>60	1
	>60	1
	>60	1
	>60	1
	>60	1
	>60	1
	>60	1
	>60	1
	>60	1
	>60	1
	>60	1
	>60	1
	>60	1
	>60	1
	>60	1
	>60	1
	28		1
	29		1
	29		1
	31		1
	32		1
	32		1
	34		1
	35		1
	36		1
	36		1
	37		1
	42		1
	29		1
	29		1
	32		1
	36		1
	37		1
	39		1
	40		1
	40		1
	42		1
	43		1
	44		1
	44		1
	48		1
	>60			1
	>60			1
	>60			1
	>60			1
	>60			1
	>60			1
	>60			1
	>60			1
	>60			1
	>60			1
	>60			1
	>60			1
	>60			1
	>60			1
	>60			1
	>60			1
	>60			1
	>60			1
	>60			1
	>60			1
	>60			1
	>60			1
	>60			1
	>60			1
	>60			1

## Sheet: Fig 2b
	Fig 2b-Liver Weight (g)
	day 1	Control	Mettl3 cKO		1 week	Control	Mettl3 cKO		2 weeks	Control	Mettl3 cKO
		0.0495	0.0496			0.1025	0.1975			0.1837	0.2187
		0.0456	0.057			0.0995	0.1762			0.2717	0.2547
		0.0723	0.0489			0.1639	0.124			0.2095	0.2582
		0.0635	0.0761			0.151	0.222			0.2068	0.2351
		0.0606	0.0663			0.1617				0.3184	0.2587
		0.076	0.0726			0.1381				0.2789	0.2617
		0.0793	0.0851			0.1526				0.3444
		0.0712				0.1637				0.3074
		0.0645								0.2593
		0.065								0.2331
		0.0764
		0.0859
		0.0818
		0.0867
		0.0805
	3 weeks	Control	Mettl3 cKO		4 weeks	Control	Mettl3 cKO		5 weeks	Control	Mettl3 cKO
		0.553	0.3755			0.58	0.59			1.25	0.57
		0.5548	0.4325			0.8	0.62			1.3	0.57
		0.4802	0.417			0.75	0.57			1.22	0.5
		0.4488	0.4312			0.57	0.45			0.9	0.59
		0.4811	0.4482			0.6	0.39
		0.5296	0.423
		0.5526	0.3468
		0.523	0.4768
		0.3637	0.4654
			0.4292
			0.4319
			0.4243

## Sheet: Fig 2c
	Fig 2c-ALT
	day 1	Control	Mettl3 cKO		1 week	Control	Mettl3 cKO		2 weeks	Control	Mettl3 cKO
		45	0			30	40			35	50
		0	20			30	25			30	40
		25				25	40			35	30
						30	20			35	50
						25				25	40
						35				25	35
	3 weeks	Control	Mettl3 cKO		4 weeks	Control	Mettl3 cKO		5 weeks	Control	Mettl3 cKO
		20	220			45	380			35	385
		40	155			30	470			25	735
		30	240			75	600			40	380
		30	130			55	45			40	455
		5	125			35	335
		25	155
			165

## Sheet: Fig 2d
	Fig 2d-AST
	day 1	Control	Mettl3 cKO		1 week	Control	Mettl3 cKO		2 weeks	Control	Mettl3 cKO
		220	295			130	185			140	195
		85	135			60	120			130	160
		265				45	185			55	115
						80	100			95	145
						140				100	85
						110				55	110
	3 weeks	Control	Mettl3 cKO		4 weeks	Control	Mettl3 cKO		5 weeks	Control	Mettl3 cKO
		85	440			130	745			55	930
		120	310			85	605			40	1840
		110	355			115	780			85	1075
		60	265			170	580			95	995
		80	160			95	380
		100	210
			190

## Sheet: Fig 2e
	Fig 2e-Albumin
	day 1	Control	Mettl3 cKO		1 week	Control	Mettl3 cKO		2 weeks	Control	Mettl3 cKO
		32.5	61.5			18.5	14.5			16.5	14.5
		13	18.5			16	14			19	16
		17				13	16.5			16.5	14.5
						15	15			18	16
						16				18.5	15.5
						14.5				15	15
	3 weeks	Control	Mettl3 cKO		4 weeks	Control	Mettl3 cKO		5 weeks	Control	Mettl3 cKO
		21	16.5			20	13.5			18.5	12
		19.5	17.5			19.5	18			17.5	19
		20.5	19.5			21	16			15.5	17.5
		17.5	18			22	19			17.5	18
		20	17.5			21.5	18.5
		20	16
			19

## Sheet: Fig 2f
	Fig 2f-ALP
	day 1	Control	Mettl3 cKO		1 week	Control	Mettl3 cKO		2 weeks	Control	Mettl3 cKO
		235	1560			465	965			955	1315
		1300	1410			550	1035			550	1080
		1245				790	990			675	1050
						745	1475			765	970
						670				610	945
						485				445	915
	3 weeks	Control	Mettl3 cKO		4 weeks	Control	Mettl3 cKO		5 weeks	Control	Mettl3 cKO
		545	875			350	1900			270	1765
		410	1670			290	1915			210	1950
		495	1430			430	1895			165	2270
		365	1420			395	1340			455	1985
		465	995			345	1600
		500	820
			1335

## Sheet: Fig 2g
	Fig 2g-Total bile acid
	day 1	Control	Mettl3 cKO		1 week	Control	Mettl3 cKO		2 weeks	Control	Mettl3 cKO
		0	0			12	21.5			11	22
		5.5	4.5			31.5	23			10	24
		4.5				14	17			5	34
						9.5	19			12	28
						20.5				5.5	17.5
						10				22.5	19
	3 weeks	Control	Mettl3 cKO		4 weeks	Control	Mettl3 cKO		5 weeks	Control	Mettl3 cKO
		5.5	101.5			31	30.5			1.5	126.5
		7.5	45			15.5	113			4	216
		3.5	89.5			128.5	67			4	60.5
		8.5	88.5			1	39.5			3	59.5
		13	44.5			43.5	227
		6	34
			23

## Sheet: Fig 2h
	Fig 2h-Total bilirubin
	day 1	Control	Mettl3 cKO		1 week	Control	Mettl3 cKO		2 weeks	Control	Mettl3 cKO
		0	0			0	0			1	1.5
		0	0			0	0			0.5	3.5
		0				0	0			0.5	2
						0	0			1	4
						0				0	3
						0				0	5
	3 weeks	Control	Mettl3 cKO		4 weeks	Control	Mettl3 cKO		5 weeks	Control	Mettl3 cKO
		3.5	7.5			1	56			0	140
		2	6			2	34			0.5	112.5
		2	18.5			0	27			1.5	158
		1	19.5			0	7			0.5	132.5
		1	4.5			1	7
		1	3
			6

[truncated: 57 more sheets: Fig 2i, Fig 2j, Fig 3d, Fig 4b, Fig 4c, Fig 4e, Fig 5a, Fig 5c, Fig 5e, Fig 6b, Fig 6c, Fig 6e, Fig 6f, Fig 6g, Fig 6h, Fig 6i, Fig 6l, Fig 6m, Fig 6n, Fig 7d …]
